# Supplementary material for: Haem-activated promiscuous targeting of artemisinin in Plasmodium falciparum
Source: Nat Commun. 2015 Dec 22;6:10111. doi: 10.1038/ncomms10111 (PMC4703832; doi:10.1038/ncomms10111)
Supplement: Supplementary Data 1 — Full list of artemisinin targets and relative abundance information. [file ncomms10111-s2.xlsx]

## Sheet: Sheet2
			Replicate 1													Replicate 2													Replicate 3
			Protein pilot search													Protein pilot search													Protein pilot search
						Mascot search													Mascot search													Mascot search
No.	Accession No.	Protein Name	score1	%Cov2	Pep.3	Score4	Mass	Num. of matches	Num. of significant matches	Num. of sequences	Num. of significant sequences	emPAI5	emPAI × Mr	normalized emPAI × Mr6	log( emPAI × Mr, 2)	score1	%Cov2	Pep.3	Score4	Mass	Num. of matches	Num. of significant matches	Num. of sequences	Num. of significant sequences	emPAI5	emPAI × Mr	normalized emPAI × Mr6	log( emPAI × Mr, 2)	score1	%Cov2	Pep.3	Score4	Mass	Num. of matches	Num. of significant matches	Num. of sequences	Num. of significant sequences	emPAI5	emPAI × Mr	normalized emPAI × Mr6	log( emPAI × Mr, 2)
1	PF3D7_0608800	ornithine aminotransferase (OAT)	57.79	78.3	40	1666	46025	68	51	22	19	3.58	164770	189155	17.5292	51.16	83.3	36	1601	46025	64	51	22	18	3.58	164770	10545248	23.3301	53.56	69.3	41	2342	46025	86	72	19	18	3.28	150962	185079	17.4978
2	PF3D7_1357100	elongation factor 1-alpha	34.54	52.1	20								0	0	11	36.07	58.7	23								0	0	11	33.93	49	22								0	0	11
3	PF3D7_0523000	multidrug resistance protein (MDR1)	33.8	20.2	18	321	162150	22	13	16	11	0.27	43780.5	50260	15.6171	29.43	23.8	18	458	162150	23	17	14	12	0.32	51888	1193424	20.1867	26.56	24.5	14	696	162150	29	20	19	13	0.3	48645	59638.8	15.864
4	PF3D7_1451100	elongation factor 2	30.68	26.7	16	530	93462	26	21	19	17	0.99	92527.4	106221	16.6967	33.25	31	19	647	93462	31	26	20	16	0.92	85985	2.66554e+06	21.346	32.41	34.3	18	699	93462	42	19	17	12	0.51	47665.6	58438.1	15.8346
5	PF3D7_0818900	heat shock protein 70 (HSP70)	29.23	33.1	15	519	73868	27	20	17	14	0.84	62049.1	71232.4	16.1202	32.76	31.8	17	610	73868	31	23	17	15	1.01	74606.7	2.31281e+06	21.1412	22.41	35.5	13	669	73868	21	17	12	9	0.54	39888.7	48903.6	15.5777
6	PF3D7_1246200	actin I (ACT1)	28.44	48.7	19	551	41844	19	17	12	11	1.49	62347.6	71575	16.1272	26.88	58.5	19	552	41844	20	17	13	11	1.69	70716.4	1.41433e+06	20.4317	18.69	54.8	20	502	41844	22	15	10	8	1.14	47702.2	58482.8	15.8357
7	PF3D7_1462800	glyceraldehyde-3-phosphate dehydrogenase (GAPDH)	27.14	49	14	940	36612	26	21	15	13	2.08	76153	87423.6	16.4157	22.03	46.9	12	1097	36612	26	22	15	12	1.83	67000	1.742e+06	20.7323	31.73	54.6	19	1256	36612	48	33	16	11	2.08	76153	93363.5	16.5106
8	PF3D7_1444800	fructose-bisphosphate aldolase (FBPA)	25.25	41.7	13	476	40080	17	14	14	13	1.8	72144	82821.3	16.3377	26.23	45.8	15	549	40080	20	16	15	14	2.29	91783.2	1835664	20.8079	7.24	18.7	4	175	40080	10	5	6	3	0.27	10821.6	13267.3	13.6956
9	PF3D7_0619400	cell division cycle protein 48 homologue, putative	24.5	26	12	269	92329	15	9	14	8	0.32	29545.3	33918	15.0498	23.61	31.4	12	609	92329	31	16	15	9	0.42	38778.2	1.20212e+06	20.1972	14.11	24	9	344	92329	26	15	14	10	0.42	38778.2	47542	15.5369
10	PF3D7_0708400	heat shock protein 90 (HSP90)	21.45	19.6	11	345	86112	14	9	14	9	0.4	34444.8	39542.6	15.2711	17.2	21.6	9	324	86112	12	8	11	8	0.35	30139.2	361670	18.4643	12.38	18.7	7	339	86112	20	13	11	8	0.35	30139.2	36950.7	15.1733
11	PF3D7_1468700	eukaryotic initiation factor 4A (eIF4A)	21.32	36.9	14	213	45281	12	10	8	6	0.64	28979.8	33268.9	15.0219	31.17	49	21	380	45281	21	14	13	9	1.17	52978.8	1.11255e+06	20.0854	24.74	48.5	17	427	45281	27	17	9	6	0.64	28979.8	35529.3	15.1167
12	PF3D7_0626800	pyruvate kinase (PyrK)	21.22	28.8	13	575	55625	20	14	12	9	0.88	48950	56194.6	15.7781	26.51	38.8	14	663	55625	21	15	12	10	0.78	43387.5	911138	19.7973	25.25	48.1	14	728	55625	29	19	15	11	0.99	55068.8	67514.3	16.0429
13	PF3D7_1324900	L-lactate dehydrogenase (LDH)	20.89	46.8	10	363	34086	16	11	9	7	0.92	31359.1	36000.3	15.1357	18.02	41.8	10	450	34086	16	13	7	7	0.92	31359.1	501746	18.9366	10.02	41.5	5	846	34086	24	22	7	5	0.75	25564.5	31342.1	14.9358
14	PF3D7_0827900	protein disulfide isomerase (PDI8)	18.98	37.3	9	305	55479	14	9	11	7	0.5	27739.5	31844.9	14.9588	17.66	37.3	11	634	55479	15	13	10	9	0.78	43273.6	649104	19.3081	22.34	40.6	11	606	55479	22	19	10	8	0.68	37725.7	46251.7	15.4972
15	PF3D7_1352500	thioredoxin-related protein, putative	18.86	31.7	16	515	23972	22	15	10	6	1.49	35718.3	41004.6	15.3235	16.82	40.9	16	632	23972	27	18	10	7	1.84	44108.5	1.19093e+06	20.1837	19.74	37.5	19	969	23972	32	28	7	6	1.49	35718.3	43790.6	15.4183
16	PF3D7_1129000	spermidine synthase (SpdSyn)	18.26	26.2	10	322	36572	18	11	10	7	1	36572	41984.7	15.3576	13.88	32.7	7	256	36572	11	9	8	7	0.84	30720.5	337925	18.3663	10.92	18.4	6	266	36572	13	10	7	5	0.54	19748.9	24212.1	14.5634
17	PF3D7_0915400	6-phosphofructokinase (PFK9)	18.02	12.9	9	198	159351	10	8	10	8	0.18	28683.2	32928.3	15.007	17.66	15.5	10	483	159351	17	10	13	7	0.15	23902.6	406345	18.6323	20.54	14.7	10	583	159351	27	17	19	10	0.22	35057.2	42980.2	15.3914
18	PF3D7_0802000	glutamate dehydrogenase, putative (GDH3)	16.33	12.6	8	250	160324	14	6	13	6	0.13	20842.1	23926.8	14.5463	7.53	8.8	5	108	160324	10	3	9	3	0.06	9619.44	96194.4	16.5537	18.82	18.2	10	276	160324	24	11	14	8	0.18	28858.3	35380.3	15.1107
19	PF3D7_1222300	endoplasmin, putative (GRP94)	15.3	17.8	8	248	94959	8	7	8	7	0.27	25638.9	29433.5	14.8452	12.43	15.4	6	257	94959	14	6	10	6	0.23	21840.6	305768	18.2221	7.14	19.5	4	84	94959	9	3	9	3	0.11	10445.5	12806.2	13.6446
20	PF3D7_1012400	hypoxanthine-guanine phosphoribosyltransferase (HGPRT)	15.22	55	7	174	26346	5	3	5	3	0.43	11328.8	13005.4	13.6668	15.28	59.7	10	82	26346	8	5	7	5	0.82	21603.7	172830	17.399	14	48.5	7	212	26346	12	7	4	4	0.82	21603.7	26486.2	14.693
21	PF3D7_1015900	enolase (ENO)	14.38	32.3	8	282	48647	12	9	10	8	0.69	33566.4	38534.3	15.2339	8.49	24	4	316	48647	8	6	7	5	0.39	18972.3	151779	17.2116	15.89	28	8	283	48647	10	6	8	5	0.39	18972.3	23260.1	14.5056
22	PF3D7_1465900	40S ribosomal protein S3	14.3	38.5	7	216	24652	11	8	8	8	1.77	43634	50091.9	15.6123	19.84	51.1	10	400	24652	13	11	10	10	2.57	63355.6	823623	19.6516	8.1	30.3	4	164	24652	12	8	7	5	0.89	21940.3	26898.8	14.7153
23	PF3D7_1211900	non-SERCA-type Ca2+ -transporting P-ATPase (ATP4)	13.48	11.4	7	241	140173	9	5	9	5	0.12	16820.8	19310.2	14.2371	11.39	13.8	7	308	140173	11	6	10	5	0.12	16820.8	185028	17.4974	18.15	18.7	9	362	140173	17	10	14	9	0.23	32239.8	39526	15.2705
24	PF3D7_0903700	alpha tubulin 1	13.01	24.7	6	244	50264	10	7	8	6	0.46	23121.4	26543.4	14.6961	10.03	20.1	5	232	50264	10	6	8	5	0.37	18597.7	185977	17.5048	3.93	14.4	2	136	50264	6	2	5	2	0.14	7036.96	8627.31	13.0747
25	PF3D7_0202000	knob-associated histidine-rich protein (KAHRP)	12.66	17.3	12	227	71259	2	2	2	2	0.09	6413.31	7362.48	12.846	15.67	21.6	13	232	71259	6	3	6	3	0.14	9976.26	59857.6	15.8692	6	12.8	4	97	71259	7	3	4	1	0.05	3562.95	4368.18	12.0928
26	PF3D7_0922200	S-adenosylmethionine synthetase (SAMS)	12.23	20.9	6	252	44816	8	7	7	6	0.53	23752.5	27267.8	14.7349	12.67	34.1	6	258	44816	9	9	8	8	0.77	34508.3	310575	18.2446	12.24	32.6	7	429	44816	19	12	10	7	0.64	28682.2	35164.4	15.1018
27	PF3D7_1456800	V-type H(+)-translocating pyrophosphatase, putative (VP1)	12.18	13.5	6	169	76367	6	4	6	4	0.18	13746.1	15780.5	13.9459	14.21	17.6	8	250	76367	7	5	6	5	0.23	17564.4	122951	16.9077	9.2	13.1	5	230	76367	11	6	8	5	0.23	17564.4	21534	14.3943
28	PF3D7_0507100	60S ribosomal protein L4 (RPL4)	12.1	24.6	6	187	46183	8	4	7	3	0.23	10622.1	12194.2	13.5739	10	15.3	5	237	46183	7	5	6	4	0.32	14778.6	103450	16.6586	8.1	20.7	4	160	46183	5	3	4	2	0.15	6927.45	8493.05	13.0521
29	PF3D7_1343000	phosphoethanolamine N-methyltransferase (PMT)	12	27.4	6	333	31024	10	9	7	6	0.84	26060.2	29917.1	14.8687	16	51.1	8	340	31024	12	11	8	8	1.26	39090.2	469083	18.8395	14.04	36.5	7	347	31024	19	14	8	8	1.26	39090.2	47924.6	15.5485
30	PF3D7_0322900	40S ribosomal protein S3A, putative	11.44	25.6	8	199	30028	10	7	7	5	1.08	32430.2	37229.9	15.1842	12.44	35.5	7	259	30028	14	9	9	7	1.31	39336.7	550714	19.0709	3.68	27.9	2	79	30028	10	3	7	3	0.37	11110.4	13621.3	13.7336
31	PF3D7_1237700	conserved Plasmodium membrane protein, unknown function	11.19	29.1	7	400	23644	9	9	5	5	0.94	22225.4	25514.7	14.639	13.27	29.5	9	462	23644	10	10	6	6	1.21	28609.2	286092	18.1261	7.43	16.7	5	196	23644	7	5	3	3	0.49	11585.6	14203.9	13.794
32	PF3D7_1027800	60S ribosomal protein L3 (RPL3)	10.5	24.6	6	158	44193	11	3	9	2	0.16	7070.88	8117.37	12.9868	8.7	28	6	222	44193	10	9	6	5	0.54	23864.2	238642	17.8645	8.45	24.1	5	138	44193	9	5	6	3	0.24	10606.3	13003.3	13.6666
33	PF3D7_1459400	conserved Plasmodium protein, unknown function	10.42	26.2	5	226	40043	7	4	7	4	0.37	14815.9	17008.7	14.054	11.16	34.1	7	427	40043	10	9	7	6	0.61	24426.2	244262	17.8981	12	32.4	6	294	40043	9	6	5	5	0.49	19621.1	24055.4	14.5541
34	PF3D7_0929400	high molecular weight rhoptry protein 2 (RhopH2)	10.25	7	5	101	162561	14	3	10	3	0.06	9753.66	11197.2	13.4509	19.68	13.9	10	246	162561	18	7	15	7	0.15	24384.1	438915	18.7436	13.09	14.8	6	189	162561	24	8	14	7	0.15	24384.1	29895	14.8676
35	PF3D7_0207600	serine repeat antigen 5 (SERA5)	10.12	12.1	6	196	111698	8	5	7	5	0.16	17871.7	20516.7	14.3245	7.46	8.7	3	110	111698	8	4	8	4	0.12	13403.8	107230	16.7104	9.02	8.7	5	189	111698	7	4	6	4	0.12	13403.8	16433	14.0043
36	PF3D7_0422400	40S ribosomal protein S19 (RPS19)	10	36.5	5	224	19710	8	7	6	5	1.2	23652	27152.5	14.7288	12.52	50	7	200	19710	7	6	6	5	1.2	23652	165564	17.337	10.47	44.1	5	398	19710	11	9	7	6	1.57	30944.7	37938.2	15.2114
37	PF3D7_1016300	glycophorin binding protein (GBP)	9.51	59.1	5	149	95786	6	5	6	5	0.18	17241.5	19793.2	14.2727	6	47.5	3	144	95786	5	3	4	3	0.11	10536.5	52682.3	15.685	4.62	48.2	2	166	95786	7	4	5	3	0.11	10536.5	12917.7	13.6571
38	PF3D7_0106300	calcium-transporting ATPase (ATP6)	9.18	14.4	6	310	139326	10	7	7	5	0.15	20898.9	23991.9	14.5503	12.54	14.3	7	306	139326	13	8	11	6	0.18	25078.7	326023	18.3146	10.32	13.4	5	221	139326	16	8	9	6	0.18	25078.7	30746.5	14.9081
39	PF3D7_1311900	vacuolar ATP synthase subunit a (vapA)	8.3	11.8	4	177	68532	7	4	7	4	0.21	14391.7	16521.7	14.0121	8	13.9	4	250	68532	7	4	7	4	0.21	14391.7	100742	16.6203	7.12	13.1	4	231	68532	10	5	8	4	0.21	14391.7	17644.2	14.1069
40	PF3D7_0516900	60S ribosomal protein L2 (RPL2)	8	33.9	4	259	27982	5	5	4	4	0.57	15949.7	18310.3	14.1604	8.03	34.6	4	279	27982	6	6	5	5	0.76	21266.3	127598	16.9612	4.04	16.5	2	167	27982	5	4	3	3	0.4	11192.8	13722.4	13.7442
41	PF3D7_0525100	acyl-CoA synthetase (ACS10)	8	9.7	4	98	76803	7	4	6	3	0.13	9984.39	11462.1	13.4846	7.89	9.1	4	79	76803	9	3	6	3	0.13	9984.39	89859.5	16.4554	5.03	15	3	111	76803	7	3	5	3	0.13	9984.39	12240.9	13.5794
42	PF3D7_1407800	plasmepsin IV (PM4)	8	16	4	133	51014	4	2	3	2	0.13	6631.82	7613.33	12.8943	5.37	11.1	3	132	51014	4	3	2	2	0.13	6631.82	26527.3	14.6952	10.28	19.6	6	128	51014	11	4	7	3	0.21	10712.9	13134.1	13.681
43	PF3D7_1407900	plasmepsin I (PMI)	8	25.9	4	115	51428	6	4	6	4	0.28	14399.8	16531	14.0129	6.78	17.7	4	123	51428	7	5	5	4	0.28	14399.8	100799	16.6211	5.15	15.9	5	93	51428	7	4	4	4	0.28	14399.8	17654.2	14.1077
44	PF3D7_1410700	conserved Plasmodium protein, unknown function	8	18.6	4	154	39806	6	6	4	4	0.38	15126.3	17365	14.0839	6.28	20.1	5	180	39806	9	7	6	4	0.38	15126.3	136137	17.0547	5.25	11.1	3	117	39806	4	3	4	3	0.27	10747.6	13176.6	13.6857
45	PF3D7_0709000	chloroquine resistance transporter (CRT)	7.59	12.3	5	147	48643	5	4	4	4	0.3	14592.9	16752.6	14.0321	7.58	15.1	4	89	48643	4	3	4	3	0.22	10701.5	42805.8	15.3855	2.87	11.3	3	55	48643	3	1	3	1	0.07	3405.01	4174.54	12.0274
46	PF3D7_1105800	conserved Plasmodium protein, unknown function	7.59	22.9	5	143	30641	9	4	6	3	0.36	11030.8	12663.3	13.6284	6.48	29.7	4	110	30641	8	5	5	3	0.36	11030.8	88246.1	16.4292	4.3	26.3	2	188	30641	10	9	5	4	0.51	15626.9	19158.6	14.2257
47	PF3D7_0818200	14-3-3 protein (14-3-3I)	6.96	30.2	5	337	30174	9	8	5	4	0.69	20820.1	23901.4	14.5448	10.03	39.3	7	349	30174	14	10	7	5	0.87	26251.4	367519	18.4875	8.95	29.4	8	371	30174	12	10	5	3	0.87	26251.4	32184.2	14.9741
48	PF3D7_1332900	isoleucine--tRNA ligase, putative	6.9	4.7	3	68	151214	8	1	8	1	0.02	3024.28	3471.87	11.7615	3.43	5.6	1	61	151214	14	2	11	2	0.04	6048.56	84679.8	16.3697	9.82	11.9	6	142	151214	12	5	10	5	0.11	16633.5	20392.7	14.3158
49	PF3D7_0501000	Plasmodium exported protein, unknown function	6.68	15.4	4	86	30696	5	2	3	2	0.23	7060.08	8104.97	12.9846	3.18	11.2	3	72	30696	4	1	2	1	0.11	3376.56	13506.2	13.7213	2.03	7.7	1	72	30696	5	1	2	1	0.11	3376.56	4139.66	12.0153
50	PF3D7_1008700	tubulin beta chain	6.24	15.5	4	209	49719	6	4	5	3	0.29	14418.5	16552.4	14.0148	10	18.9	5	242	49719	8	5	7	5	0.38	18893.2	151146	17.2056	7.98	20.9	4	146	49719	11	4	8	4	0.29	14418.5	17677.1	14.1096
51	PF3D7_1460700	60S ribosomal protein L27 (RPL27)	6.19	21.9	3	89	16735	5	2	4	2	0.44	7363.4	8453.18	13.0453	8	21.9	4	87	16735	4	3	4	3	0.74	12383.9	49535.6	15.5962	2	6.8	1	61	16735	1	1	1	1	0.2	3347	4103.42	12.0026
52	PF3D7_1438100	secretory complex protein 62 (SEC62)	6.16	17.2	4	180	43908	9	5	6	4	0.44	19319.5	22178.8	14.4369	8.13	19.6	4	164	43908	9	6	7	5	0.44	19319.5	173876	17.4077	5.16	23.9	3	94	43908	10	3	4	3	0.24	10537.9	12919.5	13.6573
53	PF3D7_1012900	autophagy-related protein 18, putative (ATG18)	6.15	18.7	3	203	43492	5	5	4	4	0.34	14787.3	16975.8	14.0512	7.7	15.5	4	237	43492	4	4	3	3	0.25	10873	43492	15.4085	8.11	21.6	4	160	43492	8	3	7	3	0.25	10873	13330.3	13.7024
54	PF3D7_0500800	mature parasite-infected erythrocyte surface antigen,erythrocyte membrane protein 2 (MESA)	6.13	10	3	110	168186	10	2	6	2	0.04	6727.44	7723.1	12.915	12	15.6	6	159	168186	14	3	9	3	0.06	10091.2	141276	17.1082	2.14	10.7	1	78	168186	10	1	9	1	0.02	3363.72	4123.92	12.0098
55	PF3D7_0706000	importin-7, putative	6.04	4.7	3	51	145416	7	1	6	1	0.02	2908.32	3338.75	11.7051	4.04	5.8	2	118	145416	7	3	6	2	0.05	7270.8	50895.6	15.6353	2.19	8.8	1	53	145416	12	2	11	2	0.05	7270.8	8914	13.1219
56	PF3D7_0812400	karyopherin alpha (KARalpha)	6.02	8.6	3	61	61120	2	1	2	1	0.05	3056	3508.29	11.7766	9.59	18	5	99	61120	3	2	3	2	0.11	6723.2	20169.6	14.2999	5.27	10.8	3	86	61120	5	2	3	2	0.11	6723.2	8242.64	13.0089
57	PF3D7_0322000	peptidyl-prolyl cis-trans isomerase (CYP19A)	6	22.8	4	100	18940	2	2	2	2	0.39	7386.6	8479.82	13.0498	6	40.9	4	187	18940	7	5	4	3	0.63	11932.2	83525.4	16.3499	4	35.1	2	236	18940	7	5	3	2	0.39	7386.6	9055.97	13.1447
58	PF3D7_0629200	DnaJ protein, putative	6	10.8	3	51	44641	7	2	5	2	0.15	6696.15	7687.18	12.9082	2.26	10.3	1	51	44641	8	1	4	1	0.07	3124.87	24999	14.6096	3.5	16.8	2	137	44641	9	4	6	3	0.24	10713.8	13135.2	13.6811
59	PF3D7_0930300	merozoite surface protein 1 (MSP1)	6	3.5	3	40	195605	5	1	5	1	0.02	3912.1	4491.09	12.1329	2	3.5	1	52	195605	2	1	2	1	0.02	3912.1	7824.2	12.9337	2	3.5	1	31	195605	5	2	5	2	0.03	5868.15	7194.35	12.8126
60	PF3D7_1349200	glutamate--tRNA ligase, putative	6	7.5	3	81	101354	5	2	5	2	0.07	7094.78	8144.81	12.9917	8.77	10.3	4	140	101354	6	4	6	4	0.14	14189.6	85137.4	16.3775	8.23	11.9	5	146	101354	8	4	7	3	0.1	10135.4	12426	13.6011
61	PF3D7_1357800	TCP-1/cpn60 chaperonin family, putative	6	12.9	3	172	57941	6	3	5	2	0.12	6952.92	7981.95	12.9625	2.76	12.3	2	111	57941	8	2	5	1	0.06	3476.46	27811.7	14.7634	6.3	20	3	168	57941	17	3	10	2	0.12	6952.92	8524.28	13.0574
62	PF3D7_1408000	plasmepsin II	6	14.6	3	120	51448	4	3	3	3	0.2	10289.6	11812.5	13.528	4	17.9	2	80	51448	5	3	4	2	0.13	6688.24	33441.2	15.0293	5.23	19.4	3	137	51448	7	4	3	2	0.13	6688.24	8199.78	13.0014
63	PF3D7_0608700	chaperone, putative	5.74	5.9	3	66	61494	3	2	3	2	0.11	6764.34	7765.46	12.9229	4.84	10.5	4	104	61494	6	4	4	3	0.23	14143.6	84861.7	16.3728	4.99	12.7	3	130	61494	6	4	5	3	0.17	10454	12816.6	13.6457
64	PF3D7_1305300	conserved Plasmodium protein, unknown function	5.62	2.8	3	54	418313	67	1	13	1	0.01	4183.13	4802.23	12.2295	2.02	5.1	1	62	418313	75	1	14	1	0.01	4183.13	313735	18.2592	2.01	5	1	60	418313	35	1	19	1	0.01	4183.13	5128.52	12.3243
65	PF3D7_1252100	rhoptry neck protein 3 (RON3)	5.51	6	3	90	262988	9	1	7	1	0.01	2629.88	3019.1	11.5599	10.21	5.9	5	175	262988	11	4	11	4	0.05	13149.4	144643	17.1421	2	4.7	1	30	262988	14	1	14	1	0.01	2629.88	3224.23	11.6547
66	PF3D7_1447000	40S ribosomal protein S5	5.46	37.9	2	165	29939	39	4	8	3	0.37	11077.4	12716.9	13.6345	12.3	39	7	249	29939	37	7	9	6	0.88	26346.3	974814	19.8948	8	28.3	5	246	29939	109	5	4	3	0.37	11077.4	13580.9	13.7293
67	PF3D7_0501300	skeleton-binding protein 1 (SBP1)	5.42	17.2	3	244	36277	7	6	3	3	0.3	10883.1	12493.8	13.6089	6.32	24.3	4	227	36277	5	5	3	3	0.3	10883.1	54415.5	15.7317	1.6	10.1	1	58	36277	4	2	2	1	0.09	3264.93	4002.8	11.9668
68	PF3D7_0513300	purine nucleoside phosphorylase (PNP)	4.64	14.3	2								0	0	11	2.49	9	1								0	0	11	2	9.8	1	72	26841	4	3	2	1	0.12	3220.92	3948.85	11.9472
69	PF3D7_0520900	S-adenosyl-L-homocysteine hydrolase (SAHH)	4.5	10.2	2	86	53804	10	3	8	3	0.19	10222.8	11735.7	13.5186	9.89	19.4	5	105	53804	17	4	11	4	0.27	14527.1	246960	17.9139	4.03	10.4	2	80	53804	11	2	5	2	0.13	6994.52	8575.28	13.066
70	PF3D7_1029600	adenosine deaminase (ADA)	4.49	13.6	2	161	42438	4	3	3	2	0.16	6790.08	7795.01	12.9283	4.74	15.8	2	119	42438	5	2	4	2	0.16	6790.08	33950.4	15.0511	6	18	3	219	42438	7	4	6	3	0.25	10609.5	13007.2	13.667
71	PF3D7_1034900	methionine--tRNA ligase, putative	4.28	12.3	2	65	104102	7	3	6	3	0.1	10410.2	11950.9	13.5448	4.29	13.7	2	133	104102	9	3	6	2	0.06	6246.12	56215.1	15.7787	4.12	11.6	2	62	104102	8	1	8	1	0.03	3123.06	3828.87	11.9027
72	PF3D7_0823800	DnaJ protein, putative	4.21	7.3	2	81	76634	8	1	8	1	0.04	3065.36	3519.03	11.781	3.83	10.7	2	45	76634	9	1	8	1	0.04	3065.36	27588.2	14.7518	2.5	10.5	1	65	76634	4	2	3	2	0.09	6897.06	8455.8	13.0457
73	PF3D7_1462300	conserved Plasmodium protein, unknown function	4.19	4.5	2								0	0	11	1.83	5.4	2	39	161117	14	1	11	1	0.02	3222.34	45112.8	15.4612	3.02	11	2	108	161117	15	3	7	2	0.04	6444.68	7901.18	12.9479
74	PF3D7_1308200	carbamoyl phosphate synthetase (cpsSII)	4.14	3.5	2	71	273265	9	1	7	1	0.01	2732.65	3137.08	11.6152	3.48	4.1	2	59	273265	10	1	9	1	0.01	2732.65	27326.5	14.738	1.41	4.6	1	30	273265	14	1	11	1	0.01	2732.65	3350.23	11.71
75	PF3D7_1344800	aspartate carbamoyltransferase (ATCase)	4.11	11.2	2	90	43224	3	2	3	2	0.16	6915.84	7939.38	12.9548	4.13	13.1	2	139	43224	6	4	5	3	0.25	10806	64836	15.9845	3.85	14.1	2	116	43224	9	3	6	2	0.16	6915.84	8478.82	13.0496
76	PF3D7_1246800	signal recognition particle receptor, beta subunit (SRPR-beta)	4.06	12.3	2	72	30604	2	1	2	1	0.11	3366.44	3864.67	11.9161	2.77	15.3	2	103	30604	3	2	2	1	0.11	3366.44	10099.3	13.302	4.05	13.8	2	71	30604	3	2	3	2	0.23	7038.92	8629.72	13.0751
77	PF3D7_0501200	parasite-infected erythrocyte surface protein (PIESP2)	4.03	11.5	2	68	48690	3	3	3	3	0.22	10711.8	12297.1	13.586	2.01	15.9	1	49	48690	4	1	3	1	0.07	3408.3	13633.2	13.7348	2	3.7	1	65	48690	1	1	1	1	0.07	3408.3	4178.58	12.0288
78	PF3D7_0606700	coatomer alpha subunit, putative	4	3.1	2	88	176834	12	1	6	1	0.02	3536.68	4060.11	11.9873	4.93	5.6	3	72	176834	11	3	6	3	0.06	10610	116710	16.8326	2.55	6.8	2	47	176834	16	2	9	2	0.04	7073.36	8671.94	13.0821
79	PF3D7_0624000	hexokinase (HK)	4	11.8	2	69	55226	3	2	3	2	0.12	6627.12	7607.93	12.8933	8	16.4	4	167	55226	4	4	4	4	0.26	14358.8	57435	15.8096	9.07	31.6	5	125	55226	10	5	7	4	0.26	14358.8	17603.8	14.1036
80	PF3D7_0727400	proteasome subunit alpha type-5, putative	4	33.6	2	81	28370	5	2	4	2	0.25	7092.5	8142.19	12.9912	4	23.8	2	123	28370	3	2	3	2	0.25	7092.5	21277.5	14.377	4.54	28.1	3	58	28370	4	2	3	2	0.25	7092.5	8695.41	13.086
81	PF3D7_1033400	haloacid dehalogenase-like hydrolase (HAD1)	4	12.9	2	124	32821	4	2	3	2	0.21	6892.41	7912.49	12.9499	4	9	2	153	32821	3	3	2	2	0.21	6892.41	20677.2	14.3358	7.51	21.5	4	239	32821	8	6	5	4	0.62	20349	24947.9	14.6066
82	PF3D7_1118300	insulinase, putative	4	10.6	2								0	0	11	2.49	6.6	1								0	0	11	4	9.6	2	42	173516	5	1	5	1	0.02	3470.32	4254.61	12.0548
83	PF3D7_1137300	conserved Plasmodium membrane protein, unknown function	4	8.4	2	132	81554	4	3	3	2	0.08	6524.32	7489.92	12.8707	4	7.5	2	134	81554	8	2	4	2	0.08	6524.32	52194.6	15.6716	5.8	9.3	3	106	81554	11	3	5	3	0.13	10602	12998.1	13.666
84	PF3D7_1144000	40S ribosomal protein S21 (RPS21)	4	24.4	2	83	9140	2	2	2	2	0.91	8317.4	9548.38	13.221	2.83	24.4	2	72	9140	3	2	3	2	0.91	8317.4	24952.2	14.6069	3.09	24.4	2	83	9140	3	2	2	2	0.91	8317.4	10197.1	13.3159
85	PF3D7_1203900	ubiquitin-conjugating enzyme E2 (UBC)	4	19.7	2	26	16528	2	1	2	1	0.2	3305.6	3794.83	11.8898	3.8	19.7	2	49	16528	2	1	2	1	0.2	3305.6	6611.2	12.6907	2	12.2	1	71	16528	1	1	1	1	0.2	3305.6	4052.67	11.9847
86	PF3D7_1206200	eukaryotic translation initiation factor 3 subunit 8, putative	4	8.7	2	70	115941	7	2	7	2	0.06	6956.46	7986.02	12.9633	1.36	6.6	1	49	115941	9	2	6	2	0.06	6956.46	62608.1	15.9341	2.14	10	2	88	115941	14	2	8	2	0.06	6956.46	8528.62	13.0581
87	PF3D7_1309100	60S ribosomal protein L24, putative	4	16.1	2	81	19232	2	2	2	2	0.38	7308.16	8389.77	13.0344	2.96	27.2	2	91	19232	3	3	3	3	0.62	11923.8	35771.5	15.1265	2	17.3	1	58	19232	4	1	3	1	0.18	3461.76	4244.12	12.0512
88	PF3D7_1331800	60S ribosomal protein L23, putative	4	16.6	2	104	14983	3	3	2	2	0.51	7641.33	8772.25	13.0987	4	23.7	2	103	14983	4	3	3	2	0.51	7641.33	30565.3	14.8996	3.19	16.6	2	210	14983	6	4	3	2	0.51	7641.33	9368.27	13.1936
89	PF3D7_1351400	60S ribosomal protein L17, putative	4	12.3	2	163	23400	5	4	3	2	0.49	11466	13163	13.6842	4	23.7	2	94	23400	4	2	4	2	0.31	7254	29016	14.8246	2	12.8	2	288	23400	6	5	2	1	0.31	7254	8893.4	13.1185
90	PF3D7_1456700	conserved Plasmodium protein, unknown function	4	3.2	2	55	77760	3	1	3	1	0.04	3110.4	3570.74	11.802	3.15	11.4	1	78	77760	7	4	6	3	0.13	10108.8	70761.6	16.1107	2	2	1	52	77760	4	1	3	1	0.04	3110.4	3813.35	11.8968
91	PF3D7_1416500	NADP-specific glutamate dehydrogenase (GDH1)	3.57	6.2	2	46	52513	5	2	4	2	0.13	6826.69	7837.04	12.9361	2.74	11.1	1	51	52513	5	2	4	2	0.13	6826.69	34133.5	15.0589	4	7	2	76	52513	7	3	5	2	0.13	6826.69	8369.52	13.0309
92	PF3D7_1408100	plasmepsin III,histo-aspartic protease (HAP)	3.46	9.5	2	58	51661	4	3	4	3	0.2	10332.2	11861.4	13.534	2	4.9	1	73	51661	4	1	4	1	0.06	3099.66	12398.6	13.5979	4	5.5	2	99	51661	3	2	2	2	0.13	6715.93	8233.73	13.0073
93	PF3D7_0708800	heat shock protein 110 (HSP110c)	3.36	14	2	89	99902	6	3	6	3	0.1	9990.2	11468.7	13.4854	2.4	7.6	1	82	99902	5	2	5	2	0.07	6993.14	34965.7	15.0937	6.01	16	3	166	99902	8	4	7	3	0.1	9990.2	12248	13.5803
94	PF3D7_1414300	60S ribosomal protein L10, putative	3.2	19.2	2	57	25200	4	4	4	4	0.65	16380	18804.2	14.1988	2.87	20.6	2	85	25200	5	4	5	4	0.65	16380	81900	16.3216	4	8.7	2	94	25200	4	2	4	2	0.28	7056	8650.66	13.0786
95	PF3D7_0709700	lysophospholipase, putative	3.07	11.4	2	44	42331	8	2	4	1	0.08	3386.48	3887.68	11.9247	2.74	16.9	2	51	42331	6	2	4	1	0.08	3386.48	20318.9	14.3105	4.36	23.6	2	76	42331	6	3	5	2	0.16	6772.96	8303.65	13.0195
96	PF3D7_1224300	polyadenylate-binding protein, putative (PABP)	2.89	11.8	2	52	97169	6	2	5	2	0.07	6801.83	7808.5	12.9308	8.84	14.4	4	90	97169	6	4	5	3	0.1	9716.9	58301.4	15.8312	6.53	19.7	4	98	97169	12	6	7	4	0.14	13603.7	16678.1	14.0257
97	PF3D7_1365900	ubiquitin-60S ribosomal protein L40	2.39	31.3	1	117	14608	5	2	4	2	0.52	7596.16	8720.39	13.0902	4.25	31.3	2	196	14608	5	4	4	3	0.87	12709	63544.8	15.9555	2	21.1	2								0	0	11
98	PF3D7_1325100	phosphoribosylpyrophosphate synthetase	2.22	9.2	1	71	49352	3	2	3	2	0.14	6909.28	7931.85	12.9534	2.4	11	2	52	49352	3	1	3	1	0.07	3454.64	10363.9	13.3393	2	6.9	1	66	49352	7	1	5	1	0.07	3454.64	4235.39	12.0483
99	PF3D7_1225700	conserved Plasmodium protein, unknown function	2.13	6.3	1	47	177962	12	1	7	1	0.02	3559.24	4086.01	11.9965	2	5.2	1	56	177962	11	2	8	1	0.02	3559.24	39151.6	15.2568	1.92	2.3	1	64	177962	10	1	8	1	0.02	3559.24	4363.63	12.0913
100	PF3D7_1438900	thioredoxin peroxidase 1 (Trx-Px1)	2.09	18	1	43	21793	3	1	3	1	0.15	3268.95	3752.75	11.8737	2	17.4	1	67	21793	3	1	3	1	0.15	3268.95	9806.85	13.2596	6.15	42.6	5	112	21793	13	6	5	4	1.05	22882.7	28054.1	14.7759
101	PF3D7_0214100	protein transport protein SEC31 (SEC31)	2.07	4.4	1	75	166604	5	1	4	1	0.02	3332.08	3825.23	11.9013	4.07	3.9	2	138	166604	8	2	7	2	0.04	6664.16	53313.3	15.7022	2	4.8	1	41	166604	19	1	8	1	0.02	3332.08	4085.13	11.9962
102	PF3D7_1116700	cathepsin C, homolog,dipeptidyl aminopeptidase 1 (DPAP1)	2.02	4	1	67	80361	2	1	2	1	0.04	3214.44	3690.18	11.8495	2.69	9	2	60	80361	2	1	2	1	0.04	3214.44	6428.88	12.6504	1.3	14.7	2	38	80361	4	1	4	1	0.04	3214.44	3940.9	11.9443
103	PF3D7_0102200	ring-infected erythrocyte surface antigen (RESA)	2	3.2	1	90	126443	14	1	5	1	0.03	3793.29	4354.7	12.0884	7.42	8.9	4	132	126443	18	4	7	4	0.11	13908.7	250357	17.9336	3.86	7.2	2	59	126443	8	1	5	1	0.03	3793.29	4650.57	12.1832
104	PF3D7_0209800	ATP-dependent RNA helicase UAP56 (UAP56)	2	2.2	1	56	52191	1	1	1	1	0.06	3131.46	3594.92	11.8117	4	10.5	2	89	52191	4	4	2	2	0.2	10438.2	41752.8	15.3496	7.28	21.9	4	111	52191	6	3	6	3	0.2	10438.2	12797.2	13.6435
105	PF3D7_0217500	calcium-dependent protein kinase 1 (CDPK1)	2	8	1	103	60761	9	2	7	1	0.05	3038.05	3487.68	11.7681	3.51	18.7	2	135	60761	16	2	7	1	0.05	3038.05	48608.8	15.5689	2.56	8.6	2	75	60761	8	1	5	1	0.05	3038.05	3724.65	11.8629
106	PF3D7_0722400	GTP-binding protein, putative	2	3.6	1	64	45135	1	1	1	1	0.07	3159.45	3627.05	11.8246	1.92	5.9	1	62	45135	1	1	1	1	0.07	3159.45	3159.45	11.6255	1.93	11.2	1	42	45135	6	1	4	1	0.07	3159.45	3873.49	11.9194
107	PF3D7_0813300	conserved Plasmodium protein, unknown function	2	7.9	1	110	36234	2	1	2	1	0.09	3261.06	3743.7	11.8702	2	7.9	1	104	36234	2	1	2	1	0.09	3261.06	6522.12	12.6711	1.38	11.4	1	65	36234	6	1	3	1	0.09	3261.06	3998.06	11.9651
108	PF3D7_0824400	nucleoside transporter 2 (NT2)	2	2.2	1	100	67598	3	3	1	1	0.05	3379.9	3880.13	11.9219	2	6.2	1	159	67598	10	3	4	1	0.05	3379.9	33799	15.0447	4	6.2	2	156	67598	21	3	4	2	0.1	6759.8	8287.51	13.0167
109	PF3D7_0824600	Fe-S cluster assembly protein DRE2, putative (DRE2)	2	12.4	1	62	30818	1	1	1	1	0.11	3389.98	3891.7	11.9262	2	12.4	1	88	30818	2	2	1	1	0.11	3389.98	6779.96	12.7271	2	20.7	1	55	30818	1	1	1	1	0.11	3389.98	4156.12	12.021
110	PF3D7_0922600	glutamine synthetase, putative	2	4.6	1	86	63190	3	2	2	1	0.05	3159.5	3627.11	11.8246	5.01	9.4	3	116	63190	7	4	5	3	0.16	10110.4	70772.8	16.1109	6.17	20.1	3	59	63190	5	2	5	2	0.11	6950.9	8521.8	13.0569
111	PF3D7_1006700	conserved Plasmodium protein, unknown function	2	4.4	1	56	45596	3	3	1	1	0.07	3191.72	3664.09	11.8392	6	9.4	3	85	45596	2	2	2	2	0.15	6839.4	13678.8	13.7397	2	6	1	82	45596	4	2	3	1	0.07	3191.72	3913.05	11.9341
112	PF3D7_1019400	60S ribosomal protein L30e, putative	2	12	1	92	11767	1	1	1	1	0.29	3412.43	3917.47	11.9357	2	12	1	92	11767	1	1	1	1	0.29	3412.43	3412.43	11.7366	2	26.9	1	114	11767	5	2	2	1	0.29	3412.43	4183.64	12.0305
113	PF3D7_1108400	casein kinase 2, alpha subunit (CK2alpha)	2	4.2	2	128	39865	2	2	1	1	0.17	6777.05	7780.05	12.9256	5.26	10.8	3	140	39865	5	3	5	3	0.27	10763.6	53817.8	15.7158	2	10.8	1	54	39865	5	2	3	1	0.08	3189.2	3909.96	11.9329
114	PF3D7_1126000	threonine--tRNA ligase (ThrRS)	2	4.3	1	89	119471	5	2	5	2	0.06	7168.26	8229.16	13.0065	2	4.3	1	94	119471	8	3	6	2	0.06	7168.26	57346.1	15.8074	4.27	10.5	2	88	119471	9	3	7	3	0.08	9557.68	11717.7	13.5164
115	PF3D7_1223100	cAMP-dependent protein kinase regulatory subunit (PKAr)	2	8.6	1	72	50801	3	1	3	1	0.06	3048.06	3499.17	11.7728	2	10.7	1	60	50801	3	1	3	1	0.06	3048.06	9144.18	13.1586	2	7.7	1	78	50801	3	1	3	1	0.06	3048.06	3736.92	11.8676
116	PF3D7_1317800	40S ribosomal protein S19 (RPS19)	2	7.6	1	56	16753	1	1	1	1	0.2	3350.6	3846.49	11.9093	2.63	24.8	1	64	16753	4	2	4	2	0.44	7371.32	29485.3	14.8477	4.04	22.8	2	63	16753	3	2	3	2	0.44	7371.32	9037.24	13.1417
117	PF3D7_1338300	elongation factor 1-gamma, putative	2	11.2	1	35	47747	3	1	3	1	0.07	3342.29	3836.95	11.9057	5.89	20.4	2	119	47747	8	3	7	3	0.22	10504.3	84034.7	16.3587	2.06	14.1	1	96	47747	2	1	2	1	0.07	3342.29	4097.65	12.0006
118	PF3D7_1419200	thioredoxin-like protein, putative	2	4.5	1	87	80189	4	1	4	1	0.04	3207.56	3682.28	11.8464	2	10	1	93	80189	3	1	3	1	0.04	3207.56	9622.68	13.2322	2	6.4	1	83	80189	6	1	5	1	0.04	3207.56	3932.47	11.9412
119	PF3D7_1426000	60S ribosomal protein L21 (RPL21)	2	14.9	1	134	18783	3	3	1	1	0.18	3380.94	3881.32	11.9223	2	8.1	1	105	18783	3	3	1	1	0.18	3380.94	10142.8	13.3082	2	14.9	1	55	18783	2	1	2	1	0.18	3380.94	4145.03	12.0172
120	PF3D7_1431700	60S ribosomal protein L14, putative	2	15.2	1	79	19285	2	1	2	1	0.17	3278.45	3763.66	11.8779	2	7.9	1	104	19285	2	2	1	1	0.17	3278.45	6556.9	12.6788	2	12.1	1	153	19285	2	2	1	1	0.17	3278.45	4019.38	11.9728
121	PF3D7_1460600	inner membrane complex sub-compartment protein 3, putative (ISP3)	2	10.1	1	72	17107	3	1	2	1	0.2	3421.4	3927.77	11.9395	2	10.1	1	88	17107	2	1	2	1	0.2	3421.4	6842.8	12.7404	4.4	28.4	3	134	17107	6	4	4	3	0.72	12317	15100.7	13.8823
122	PF3D7_0721600	40S ribosomal protein S5, putative	1.74	8.7	1	55	21849	2	1	2	1	0.15	3277.35	3762.4	11.8774	3.77	13.9	2	73	21849	3	3	3	3	0.53	11580	34739.9	15.0843	3.14	15.4	2								0	0	11
123	PF3D7_1437900	HSP40, subfamily A, putative	1.74	4.5	1								0	0	11	3.82	5.9	2	63	48438	4	1	4	1	0.07	3390.66	13562.6	13.7274	2	19.1	1	62	48438	5	1	5	1	0.07	3390.66	4156.95	12.0213
124	PF3D7_0621200	pyridoxine biosynthesis protein PDX1 (PDX1)	1.52	13.3	1	38	32992	4	1	4	1	0.1	3299.2	3787.48	11.887	4	16	2								0	0	11	4.15	25.9	2	66	32992	6	2	6	2	0.21	6928.32	8494.12	13.0522
		1. Score, total protein score. For the target identification, a strict total score cut-off of 1.3 was set as the qualification criterion, which corresponded to a protein confidence interval of 95%. 2. %Cov, percent protein sequence coverage with the identified peptides. 3. Pep., number of unique peptides identified for a protein. 4. Score, MOWSE score. 5. emPAI, Exponentially Modified Protein Abu…
