# Supplementary material for: Haem-activated promiscuous targeting of artemisinin in Plasmodium falciparum
Source: Nat Commun. 2015 Dec 22;6:10111. doi: 10.1038/ncomms10111 (PMC4703832; doi:10.1038/ncomms10111)
Supplement: Supplementary Data 2 — Peptide summary of artemisinin targets (replicate 1). [file ncomms10111-s3.txt]

N	Unused	Total	%Cov	%Cov(50)	%Cov(95)	Accessions	Names	Used	Annotation	Contrib	Conf	Sequence	Modifications	Cleavages	dMass	Prec MW	Prec m/z	Theor MW	Theor m/z	Theor z	Sc	Spectrum	Specific	Time	PrecursorSignal	PrecursorElution
1	232.37	232.37	59.35999751091	55.1900029182434	54.3600022792816	IPI:IPI00220741.8	Gene_Symbol=SPTA1 Isoform 1 of Spectrin alpha chain, erythrocyte			2	99.0000009536743	AAVGQEEIQLR			6.73433023621328E-05	1212.64624023438	607.3304	1212.64624023438	607.330383300781	2	19	1.1.1.2503.15	1	23.009	7763.133	23.0242
1	232.37	232.37	59.35999751091	55.1900029182434	54.3600022792816	IPI:IPI00220741.8	Gene_Symbol=SPTA1 Isoform 1 of Spectrin alpha chain, erythrocyte			2	99.0000009536743	ADMEAEAPTFQALEDFSAELIDSGHHASPEIEK			0.0048883599229157	3584.63061523438	897.1649	3584.62524414063	897.163635253906	4	24	1.1.1.3309.5	1	58.6451	308.9983	58.5205
1	232.37	232.37	59.35999751091	55.1900029182434	54.3600022792816	IPI:IPI00220741.8	Gene_Symbol=SPTA1 Isoform 1 of Spectrin alpha chain, erythrocyte			2	99.0000009536743	ADMEAEAPTFQALEDFSAELIDSGHHASPEIEKK		missed K-K@33	0.00215455004945397	3712.72265625	929.1879	3712.72021484375	929.187377929688	4	19	1.1.1.3220.6	1	54.651	179.3085	54.7097
1	232.37	232.37	59.35999751091	55.1900029182434	54.3600022792816	IPI:IPI00220741.8	Gene_Symbol=SPTA1 Isoform 1 of Spectrin alpha chain, erythrocyte			2	99.0000009536743	ADVVEAWIADKETSLK		missed K-E@11	0.00410518981516361	1773.9189453125	592.3136	1773.91491699219	592.312255859375	3	19	1.1.1.2834.8	1	37.5352	4001.342	37.4289
1	232.37	232.37	59.35999751091	55.1900029182434	54.3600022792816	IPI:IPI00220741.8	Gene_Symbol=SPTA1 Isoform 1 of Spectrin alpha chain, erythrocyte			2	99.0000009536743	AEDLFVEF		cleaved F-A@C-term	0.00258277007378638	968.45166015625	485.2331	968.449096679688	485.231842041016	2	8	1.1.1.3121.5	1	50.1955	156.5479	50.092
1	232.37	232.37	59.35999751091	55.1900029182434	54.3600022792816	IPI:IPI00220741.8	Gene_Symbol=SPTA1 Isoform 1 of Spectrin alpha chain, erythrocyte			2	99.0000009536743	AEDLFVEFAHK			0.00165271002333611	1304.64172363281	653.3281	1304.64013671875	653.327331542969	2	17	1.1.1.2714.5	1	32.2595	1565.252	32.2044
1	232.37	232.37	59.35999751091	55.1900029182434	54.3600022792816	IPI:IPI00220741.8	Gene_Symbol=SPTA1 Isoform 1 of Spectrin alpha chain, erythrocyte			2	99.0000009536743	AENTGVELDDVWELQK			0.00170452997554094	1844.88110351563	923.4478	1844.87927246094	923.446899414063	2	16	1.1.1.2861.17	1	38.7461	709.0305	38.7139
1	232.37	232.37	59.35999751091	55.1900029182434	54.3600022792816	IPI:IPI00220741.8	Gene_Symbol=SPTA1 Isoform 1 of Spectrin alpha chain, erythrocyte			2	99.0000009536743	ALSNAANLQR			-0.00413091015070677	1056.5634765625	529.289	1056.56762695313	529.291076660156	2	11	1.1.1.2398.12	1	18.3827	211.9112	18.4029
1	232.37	232.37	59.35999751091	55.1900029182434	54.3600022792816	IPI:IPI00220741.8	Gene_Symbol=SPTA1 Isoform 1 of Spectrin alpha chain, erythrocyte			2	99.0000009536743	ASALNNWCEK	Methylthio(C)@8		0.000959890021476895	1180.50146484375	591.258	1180.50048828125	591.257507324219	2	14	1.1.1.2649.12	1	29.4305	2438.741	29.3608
1	232.37	232.37	59.35999751091	55.1900029182434	54.3600022792816	IPI:IPI00220741.8	Gene_Symbol=SPTA1 Isoform 1 of Spectrin alpha chain, erythrocyte			2	99.0000009536743	AYFLDGSLLK			0.0450767017900944	1125.65209960938	563.8333	1125.60705566406	563.810791015625	2	10	1.1.1.2863.4	0	38.8131	718.3369	38.9815
1	232.37	232.37	59.35999751091	55.1900029182434	54.3600022792816	IPI:IPI00220741.8	Gene_Symbol=SPTA1 Isoform 1 of Spectrin alpha chain, erythrocyte			2	99.0000009536743	CATHMQQYMDPR	Methylthio(C)@1; Oxidation(M)@5	cleaved F-C@N-term	-0.00260314997285604	1541.58581542969	514.8692	1541.58837890625	514.870056152344	3	13	1.1.1.2391.6	1	18.0616	311.1141	18.1344
1	232.37	232.37	59.35999751091	55.1900029182434	54.3600022792816	IPI:IPI00220741.8	Gene_Symbol=SPTA1 Isoform 1 of Spectrin alpha chain, erythrocyte			2	99.0000009536743	CLLELDQQIK	Methylthio(C)@1		0.000724649988114834	1247.62609863281	624.8203	1247.62536621094	624.819946289063	2	16	1.1.1.2793.10	1	35.7338	1460.657	35.8015
1	232.37	232.37	59.35999751091	55.1900029182434	54.3600022792816	IPI:IPI00220741.8	Gene_Symbol=SPTA1 Isoform 1 of Spectrin alpha chain, erythrocyte			2	99.0000009536743	DHEDFLASLAR			-0.00244506006129086	1272.607421875	637.311	1272.60986328125	637.312194824219	2	14	1.1.1.2708.8	1	32.0009	2480.863	31.8536
1	232.37	232.37	59.35999751091	55.1900029182434	54.3600022792816	IPI:IPI00220741.8	Gene_Symbol=SPTA1 Isoform 1 of Spectrin alpha chain, erythrocyte			2	99.0000009536743	DKAAVGQEEIQLR		missed K-A@2	0.000435422989539802	1455.76867675781	486.2635	1455.76818847656	486.263336181641	3	16	1.1.1.2473.5	1	21.6512	668.93	21.6831
1	232.37	232.37	59.35999751091	55.1900029182434	54.3600022792816	IPI:IPI00220741.8	Gene_Symbol=SPTA1 Isoform 1 of Spectrin alpha chain, erythrocyte			2	99.0000009536743	DLASAGNLLK			-0.000354460993548855	1000.55505371094	501.2848	1000.55529785156	501.284942626953	2	14	1.1.1.2603.4	1	27.3994	3773.399	27.5147
1	232.37	232.37	59.35999751091	55.1900029182434	54.3600022792816	IPI:IPI00220741.8	Gene_Symbol=SPTA1 Isoform 1 of Spectrin alpha chain, erythrocyte			2	99.0000009536743	DLNTLAEDLLSSGTFNVDQIVK			0.00111978000495583	2391.21826171875	798.08	2391.21704101563	798.07958984375	3	23	1.1.1.3556.18	1	68.0167	985.3819	67.9799
1	232.37	232.37	59.35999751091	55.1900029182434	54.3600022792816	IPI:IPI00220741.8	Gene_Symbol=SPTA1 Isoform 1 of Spectrin alpha chain, erythrocyte			2	99.0000009536743	DLQGVQNLLK			0.000749099010135978	1126.63549804688	564.325	1126.63464355469	564.324584960938	2	16	1.1.1.2739.9	1	33.365	4834.656	33.3009
1	232.37	232.37	59.35999751091	55.1900029182434	54.3600022792816	IPI:IPI00220741.8	Gene_Symbol=SPTA1 Isoform 1 of Spectrin alpha chain, erythrocyte			2	99.0000009536743	DLVASEGLFHSHK			0.00304279010742903	1438.72351074219	480.5818	1438.72045898438	480.580780029297	3	14	1.1.1.2529.9	1	24.1428	2074.678	24.1681
1	232.37	232.37	59.35999751091	55.1900029182434	54.3600022792816	IPI:IPI00220741.8	Gene_Symbol=SPTA1 Isoform 1 of Spectrin alpha chain, erythrocyte			2	99.0000009536743	DSEQVDSWMSR			0.00301486998796463	1338.55407714844	670.2843	1338.55102539063	670.282775878906	2	17	1.1.1.2586.13	1	26.667	996.7838	26.6404
1	232.37	232.37	59.35999751091	55.1900029182434	54.3600022792816	IPI:IPI00220741.8	Gene_Symbol=SPTA1 Isoform 1 of Spectrin alpha chain, erythrocyte			2	99.0000009536743	DTEDEEAWIQETEPSATSTY		cleaved Y-L@C-term	-0.00763123016804457	2300.93676757813	767.9862	2300.94458007813	767.98876953125	3	11	1.1.1.2866.15	1	38.9663	454.4863	38.9366
1	232.37	232.37	59.35999751091	55.1900029182434	54.3600022792816	IPI:IPI00220741.8	Gene_Symbol=SPTA1 Isoform 1 of Spectrin alpha chain, erythrocyte			2	99.0000009536743	DVTEAIQWIK			-0.00134210998658091	1201.63293457031	601.8237	1201.63427734375	601.824401855469	2	16	1.1.1.2864.10	1	38.8678	2401.301	38.9366
1	232.37	232.37	59.35999751091	55.1900029182434	54.3600022792816	IPI:IPI00220741.8	Gene_Symbol=SPTA1 Isoform 1 of Spectrin alpha chain, erythrocyte			2	99.0000009536743	EHWDHLLER			-0.00014565400488209	1233.58898925781	412.2036	1233.58911132813	412.203643798828	3	14	1.1.1.2514.3	1	23.4776	1385.067	23.5095
1	232.37	232.37	59.35999751091	55.1900029182434	54.3600022792816	IPI:IPI00220741.8	Gene_Symbol=SPTA1 Isoform 1 of Spectrin alpha chain, erythrocyte			2	99.0000009536743	EKEPIVDNTNYGADEEAAGALLK		missed K-E@2	0.000615530007053167	2446.18725585938	816.403	2446.18627929688	816.402709960938	3	31	1.1.1.2689.10	1	31.1984	3790.363	31.2901
1	232.37	232.37	59.35999751091	55.1900029182434	54.3600022792816	IPI:IPI00220741.8	Gene_Symbol=SPTA1 Isoform 1 of Spectrin alpha chain, erythrocyte			2	99.0000009536743	EKEPVLTSEDYGK		missed K-E@2	-0.00432586995884776	1493.72082519531	498.9142	1493.72497558594	498.915588378906	3	12	1.1.1.2429.7	1	19.731	2212.698	19.6272
1	232.37	232.37	59.35999751091	55.1900029182434	54.3600022792816	IPI:IPI00220741.8	Gene_Symbol=SPTA1 Isoform 1 of Spectrin alpha chain, erythrocyte			2	99.0000009536743	ETGTLESQLEANK			-0.0019294599769637	1418.68713378906	710.3508	1418.68884277344	710.351745605469	2	23	1.1.1.2510.10	1	23.317	1600.667	23.3356
1	232.37	232.37	59.35999751091	55.1900029182434	54.3600022792816	IPI:IPI00220741.8	Gene_Symbol=SPTA1 Isoform 1 of Spectrin alpha chain, erythrocyte			2	99.0000009536743	ETGTLESQLEANKR		missed K-R@13	-0.00694776000455022	1574.78283691406	525.9349	1574.7900390625	525.937255859375	3	14	1.1.1.2465.7	1	21.3035	7217.947	21.2006
1	232.37	232.37	59.35999751091	55.1900029182434	54.3600022792816	IPI:IPI00220741.8	Gene_Symbol=SPTA1 Isoform 1 of Spectrin alpha chain, erythrocyte			2	99.0000009536743	FEALKEPLATR		missed K-E@5	-0.000200793001567945	1273.70288085938	425.5749	1273.70300292969	425.574951171875	3	16	1.1.1.2506.2	1	23.1222	4554.857	23.1591
1	232.37	232.37	59.35999751091	55.1900029182434	54.3600022792816	IPI:IPI00220741.8	Gene_Symbol=SPTA1 Isoform 1 of Spectrin alpha chain, erythrocyte			2	99.0000009536743	FLDAVDPGR			0.00307900994084775	988.500854492188	495.2577	988.497802734375	495.256164550781	2	13	1.1.1.2531.3	1	24.2197	2641.598	24.2549
1	232.37	232.37	59.35999751091	55.1900029182434	54.3600022792816	IPI:IPI00220741.8	Gene_Symbol=SPTA1 Isoform 1 of Spectrin alpha chain, erythrocyte			2	99.0000009536743	FLDAVDPGRK		missed R-K@9	-0.0236757006496191	1116.56909179688	373.197	1116.5927734375	373.204864501953	3	14	1.1.1.2469.3	0	21.4729	16770.54	21.5082
1	232.37	232.37	59.35999751091	55.1900029182434	54.3600022792816	IPI:IPI00220741.8	Gene_Symbol=SPTA1 Isoform 1 of Spectrin alpha chain, erythrocyte			2	99.0000009536743	FLNVQELAAAHHEK			-0.0413201004266739	1605.78491210938	536.2689	1605.82629394531	536.28271484375	3	13	1.1.1.2535.12	1	24.4106	3298.198	24.2985
1	232.37	232.37	59.35999751091	55.1900029182434	54.3600022792816	IPI:IPI00220741.8	Gene_Symbol=SPTA1 Isoform 1 of Spectrin alpha chain, erythrocyte			2	99.0000009536743	FQSADETGQDLVNANHEASDEVR			-0.00412066979333758	2531.11181640625	844.7112	2531.11596679688	844.712646484375	3	27	1.1.1.2527.13	1	24.0759	2625.402	24.0811
1	232.37	232.37	59.35999751091	55.1900029182434	54.3600022792816	IPI:IPI00220741.8	Gene_Symbol=SPTA1 Isoform 1 of Spectrin alpha chain, erythrocyte			2	99.0000009536743	FSSDFDELSGWMNEK	Oxidation(M)@12		0.00623880000784993	1806.74682617188	904.3807	1806.74072265625	904.377624511719	2	16	1.1.1.2821.14	1	36.9734	541.6535	36.9468
1	232.37	232.37	59.35999751091	55.1900029182434	54.3600022792816	IPI:IPI00220741.8	Gene_Symbol=SPTA1 Isoform 1 of Spectrin alpha chain, erythrocyte			2	99.0000009536743	GDCGDTLAATQSLL	Methylthio(C)@3	cleaved L-M@C-term	0.00771977985277772	1409.62451171875	705.8195	1409.61669921875	705.815612792969	2	9	1.1.1.3024.12	1	45.8914	187.0736	45.8666
1	232.37	232.37	59.35999751091	55.1900029182434	54.3600022792816	IPI:IPI00220741.8	Gene_Symbol=SPTA1 Isoform 1 of Spectrin alpha chain, erythrocyte			2	99.0000009536743	GDCGDTLAATQSLLMK	Methylthio(C)@3		0.000302210013614967	1668.75244140625	835.3835	1668.75207519531	835.383361816406	2	24	1.1.1.2975.4	1	43.7223	850.4322	43.6105
1	232.37	232.37	59.35999751091	55.1900029182434	54.3600022792816	IPI:IPI00220741.8	Gene_Symbol=SPTA1 Isoform 1 of Spectrin alpha chain, erythrocyte			2	99.0000009536743	GDVLTLLSSINK			-0.00239837006665766	1258.71081542969	630.3627	1258.71325683594	630.363891601563	2	11	1.1.1.3046.12	1	46.8593	103.3392	46.8795
1	232.37	232.37	59.35999751091	55.1900029182434	54.3600022792816	IPI:IPI00220741.8	Gene_Symbol=SPTA1 Isoform 1 of Spectrin alpha chain, erythrocyte			2	99.0000009536743	GLNYYLPMVEEDEHEPK			-0.00824274960905313	2061.92700195313	688.3163	2061.93530273438	688.319091796875	3	15	1.1.1.2771.14	1	34.7804	1719.53	34.4495
1	232.37	232.37	59.35999751091	55.1900029182434	54.3600022792816	IPI:IPI00220741.8	Gene_Symbol=SPTA1 Isoform 1 of Spectrin alpha chain, erythrocyte			2	99.0000009536743	GTQLHEANQQLQFENNAEDLQR			0.000647072971332818	2582.21166992188	861.7445	2582.2109375	861.744262695313	3	22	1.1.1.2537.19	1	24.5116	3881.697	24.4309
1	232.37	232.37	59.35999751091	55.1900029182434	54.3600022792816	IPI:IPI00220741.8	Gene_Symbol=SPTA1 Isoform 1 of Spectrin alpha chain, erythrocyte			2	99.0000009536743	GYVSLEDYTAF		cleaved F-L@C-term	-0.00497139990329742	1263.56103515625	632.7878	1263.56591796875	632.790222167969	2	15	1.1.1.3018.8	1	45.6144	1222.406	45.6865
1	232.37	232.37	59.35999751091	55.1900029182434	54.3600022792816	IPI:IPI00220741.8	Gene_Symbol=SPTA1 Isoform 1 of Spectrin alpha chain, erythrocyte			2	99.0000009536743	GYVSLEDYTAFLIDKESENIK		missed K-E@15	-0.000835991988424212	2433.1943359375	812.072	2433.19506835938	812.072326660156	3	20	1.1.1.3162.12	1	52.0626	609.9363	51.9909
1	232.37	232.37	59.35999751091	55.1900029182434	54.3600022792816	IPI:IPI00220741.8	Gene_Symbol=SPTA1 Isoform 1 of Spectrin alpha chain, erythrocyte			2	99.0000009536743	HEALENDFAVHETR			-0.00438529020175338	1666.765625	556.5958	1666.76989746094	556.597229003906	3	25	1.1.1.2457.14	1	20.9661	5246.487	20.9829
1	232.37	232.37	59.35999751091	55.1900029182434	54.3600022792816	IPI:IPI00220741.8	Gene_Symbol=SPTA1 Isoform 1 of Spectrin alpha chain, erythrocyte			2	99.0000009536743	HEDFEEAFTAQEEK			-0.00200424995273352	1708.7197265625	570.5805	1708.7216796875	570.581176757813	3	18	1.1.1.2562.13	1	25.5942	2421.558	25.6127
1	232.37	232.37	59.35999751091	55.1900029182434	54.3600022792816	IPI:IPI00220741.8	Gene_Symbol=SPTA1 Isoform 1 of Spectrin alpha chain, erythrocyte			2	99.0000009536743	HGLLESAVAAR			-0.00393360015004873	1122.61047363281	375.2108	1122.61450195313	375.212127685547	3	14	1.1.1.2479.2	1	21.9136	1569.689	21.8602
1	232.37	232.37	59.35999751091	55.1900029182434	54.3600022792816	IPI:IPI00220741.8	Gene_Symbol=SPTA1 Isoform 1 of Spectrin alpha chain, erythrocyte			2	99.0000009536743	HLSDIIEER			-0.000832121004350483	1110.56604003906	556.2903	1110.56689453125	556.290771484375	2	13	1.1.1.2491.10	1	22.4618	6107.333	22.3074
1	232.37	232.37	59.35999751091	55.1900029182434	54.3600022792816	IPI:IPI00220741.8	Gene_Symbol=SPTA1 Isoform 1 of Spectrin alpha chain, erythrocyte			2	99.0000009536743	HQSLEAEVQTK			0.00151454994920641	1268.6376953125	423.8865	1268.63610839844	423.885955810547	3	15	1.1.1.2380.3	1	17.5707	457.8138	17.4636
1	232.37	232.37	59.35999751091	55.1900029182434	54.3600022792816	IPI:IPI00220741.8	Gene_Symbol=SPTA1 Isoform 1 of Spectrin alpha chain, erythrocyte			2	99.0000009536743	ITDLEHFAESLIADEHYAK			-0.00109890999738127	2201.06298828125	551.273	2201.06396484375	551.273315429688	4	16	1.1.1.3118.10	1	50.0685	1548.578	50.0469
1	232.37	232.37	59.35999751091	55.1900029182434	54.3600022792816	IPI:IPI00220741.8	Gene_Symbol=SPTA1 Isoform 1 of Spectrin alpha chain, erythrocyte			2	99.0000009536743	ITDLEHFAESLIADEHYAKEEIATR		missed K-E@19	0.00270631001330912	2900.42163085938	726.1127	2900.41918945313	726.112060546875	4	23	1.1.1.3152.7	1	51.6147	451.4179	51.675
1	232.37	232.37	59.35999751091	55.1900029182434	54.3600022792816	IPI:IPI00220741.8	Gene_Symbol=SPTA1 Isoform 1 of Spectrin alpha chain, erythrocyte			2	99.0000009536743	IVDLGDNLEDALILDIK			0.00131452002096921	1868.015625	935.0151	1868.01428222656	935.014404296875	2	29	1.1.1.3257.7	1	56.3235	929.2236	56.4695
1	232.37	232.37	59.35999751091	55.1900029182434	54.3600022792816	IPI:IPI00220741.8	Gene_Symbol=SPTA1 Isoform 1 of Spectrin alpha chain, erythrocyte			2	99.0000009536743	KAENTGVELDDVWELQK		missed K-A@1	0.00231402995996177	1972.97644042969	658.6661	1972.97424316406	658.665344238281	3	16	1.1.1.2737.11	1	33.2791	1648.989	33.2113
1	232.37	232.37	59.35999751091	55.1900029182434	54.3600022792816	IPI:IPI00220741.8	Gene_Symbol=SPTA1 Isoform 1 of Spectrin alpha chain, erythrocyte			2	99.0000009536743	KFEDFQVELVAK		missed K-F@1	0.0022311198990792	1451.76818847656	484.93	1451.76599121094	484.929290771484	3	15	1.1.1.2654.3	1	29.6384	1708.131	29.6737
1	232.37	232.37	59.35999751091	55.1900029182434	54.3600022792816	IPI:IPI00220741.8	Gene_Symbol=SPTA1 Isoform 1 of Spectrin alpha chain, erythrocyte			2	99.0000009536743	KGDVLTLLSSINK		missed K-G@1	0.00283980998210609	1386.81091308594	463.2776	1386.80822753906	463.276672363281	3	15	1.1.1.2851.6	1	38.2871	936.4746	38.2726
1	232.37	232.37	59.35999751091	55.1900029182434	54.3600022792816	IPI:IPI00220741.8	Gene_Symbol=SPTA1 Isoform 1 of Spectrin alpha chain, erythrocyte			2	99.0000009536743	KGYVSLEDYTAF		cleaved F-L@C-term; missed K-G@1	-0.00113434996455908	1391.65991210938	696.8372	1391.66088867188	696.837707519531	2	11	1.1.1.2841.9	1	37.8488	384.6882	37.8295
1	232.37	232.37	59.35999751091	55.1900029182434	54.3600022792816	IPI:IPI00220741.8	Gene_Symbol=SPTA1 Isoform 1 of Spectrin alpha chain, erythrocyte			2	99.0000009536743	KHEAFLLDLNSFGDSMK		missed K-H@1	-0.00158360996283591	1950.94934082031	651.3237	1950.95092773438	651.324279785156	3	19	1.1.1.2854.7	1	38.4234	710.7159	38.4955
1	232.37	232.37	59.35999751091	55.1900029182434	54.3600022792816	IPI:IPI00220741.8	Gene_Symbol=SPTA1 Isoform 1 of Spectrin alpha chain, erythrocyte			2	99.0000009536743	KHGLLESAVAAR		missed K-H@1	-0.00113476999104023	1250.70849609375	417.9101	1250.70947265625	417.910461425781	3	15	1.1.1.2418.4	1	19.2443	1283.999	19.3216
1	232.37	232.37	59.35999751091	55.1900029182434	54.3600022792816	IPI:IPI00220741.8	Gene_Symbol=SPTA1 Isoform 1 of Spectrin alpha chain, erythrocyte			2	99.0000009536743	KLADDEDYKDIQNLK		missed K-L@1; missed K-D@9	-0.0044793002307415	1806.8955078125	603.3058	1806.89990234375	603.307250976563	3	20	1.1.1.2496.9	1	22.6855	687.9044	22.7107
1	232.37	232.37	59.35999751091	55.1900029182434	54.3600022792816	IPI:IPI00220741.8	Gene_Symbol=SPTA1 Isoform 1 of Spectrin alpha chain, erythrocyte			2	99.0000009536743	LADDEDYKDIQNLK		missed K-D@8	0.00389119004830718	1678.80883789063	840.4117	1678.80505371094	840.409790039063	2	23	1.1.1.2526.20	1	24.0308	571.1674	23.9939
1	232.37	232.37	59.35999751091	55.1900029182434	54.3600022792816	IPI:IPI00220741.8	Gene_Symbol=SPTA1 Isoform 1 of Spectrin alpha chain, erythrocyte			2	99.0000009536743	LAQFVEHWEK			0.00111432000994682	1285.64685058594	429.5562	1285.6455078125	429.555786132813	3	13	1.1.1.2553.4	1	25.1823	5163.438	25.2596
1	232.37	232.37	59.35999751091	55.1900029182434	54.3600022792816	IPI:IPI00220741.8	Gene_Symbol=SPTA1 Isoform 1 of Spectrin alpha chain, erythrocyte			2	99.0000009536743	LEDSYHLQVF		cleaved F-K@C-term	-0.000693900976330042	1249.59729003906	625.8059	1249.59790039063	625.806213378906	2	13	1.1.1.2776.9	1	34.9907	1277.007	35.0159
1	232.37	232.37	59.35999751091	55.1900029182434	54.3600022792816	IPI:IPI00220741.8	Gene_Symbol=SPTA1 Isoform 1 of Spectrin alpha chain, erythrocyte			2	99.0000009536743	LEGELVAHEPAIQNVLDMAEK			-0.00668179988861084	2305.15576171875	769.3925	2305.16235351563	769.394714355469	3	20	1.1.1.2961.5	1	43.0968	357.3981	43.1287
1	232.37	232.37	59.35999751091	55.1900029182434	54.3600022792816	IPI:IPI00220741.8	Gene_Symbol=SPTA1 Isoform 1 of Spectrin alpha chain, erythrocyte			2	99.0000009536743	LGDYANLK	Delta:H(2)C(2)@N-term		0.000940873986110091	918.482055664063	460.2483	918.481079101563	460.247802734375	2	13	1.1.1.2526.6	1	24.0075	1269.209	23.9939
1	232.37	232.37	59.35999751091	55.1900029182434	54.3600022792816	IPI:IPI00220741.8	Gene_Symbol=SPTA1 Isoform 1 of Spectrin alpha chain, erythrocyte			2	99.0000009536743	LIDKESENIK		cleaved F-L@N-term; missed K-E@4	0.0013193900231272	1187.64099121094	396.8876	1187.63977050781	396.88720703125	3	13	1.1.1.2358.3	1	16.5945	168.6419	16.6114
1	232.37	232.37	59.35999751091	55.1900029182434	54.3600022792816	IPI:IPI00220741.8	Gene_Symbol=SPTA1 Isoform 1 of Spectrin alpha chain, erythrocyte			2	99.0000009536743	LIGDDHYDSENIK			-0.00488347979262471	1517.69482421875	759.8547	1517.69982910156	759.857177734375	2	20	1.1.1.2456.20	1	20.9321	542.7946	20.8953
1	232.37	232.37	59.35999751091	55.1900029182434	54.3600022792816	IPI:IPI00220741.8	Gene_Symbol=SPTA1 Isoform 1 of Spectrin alpha chain, erythrocyte			2	99.0000009536743	LLDLLHLQLICR	Methylthio(C)@11		3.9526101318188E-05	1494.84155273438	499.2878	1494.84143066406	499.287750244141	3	11	1.1.1.3263.5	1	56.5796	149.6967	56.6049
1	232.37	232.37	59.35999751091	55.1900029182434	54.3600022792816	IPI:IPI00220741.8	Gene_Symbol=SPTA1 Isoform 1 of Spectrin alpha chain, erythrocyte			2	99.0000009536743	LLDLNSFGDSMK	Oxidation(M)@11	cleaved F-L@N-term	0.00331863993778825	1354.64721679688	678.3309	1354.64392089844	678.329223632813	2	17	1.1.1.2712.5	1	32.1793	411.4271	32.1611
1	232.37	232.37	59.35999751091	55.1900029182434	54.3600022792816	IPI:IPI00220741.8	Gene_Symbol=SPTA1 Isoform 1 of Spectrin alpha chain, erythrocyte			2	99.0000009536743	LPEITDLK			0.0023754199501127	927.530090332031	464.7723	927.527709960938	464.771118164063	2	10	1.1.1.2586.3	1	26.6503	2205.396	26.7752
1	232.37	232.37	59.35999751091	55.1900029182434	54.3600022792816	IPI:IPI00220741.8	Gene_Symbol=SPTA1 Isoform 1 of Spectrin alpha chain, erythrocyte			2	99.0000009536743	LPEITDLKDK		missed K-D@8	0.00374392000958323	1170.65344238281	391.2251	1170.64965820313	391.223815917969	3	14	1.1.1.2524.4	1	23.9153	4100.27	23.8146
1	232.37	232.37	59.35999751091	55.1900029182434	54.3600022792816	IPI:IPI00220741.8	Gene_Symbol=SPTA1 Isoform 1 of Spectrin alpha chain, erythrocyte			2	99.0000009536743	LQLEDDYAFQEF		cleaved F-N@C-term	1.9382900063647E-05	1516.67224121094	759.3434	1516.67224121094	759.343383789063	2	17	1.1.1.3083.7	1	48.502	1413.722	48.4374
1	232.37	232.37	59.35999751091	55.1900029182434	54.3600022792816	IPI:IPI00220741.8	Gene_Symbol=SPTA1 Isoform 1 of Spectrin alpha chain, erythrocyte			2	99.0000009536743	LQLEDDYAFQEFNWK			-0.00366836995817721	1944.88562011719	973.4501	1944.88940429688	973.451965332031	2	13	1.1.1.3047.19	1	46.9153	318.1494	46.8353
1	232.37	232.37	59.35999751091	55.1900029182434	54.3600022792816	IPI:IPI00220741.8	Gene_Symbol=SPTA1 Isoform 1 of Spectrin alpha chain, erythrocyte			2	99.0000009536743	LQWILETR		cleaved F-L@N-term	0.0036292199511081	1057.595703125	529.8051	1057.59204101563	529.803283691406	2	11	1.1.1.2777.6	1	35.0293	1569.496	35.0595
1	232.37	232.37	59.35999751091	55.1900029182434	54.3600022792816	IPI:IPI00220741.8	Gene_Symbol=SPTA1 Isoform 1 of Spectrin alpha chain, erythrocyte			2	99.0000009536743	LSESHPDATEDLQR			-0.00641978997737169	1596.7314453125	799.373	1596.73803710938	799.376281738281	2	19	1.1.1.2397.17	1	18.3527	324.2035	18.3579
1	232.37	232.37	59.35999751091	55.1900029182434	54.3600022792816	IPI:IPI00220741.8	Gene_Symbol=SPTA1 Isoform 1 of Spectrin alpha chain, erythrocyte			2	99.0000009536743	LSEVASLWEELLEATK			-0.00105138996150345	1816.94482421875	909.4797	1816.94580078125	909.480224609375	2	28	1.1.1.3537.3	1	67.1623	509.6708	67.0708
1	232.37	232.37	59.35999751091	55.1900029182434	54.3600022792816	IPI:IPI00220741.8	Gene_Symbol=SPTA1 Isoform 1 of Spectrin alpha chain, erythrocyte			2	99.0000009536743	LTLSHPSDAPQIQEMK			-0.00134631001856178	1793.89685058594	598.9729	1793.89819335938	598.973327636719	3	22	1.1.1.2520.14	1	23.7537	2563.563	23.7706
1	232.37	232.37	59.35999751091	55.1900029182434	54.3600022792816	IPI:IPI00220741.8	Gene_Symbol=SPTA1 Isoform 1 of Spectrin alpha chain, erythrocyte			2	99.0000009536743	LYEDSDDLK			-0.00337463989853859	1096.48901367188	549.2518	1096.49243164063	549.253479003906	2	11	1.1.1.2430.14	1	19.787	949.6693	19.8474
1	232.37	232.37	59.35999751091	55.1900029182434	54.3600022792816	IPI:IPI00220741.8	Gene_Symbol=SPTA1 Isoform 1 of Spectrin alpha chain, erythrocyte			2	99.0000009536743	MEENLSEPVHCVSLNEIR	Methylthio(C)@11		-0.00135795003734529	2143.96875	715.6635	2143.96997070313	715.663940429688	3	16	1.1.1.2760.6	1	34.2887	1139.656	34.2755
1	232.37	232.37	59.35999751091	55.1900029182434	54.3600022792816	IPI:IPI00220741.8	Gene_Symbol=SPTA1 Isoform 1 of Spectrin alpha chain, erythrocyte			2	99.0000009536743	MELNEAWEDLQGR			-1.02832996845245	1588.68603515625	795.3503	1589.71435546875	795.864501953125	2	16	1.1.1.2853.17	1	38.3952	1261.929	38.4955
1	232.37	232.37	59.35999751091	55.1900029182434	54.3600022792816	IPI:IPI00220741.8	Gene_Symbol=SPTA1 Isoform 1 of Spectrin alpha chain, erythrocyte			2	99.0000009536743	MQHNLEQQIQAK			-0.00581646012142301	1466.72412109375	489.9153	1466.72998046875	489.917266845703	3	20	1.1.1.2412.4	1	18.9891	5336.422	19.0176
1	232.37	232.37	59.35999751091	55.1900029182434	54.3600022792816	IPI:IPI00220741.8	Gene_Symbol=SPTA1 Isoform 1 of Spectrin alpha chain, erythrocyte			2	99.0000009536743	MVEEGHFAAEDVASR			-0.00468264985829592	1646.73132324219	549.9177	1646.73583984375	549.919250488281	3	22	1.1.1.2476.17	1	21.8038	2844.662	21.8602
1	232.37	232.37	59.35999751091	55.1900029182434	54.3600022792816	IPI:IPI00220741.8	Gene_Symbol=SPTA1 Isoform 1 of Spectrin alpha chain, erythrocyte			2	99.0000009536743	NFEMCQEFEQNASTF	Methylthio(C)@5	cleaved F-L@C-term	0.00192601000890136	1869.70263671875	935.8586	1869.70080566406	935.857666015625	2	24	1.1.1.3272.7	1	57.0083	209.9437	57.0136
1	232.37	232.37	59.35999751091	55.1900029182434	54.3600022792816	IPI:IPI00220741.8	Gene_Symbol=SPTA1 Isoform 1 of Spectrin alpha chain, erythrocyte			2	99.0000009536743	NQANACQQQQAAPVEGVAGEQR	Methylthio(C)@6		-0.00337635003961623	2342.0458984375	781.6892	2342.04907226563	781.690307617188	3	25	1.1.1.2484.20	1	22.1692	1831.569	22.1309
1	232.37	232.37	59.35999751091	55.1900029182434	54.3600022792816	IPI:IPI00220741.8	Gene_Symbol=SPTA1 Isoform 1 of Spectrin alpha chain, erythrocyte			2	99.0000009536743	QALTPEQVSF	Gln->pyro-Glu@N-term	cleaved F-C@C-term	-0.00134137005079538	1101.53283691406	551.7737	1101.5341796875	551.7744140625	2	10	1.1.1.2983.4	1	44.0569	333.2552	44.0468
1	232.37	232.37	59.35999751091	55.1900029182434	54.3600022792816	IPI:IPI00220741.8	Gene_Symbol=SPTA1 Isoform 1 of Spectrin alpha chain, erythrocyte			2	99.0000009536743	QDQVDILTDLAAYFEEIGHPDSK			0.00243330001831055	2603.24169921875	868.7545	2603.23901367188	868.753662109375	3	22	1.1.1.3555.16	1	67.9664	321.3883	67.9799
1	232.37	232.37	59.35999751091	55.1900029182434	54.3600022792816	IPI:IPI00220741.8	Gene_Symbol=SPTA1 Isoform 1 of Spectrin alpha chain, erythrocyte			2	99.0000009536743	QDTLDASLQSFQQER			-0.00524835987016559	1764.82263183594	883.4186	1764.82788085938	883.421203613281	2	24	1.1.1.2700.7	1	31.6699	804.3958	31.6801
1	232.37	232.37	59.35999751091	55.1900029182434	54.3600022792816	IPI:IPI00220741.8	Gene_Symbol=SPTA1 Isoform 1 of Spectrin alpha chain, erythrocyte			2	99.0000009536743	QEAFLENEDLGNSLGSAEALLQK	Gln->pyro-Glu@N-term		0.00117316003888845	2458.1875	820.4031	2458.18627929688	820.402709960938	3	23	1.1.1.3289.5	1	57.7732	352.9086	57.6944
1	232.37	232.37	59.35999751091	55.1900029182434	54.3600022792816	IPI:IPI00220741.8	Gene_Symbol=SPTA1 Isoform 1 of Spectrin alpha chain, erythrocyte			2	99.0000009536743	QEQIENQYR	Gln->pyro-Glu@N-term		-0.000858718005474657	1189.53552246094	595.775	1189.53637695313	595.775451660156	2	14	1.1.1.2494.14	1	22.6043	1303.329	22.6213
1	232.37	232.37	59.35999751091	55.1900029182434	54.3600022792816	IPI:IPI00220741.8	Gene_Symbol=SPTA1 Isoform 1 of Spectrin alpha chain, erythrocyte			2	99.0000009536743	QFFQDLDDEESWIEEK		cleaved F-Q@N-term	0.00635193008929491	2056.89672851563	686.6395	2056.89013671875	686.637329101563	3	16	1.1.1.3021.12	1	45.7563	366.9442	45.6865
1	232.37	232.37	59.35999751091	55.1900029182434	54.3600022792816	IPI:IPI00220741.8	Gene_Symbol=SPTA1 Isoform 1 of Spectrin alpha chain, erythrocyte			2	99.0000009536743	QKMELNEAWEDLQGR	Gln->pyro-Glu@N-term	missed K-M@2	0.00322407996281981	1828.8447265625	915.4296	1828.84143066406	915.427978515625	2	14	1.1.1.2907.17	1	40.7649	354.304	40.8213
1	232.37	232.37	59.35999751091	55.1900029182434	54.3600022792816	IPI:IPI00220741.8	Gene_Symbol=SPTA1 Isoform 1 of Spectrin alpha chain, erythrocyte			2	99.0000009536743	QLLGSAHAVEVF		cleaved F-H@C-term	-0.000954067974817008	1269.6708984375	635.8427	1269.67175292969	635.843139648438	2	12	1.1.1.2733.12	1	33.1021	683.0129	33.1667
1	232.37	232.37	59.35999751091	55.1900029182434	54.3600022792816	IPI:IPI00220741.8	Gene_Symbol=SPTA1 Isoform 1 of Spectrin alpha chain, erythrocyte			2	99.0000009536743	QLLGSAHAVEVFHR	Gln->pyro-Glu@N-term		0.00388436997309327	1545.80908203125	516.277	1545.80517578125	516.275695800781	3	22	1.1.1.2675.3	1	30.5658	1311.138	30.5543
1	232.37	232.37	59.35999751091	55.1900029182434	54.3600022792816	IPI:IPI00220741.8	Gene_Symbol=SPTA1 Isoform 1 of Spectrin alpha chain, erythrocyte			2	99.0000009536743	QLQKDHEDFLASLAR	Gln->pyro-Glu@N-term	missed K-D@4	-0.00145495997276157	1752.87817382813	585.3	1752.87951660156	585.300415039063	3	20	1.1.1.2749.12	1	33.8181	751.5575	33.8385
1	232.37	232.37	59.35999751091	55.1900029182434	54.3600022792816	IPI:IPI00220741.8	Gene_Symbol=SPTA1 Isoform 1 of Spectrin alpha chain, erythrocyte			2	99.0000009536743	QNEVNAAWER	Gln->pyro-Glu@N-term		0.00158994004596025	1198.53833007813	600.2764	1198.53674316406	600.275634765625	2	14	1.1.1.2570.14	1	25.9519	742.0084	25.9688
1	232.37	232.37	59.35999751091	55.1900029182434	54.3600022792816	IPI:IPI00220741.8	Gene_Symbol=SPTA1 Isoform 1 of Spectrin alpha chain, erythrocyte			2	99.0000009536743	QYEQCLDFHLF	Methylthio(C)@5	cleaved F-Y@C-term	0.00164916005451232	1487.623046875	744.8188	1487.62133789063	744.817932128906	2	11	1.1.1.3208.4	1	54.1132	133.0592	54.0066
1	232.37	232.37	59.35999751091	55.1900029182434	54.3600022792816	IPI:IPI00220741.8	Gene_Symbol=SPTA1 Isoform 1 of Spectrin alpha chain, erythrocyte			2	99.0000009536743	RLAHDEFPMLPQR	Oxidation(M)@9	missed R-L@1	-0.00280278990976512	1624.81176757813	407.2102	1624.814453125	407.210876464844	4	13	1.1.1.2498.3	1	22.7639	544.3214	22.7991
1	232.37	232.37	59.35999751091	55.1900029182434	54.3600022792816	IPI:IPI00220741.8	Gene_Symbol=SPTA1 Isoform 1 of Spectrin alpha chain, erythrocyte			2	99.0000009536743	RWEQLLEASAVHR		missed R-W@1	-0.00353531003929675	1593.833984375	532.2853	1593.83752441406	532.286437988281	3	19	1.1.1.2586.4	1	26.652	2192.937	26.6856
1	232.37	232.37	59.35999751091	55.1900029182434	54.3600022792816	IPI:IPI00220741.8	Gene_Symbol=SPTA1 Isoform 1 of Spectrin alpha chain, erythrocyte			2	99.0000009536743	SDDKSSLDSLEALMK	Oxidation(M)@14	missed K-S@4	0.00500184996053576	1653.78186035156	552.2679	1653.77673339844	552.266174316406	3	20	1.1.1.2579.9	1	26.3465	1590.944	26.3717
1	232.37	232.37	59.35999751091	55.1900029182434	54.3600022792816	IPI:IPI00220741.8	Gene_Symbol=SPTA1 Isoform 1 of Spectrin alpha chain, erythrocyte			2	99.0000009536743	SHLSGYDYVGF		cleaved F-T@C-term	-0.00120629998855293	1243.54992675781	622.7822	1243.55090332031	622.782775878906	2	13	1.1.1.2714.4	1	32.2578	904.2885	32.2914
1	232.37	232.37	59.35999751091	55.1900029182434	54.3600022792816	IPI:IPI00220741.8	Gene_Symbol=SPTA1 Isoform 1 of Spectrin alpha chain, erythrocyte			2	99.0000009536743	SHLSGYDYVGFTNSYFGN			-0.000181367999175563	2026.86950683594	1014.442	2026.86975097656	1014.44213867188	2	23	1.1.1.2915.14	1	41.1235	947.2562	40.8658
1	232.37	232.37	59.35999751091	55.1900029182434	54.3600022792816	IPI:IPI00220741.8	Gene_Symbol=SPTA1 Isoform 1 of Spectrin alpha chain, erythrocyte			2	99.0000009536743	SLNQNMESLR			-0.00417048018425703	1190.56726074219	596.2909	1190.57141113281	596.29296875	2	17	1.1.1.2488.19	1	22.3427	3312.11	22.3512
1	232.37	232.37	59.35999751091	55.1900029182434	54.3600022792816	IPI:IPI00220741.8	Gene_Symbol=SPTA1 Isoform 1 of Spectrin alpha chain, erythrocyte			2	99.0000009536743	SSDEIENAFQALAEGK			0.00156580994371325	1707.79663085938	854.9056	1707.79516601563	854.904846191406	2	28	1.1.1.3056.17	1	47.3171	5157.353	47.2839
1	232.37	232.37	59.35999751091	55.1900029182434	54.3600022792816	IPI:IPI00220741.8	Gene_Symbol=SPTA1 Isoform 1 of Spectrin alpha chain, erythrocyte			2	99.0000009536743	SSLDSLEALMK	Oxidation(M)@10		0.000347235996741802	1208.59631347656	605.3054	1208.59582519531	605.30517578125	2	15	1.1.1.2619.7	1	28.0944	907.0832	28.0791
1	232.37	232.37	59.35999751091	55.1900029182434	54.3600022792816	IPI:IPI00220741.8	Gene_Symbol=SPTA1 Isoform 1 of Spectrin alpha chain, erythrocyte			2	99.0000009536743	SYEDPTNIQGK			-0.0440826006233692	1250.53381347656	626.2742	1250.57788085938	626.296203613281	2	16	1.1.1.2419.17	1	19.3098	3829.139	18.9745
1	232.37	232.37	59.35999751091	55.1900029182434	54.3600022792816	IPI:IPI00220741.8	Gene_Symbol=SPTA1 Isoform 1 of Spectrin alpha chain, erythrocyte			2	99.0000009536743	TAAINADELPTDVAGGEVLLDR			-0.00431354995816946	2239.12939453125	1120.572	2239.13330078125	1120.57385253906	2	24	1.1.1.2912.21	1	40.9942	1120.827	40.9103
1	232.37	232.37	59.35999751091	55.1900029182434	54.3600022792816	IPI:IPI00220741.8	Gene_Symbol=SPTA1 Isoform 1 of Spectrin alpha chain, erythrocyte			2	99.0000009536743	TGQEMIEGGHYASDNVTTR			-0.00072377099422738	2064.91625976563	689.3127	2064.9169921875	689.31298828125	3	22	1.1.1.2460.9	1	21.0985	2344.015	21.1138
1	232.37	232.37	59.35999751091	55.1900029182434	54.3600022792816	IPI:IPI00220741.8	Gene_Symbol=SPTA1 Isoform 1 of Spectrin alpha chain, erythrocyte			2	99.0000009536743	TNGNGADLGDFLTLLAK	Deamidated(N)@2; Deamidated(N)@4		-0.00395751977339387	1720.84802246094	861.4313	1720.85192871094	861.433227539063	2	22	1.1.1.3350.5	1	60.5085	156.2922	60.4684
1	232.37	232.37	59.35999751091	55.1900029182434	54.3600022792816	IPI:IPI00220741.8	Gene_Symbol=SPTA1 Isoform 1 of Spectrin alpha chain, erythrocyte			2	99.0000009536743	TWLTVEVLER		cleaved Y-T@N-term	-0.00433248002082109	1244.67224121094	623.3434	1244.67651367188	623.345520019531	2	16	1.1.1.2930.3	1	41.7528	690.9329	41.6967
1	232.37	232.37	59.35999751091	55.1900029182434	54.3600022792816	IPI:IPI00220741.8	Gene_Symbol=SPTA1 Isoform 1 of Spectrin alpha chain, erythrocyte			2	99.0000009536743	VADDLLFEGLLTPEGAQIR			-0.00231372006237507	2056.08203125	686.3679	2056.083984375	686.36865234375	3	19	1.1.1.3195.10	1	53.5406	2373.699	53.6917
1	232.37	232.37	59.35999751091	55.1900029182434	54.3600022792816	IPI:IPI00220741.8	Gene_Symbol=SPTA1 Isoform 1 of Spectrin alpha chain, erythrocyte			2	99.0000009536743	VEAADHQGIVPAVY		cleaved Y-V@C-term	-0.00202776002697647	1467.73364257813	734.8741	1467.73583984375	734.875183105469	2	17	1.1.1.2589.14	1	26.802	3501.951	26.8189
1	232.37	232.37	59.35999751091	55.1900029182434	54.3600022792816	IPI:IPI00220741.8	Gene_Symbol=SPTA1 Isoform 1 of Spectrin alpha chain, erythrocyte			2	99.0000009536743	VILENIASHEPR			0.00059727398911491	1376.74182128906	459.9212	1376.7412109375	459.921020507813	3	15	1.1.1.2518.3	1	23.648	7921.978	23.6833
1	232.37	232.37	59.35999751091	55.1900029182434	54.3600022792816	IPI:IPI00220741.8	Gene_Symbol=SPTA1 Isoform 1 of Spectrin alpha chain, erythrocyte			2	99.0000009536743	VLETAEEIQER			-0.00605161022394896	1315.65588378906	658.8352	1315.66198730469	658.838256835938	2	19	1.1.1.2470.17	1	21.54	5606.217	21.5082
1	232.37	232.37	59.35999751091	55.1900029182434	54.3600022792816	IPI:IPI00220741.8	Gene_Symbol=SPTA1 Isoform 1 of Spectrin alpha chain, erythrocyte			2	99.0000009536743	VMALYDFQAR			0.00148472003638744	1212.59765625	607.3061	1212.59606933594	607.305358886719	2	13	1.1.1.2716.3	1	32.3432	784.325	32.3784
1	232.37	232.37	59.35999751091	55.1900029182434	54.3600022792816	IPI:IPI00220741.8	Gene_Symbol=SPTA1 Isoform 1 of Spectrin alpha chain, erythrocyte			2	99.0000009536743	VQNVCAQGEDILNK	Methylthio(C)@5		0.000521707988809794	1575.73901367188	788.8768	1575.73852539063	788.876525878906	2	25	1.1.1.2706.13	1	31.9286	4350.285	31.8102
1	232.37	232.37	59.35999751091	55.1900029182434	54.3600022792816	IPI:IPI00220741.8	Gene_Symbol=SPTA1 Isoform 1 of Spectrin alpha chain, erythrocyte			2	99.0000009536743	VTILGETAER			-0.00171402003616095	1087.58569335938	544.8001	1087.58728027344	544.800964355469	2	16	1.1.1.2515.10	1	23.5294	7087.3	23.5963
1	232.37	232.37	59.35999751091	55.1900029182434	54.3600022792816	IPI:IPI00220741.8	Gene_Symbol=SPTA1 Isoform 1 of Spectrin alpha chain, erythrocyte			2	99.0000009536743	VVEVNQYANECAEENHPDLPLIQSK	Methylthio(C)@11		-0.00102421001065522	2884.3359375	962.4526	2884.33715820313	962.453002929688	3	20	1.1.1.2826.19	1	37.2001	1685.82	37.1211
1	232.37	232.37	59.35999751091	55.1900029182434	54.3600022792816	IPI:IPI00220741.8	Gene_Symbol=SPTA1 Isoform 1 of Spectrin alpha chain, erythrocyte			2	99.0000009536743	WEQLLEASAVHR			0.00189826998393983	1437.73828125	480.2534	1437.73645019531	480.252777099609	3	17	1.1.1.2587.6	1	26.7008	4901.538	26.6404
1	232.37	232.37	59.35999751091	55.1900029182434	54.3600022792816	IPI:IPI00220741.8	Gene_Symbol=SPTA1 Isoform 1 of Spectrin alpha chain, erythrocyte			2	99.0000009536743	YSTIGLAQQWDQLY		cleaved Y-Q@C-term	0.00395974004641175	1684.81372070313	843.4141	1684.80969238281	843.412109375	2	18	1.1.1.3141.12	1	51.114	1758.13	50.9512
1	232.37	232.37	59.35999751091	55.1900029182434	54.3600022792816	IPI:IPI00220741.8	Gene_Symbol=SPTA1 Isoform 1 of Spectrin alpha chain, erythrocyte			2	99.0000009536743	YSTIGLAQQWDQLYQLGLR			0.00104217999614775	2252.16015625	751.7273	2252.15893554688	751.726928710938	3	11	1.1.1.3250.7	1	55.9994	191.2401	55.9727
1	232.37	232.37	59.35999751091	55.1900029182434	54.3600022792816	IPI:IPI00220741.8	Gene_Symbol=SPTA1 Isoform 1 of Spectrin alpha chain, erythrocyte			1.29242980480194	94.9100017547607	EDLVSSWEHIR			0.00270324992015958	1369.66540527344	457.5624	1369.66259765625	457.561492919922	3	12	1.1.1.2719.5	1	32.4778	1322.496	32.5097
1	232.37	232.37	59.35999751091	55.1900029182434	54.3600022792816	IPI:IPI00220741.8	Gene_Symbol=SPTA1 Isoform 1 of Spectrin alpha chain, erythrocyte			1.20065927505493	93.6800003051758	DLVPLGDK			0.00104790995828807	855.471252441406	428.7429	855.470153808594	428.742370605469	2	9	1.1.1.2527.3	1	24.0459	2435.038	24.1246
1	232.37	232.37	59.35999751091	55.1900029182434	54.3600022792816	IPI:IPI00220741.8	Gene_Symbol=SPTA1 Isoform 1 of Spectrin alpha chain, erythrocyte			1.14874172210693	95.7099974155426	QLPLQK	Gln->pyro-Glu@N-term		0.00135967996902764	708.41845703125	355.2165	708.417053222656	355.215789794922	2	8	1.1.1.2557.2	1	25.3552	1023.478	25.392
1	232.37	232.37	59.35999751091	55.1900029182434	54.3600022792816	IPI:IPI00220741.8	Gene_Symbol=SPTA1 Isoform 1 of Spectrin alpha chain, erythrocyte			0.549750864505768	71.8200027942657	LEDSYHLQVFK			0.000140623000334017	1377.69311523438	460.2383	1377.69287109375	460.238220214844	3	11	1.1.1.2584.4	1	26.5619	1836.283	26.5955
1	232.37	232.37	59.35999751091	55.1900029182434	54.3600022792816	IPI:IPI00220741.8	Gene_Symbol=SPTA1 Isoform 1 of Spectrin alpha chain, erythrocyte			0.17005330324173	32.3599994182587	EFSTIYK			0.00104183005169034	886.444702148438	444.2296	886.443664550781	444.229095458984	2	8	1.1.1.2495.7	1	22.6376	4560.095	22.576
1	232.37	232.37	59.35999751091	55.1900029182434	54.3600022792816	IPI:IPI00220741.8	Gene_Symbol=SPTA1 Isoform 1 of Spectrin alpha chain, erythrocyte			0.00744648277759552	36.9199991226196	GIEILLER		cleaved T-G@N-term	0.00137346994597465	941.555847167969	471.7852	941.554565429688	471.784576416016	2	12	1.1.1.2590.3	0	26.8272	15227.01	26.8625
1	232.37	232.37	59.35999751091	55.1900029182434	54.3600022792816	IPI:IPI00220741.8	Gene_Symbol=SPTA1 Isoform 1 of Spectrin alpha chain, erythrocyte			0	99.0000009536743	AAVGQEEIQLR			6.73433023621328E-05	1212.64624023438	607.3304	1212.64624023438	607.330383300781	2	19	1.1.1.2502.13	1	22.9605	7763.133	23.0242
1	232.37	232.37	59.35999751091	55.1900029182434	54.3600022792816	IPI:IPI00220741.8	Gene_Symbol=SPTA1 Isoform 1 of Spectrin alpha chain, erythrocyte			0	99.0000009536743	AAVGQEEIQLR			6.73433023621328E-05	1212.64624023438	607.3304	1212.64624023438	607.330383300781	2	15	1.1.1.2506.17	1	23.1472	7763.133	23.0242
1	232.37	232.37	59.35999751091	55.1900029182434	54.3600022792816	IPI:IPI00220741.8	Gene_Symbol=SPTA1 Isoform 1 of Spectrin alpha chain, erythrocyte			0	99.0000009536743	AAVGQEEIQLR			6.73433023621328E-05	1212.64624023438	607.3304	1212.64624023438	607.330383300781	2	13	1.1.1.2502.12	1	22.9589	7763.133	23.0242
1	232.37	232.37	59.35999751091	55.1900029182434	54.3600022792816	IPI:IPI00220741.8	Gene_Symbol=SPTA1 Isoform 1 of Spectrin alpha chain, erythrocyte			0	99.0000009536743	ADMEAEAPTFQALEDFSAELIDSGHHASPEIEK	Oxidation(M)@3		0.00588227994740009	3600.62622070313	901.1638	3600.6201171875	901.162353515625	4	24	1.1.1.3252.12	1	56.103	335.7313	56.1982
1	232.37	232.37	59.35999751091	55.1900029182434	54.3600022792816	IPI:IPI00220741.8	Gene_Symbol=SPTA1 Isoform 1 of Spectrin alpha chain, erythrocyte			0	99.0000009536743	ADVVEAWIADKETSLK		missed K-E@11	0.00410518981516361	1773.9189453125	592.3136	1773.91491699219	592.312255859375	3	20	1.1.1.2830.7	1	37.3561	4001.342	37.4289
1	232.37	232.37	59.35999751091	55.1900029182434	54.3600022792816	IPI:IPI00220741.8	Gene_Symbol=SPTA1 Isoform 1 of Spectrin alpha chain, erythrocyte			0	57.4199974536896	AEDLFVEF		cleaved F-A@C-term	0.00258277007378638	968.45166015625	485.2331	968.449096679688	485.231842041016	2	8	1.1.1.3118.6	1	50.0618	156.5479	50.092
1	232.37	232.37	59.35999751091	55.1900029182434	54.3600022792816	IPI:IPI00220741.8	Gene_Symbol=SPTA1 Isoform 1 of Spectrin alpha chain, erythrocyte			0	99.0000009536743	AEDLFVEFAHK			0.00165271002333611	1304.64172363281	653.3281	1304.64013671875	653.327331542969	2	12	1.1.1.2710.6	1	32.0849	1565.252	32.2044
1	232.37	232.37	59.35999751091	55.1900029182434	54.3600022792816	IPI:IPI00220741.8	Gene_Symbol=SPTA1 Isoform 1 of Spectrin alpha chain, erythrocyte			0	99.0000009536743	ALSNAANLQR	Deamidated(N)@4		0.00509866001084447	1057.556640625	529.7856	1057.55163574219	529.783081054688	2	12	1.1.1.2434.12	1	19.958	297.9376	19.9782
1	232.37	232.37	59.35999751091	55.1900029182434	54.3600022792816	IPI:IPI00220741.8	Gene_Symbol=SPTA1 Isoform 1 of Spectrin alpha chain, erythrocyte			0	99.0000009536743	ASALNNWCEK	Methylthio(C)@8		0.000959890021476895	1180.50146484375	591.258	1180.50048828125	591.257507324219	2	13	1.1.1.2646.10	1	29.2926	2438.741	29.3608
1	232.37	232.37	59.35999751091	55.1900029182434	54.3600022792816	IPI:IPI00220741.8	Gene_Symbol=SPTA1 Isoform 1 of Spectrin alpha chain, erythrocyte			0	99.0000009536743	AYFLDGSLLK	Delta:H(2)C(2)@N-term		-0.00407380005344749	1151.61865234375	576.8166	1151.62268066406	576.818603515625	2	9	1.1.1.3016.10	1	45.5276	308.8359	45.6413
1	232.37	232.37	59.35999751091	55.1900029182434	54.3600022792816	IPI:IPI00220741.8	Gene_Symbol=SPTA1 Isoform 1 of Spectrin alpha chain, erythrocyte			0	99.0000009536743	AYFLDGSLLK	Delta:H(2)C(2)@N-term		-0.00407380005344749	1151.61865234375	576.8166	1151.62268066406	576.818603515625	2	12	1.1.1.3019.10	1	45.6629	308.8359	45.6413
1	232.37	232.37	59.35999751091	55.1900029182434	54.3600022792816	IPI:IPI00220741.8	Gene_Symbol=SPTA1 Isoform 1 of Spectrin alpha chain, erythrocyte			0	99.0000009536743	AYFLDGSLLK	Delta:H(2)C(2)@N-term		-0.00260903011076152	1151.6201171875	576.8173	1151.62268066406	576.818603515625	2	9	1.1.1.3075.9	1	48.1525	262.8343	48.1776
1	232.37	232.37	59.35999751091	55.1900029182434	54.3600022792816	IPI:IPI00220741.8	Gene_Symbol=SPTA1 Isoform 1 of Spectrin alpha chain, erythrocyte			0	99.0000009536743	AYFLDGSLLK			0.00125557999126613	1125.60827636719	563.8114	1125.60705566406	563.810791015625	2	16	1.1.1.2852.9	1	38.337	8132.111	38.3622
1	232.37	232.37	59.35999751091	55.1900029182434	54.3600022792816	IPI:IPI00220741.8	Gene_Symbol=SPTA1 Isoform 1 of Spectrin alpha chain, erythrocyte			0	99.0000009536743	AYFLDGSLLK			0.00125557999126613	1125.60827636719	563.8114	1125.60705566406	563.810791015625	2	15	1.1.1.2855.6	1	38.4652	8132.111	38.3622
1	232.37	232.37	59.35999751091	55.1900029182434	54.3600022792816	IPI:IPI00220741.8	Gene_Symbol=SPTA1 Isoform 1 of Spectrin alpha chain, erythrocyte			0	99.0000009536743	AYFLDGSLLK			0.00125557999126613	1125.60827636719	563.8114	1125.60705566406	563.810791015625	2	9	1.1.1.2849.8	1	38.2013	8132.111	38.3622
1	232.37	232.37	59.35999751091	55.1900029182434	54.3600022792816	IPI:IPI00220741.8	Gene_Symbol=SPTA1 Isoform 1 of Spectrin alpha chain, erythrocyte			0	99.0000009536743	CATHMQQYMDPR	Methylthio(C)@1; Oxidation(M)@5	cleaved F-C@N-term	-0.00260314997285604	1541.58581542969	514.8692	1541.58837890625	514.870056152344	3	8	1.1.1.2395.4	1	18.2348	311.1141	18.1344
1	232.37	232.37	59.35999751091	55.1900029182434	54.3600022792816	IPI:IPI00220741.8	Gene_Symbol=SPTA1 Isoform 1 of Spectrin alpha chain, erythrocyte			0	99.0000009536743	CATHMQQYMDPR	Methylthio(C)@1; Oxidation(M)@9	cleaved F-C@N-term	-0.00187075999565423	1541.58630371094	514.8694	1541.58837890625	514.870056152344	3	11	1.1.1.2400.10	1	18.4691	380.3188	18.5376
1	232.37	232.37	59.35999751091	55.1900029182434	54.3600022792816	IPI:IPI00220741.8	Gene_Symbol=SPTA1 Isoform 1 of Spectrin alpha chain, erythrocyte			0	99.0000009536743	CATHMQQYMDPR	Methylthio(C)@1; Oxidation(M)@9	cleaved F-C@N-term	-0.00187075999565423	1541.58630371094	514.8694	1541.58837890625	514.870056152344	3	14	1.1.1.2403.7	1	18.5994	380.3188	18.5376
1	232.37	232.37	59.35999751091	55.1900029182434	54.3600022792816	IPI:IPI00220741.8	Gene_Symbol=SPTA1 Isoform 1 of Spectrin alpha chain, erythrocyte			0	80.57000041008	CATHMQQYMDPR	Methylthio(C)@1	cleaved F-C@N-term	7.24052006262355E-05	1525.59375	509.5385	1525.59338378906	509.538421630859	3	12	1.1.1.2481.8	1	22.0139	501.42	21.9956
1	232.37	232.37	59.35999751091	55.1900029182434	54.3600022792816	IPI:IPI00220741.8	Gene_Symbol=SPTA1 Isoform 1 of Spectrin alpha chain, erythrocyte			0	99.0000009536743	DHEDFLASLAR			0.00371726998127997	1272.61352539063	425.2118	1272.60986328125	425.210571289063	3	13	1.1.1.2704.2	1	31.8167	2960.841	31.8536
1	232.37	232.37	59.35999751091	55.1900029182434	54.3600022792816	IPI:IPI00220741.8	Gene_Symbol=SPTA1 Isoform 1 of Spectrin alpha chain, erythrocyte			0	99.0000009536743	DLASAGNLLK			-0.000354460993548855	1000.55505371094	501.2848	1000.55529785156	501.284942626953	2	14	1.1.1.2607.3	1	27.5695	3773.399	27.5147
1	232.37	232.37	59.35999751091	55.1900029182434	54.3600022792816	IPI:IPI00220741.8	Gene_Symbol=SPTA1 Isoform 1 of Spectrin alpha chain, erythrocyte			0	99.0000009536743	DLQGVQNLLK			0.000749099010135978	1126.63549804688	564.325	1126.63464355469	564.324584960938	2	12	1.1.1.2742.6	1	33.4937	4834.656	33.3009
1	232.37	232.37	59.35999751091	55.1900029182434	54.3600022792816	IPI:IPI00220741.8	Gene_Symbol=SPTA1 Isoform 1 of Spectrin alpha chain, erythrocyte			0	99.0000009536743	DLQGVQNLLK			0.000749099010135978	1126.63549804688	564.325	1126.63464355469	564.324584960938	2	15	1.1.1.2736.7	1	33.2276	4834.656	33.3009
1	232.37	232.37	59.35999751091	55.1900029182434	54.3600022792816	IPI:IPI00220741.8	Gene_Symbol=SPTA1 Isoform 1 of Spectrin alpha chain, erythrocyte			0	62.9100024700165	DLVPLGDK			0.00104790995828807	855.471252441406	428.7429	855.470153808594	428.742370605469	2	8	1.1.1.2532.3	1	24.2633	2435.038	24.1246
1	232.37	232.37	59.35999751091	55.1900029182434	54.3600022792816	IPI:IPI00220741.8	Gene_Symbol=SPTA1 Isoform 1 of Spectrin alpha chain, erythrocyte			0	42.9399996995926	DLVPLGDK			0.00104790995828807	855.471252441406	428.7429	855.470153808594	428.742370605469	2	8	1.1.1.2526.5	1	24.0058	2435.038	24.1246
1	232.37	232.37	59.35999751091	55.1900029182434	54.3600022792816	IPI:IPI00220741.8	Gene_Symbol=SPTA1 Isoform 1 of Spectrin alpha chain, erythrocyte			0	99.0000009536743	DSEQVDSWMSR	Oxidation(M)@9		-0.00117056001909077	1354.544921875	678.2797	1354.5458984375	678.2802734375	2	18	1.1.1.2473.16	1	21.6696	853.3355	21.6831
1	232.37	232.37	59.35999751091	55.1900029182434	54.3600022792816	IPI:IPI00220741.8	Gene_Symbol=SPTA1 Isoform 1 of Spectrin alpha chain, erythrocyte			0	99.0000009536743	DVTEAIQWIK			-0.00134210998658091	1201.63293457031	601.8237	1201.63427734375	601.824401855469	2	12	1.1.1.2863.7	1	38.8181	2401.301	38.9366
1	232.37	232.37	59.35999751091	55.1900029182434	54.3600022792816	IPI:IPI00220741.8	Gene_Symbol=SPTA1 Isoform 1 of Spectrin alpha chain, erythrocyte			0	99.0000009536743	DVTEAIQWIK			-0.00134210998658091	1201.63293457031	601.8237	1201.63427734375	601.824401855469	2	16	1.1.1.2867.8	1	38.9996	2401.301	38.9366
1	232.37	232.37	59.35999751091	55.1900029182434	54.3600022792816	IPI:IPI00220741.8	Gene_Symbol=SPTA1 Isoform 1 of Spectrin alpha chain, erythrocyte			0	99.0000009536743	EKEPIVDNTNYGADEEAAGALLK		missed K-E@2	0.000615530007053167	2446.18725585938	816.403	2446.18627929688	816.402709960938	3	30	1.1.1.2693.9	1	31.3581	3790.363	31.2901
1	232.37	232.37	59.35999751091	55.1900029182434	54.3600022792816	IPI:IPI00220741.8	Gene_Symbol=SPTA1 Isoform 1 of Spectrin alpha chain, erythrocyte			0	99.0000009536743	EKEPVLTSEDYGK		missed K-E@2	-0.00432586995884776	1493.72082519531	498.9142	1493.72497558594	498.915588378906	3	14	1.1.1.2425.8	1	19.5565	2212.698	19.6272
1	232.37	232.37	59.35999751091	55.1900029182434	54.3600022792816	IPI:IPI00220741.8	Gene_Symbol=SPTA1 Isoform 1 of Spectrin alpha chain, erythrocyte			0	99.0000009536743	ETGTLESQLEANKR		missed K-R@13	-0.00694776000455022	1574.78283691406	525.9349	1574.7900390625	525.937255859375	3	14	1.1.1.2461.6	1	21.127	7217.947	21.2006
1	232.37	232.37	59.35999751091	55.1900029182434	54.3600022792816	IPI:IPI00220741.8	Gene_Symbol=SPTA1 Isoform 1 of Spectrin alpha chain, erythrocyte			0	15.5100002884865	ETGTLESQLEANKR		missed K-R@13	-0.0562011003494263	1574.73376464844	525.9185	1574.7900390625	525.937255859375	3	9	1.1.1.2471.11	1	21.5737	770.5555	21.5519
1	232.37	232.37	59.35999751091	55.1900029182434	54.3600022792816	IPI:IPI00220741.8	Gene_Symbol=SPTA1 Isoform 1 of Spectrin alpha chain, erythrocyte			0	99.0000009536743	FLNVQELAAAHHEK			0.00388132990337908	1605.83020019531	402.4648	1605.82629394531	402.4638671875	4	14	1.1.1.2532.2	1	24.2616	5414.476	24.3422
1	232.37	232.37	59.35999751091	55.1900029182434	54.3600022792816	IPI:IPI00220741.8	Gene_Symbol=SPTA1 Isoform 1 of Spectrin alpha chain, erythrocyte			0	99.0000009536743	FSSDFDELSGWMNEK			0.00387784000486135	1790.74963378906	896.3821	1790.74572753906	896.380187988281	2	21	1.1.1.3008.18	1	45.1815	1360.943	45.2365
1	232.37	232.37	59.35999751091	55.1900029182434	54.3600022792816	IPI:IPI00220741.8	Gene_Symbol=SPTA1 Isoform 1 of Spectrin alpha chain, erythrocyte			0	99.0000009536743	FSSDFDELSGWMNEK			0.00387784000486135	1790.74963378906	896.3821	1790.74572753906	896.380187988281	2	25	1.1.1.3011.16	1	45.3129	1360.943	45.2365
1	232.37	232.37	59.35999751091	55.1900029182434	54.3600022792816	IPI:IPI00220741.8	Gene_Symbol=SPTA1 Isoform 1 of Spectrin alpha chain, erythrocyte			0	49.2300003767014	FSSDFDELSGWMNEK			0.00387784000486135	1790.74963378906	896.3821	1790.74572753906	896.380187988281	2	8	1.1.1.3013.12	1	45.3959	1360.943	45.2365
1	232.37	232.37	59.35999751091	55.1900029182434	54.3600022792816	IPI:IPI00220741.8	Gene_Symbol=SPTA1 Isoform 1 of Spectrin alpha chain, erythrocyte			0	99.0000009536743	GDCGDTLAATQSLLMK	Methylthio(C)@3; Oxidation(M)@15		0.00143638998270035	1684.74841308594	843.3815	1684.7470703125	843.380798339844	2	22	1.1.1.2855.13	1	38.4769	756.8964	38.67
1	232.37	232.37	59.35999751091	55.1900029182434	54.3600022792816	IPI:IPI00220741.8	Gene_Symbol=SPTA1 Isoform 1 of Spectrin alpha chain, erythrocyte			0	99.0000009536743	GDCGDTLAATQSLLMK	Methylthio(C)@3; Oxidation(M)@15		0.00143638998270035	1684.74841308594	843.3815	1684.7470703125	843.380798339844	2	21	1.1.1.2859.15	1	38.6547	756.8964	38.67
1	232.37	232.37	59.35999751091	55.1900029182434	54.3600022792816	IPI:IPI00220741.8	Gene_Symbol=SPTA1 Isoform 1 of Spectrin alpha chain, erythrocyte			0	99.0000009536743	GDCGDTLAATQSLLMK	Methylthio(C)@3		0.000302210013614967	1668.75244140625	835.3835	1668.75207519531	835.383361816406	2	24	1.1.1.2971.7	1	43.5482	850.4322	43.6105
1	232.37	232.37	59.35999751091	55.1900029182434	54.3600022792816	IPI:IPI00220741.8	Gene_Symbol=SPTA1 Isoform 1 of Spectrin alpha chain, erythrocyte			0	99.0000009536743	GLNYYLPMVEEDEHEPK			-0.00824274960905313	2061.92700195313	688.3163	2061.93530273438	688.319091796875	3	16	1.1.1.2762.5	1	34.3773	1719.53	34.4495
1	232.37	232.37	59.35999751091	55.1900029182434	54.3600022792816	IPI:IPI00220741.8	Gene_Symbol=SPTA1 Isoform 1 of Spectrin alpha chain, erythrocyte			0	99.0000009536743	GLNYYLPMVEEDEHEPK	Oxidation(M)@8		-0.000838265987113118	2077.92944335938	693.6504	2077.93017578125	693.650695800781	3	16	1.1.1.2650.14	1	29.4785	1837.803	29.4507
1	232.37	232.37	59.35999751091	55.1900029182434	54.3600022792816	IPI:IPI00220741.8	Gene_Symbol=SPTA1 Isoform 1 of Spectrin alpha chain, erythrocyte			0	99.0000009536743	GLNYYLPMVEEDEHEPK			-0.00824274960905313	2061.92700195313	688.3163	2061.93530273438	688.319091796875	3	15	1.1.1.2766.8	1	34.5526	1719.53	34.4495
1	232.37	232.37	59.35999751091	55.1900029182434	54.3600022792816	IPI:IPI00220741.8	Gene_Symbol=SPTA1 Isoform 1 of Spectrin alpha chain, erythrocyte			0	99.0000009536743	GYVSLEDYTAF		cleaved F-L@C-term	-0.00277423998340964	1263.56323242188	632.7889	1263.56591796875	632.790222167969	2	16	1.1.1.3021.11	1	45.7546	1245.552	45.7315
1	232.37	232.37	59.35999751091	55.1900029182434	54.3600022792816	IPI:IPI00220741.8	Gene_Symbol=SPTA1 Isoform 1 of Spectrin alpha chain, erythrocyte			0	99.0000009536743	GYVSLEDYTAF		cleaved F-L@C-term	-0.00277423998340964	1263.56323242188	632.7889	1263.56591796875	632.790222167969	2	9	1.1.1.3024.11	1	45.8897	1245.552	45.7315
1	232.37	232.37	59.35999751091	55.1900029182434	54.3600022792816	IPI:IPI00220741.8	Gene_Symbol=SPTA1 Isoform 1 of Spectrin alpha chain, erythrocyte			0	99.0000009536743	GYVSLEDYTAFLIDKESENIK		missed K-E@15	-0.000835991988424212	2433.1943359375	812.072	2433.19506835938	812.072326660156	3	14	1.1.1.3159.10	1	51.9271	609.9363	51.9909
1	232.37	232.37	59.35999751091	55.1900029182434	54.3600022792816	IPI:IPI00220741.8	Gene_Symbol=SPTA1 Isoform 1 of Spectrin alpha chain, erythrocyte			0	99.0000009536743	HEALENDFAVHETR	Deamidated(N)@6		0.0514112003147602	1667.80529785156	556.9424	1667.75390625	556.92529296875	3	12	1.1.1.2462.5	1	21.1721	534.0004	21.2441
1	232.37	232.37	59.35999751091	55.1900029182434	54.3600022792816	IPI:IPI00220741.8	Gene_Symbol=SPTA1 Isoform 1 of Spectrin alpha chain, erythrocyte			0	99.0000009536743	HEALENDFAVHETR			0.0141075998544693	1666.7841796875	556.602	1666.76989746094	556.597229003906	3	11	1.1.1.2470.8	1	21.525	323.2106	21.5955
1	232.37	232.37	59.35999751091	55.1900029182434	54.3600022792816	IPI:IPI00220741.8	Gene_Symbol=SPTA1 Isoform 1 of Spectrin alpha chain, erythrocyte			0	99.0000009536743	HGLLESAVAAR			-0.00393360015004873	1122.61047363281	375.2108	1122.61450195313	375.212127685547	3	14	1.1.1.2476.2	1	21.7788	1569.689	21.8602
1	232.37	232.37	59.35999751091	55.1900029182434	54.3600022792816	IPI:IPI00220741.8	Gene_Symbol=SPTA1 Isoform 1 of Spectrin alpha chain, erythrocyte			0	71.17999792099	HGLLESAVAAR			-0.00416010012850165	1122.61047363281	562.3125	1122.61450195313	562.314575195313	2	10	1.1.1.2475.12	1	21.7511	1281.413	21.8602
1	232.37	232.37	59.35999751091	55.1900029182434	54.3600022792816	IPI:IPI00220741.8	Gene_Symbol=SPTA1 Isoform 1 of Spectrin alpha chain, erythrocyte			0	62.9100024700165	HLSDIIEER			-0.00067024101736024	1110.56616210938	371.196	1110.56689453125	371.196258544922	3	10	1.1.1.2487.2	1	22.2705	2997.15	22.3074
1	232.37	232.37	59.35999751091	55.1900029182434	54.3600022792816	IPI:IPI00220741.8	Gene_Symbol=SPTA1 Isoform 1 of Spectrin alpha chain, erythrocyte			0	99.0000009536743	HQSLEAEVQTK			0.00151454994920641	1268.6376953125	423.8865	1268.63610839844	423.885955810547	3	14	1.1.1.2377.4	1	17.4384	457.8138	17.4636
1	232.37	232.37	59.35999751091	55.1900029182434	54.3600022792816	IPI:IPI00220741.8	Gene_Symbol=SPTA1 Isoform 1 of Spectrin alpha chain, erythrocyte			0	99.0000009536743	ITDLEHFAESLIADEHYAK			-0.00109890999738127	2201.06298828125	551.273	2201.06396484375	551.273315429688	4	12	1.1.1.3115.9	1	49.9316	1548.578	50.0469
1	232.37	232.37	59.35999751091	55.1900029182434	54.3600022792816	IPI:IPI00220741.8	Gene_Symbol=SPTA1 Isoform 1 of Spectrin alpha chain, erythrocyte			0	99.0000009536743	ITDLEHFAESLIADEHYAK			0.00294655002653599	2201.06713867188	734.6963	2201.06396484375	734.6953125	3	13	1.1.1.3116.12	1	49.9817	571.0685	50.0469
1	232.37	232.37	59.35999751091	55.1900029182434	54.3600022792816	IPI:IPI00220741.8	Gene_Symbol=SPTA1 Isoform 1 of Spectrin alpha chain, erythrocyte			0	99.0000009536743	ITDLEHFAESLIADEHYAK			-0.00109890999738127	2201.06298828125	551.273	2201.06396484375	551.273315429688	4	11	1.1.1.3121.8	1	50.2005	1548.578	50.0469
1	232.37	232.37	59.35999751091	55.1900029182434	54.3600022792816	IPI:IPI00220741.8	Gene_Symbol=SPTA1 Isoform 1 of Spectrin alpha chain, erythrocyte			0	99.0000009536743	ITDLEHFAESLIADEHYAKEEIATR		missed K-E@19	0.00270631001330912	2900.42163085938	726.1127	2900.41918945313	726.112060546875	4	28	1.1.1.3155.9	1	51.7551	451.4179	51.675
1	232.37	232.37	59.35999751091	55.1900029182434	54.3600022792816	IPI:IPI00220741.8	Gene_Symbol=SPTA1 Isoform 1 of Spectrin alpha chain, erythrocyte			0	99.0000009536743	ITDLEHFAESLIADEHYAKEEIATR		missed K-E@19	0.00270631001330912	2900.42163085938	726.1127	2900.41918945313	726.112060546875	4	13	1.1.1.3158.8	1	51.8901	451.4179	51.675
1	232.37	232.37	59.35999751091	55.1900029182434	54.3600022792816	IPI:IPI00220741.8	Gene_Symbol=SPTA1 Isoform 1 of Spectrin alpha chain, erythrocyte			0	99.0000009536743	IVDLGDNLEDALILDIK			0.00131452002096921	1868.015625	935.0151	1868.01428222656	935.014404296875	2	29	1.1.1.3260.7	1	56.4642	929.2236	56.4695
1	232.37	232.37	59.35999751091	55.1900029182434	54.3600022792816	IPI:IPI00220741.8	Gene_Symbol=SPTA1 Isoform 1 of Spectrin alpha chain, erythrocyte			0	99.0000009536743	IVDLGDNLEDALILDIK			0.00131452002096921	1868.015625	935.0151	1868.01428222656	935.014404296875	2	30	1.1.1.3263.9	1	56.5996	929.2236	56.4695
1	232.37	232.37	59.35999751091	55.1900029182434	54.3600022792816	IPI:IPI00220741.8	Gene_Symbol=SPTA1 Isoform 1 of Spectrin alpha chain, erythrocyte			0	99.0000009536743	IVDLGDNLEDALILDIK			0.00131452002096921	1868.015625	935.0151	1868.01428222656	935.014404296875	2	25	1.1.1.3266.9	1	56.731	929.2236	56.4695
1	232.37	232.37	59.35999751091	55.1900029182434	54.3600022792816	IPI:IPI00220741.8	Gene_Symbol=SPTA1 Isoform 1 of Spectrin alpha chain, erythrocyte			0	99.0000009536743	KAENTGVELDDVWELQK		missed K-A@1	0.00231402995996177	1972.97644042969	658.6661	1972.97424316406	658.665344238281	3	22	1.1.1.2734.9	1	33.1415	1648.989	33.2113
1	232.37	232.37	59.35999751091	55.1900029182434	54.3600022792816	IPI:IPI00220741.8	Gene_Symbol=SPTA1 Isoform 1 of Spectrin alpha chain, erythrocyte			0	99.0000009536743	KAENTGVELDDVWELQK		missed K-A@1	0.00231402995996177	1972.97644042969	658.6661	1972.97424316406	658.665344238281	3	21	1.1.1.2738.11	1	33.3237	1648.989	33.2113
1	232.37	232.37	59.35999751091	55.1900029182434	54.3600022792816	IPI:IPI00220741.8	Gene_Symbol=SPTA1 Isoform 1 of Spectrin alpha chain, erythrocyte			0	99.0000009536743	LEDSYHLQVF		cleaved F-K@C-term	-0.000693900976330042	1249.59729003906	625.8059	1249.59790039063	625.806213378906	2	13	1.1.1.2781.7	1	35.2056	1277.007	35.0159
1	232.37	232.37	59.35999751091	55.1900029182434	54.3600022792816	IPI:IPI00220741.8	Gene_Symbol=SPTA1 Isoform 1 of Spectrin alpha chain, erythrocyte			0	99.0000009536743	LGDYANLK	Delta:H(2)C(2)@N-term		0.00155120005365461	918.482666015625	460.2486	918.481079101563	460.247802734375	2	13	1.1.1.2532.5	1	24.2666	980.6003	24.2985
1	232.37	232.37	59.35999751091	55.1900029182434	54.3600022792816	IPI:IPI00220741.8	Gene_Symbol=SPTA1 Isoform 1 of Spectrin alpha chain, erythrocyte			0	99.0000009536743	LGDYANLK			-0.00139280001167208	892.464050292969	447.2393	892.465454101563	447.239990234375	2	11	1.1.1.2466.4	1	21.3428	3304.969	21.4209
1	232.37	232.37	59.35999751091	55.1900029182434	54.3600022792816	IPI:IPI00220741.8	Gene_Symbol=SPTA1 Isoform 1 of Spectrin alpha chain, erythrocyte			0	99.0000009536743	LGDYANLK			-0.00139280001167208	892.464050292969	447.2393	892.465454101563	447.239990234375	2	9	1.1.1.2470.4	1	21.5184	3304.969	21.4209
1	232.37	232.37	59.35999751091	55.1900029182434	54.3600022792816	IPI:IPI00220741.8	Gene_Symbol=SPTA1 Isoform 1 of Spectrin alpha chain, erythrocyte			0	99.0000009536743	LLDLLHLQLICR	Methylthio(C)@11		3.9526101318188E-05	1494.84155273438	499.2878	1494.84143066406	499.287750244141	3	10	1.1.1.3266.4	1	56.7127	149.6967	56.6049
1	232.37	232.37	59.35999751091	55.1900029182434	54.3600022792816	IPI:IPI00220741.8	Gene_Symbol=SPTA1 Isoform 1 of Spectrin alpha chain, erythrocyte			0	99.0000009536743	LLDLNSFGDSMK		cleaved F-L@N-term	0.00053685501916334	1338.6494140625	670.332	1338.64892578125	670.331726074219	2	13	1.1.1.2839.13	1	37.7664	549.0837	37.7403
1	232.37	232.37	59.35999751091	55.1900029182434	54.3600022792816	IPI:IPI00220741.8	Gene_Symbol=SPTA1 Isoform 1 of Spectrin alpha chain, erythrocyte			0	98.7299978733063	LPEITDLK			0.0023754199501127	927.530090332031	464.7723	927.527709960938	464.771118164063	2	12	1.1.1.2589.3	1	26.7837	2205.396	26.7752
1	232.37	232.37	59.35999751091	55.1900029182434	54.3600022792816	IPI:IPI00220741.8	Gene_Symbol=SPTA1 Isoform 1 of Spectrin alpha chain, erythrocyte			0	99.0000009536743	LPEITDLKDK		missed K-D@8	0.00374392000958323	1170.65344238281	391.2251	1170.64965820313	391.223815917969	3	13	1.1.1.2520.2	1	23.7337	4100.27	23.8146
1	232.37	232.37	59.35999751091	55.1900029182434	54.3600022792816	IPI:IPI00220741.8	Gene_Symbol=SPTA1 Isoform 1 of Spectrin alpha chain, erythrocyte			0	99.0000009536743	LQLEDDYAFQEF		cleaved F-N@C-term	1.9382900063647E-05	1516.67224121094	759.3434	1516.67224121094	759.343383789063	2	16	1.1.1.3079.8	1	48.3357	1413.722	48.4374
1	232.37	232.37	59.35999751091	55.1900029182434	54.3600022792816	IPI:IPI00220741.8	Gene_Symbol=SPTA1 Isoform 1 of Spectrin alpha chain, erythrocyte			0	99.0000009536743	LQLEDDYAFQEF		cleaved F-N@C-term	1.9382900063647E-05	1516.67224121094	759.3434	1516.67224121094	759.343383789063	2	11	1.1.1.3087.8	1	48.6708	1413.722	48.4374
1	232.37	232.37	59.35999751091	55.1900029182434	54.3600022792816	IPI:IPI00220741.8	Gene_Symbol=SPTA1 Isoform 1 of Spectrin alpha chain, erythrocyte			0	99.0000009536743	LQLEDDYAFQEFNWK			-0.00490147992968559	1944.88452148438	649.3021	1944.88940429688	649.3037109375	3	9	1.1.1.3047.7	1	46.8953	584.1427	47.0138
1	232.37	232.37	59.35999751091	55.1900029182434	54.3600022792816	IPI:IPI00220741.8	Gene_Symbol=SPTA1 Isoform 1 of Spectrin alpha chain, erythrocyte			0	99.0000009536743	LQLEDDYAFQEFNWK			0.00377746997401118	1944.89331054688	973.4539	1944.88940429688	973.451965332031	2	20	1.1.1.3050.20	1	47.052	708.034	47.0589
1	232.37	232.37	59.35999751091	55.1900029182434	54.3600022792816	IPI:IPI00220741.8	Gene_Symbol=SPTA1 Isoform 1 of Spectrin alpha chain, erythrocyte			0	99.0000009536743	LQLEDDYAFQEFNWK			0.00377746997401118	1944.89331054688	973.4539	1944.88940429688	973.451965332031	2	15	1.1.1.3053.20	1	47.1872	708.034	47.0589
1	232.37	232.37	59.35999751091	55.1900029182434	54.3600022792816	IPI:IPI00220741.8	Gene_Symbol=SPTA1 Isoform 1 of Spectrin alpha chain, erythrocyte			0	99.0000009536743	LSESHPDATEDLQR			-0.00458528008311987	1596.73352050781	533.2518	1596.73803710938	533.253295898438	3	20	1.1.1.2398.14	1	18.386	7154.222	18.3579
1	232.37	232.37	59.35999751091	55.1900029182434	54.3600022792816	IPI:IPI00220741.8	Gene_Symbol=SPTA1 Isoform 1 of Spectrin alpha chain, erythrocyte			0	99.0000009536743	LSESHPDATEDLQR	Delta:H(2)C(2)(H)@5		0.0166468005627394	1622.77038574219	541.9307	1622.75366210938	541.925170898438	3	11	1.1.1.2430.12	1	19.7837	275.184	19.7595
1	232.37	232.37	59.35999751091	55.1900029182434	54.3600022792816	IPI:IPI00220741.8	Gene_Symbol=SPTA1 Isoform 1 of Spectrin alpha chain, erythrocyte			0	99.0000009536743	LSESHPDATEDLQR			-0.00458528008311987	1596.73352050781	533.2518	1596.73803710938	533.253295898438	3	15	1.1.1.2395.6	1	18.2398	7154.222	18.3579
1	232.37	232.37	59.35999751091	55.1900029182434	54.3600022792816	IPI:IPI00220741.8	Gene_Symbol=SPTA1 Isoform 1 of Spectrin alpha chain, erythrocyte			0	75.6600022315979	LSESHPDATEDLQR			-0.00458528008311987	1596.73352050781	533.2518	1596.73803710938	533.253295898438	3	11	1.1.1.2401.14	1	18.5207	7154.222	18.3579
1	232.37	232.37	59.35999751091	55.1900029182434	54.3600022792816	IPI:IPI00220741.8	Gene_Symbol=SPTA1 Isoform 1 of Spectrin alpha chain, erythrocyte			0	99.0000009536743	LSEVASLWEELLEATK			-0.00105138996150345	1816.94482421875	909.4797	1816.94580078125	909.480224609375	2	27	1.1.1.3533.3	1	67.0208	509.6708	67.0708
1	232.37	232.37	59.35999751091	55.1900029182434	54.3600022792816	IPI:IPI00220741.8	Gene_Symbol=SPTA1 Isoform 1 of Spectrin alpha chain, erythrocyte			0	99.0000009536743	LTLSHPSDAPQIQEMK	Oxidation(M)@15		-0.0061730002053082	1809.88696289063	604.3029	1809.89306640625	604.304992675781	3	18	1.1.1.2464.14	1	21.2711	2079.684	21.332
1	232.37	232.37	59.35999751091	55.1900029182434	54.3600022792816	IPI:IPI00220741.8	Gene_Symbol=SPTA1 Isoform 1 of Spectrin alpha chain, erythrocyte			0	99.0000009536743	MELNEAWEDLQGR			-0.00604633009061217	1589.70849609375	795.8615	1589.71435546875	795.864501953125	2	17	1.1.1.2850.17	1	38.2607	1416.03	38.3173
1	232.37	232.37	59.35999751091	55.1900029182434	54.3600022792816	IPI:IPI00220741.8	Gene_Symbol=SPTA1 Isoform 1 of Spectrin alpha chain, erythrocyte			0	99.0000009536743	MELNEAWEDLQGR			-0.000251118995947763	1589.71411132813	530.912	1589.71435546875	530.912048339844	3	14	1.1.1.2851.7	1	38.2888	401.9598	38.3173
1	232.37	232.37	59.35999751091	55.1900029182434	54.3600022792816	IPI:IPI00220741.8	Gene_Symbol=SPTA1 Isoform 1 of Spectrin alpha chain, erythrocyte			0	99.0000009536743	MQHNLEQQIQAK	Deamidated(Q)@7		-0.00110190000850707	1467.712890625	490.2449	1467.71398925781	490.245269775391	3	13	1.1.1.2429.5	1	19.7277	206.1389	19.7152
1	232.37	232.37	59.35999751091	55.1900029182434	54.3600022792816	IPI:IPI00220741.8	Gene_Symbol=SPTA1 Isoform 1 of Spectrin alpha chain, erythrocyte			0	99.0000009536743	MQHNLEQQIQAK	Oxidation(M)@1		-0.00271280994638801	1482.72216796875	495.248	1482.72485351563	495.248901367188	3	15	1.1.1.2393.9	1	18.1634	428.4675	18.1786
1	232.37	232.37	59.35999751091	55.1900029182434	54.3600022792816	IPI:IPI00220741.8	Gene_Symbol=SPTA1 Isoform 1 of Spectrin alpha chain, erythrocyte			0	99.0000009536743	MQHNLEQQIQAK			-0.00581646012142301	1466.72412109375	489.9153	1466.72998046875	489.917266845703	3	14	1.1.1.2416.3	1	19.1555	5336.422	19.0176
1	232.37	232.37	59.35999751091	55.1900029182434	54.3600022792816	IPI:IPI00220741.8	Gene_Symbol=SPTA1 Isoform 1 of Spectrin alpha chain, erythrocyte			0	39.410001039505	MQHNLEQQIQAK	Oxidation(M)@1		-0.00271280994638801	1482.72216796875	495.248	1482.72485351563	495.248901367188	3	6	1.1.1.2396.6	1	18.2827	428.4675	18.1786
1	232.37	232.37	59.35999751091	55.1900029182434	54.3600022792816	IPI:IPI00220741.8	Gene_Symbol=SPTA1 Isoform 1 of Spectrin alpha chain, erythrocyte			0	99.0000009536743	MVEEGHFAAEDVASR			-0.00468264985829592	1646.73132324219	549.9177	1646.73583984375	549.919250488281	3	20	1.1.1.2479.11	1	21.9286	2844.662	21.8602
1	232.37	232.37	59.35999751091	55.1900029182434	54.3600022792816	IPI:IPI00220741.8	Gene_Symbol=SPTA1 Isoform 1 of Spectrin alpha chain, erythrocyte			0	96.1600005626678	MVEEGHFAAEDVASR			-0.00468264985829592	1646.73132324219	549.9177	1646.73583984375	549.919250488281	3	12	1.1.1.2487.10	1	22.2838	3261.316	21.8157
1	232.37	232.37	59.35999751091	55.1900029182434	54.3600022792816	IPI:IPI00220741.8	Gene_Symbol=SPTA1 Isoform 1 of Spectrin alpha chain, erythrocyte			0	99.0000009536743	QALTPEQVSF		cleaved F-C@C-term	0.000339683989295736	1118.56103515625	560.2878	1118.56079101563	560.287658691406	2	12	1.1.1.2730.11	1	32.9685	842.8211	32.9032
1	232.37	232.37	59.35999751091	55.1900029182434	54.3600022792816	IPI:IPI00220741.8	Gene_Symbol=SPTA1 Isoform 1 of Spectrin alpha chain, erythrocyte			0	96.7000007629395	QALTPEQVSF		cleaved F-C@C-term	0.000339683989295736	1118.56103515625	560.2878	1118.56079101563	560.287658691406	2	11	1.1.1.2726.11	1	32.7943	842.8211	32.9032
1	232.37	232.37	59.35999751091	55.1900029182434	54.3600022792816	IPI:IPI00220741.8	Gene_Symbol=SPTA1 Isoform 1 of Spectrin alpha chain, erythrocyte			0	99.0000009536743	QDTLDASLQSFQQER	Gln->pyro-Glu@N-term		-0.00355552998371422	1747.79772949219	874.9061	1747.80126953125	874.907958984375	2	21	1.1.1.2861.14	1	38.7411	841.8885	38.7139
1	232.37	232.37	59.35999751091	55.1900029182434	54.3600022792816	IPI:IPI00220741.8	Gene_Symbol=SPTA1 Isoform 1 of Spectrin alpha chain, erythrocyte			0	99.0000009536743	QEAFLENEDLGNSLGSAEALLQK			0.00394554017111659	2475.21704101563	826.0796	2475.212890625	826.078247070313	3	25	1.1.1.3086.5	1	48.6288	597.7357	48.6977
1	232.37	232.37	59.35999751091	55.1900029182434	54.3600022792816	IPI:IPI00220741.8	Gene_Symbol=SPTA1 Isoform 1 of Spectrin alpha chain, erythrocyte			0	99.0000009536743	QEAFLENEDLGNSLGSAEALLQK	Gln->pyro-Glu@N-term		0.00117316003888845	2458.1875	820.4031	2458.18627929688	820.402709960938	3	23	1.1.1.3286.6	1	57.6371	352.9086	57.6944
1	232.37	232.37	59.35999751091	55.1900029182434	54.3600022792816	IPI:IPI00220741.8	Gene_Symbol=SPTA1 Isoform 1 of Spectrin alpha chain, erythrocyte			0	93.9000010490417	QEQIENQYR			-0.000193838000996038	1206.56262207031	604.2886	1206.56286621094	604.288757324219	2	8	1.1.1.2388.9	1	17.9345	83.3727	17.9564
1	232.37	232.37	59.35999751091	55.1900029182434	54.3600022792816	IPI:IPI00220741.8	Gene_Symbol=SPTA1 Isoform 1 of Spectrin alpha chain, erythrocyte			0	99.0000009536743	QFFQDLDDEESWIEEK		cleaved F-Q@N-term	0.00772621994838119	2056.8974609375	1029.456	2056.89013671875	1029.45239257813	2	18	1.1.1.3018.21	1	45.636	455.8976	45.6865
1	232.37	232.37	59.35999751091	55.1900029182434	54.3600022792816	IPI:IPI00220741.8	Gene_Symbol=SPTA1 Isoform 1 of Spectrin alpha chain, erythrocyte			0	99.0000009536743	QLLGSAHAVEVF	Gln->pyro-Glu@N-term	cleaved F-H@C-term	-0.00188043003436178	1252.64331054688	627.3289	1252.64514160156	627.329895019531	2	9	1.1.1.3062.8	1	47.5718	388.0847	47.6434
1	232.37	232.37	59.35999751091	55.1900029182434	54.3600022792816	IPI:IPI00220741.8	Gene_Symbol=SPTA1 Isoform 1 of Spectrin alpha chain, erythrocyte			0	99.0000009536743	QLLGSAHAVEVF	Gln->pyro-Glu@N-term	cleaved F-H@C-term	-0.00188043003436178	1252.64331054688	627.3289	1252.64514160156	627.329895019531	2	10	1.1.1.3065.10	1	47.7094	388.0847	47.6434
1	232.37	232.37	59.35999751091	55.1900029182434	54.3600022792816	IPI:IPI00220741.8	Gene_Symbol=SPTA1 Isoform 1 of Spectrin alpha chain, erythrocyte			0	99.0000009536743	QLLGSAHAVEVFHR			-0.002059810096398	1562.82971191406	521.9505	1562.83178710938	521.951171875	3	16	1.1.1.2524.12	1	23.9287	748.4499	23.9039
1	232.37	232.37	59.35999751091	55.1900029182434	54.3600022792816	IPI:IPI00220741.8	Gene_Symbol=SPTA1 Isoform 1 of Spectrin alpha chain, erythrocyte			0	99.0000009536743	QNEVNAAWER			-0.00165342004038393	1215.56164550781	608.7881	1215.56323242188	608.788879394531	2	13	1.1.1.2474.16	1	21.7137	1425.519	21.6831
1	232.37	232.37	59.35999751091	55.1900029182434	54.3600022792816	IPI:IPI00220741.8	Gene_Symbol=SPTA1 Isoform 1 of Spectrin alpha chain, erythrocyte			0	99.0000009536743	SDDKSSLDSLEALMK		missed K-S@4	0.00108117004856467	1637.78283691406	546.9349	1637.78186035156	546.9345703125	3	23	1.1.1.2833.6	1	37.4874	1374.627	37.5177
1	232.37	232.37	59.35999751091	55.1900029182434	54.3600022792816	IPI:IPI00220741.8	Gene_Symbol=SPTA1 Isoform 1 of Spectrin alpha chain, erythrocyte			0	99.0000009536743	SHLSGYDYVGFTNSYFGN			-5.93051991018001E-05	2026.86950683594	1014.442	2026.86975097656	1014.44213867188	2	21	1.1.1.2905.21	1	40.6815	976.9412	40.8213
1	232.37	232.37	59.35999751091	55.1900029182434	54.3600022792816	IPI:IPI00220741.8	Gene_Symbol=SPTA1 Isoform 1 of Spectrin alpha chain, erythrocyte			0	99.0000009536743	SHLSGYDYVGFTNSYFGN			-5.93051991018001E-05	2026.86950683594	1014.442	2026.86975097656	1014.44213867188	2	24	1.1.1.2908.21	1	40.816	976.9412	40.8213
1	232.37	232.37	59.35999751091	55.1900029182434	54.3600022792816	IPI:IPI00220741.8	Gene_Symbol=SPTA1 Isoform 1 of Spectrin alpha chain, erythrocyte			0	99.0000009536743	SHLSGYDYVGFTNSYFGN			-5.93051991018001E-05	2026.86950683594	1014.442	2026.86975097656	1014.44213867188	2	22	1.1.1.2911.21	1	40.9497	976.9412	40.8213
1	232.37	232.37	59.35999751091	55.1900029182434	54.3600022792816	IPI:IPI00220741.8	Gene_Symbol=SPTA1 Isoform 1 of Spectrin alpha chain, erythrocyte			0	96.1600005626678	SLNQNMESLR	Oxidation(M)@6		-0.00454118987545371	1206.56164550781	604.2881	1206.56628417969	604.290405273438	2	10	1.1.1.2381.6	1	17.639	84.48	17.5992
1	232.37	232.37	59.35999751091	55.1900029182434	54.3600022792816	IPI:IPI00220741.8	Gene_Symbol=SPTA1 Isoform 1 of Spectrin alpha chain, erythrocyte			0	99.0000009536743	SSDEIENAFQALAEGK			0.00156580994371325	1707.79663085938	854.9056	1707.79516601563	854.904846191406	2	27	1.1.1.3053.15	1	47.1788	5157.353	47.2839
1	232.37	232.37	59.35999751091	55.1900029182434	54.3600022792816	IPI:IPI00220741.8	Gene_Symbol=SPTA1 Isoform 1 of Spectrin alpha chain, erythrocyte			0	99.0000009536743	SSDEIENAFQALAEGK	Deamidated(N)@7		0.0179820004850626	1708.79724121094	855.4059	1708.77917480469	855.396850585938	2	17	1.1.1.3057.21	1	47.3688	2263.868	47.2839
1	232.37	232.37	59.35999751091	55.1900029182434	54.3600022792816	IPI:IPI00220741.8	Gene_Symbol=SPTA1 Isoform 1 of Spectrin alpha chain, erythrocyte			0	99.0000009536743	SSDEIENAFQALAEGK			0.00156580994371325	1707.79663085938	854.9056	1707.79516601563	854.904846191406	2	22	1.1.1.3059.18	1	47.4537	5157.353	47.2839
1	232.37	232.37	59.35999751091	55.1900029182434	54.3600022792816	IPI:IPI00220741.8	Gene_Symbol=SPTA1 Isoform 1 of Spectrin alpha chain, erythrocyte			0	99.0000009536743	SSLDSLEALMK			-0.000743966025765985	1192.60021972656	597.3074	1192.60095214844	597.307739257813	2	16	1.1.1.2907.10	1	40.7532	885.3771	40.8658
1	232.37	232.37	59.35999751091	55.1900029182434	54.3600022792816	IPI:IPI00220741.8	Gene_Symbol=SPTA1 Isoform 1 of Spectrin alpha chain, erythrocyte			0	99.0000009536743	SSLDSLEALMK			-0.000743966025765985	1192.60021972656	597.3074	1192.60095214844	597.307739257813	2	18	1.1.1.2910.11	1	40.8884	885.3771	40.8658
1	232.37	232.37	59.35999751091	55.1900029182434	54.3600022792816	IPI:IPI00220741.8	Gene_Symbol=SPTA1 Isoform 1 of Spectrin alpha chain, erythrocyte			0	99.0000009536743	SYEDPTNIQGK			-0.00526596000418067	1250.57263183594	626.2936	1250.57788085938	626.296203613281	2	19	1.1.1.2423.16	1	19.484	3356.269	19.4089
1	232.37	232.37	59.35999751091	55.1900029182434	54.3600022792816	IPI:IPI00220741.8	Gene_Symbol=SPTA1 Isoform 1 of Spectrin alpha chain, erythrocyte			0	99.0000009536743	TAAINADELPTDVAGGEVLLDR			0.000838003004901111	2239.13403320313	747.3853	2239.13330078125	747.385009765625	3	22	1.1.1.2908.13	1	40.8027	2523.284	40.9103
1	232.37	232.37	59.35999751091	55.1900029182434	54.3600022792816	IPI:IPI00220741.8	Gene_Symbol=SPTA1 Isoform 1 of Spectrin alpha chain, erythrocyte			0	99.0000009536743	TAAINADELPTDVAGGEVLLDR			0.000838003004901111	2239.13403320313	747.3853	2239.13330078125	747.385009765625	3	26	1.1.1.2911.14	1	40.9381	2523.284	40.9103
1	232.37	232.37	59.35999751091	55.1900029182434	54.3600022792816	IPI:IPI00220741.8	Gene_Symbol=SPTA1 Isoform 1 of Spectrin alpha chain, erythrocyte			0	99.0000009536743	TGQEMIEGGHYASDNVTTR	Oxidation(M)@5		0.00393388979136944	2080.91577148438	694.6459	2080.912109375	694.644592285156	3	20	1.1.1.2416.11	1	19.1755	1807.838	19.0608
1	232.37	232.37	59.35999751091	55.1900029182434	54.3600022792816	IPI:IPI00220741.8	Gene_Symbol=SPTA1 Isoform 1 of Spectrin alpha chain, erythrocyte			0	99.0000009536743	TGQEMIEGGHYASDNVTTR	Oxidation(M)@5		0.00393388979136944	2080.91577148438	694.6459	2080.912109375	694.644592285156	3	15	1.1.1.2412.10	1	19.0124	1807.838	19.0608
1	232.37	232.37	59.35999751091	55.1900029182434	54.3600022792816	IPI:IPI00220741.8	Gene_Symbol=SPTA1 Isoform 1 of Spectrin alpha chain, erythrocyte			0	99.0000009536743	TNGNGADLGDFLTLLAK	Deamidated(N)@2; Deamidated(N)@4		-0.0028589500579983	1720.84912109375	861.4318	1720.85192871094	861.433227539063	2	27	1.1.1.3342.6	1	60.1397	231.0206	60.1968
1	232.37	232.37	59.35999751091	55.1900029182434	54.3600022792816	IPI:IPI00220741.8	Gene_Symbol=SPTA1 Isoform 1 of Spectrin alpha chain, erythrocyte			0	99.0000009536743	TNGNGADLGDFLTLLAK	Deamidated(N)@2; Deamidated(N)@4		-0.0028589500579983	1720.84912109375	861.4318	1720.85192871094	861.433227539063	2	26	1.1.1.3345.3	1	60.2704	231.0206	60.1968
1	232.37	232.37	59.35999751091	55.1900029182434	54.3600022792816	IPI:IPI00220741.8	Gene_Symbol=SPTA1 Isoform 1 of Spectrin alpha chain, erythrocyte			0	99.0000009536743	TNGNGADLGDFLTLLAK	Deamidated(N)@2; Deamidated(N)@4		0.00043676100904122	1720.85241699219	861.4335	1720.85192871094	861.433227539063	2	29	1.1.1.3365.6	1	61.1814	186.5269	61.1867
1	232.37	232.37	59.35999751091	55.1900029182434	54.3600022792816	IPI:IPI00220741.8	Gene_Symbol=SPTA1 Isoform 1 of Spectrin alpha chain, erythrocyte			0	99.0000009536743	TNGNGADLGDFLTLLAK	Deamidated(N)@2; Deamidated(N)@4		-0.00176037999335676	1720.85021972656	861.4324	1720.85192871094	861.433227539063	2	28	1.1.1.3370.5	1	61.4065	238.9132	61.5019
1	232.37	232.37	59.35999751091	55.1900029182434	54.3600022792816	IPI:IPI00220741.8	Gene_Symbol=SPTA1 Isoform 1 of Spectrin alpha chain, erythrocyte			0	99.0000009536743	TNGNGADLGDFLTLLAK	Deamidated(N)@2; Deamidated(N)@4		-0.00176037999335676	1720.85021972656	861.4324	1720.85192871094	861.433227539063	2	27	1.1.1.3373.4	1	61.5417	238.9132	61.5019
1	232.37	232.37	59.35999751091	55.1900029182434	54.3600022792816	IPI:IPI00220741.8	Gene_Symbol=SPTA1 Isoform 1 of Spectrin alpha chain, erythrocyte			0	99.0000009536743	TNGNGADLGDFLTLLAK	Deamidated(N)@2; Deamidated(N)@4		0.0040986598469317	1720.85607910156	861.4353	1720.85192871094	861.433227539063	2	30	1.1.1.3377.3	1	61.7223	628.6961	61.8634
1	232.37	232.37	59.35999751091	55.1900029182434	54.3600022792816	IPI:IPI00220741.8	Gene_Symbol=SPTA1 Isoform 1 of Spectrin alpha chain, erythrocyte			0	99.0000009536743	TNGNGADLGDFLTLLAK	Deamidated(N)@2; Deamidated(N)@4		0.0040986598469317	1720.85607910156	861.4353	1720.85192871094	861.433227539063	2	31	1.1.1.3380.3	1	61.8465	628.6961	61.8634
1	232.37	232.37	59.35999751091	55.1900029182434	54.3600022792816	IPI:IPI00220741.8	Gene_Symbol=SPTA1 Isoform 1 of Spectrin alpha chain, erythrocyte			0	99.0000009536743	TNGNGADLGDFLTLLAK	Deamidated(N)@2; Deamidated(N)@4		0.0040986598469317	1720.85607910156	861.4353	1720.85192871094	861.433227539063	2	30	1.1.1.3383.3	1	61.9937	628.6961	61.8634
1	232.37	232.37	59.35999751091	55.1900029182434	54.3600022792816	IPI:IPI00220741.8	Gene_Symbol=SPTA1 Isoform 1 of Spectrin alpha chain, erythrocyte			0	99.0000009536743	TNGNGADLGDFLTLLAK	Deamidated(N)@2; Deamidated(N)@4		0.00373247009702027	1720.85571289063	861.4351	1720.85192871094	861.433227539063	2	29	1.1.1.3395.3	1	62.5347	923.1849	62.6748
1	232.37	232.37	59.35999751091	55.1900029182434	54.3600022792816	IPI:IPI00220741.8	Gene_Symbol=SPTA1 Isoform 1 of Spectrin alpha chain, erythrocyte			0	99.0000009536743	TNGNGADLGDFLTLLAK	Deamidated(N)@2; Deamidated(N)@4		0.00373247009702027	1720.85571289063	861.4351	1720.85192871094	861.433227539063	2	31	1.1.1.3398.4	1	62.6696	923.1849	62.6748
1	232.37	232.37	59.35999751091	55.1900029182434	54.3600022792816	IPI:IPI00220741.8	Gene_Symbol=SPTA1 Isoform 1 of Spectrin alpha chain, erythrocyte			0	99.0000009536743	TNGNGADLGDFLTLLAK	Deamidated(N)@2; Deamidated(N)@4		-0.000888912007212639	1720.85119628906	574.6243	1720.85192871094	574.624572753906	3	18	1.1.1.3400.4	1	62.7596	252.7974	62.6748
1	232.37	232.37	59.35999751091	55.1900029182434	54.3600022792816	IPI:IPI00220741.8	Gene_Symbol=SPTA1 Isoform 1 of Spectrin alpha chain, erythrocyte			0	99.0000009536743	TNGNGADLGDFLTLLAK	Deamidated(N)@2; Deamidated(N)@4		0.00373247009702027	1720.85571289063	861.4351	1720.85192871094	861.433227539063	2	30	1.1.1.3401.3	1	62.8045	923.1849	62.6748
1	232.37	232.37	59.35999751091	55.1900029182434	54.3600022792816	IPI:IPI00220741.8	Gene_Symbol=SPTA1 Isoform 1 of Spectrin alpha chain, erythrocyte			0	99.0000009536743	TWLTVEVLER		cleaved Y-T@N-term	-0.00433248002082109	1244.67224121094	623.3434	1244.67651367188	623.345520019531	2	16	1.1.1.2926.5	1	41.5851	690.9329	41.6967
1	232.37	232.37	59.35999751091	55.1900029182434	54.3600022792816	IPI:IPI00220741.8	Gene_Symbol=SPTA1 Isoform 1 of Spectrin alpha chain, erythrocyte			0	99.0000009536743	VADDLLFEGLLTPEGAQIR			0.00260594999417663	2056.08740234375	1029.051	2056.083984375	1029.04931640625	2	24	1.1.1.3196.9	1	53.5959	1073.168	53.6917
1	232.37	232.37	59.35999751091	55.1900029182434	54.3600022792816	IPI:IPI00220741.8	Gene_Symbol=SPTA1 Isoform 1 of Spectrin alpha chain, erythrocyte			0	99.0000009536743	VADDLLFEGLLTPEGAQIR			0.00260594999417663	2056.08740234375	1029.051	2056.083984375	1029.04931640625	2	24	1.1.1.3197.16	1	53.6414	1073.168	53.6917
1	232.37	232.37	59.35999751091	55.1900029182434	54.3600022792816	IPI:IPI00220741.8	Gene_Symbol=SPTA1 Isoform 1 of Spectrin alpha chain, erythrocyte			0	99.0000009536743	VADDLLFEGLLTPEGAQIR			-0.00231372006237507	2056.08203125	686.3679	2056.083984375	686.36865234375	3	21	1.1.1.3198.7	1	53.6699	2373.699	53.6917
1	232.37	232.37	59.35999751091	55.1900029182434	54.3600022792816	IPI:IPI00220741.8	Gene_Symbol=SPTA1 Isoform 1 of Spectrin alpha chain, erythrocyte			0	99.0000009536743	VADDLLFEGLLTPEGAQIR			0.00260594999417663	2056.08740234375	1029.051	2056.083984375	1029.04931640625	2	23	1.1.1.3200.9	1	53.7766	1073.168	53.6917
1	232.37	232.37	59.35999751091	55.1900029182434	54.3600022792816	IPI:IPI00220741.8	Gene_Symbol=SPTA1 Isoform 1 of Spectrin alpha chain, erythrocyte			0	99.0000009536743	VADDLLFEGLLTPEGAQIR			-0.00231372006237507	2056.08203125	686.3679	2056.083984375	686.36865234375	3	21	1.1.1.3201.11	1	53.8051	2373.699	53.6917
1	232.37	232.37	59.35999751091	55.1900029182434	54.3600022792816	IPI:IPI00220741.8	Gene_Symbol=SPTA1 Isoform 1 of Spectrin alpha chain, erythrocyte			0	99.0000009536743	VADDLLFEGLLTPEGAQIR			0.00260594999417663	2056.08740234375	1029.051	2056.083984375	1029.04931640625	2	17	1.1.1.3203.15	1	53.9087	1073.168	53.6917
1	232.37	232.37	59.35999751091	55.1900029182434	54.3600022792816	IPI:IPI00220741.8	Gene_Symbol=SPTA1 Isoform 1 of Spectrin alpha chain, erythrocyte			0	99.0000009536743	VADDLLFEGLLTPEGAQIR			-0.00231372006237507	2056.08203125	686.3679	2056.083984375	686.36865234375	3	18	1.1.1.3204.7	1	53.9336	2373.699	53.6917
1	232.37	232.37	59.35999751091	55.1900029182434	54.3600022792816	IPI:IPI00220741.8	Gene_Symbol=SPTA1 Isoform 1 of Spectrin alpha chain, erythrocyte			0	99.0000009536743	VEAADHQGIVPAVY		cleaved Y-V@C-term	-0.00202776002697647	1467.73364257813	734.8741	1467.73583984375	734.875183105469	2	16	1.1.1.2593.8	1	26.9681	3501.951	26.8189
1	232.37	232.37	59.35999751091	55.1900029182434	54.3600022792816	IPI:IPI00220741.8	Gene_Symbol=SPTA1 Isoform 1 of Spectrin alpha chain, erythrocyte			0	99.0000009536743	VMALYDFQAR	Oxidation(M)@2		0.00513724004849792	1228.59631347656	615.3054	1228.59106445313	615.302795410156	2	14	1.1.1.2595.8	1	27.0535	725.9896	27.0368
1	232.37	232.37	59.35999751091	55.1900029182434	54.3600022792816	IPI:IPI00220741.8	Gene_Symbol=SPTA1 Isoform 1 of Spectrin alpha chain, erythrocyte			0	99.0000009536743	VQNVCAQGEDILNK	Methylthio(C)@5		0.000521707988809794	1575.73901367188	788.8768	1575.73852539063	788.876525878906	2	25	1.1.1.2702.13	1	31.7516	4350.285	31.8102
1	232.37	232.37	59.35999751091	55.1900029182434	54.3600022792816	IPI:IPI00220741.8	Gene_Symbol=SPTA1 Isoform 1 of Spectrin alpha chain, erythrocyte			0	79.5400023460388	VTILGETAER			-0.00171402003616095	1087.58569335938	544.8001	1087.58728027344	544.800964355469	2	11	1.1.1.2519.12	1	23.7066	7087.3	23.5963
1	232.37	232.37	59.35999751091	55.1900029182434	54.3600022792816	IPI:IPI00220741.8	Gene_Symbol=SPTA1 Isoform 1 of Spectrin alpha chain, erythrocyte			0	66.6499972343445	VTILGETAER			-0.00171402003616095	1087.58569335938	544.8001	1087.58728027344	544.800964355469	2	10	1.1.1.2519.11	1	23.7049	7087.3	23.5963
1	232.37	232.37	59.35999751091	55.1900029182434	54.3600022792816	IPI:IPI00220741.8	Gene_Symbol=SPTA1 Isoform 1 of Spectrin alpha chain, erythrocyte			0	99.0000009536743	VVEVNQYANECAEENHPDLPLIQSK	Methylthio(C)@11		-0.00102421001065522	2884.3359375	962.4526	2884.33715820313	962.453002929688	3	14	1.1.1.2822.19	1	37.0253	1685.82	37.1211
1	232.37	232.37	59.35999751091	55.1900029182434	54.3600022792816	IPI:IPI00220741.8	Gene_Symbol=SPTA1 Isoform 1 of Spectrin alpha chain, erythrocyte			0	99.0000009536743	WEQLLEASAVHR			0.00189826998393983	1437.73828125	480.2534	1437.73645019531	480.252777099609	3	17	1.1.1.2584.5	1	26.5636	4901.538	26.6404
1	232.37	232.37	59.35999751091	55.1900029182434	54.3600022792816	IPI:IPI00220741.8	Gene_Symbol=SPTA1 Isoform 1 of Spectrin alpha chain, erythrocyte			0	99.0000009536743	YSTIGLAQQWDQLY		cleaved Y-Q@C-term	0.00395974004641175	1684.81372070313	843.4141	1684.80969238281	843.412109375	2	9	1.1.1.3134.17	1	50.8034	1758.13	50.9512
1	232.37	232.37	59.35999751091	55.1900029182434	54.3600022792816	IPI:IPI00220741.8	Gene_Symbol=SPTA1 Isoform 1 of Spectrin alpha chain, erythrocyte			0	99.0000009536743	YSTIGLAQQWDQLY		cleaved Y-Q@C-term	0.00395974004641175	1684.81372070313	843.4141	1684.80969238281	843.412109375	2	21	1.1.1.3135.15	1	50.8453	1758.13	50.9512
1	232.37	232.37	59.35999751091	55.1900029182434	54.3600022792816	IPI:IPI00220741.8	Gene_Symbol=SPTA1 Isoform 1 of Spectrin alpha chain, erythrocyte			0	99.0000009536743	YSTIGLAQQWDQLY		cleaved Y-Q@C-term	0.00395974004641175	1684.81372070313	843.4141	1684.80969238281	843.412109375	2	23	1.1.1.3138.12	1	50.9845	1758.13	50.9512
1	232.37	232.37	59.35999751091	55.1900029182434	54.3600022792816	IPI:IPI00220741.8	Gene_Symbol=SPTA1 Isoform 1 of Spectrin alpha chain, erythrocyte			0	99.0000009536743	YSTIGLAQQWDQLY		cleaved Y-Q@C-term	0.00395974004641175	1684.81372070313	843.4141	1684.80969238281	843.412109375	2	9	1.1.1.3144.12	1	51.2501	1758.13	50.9512
2	221.5	221.5	62.9599988460541	59.35999751091	58.3599984645844	IPI:IPI00744986.3	Gene_Symbol=ANK1 Isoform Er9 of Ankyrin-1			2	99.0000009536743	AELSGNLVPVKK		cleaved F-A@N-term; missed K-K@11	-0.00262612989172339	1253.73156738281	418.9178	1253.734375	418.918731689453	3	17	1.1.1.2465.4	1	21.2985	2445.944	21.3764
2	221.5	221.5	62.9599988460541	59.35999751091	58.3599984645844	IPI:IPI00744986.3	Gene_Symbol=ANK1 Isoform Er9 of Ankyrin-1			2	99.0000009536743	ALNGFTPL	Deamidated(N)@3	cleaved L-H@C-term	0.00544020999222994	832.4384765625	417.2265	832.433044433594	417.223815917969	2	8	1.1.1.2838.3	1	37.7051	640.3032	37.6065
2	221.5	221.5	62.9599988460541	59.35999751091	58.3599984645844	IPI:IPI00744986.3	Gene_Symbol=ANK1 Isoform Er9 of Ankyrin-1			2	99.0000009536743	ALNGFTPLHIACK	Methylthio(C)@12		0.00615919986739755	1429.72717285156	477.583	1429.72106933594	477.580932617188	3	13	1.1.1.2774.4	1	34.8951	592.184	34.8848
2	221.5	221.5	62.9599988460541	59.35999751091	58.3599984645844	IPI:IPI00744986.3	Gene_Symbol=ANK1 Isoform Er9 of Ankyrin-1			2	99.0000009536743	AVALQQGHENVVAH		cleaved L-A@N-term; cleaved H-L@C-term	0.000528847973328084	1471.75378417969	491.5919	1471.75317382813	491.591674804688	3	12	1.1.1.2395.3	1	18.2332	248.7756	18.2684
2	221.5	221.5	62.9599988460541	59.35999751091	58.3599984645844	IPI:IPI00744986.3	Gene_Symbol=ANK1 Isoform Er9 of Ankyrin-1			2	99.0000009536743	AVALQQGHENVVAHLINYGTK		cleaved L-A@N-term	0.00965142995119095	2261.20141601563	566.3076	2261.19165039063	566.30517578125	4	16	1.1.1.2635.11	0	28.8107	1265.487	28.877
2	221.5	221.5	62.9599988460541	59.35999751091	58.3599984645844	IPI:IPI00744986.3	Gene_Symbol=ANK1 Isoform Er9 of Ankyrin-1			2	99.0000009536743	DIEVLEGMSLF		cleaved F-A@C-term	-0.00212532002478838	1251.60363769531	626.8091	1251.60571289063	626.810119628906	2	14	1.1.1.3425.4	1	63.7943	168.4083	63.7231
2	221.5	221.5	62.9599988460541	59.35999751091	58.3599984645844	IPI:IPI00744986.3	Gene_Symbol=ANK1 Isoform Er9 of Ankyrin-1			2	99.0000009536743	DIEVLEGMSLFAELSGNLVPVKK		missed K-K@22	-0.0376581996679306	2487.2919921875	830.1046	2487.32934570313	830.117126464844	3	20	1.1.1.3554.6	1	67.9186	678.2031	67.9338
2	221.5	221.5	62.9599988460541	59.35999751091	58.3599984645844	IPI:IPI00744986.3	Gene_Symbol=ANK1 Isoform Er9 of Ankyrin-1			2	99.0000009536743	DSSREPGGSLSFLR		missed R-E@4	0.00319080008193851	1506.74584960938	503.2559	1506.74267578125	503.254821777344	3	19	1.1.1.2597.6	1	27.1372	957.7313	26.9933
2	221.5	221.5	62.9599988460541	59.35999751091	58.3599984645844	IPI:IPI00744986.3	Gene_Symbol=ANK1 Isoform Er9 of Ankyrin-1			2	99.0000009536743	DVDEEKELLDFVPK		missed K-E@6	0.00019232599879615	1674.83569335938	559.2858	1674.83520507813	559.285705566406	3	22	1.1.1.2933.2	1	41.8791	3874.358	41.9991
2	221.5	221.5	62.9599988460541	59.35999751091	58.3599984645844	IPI:IPI00744986.3	Gene_Symbol=ANK1 Isoform Er9 of Ankyrin-1			2	99.0000009536743	EADAATSFLR			0.000187359997653402	1079.52490234375	540.7697	1079.52478027344	540.769653320313	2	16	1.1.1.2566.9	1	25.7655	11991.77	25.7013
2	221.5	221.5	62.9599988460541	59.35999751091	58.3599984645844	IPI:IPI00744986.3	Gene_Symbol=ANK1 Isoform Er9 of Ankyrin-1			2	99.0000009536743	EGHVETVLALLEK			1.00018000602722	1437.78771972656	719.9011	1436.78747558594	719.401000976563	2	18	1.1.1.2871.9	1	39.1907	1051.497	39.2027
2	221.5	221.5	62.9599988460541	59.35999751091	58.3599984645844	IPI:IPI00744986.3	Gene_Symbol=ANK1 Isoform Er9 of Ankyrin-1			2	99.0000009536743	EGQNANMENLY		cleaved Y-T@C-term	0.00543509004637599	1281.53503417969	641.7748	1281.52954101563	641.772033691406	2	13	1.1.1.2581.14	1	26.4443	867.8669	26.4612
2	221.5	221.5	62.9599988460541	59.35999751091	58.3599984645844	IPI:IPI00744986.3	Gene_Symbol=ANK1 Isoform Er9 of Ankyrin-1			2	99.0000009536743	EGQNANMENLYTALQSIDR			-0.0103136003017426	2165.99072265625	723.0042	2166.00122070313	723.007629394531	3	20	1.1.1.3081.5	1	48.4188	409.9032	48.3941
2	221.5	221.5	62.9599988460541	59.35999751091	58.3599984645844	IPI:IPI00744986.3	Gene_Symbol=ANK1 Isoform Er9 of Ankyrin-1			2	99.0000009536743	ELQFSVEDINR			-0.00262941000983119	1348.65966796875	675.3371	1348.66235351563	675.338439941406	2	19	1.1.1.2696.6	1	31.4816	5234.967	31.4201
2	221.5	221.5	62.9599988460541	59.35999751091	58.3599984645844	IPI:IPI00744986.3	Gene_Symbol=ANK1 Isoform Er9 of Ankyrin-1			2	99.0000009536743	ELVNYGANVNAQSQK			-0.00542500009760261	1633.80065917969	817.9076	1633.80603027344	817.910278320313	2	21	1.1.1.2473.19	1	21.6746	4735.288	21.5519
2	221.5	221.5	62.9599988460541	59.35999751091	58.3599984645844	IPI:IPI00744986.3	Gene_Symbol=ANK1 Isoform Er9 of Ankyrin-1			2	99.0000009536743	EPGGSLSFLR			0.00147961999755353	1061.55212402344	531.7833	1061.55053710938	531.782531738281	2	11	1.1.1.2652.8	1	29.5577	6947.055	29.6737
2	221.5	221.5	62.9599988460541	59.35999751091	58.3599984645844	IPI:IPI00744986.3	Gene_Symbol=ANK1 Isoform Er9 of Ankyrin-1			2	99.0000009536743	FLLENGANQNVATEDGFTPLAVALQQGHENVVAHLINYGTK			0.00177354994229972	4392.21484375	1099.061	4392.2138671875	1099.06079101563	4	22	1.1.1.3257.8	1	56.3285	603.1648	56.3337
2	221.5	221.5	62.9599988460541	59.35999751091	58.3599984645844	IPI:IPI00744986.3	Gene_Symbol=ANK1 Isoform Er9 of Ankyrin-1			2	99.0000009536743	FLLQHQADVNAK			-0.003809479996562	1382.72680664063	461.9162	1382.73059082031	461.91748046875	3	16	1.1.1.2464.5	1	21.2561	17049.4	21.1572
2	221.5	221.5	62.9599988460541	59.35999751091	58.3599984645844	IPI:IPI00744986.3	Gene_Symbol=ANK1 Isoform Er9 of Ankyrin-1			2	99.0000009536743	FWLSDCPR	Methylthio(C)@6		0.00132673000916839	1068.45349121094	535.234	1068.4521484375	535.233337402344	2	10	1.1.1.2887.4	1	39.8635	5202.903	39.6363
2	221.5	221.5	62.9599988460541	59.35999751091	58.3599984645844	IPI:IPI00744986.3	Gene_Symbol=ANK1 Isoform Er9 of Ankyrin-1			2	99.0000009536743	GASVNFTPQNGITPL	Oxidation(N)@5; Deamidated(N)@10	cleaved L-H@C-term	-0.000128832005430013	1531.75170898438	766.8831	1531.75183105469	766.883178710938	2	14	1.1.1.2851.15	1	38.3021	1490.623	38.2726
2	221.5	221.5	62.9599988460541	59.35999751091	58.3599984645844	IPI:IPI00744986.3	Gene_Symbol=ANK1 Isoform Er9 of Ankyrin-1			2	99.0000009536743	GASVNFTPQNGITPLHIASR	Oxidation(N)@5; Deamidated(N)@10		0.00122984999325126	2096.06616210938	699.696	2096.06518554688	699.695617675781	3	20	1.1.1.2685.7	1	31.0252	787.9924	30.944
2	221.5	221.5	62.9599988460541	59.35999751091	58.3599984645844	IPI:IPI00744986.3	Gene_Symbol=ANK1 Isoform Er9 of Ankyrin-1			2	99.0000009536743	GEIVNMLEGSGR			0.00130837003234774	1260.61462402344	631.3146	1260.61328125	631.313903808594	2	16	1.1.1.2650.9	1	29.4702	1354.187	29.5399
2	221.5	221.5	62.9599988460541	59.35999751091	58.3599984645844	IPI:IPI00744986.3	Gene_Symbol=ANK1 Isoform Er9 of Ankyrin-1			2	99.0000009536743	GFTPLHVAAK			-0.00300941988825798	1039.57849121094	520.7965	1039.58142089844	520.798034667969	2	13	1.1.1.2467.12	1	21.4007	1825.047	21.4209
2	221.5	221.5	62.9599988460541	59.35999751091	58.3599984645844	IPI:IPI00744986.3	Gene_Symbol=ANK1 Isoform Er9 of Ankyrin-1			2	99.0000009536743	GFTPLYMAAQENHLEVVK			-0.000231879996135831	2046.02416992188	683.0153	2046.0244140625	683.015441894531	3	16	1.1.1.2797.12	1	35.9149	7576.905	35.8905
2	221.5	221.5	62.9599988460541	59.35999751091	58.3599984645844	IPI:IPI00744986.3	Gene_Symbol=ANK1 Isoform Er9 of Ankyrin-1			2	99.0000009536743	GGSPHSPAWNGYTPL		cleaved L-H@C-term	0.00191095005720854	1539.71252441406	770.8635	1539.71069335938	770.862609863281	2	15	1.1.1.2654.15	1	29.6584	1450.433	29.6737
2	221.5	221.5	62.9599988460541	59.35999751091	58.3599984645844	IPI:IPI00744986.3	Gene_Symbol=ANK1 Isoform Er9 of Ankyrin-1			2	99.0000009536743	GGSPHSPAWNGYTPLHIAAK			0.00353797990828753	2060.02661132813	516.0139	2060.02270507813	516.013000488281	4	17	1.1.1.2562.9	1	25.5875	2081.811	25.5252
2	221.5	221.5	62.9599988460541	59.35999751091	58.3599984645844	IPI:IPI00744986.3	Gene_Symbol=ANK1 Isoform Er9 of Ankyrin-1			2	99.0000009536743	GNTALHIAALAGQDEVVR			0.00167392997536808	1833.97155761719	612.3311	1833.9697265625	612.330505371094	3	21	1.1.1.2627.11	1	28.4558	3819.576	28.345
2	221.5	221.5	62.9599988460541	59.35999751091	58.3599984645844	IPI:IPI00744986.3	Gene_Symbol=ANK1 Isoform Er9 of Ankyrin-1			2	99.0000009536743	HGVMVDATTR			-0.00227140006609261	1085.52648925781	543.7705	1085.52880859375	543.771667480469	2	15	1.1.1.2356.5	1	16.5046	809.5058	16.5671
2	221.5	221.5	62.9599988460541	59.35999751091	58.3599984645844	IPI:IPI00744986.3	Gene_Symbol=ANK1 Isoform Er9 of Ankyrin-1			2	99.0000009536743	HIAAHYENLNVAQL		cleaved L-H@N-term; cleaved L-L@C-term	0.000299484003335238	1591.81127929688	531.611	1591.81066894531	531.61083984375	3	13	1.1.1.2585.8	1	26.6136	2528.414	26.506
2	221.5	221.5	62.9599988460541	59.35999751091	58.3599984645844	IPI:IPI00744986.3	Gene_Symbol=ANK1 Isoform Er9 of Ankyrin-1			2	99.0000009536743	HIAALAGQDEVVR		cleaved L-H@N-term	-1.02165997028351	1376.71472167969	459.9122	1377.73645019531	460.252777099609	3	11	1.1.1.2456.4	1	20.9055	327.0593	20.8953
2	221.5	221.5	62.9599988460541	59.35999751091	58.3599984645844	IPI:IPI00744986.3	Gene_Symbol=ANK1 Isoform Er9 of Ankyrin-1			2	99.0000009536743	HLVAQEGHVPVADVLIK		cleaved L-H@N-term	0.000494209001772106	1824.02648925781	609.0161	1824.02575683594	609.015869140625	3	23	1.1.1.2563.15	1	25.6416	3384.794	25.7013
2	221.5	221.5	62.9599988460541	59.35999751091	58.3599984645844	IPI:IPI00744986.3	Gene_Symbol=ANK1 Isoform Er9 of Ankyrin-1			2	99.0000009536743	HVASFMGHLPIVK		cleaved L-H@N-term	-0.0015405899612233	1434.77917480469	479.267	1434.78051757813	479.267456054688	3	19	1.1.1.2583.6	1	26.5204	1041.21	26.506
2	221.5	221.5	62.9599988460541	59.35999751091	58.3599984645844	IPI:IPI00744986.3	Gene_Symbol=ANK1 Isoform Er9 of Ankyrin-1			2	99.0000009536743	HVAVHHNNLDIVK		cleaved L-H@N-term	0.000264867005171254	1494.80578613281	374.7087	1494.80554199219	374.708648681641	4	13	1.1.1.2356.2	1	16.4896	318.4875	16.4788
2	221.5	221.5	62.9599988460541	59.35999751091	58.3599984645844	IPI:IPI00744986.3	Gene_Symbol=ANK1 Isoform Er9 of Ankyrin-1			2	99.0000009536743	IIALGPTGAQF		cleaved F-L@C-term	0.000858138024341315	1086.60827636719	544.3114	1086.60729980469	544.310974121094	2	16	1.1.1.2887.5	1	39.8652	662.0245	39.8535
2	221.5	221.5	62.9599988460541	59.35999751091	58.3599984645844	IPI:IPI00744986.3	Gene_Symbol=ANK1 Isoform Er9 of Ankyrin-1			2	99.0000009536743	IIALGPTGAQFLSPVIVEIPHFASHGR			0.00414972985163331	2826.55859375	943.1935	2826.55444335938	943.192077636719	3	21	1.1.1.3145.17	1	51.3087	392.6599	51.3139
2	221.5	221.5	62.9599988460541	59.35999751091	58.3599984645844	IPI:IPI00744986.3	Gene_Symbol=ANK1 Isoform Er9 of Ankyrin-1			2	99.0000009536743	IITTDFPLY		cleaved Y-F@C-term	-0.00140039995312691	1081.56823730469	541.7914	1081.56958007813	541.792053222656	2	9	1.1.1.3027.8	1	46.0195	290.1367	46.0915
2	221.5	221.5	62.9599988460541	59.35999751091	58.3599984645844	IPI:IPI00744986.3	Gene_Symbol=ANK1 Isoform Er9 of Ankyrin-1			2	99.0000009536743	IITTDFPLYF		cleaved F-V@C-term	-0.00419302005320787	1228.63391113281	615.3242	1228.63793945313	615.326293945313	2	13	1.1.1.3371.2	1	61.4515	467.0476	60.9613
2	221.5	221.5	62.9599988460541	59.35999751091	58.3599984645844	IPI:IPI00744986.3	Gene_Symbol=ANK1 Isoform Er9 of Ankyrin-1			2	99.0000009536743	IPCAMPETVVIR	Methylthio(C)@3; Oxidation(M)@5		0.00267586996778846	1389.68444824219	695.8495	1389.68188476563	695.848205566406	2	16	1.1.1.2661.15	1	29.9705	2119.344	29.9408
2	221.5	221.5	62.9599988460541	59.35999751091	58.3599984645844	IPI:IPI00744986.3	Gene_Symbol=ANK1 Isoform Er9 of Ankyrin-1			2	99.0000009536743	IPLPPSWTDNPR			-0.0065090199932456	1391.71325683594	696.8639	1391.7197265625	696.867126464844	2	14	1.1.1.2702.6	1	31.7366	713.9089	31.9841
2	221.5	221.5	62.9599988460541	59.35999751091	58.3599984645844	IPI:IPI00744986.3	Gene_Symbol=ANK1 Isoform Er9 of Ankyrin-1			2	99.0000009536743	IRVENPNSLLEQSVALL		cleaved L-N@C-term; missed R-V@2	0.00294436002150178	1894.05529785156	948.0349	1894.05236816406	948.033447265625	2	19	1.1.1.3196.8	1	53.5909	532.6414	53.5559
2	221.5	221.5	62.9599988460541	59.35999751091	58.3599984645844	IPI:IPI00744986.3	Gene_Symbol=ANK1 Isoform Er9 of Ankyrin-1			2	99.0000009536743	ISEILLDHGAPIQAK			0.00319159007631242	1603.89672851563	535.6395	1603.89331054688	535.638366699219	3	22	1.1.1.2572.10	1	26.0344	25589.2	26.0134
2	221.5	221.5	62.9599988460541	59.35999751091	58.3599984645844	IPI:IPI00744986.3	Gene_Symbol=ANK1 Isoform Er9 of Ankyrin-1			2	99.0000009536743	ITHSPTVSQVTER			-0.000741216004826128	1453.75170898438	485.5912	1453.75256347656	485.591430664063	3	13	1.1.1.2390.13	1	18.0274	2776.238	17.9118
2	221.5	221.5	62.9599988460541	59.35999751091	58.3599984645844	IPI:IPI00744986.3	Gene_Symbol=ANK1 Isoform Er9 of Ankyrin-1			2	99.0000009536743	KGFTPLHVAAK	Delta:H(2)C(2)(K)@1	missed K-G@1	-0.00286711007356644	1193.68920898438	398.9037	1193.69213867188	398.904632568359	3	11	1.1.1.2445.5	1	20.428	394.8754	20.46
2	221.5	221.5	62.9599988460541	59.35999751091	58.3599984645844	IPI:IPI00744986.3	Gene_Symbol=ANK1 Isoform Er9 of Ankyrin-1			2	99.0000009536743	KGNTALHIAALAGQDEVVR		missed K-G@1	0.00407851999625564	1962.06896972656	491.5245	1962.06469726563	491.5234375	4	22	1.1.1.2549.3	1	25.01	5812.851	24.9986
2	221.5	221.5	62.9599988460541	59.35999751091	58.3599984645844	IPI:IPI00744986.3	Gene_Symbol=ANK1 Isoform Er9 of Ankyrin-1			2	99.0000009536743	LALQAQPVPDELVTK			0.00177623995114118	1620.91052246094	811.4625	1620.90869140625	811.461608886719	2	18	1.1.1.2660.20	1	29.9339	20701.66	29.7626
2	221.5	221.5	62.9599988460541	59.35999751091	58.3599984645844	IPI:IPI00744986.3	Gene_Symbol=ANK1 Isoform Er9 of Ankyrin-1			2	99.0000009536743	LATTAGHTPL		cleaved N-L@N-term; cleaved L-H@C-term	0.00011260699830018	980.529296875	491.2719	980.529113769531	491.271820068359	2	11	1.1.1.2442.7	1	20.2999	292.9054	20.3285
2	221.5	221.5	62.9599988460541	59.35999751091	58.3599984645844	IPI:IPI00744986.3	Gene_Symbol=ANK1 Isoform Er9 of Ankyrin-1			2	99.0000009536743	LCQDYDTIGPEGGSLK	Methylthio(C)@2		0.00253086001612246	1740.7724609375	871.3935	1740.76989746094	871.392211914063	2	22	1.1.1.2644.19	1	29.219	6658.299	29.3608
2	221.5	221.5	62.9599988460541	59.35999751091	58.3599984645844	IPI:IPI00744986.3	Gene_Symbol=ANK1 Isoform Er9 of Ankyrin-1			2	99.0000009536743	LDQVVESPAIPR			0.00270297005772591	1322.72204589844	662.3683	1322.71936035156	662.367004394531	2	19	1.1.1.2538.16	1	24.5502	9489.689	24.6946
2	221.5	221.5	62.9599988460541	59.35999751091	58.3599984645844	IPI:IPI00744986.3	Gene_Symbol=ANK1 Isoform Er9 of Ankyrin-1			2	99.0000009536743	LEGALSEEPR			-0.00367128010839224	1099.54724121094	550.7809	1099.55090332031	550.782775878906	2	15	1.1.1.2434.15	1	19.963	1485.04	20.0219
2	221.5	221.5	62.9599988460541	59.35999751091	58.3599984645844	IPI:IPI00744986.3	Gene_Symbol=ANK1 Isoform Er9 of Ankyrin-1			2	99.0000009536743	LGYISVTDVLK	Delta:H(2)C(2)@N-term		0.0027388499584049	1232.70422363281	617.3594	1232.70166015625	617.358093261719	2	18	1.1.1.2956.3	1	42.8795	1143.842	42.9114
2	221.5	221.5	62.9599988460541	59.35999751091	58.3599984645844	IPI:IPI00744986.3	Gene_Symbol=ANK1 Isoform Er9 of Ankyrin-1			2	99.0000009536743	LGYSPLHQAAQQGHTDIVTLLLK	Delta:H(2)C(2)@N-term		0.00581899983808398	2528.380859375	843.8009	2528.375	843.798950195313	3	16	1.1.1.2974.13	1	43.679	370.7708	43.6542
2	221.5	221.5	62.9599988460541	59.35999751091	58.3599984645844	IPI:IPI00744986.3	Gene_Symbol=ANK1 Isoform Er9 of Ankyrin-1			2	99.0000009536743	LLCSVIGGTDQAQWEDITGTTK	Delta:H(2)C(2)@N-term; Methylthio(C)@3		-0.00633152015507221	2407.13330078125	803.3851	2407.13989257813	803.387268066406	3	21	1.1.1.3328.7	1	59.5136	139.2122	59.5188
2	221.5	221.5	62.9599988460541	59.35999751091	58.3599984645844	IPI:IPI00744986.3	Gene_Symbol=ANK1 Isoform Er9 of Ankyrin-1			2	99.0000009536743	LLGNQATFSPIVTVEPR			0.00113153003621846	1841.005859375	921.5102	1841.00463867188	921.509643554688	2	27	1.1.1.2811.10	1	36.5327	7649.127	36.4692
2	221.5	221.5	62.9599988460541	59.35999751091	58.3599984645844	IPI:IPI00744986.3	Gene_Symbol=ANK1 Isoform Er9 of Ankyrin-1			2	99.0000009536743	LLLENNANPNLATTAGHTPL		cleaved L-H@C-term	0.99728000164032	2074.08276367188	692.3682	2073.08544921875	692.035766601563	3	16	1.1.1.2731.13	1	33.0156	1803.164	33.1223
2	221.5	221.5	62.9599988460541	59.35999751091	58.3599984645844	IPI:IPI00744986.3	Gene_Symbol=ANK1 Isoform Er9 of Ankyrin-1			2	99.0000009536743	LLLENNANPNLATTAGHTPLHIAAR			-0.993681013584137	2620.41015625	874.4773	2621.40380859375	874.808532714844	3	16	1.1.1.2614.11	1	27.8963	854.5449	27.9049
2	221.5	221.5	62.9599988460541	59.35999751091	58.3599984645844	IPI:IPI00744986.3	Gene_Symbol=ANK1 Isoform Er9 of Ankyrin-1			2	99.0000009536743	LPALHIAAR			-0.000733027991373092	960.586303710938	481.3004	960.5869140625	481.300720214844	2	14	1.1.1.2503.6	1	22.994	1136.596	23.0242
2	221.5	221.5	62.9599988460541	59.35999751091	58.3599984645844	IPI:IPI00744986.3	Gene_Symbol=ANK1 Isoform Er9 of Ankyrin-1			2	99.0000009536743	LSTPPPLAEEEGLASR			-0.00143291999120265	1665.85595703125	556.2926	1665.857421875	556.293090820313	3	21	1.1.1.2629.10	1	28.5432	3651.875	28.6118
2	221.5	221.5	62.9599988460541	59.35999751091	58.3599984645844	IPI:IPI00744986.3	Gene_Symbol=ANK1 Isoform Er9 of Ankyrin-1			2	99.0000009536743	LVPLVQATFPENAVTK			0.000945518026128411	1725.96752929688	863.991	1725.96655273438	863.990539550781	2	18	1.1.1.2822.16	1	37.0203	7505.741	36.86
2	221.5	221.5	62.9599988460541	59.35999751091	58.3599984645844	IPI:IPI00744986.3	Gene_Symbol=ANK1 Isoform Er9 of Ankyrin-1			2	99.0000009536743	LVPLVQATFPENAVTKR		missed K-R@16	-0.00168700003996491	1882.06604003906	628.3626	1882.06762695313	628.363159179688	3	17	1.1.1.2706.5	1	31.9086	3990.25	31.8536
2	221.5	221.5	62.9599988460541	59.35999751091	58.3599984645844	IPI:IPI00744986.3	Gene_Symbol=ANK1 Isoform Er9 of Ankyrin-1			2	99.0000009536743	LVSFMVDAR		cleaved F-L@N-term	0.00294273998588324	1036.54052734375	519.2775	1036.53759765625	519.276062011719	2	14	1.1.1.2657.8	1	29.7803	1898.622	29.7626
2	221.5	221.5	62.9599988460541	59.35999751091	58.3599984645844	IPI:IPI00744986.3	Gene_Symbol=ANK1 Isoform Er9 of Ankyrin-1			2	99.0000009536743	LVYANECANF	Methylthio(C)@7	cleaved F-T@C-term	-0.000654720992315561	1188.49389648438	595.2542	1188.49438476563	595.254455566406	2	16	1.1.1.2937.5	1	42.0602	3190.848	41.9991
2	221.5	221.5	62.9599988460541	59.35999751091	58.3599984645844	IPI:IPI00744986.3	Gene_Symbol=ANK1 Isoform Er9 of Ankyrin-1			2	99.0000009536743	MAVISEHLGLSWAELAR			0.000887468981090933	1881.97814941406	628.3333	1881.97705078125	628.3330078125	3	23	1.1.1.2957.4	1	42.921	1094.931	42.9982
2	221.5	221.5	62.9599988460541	59.35999751091	58.3599984645844	IPI:IPI00744986.3	Gene_Symbol=ANK1 Isoform Er9 of Ankyrin-1			2	99.0000009536743	MGHLPIVK		cleaved F-M@N-term	-0.00372055009938776	893.512084960938	447.7633	893.515686035156	447.76513671875	2	11	1.1.1.2457.4	1	20.9494	544.6861	20.939
2	221.5	221.5	62.9599988460541	59.35999751091	58.3599984645844	IPI:IPI00744986.3	Gene_Symbol=ANK1 Isoform Er9 of Ankyrin-1			2	99.0000009536743	MGYTPLHVASHY		cleaved Y-G@C-term	0.00609437981620431	1374.64501953125	459.2223	1374.63903808594	459.220306396484	3	15	1.1.1.2529.8	1	24.1411	2363.564	24.1681
2	221.5	221.5	62.9599988460541	59.35999751091	58.3599984645844	IPI:IPI00744986.3	Gene_Symbol=ANK1 Isoform Er9 of Ankyrin-1			2	99.0000009536743	MGYTPLHVASHYGNIK			-0.000124400001368485	1786.88256835938	447.7279	1786.88244628906	447.727905273438	4	17	1.1.1.2512.5	1	23.3939	2641.422	23.4224
2	221.5	221.5	62.9599988460541	59.35999751091	58.3599984645844	IPI:IPI00744986.3	Gene_Symbol=ANK1 Isoform Er9 of Ankyrin-1			2	99.0000009536743	MVVELLHK	Oxidation(M)@1		-0.00310260010883212	983.544250488281	492.7794	983.54736328125	492.780975341797	2	13	1.1.1.2455.8	1	20.8684	1242.151	20.8953
2	221.5	221.5	62.9599988460541	59.35999751091	58.3599984645844	IPI:IPI00744986.3	Gene_Symbol=ANK1 Isoform Er9 of Ankyrin-1			2	99.0000009536743	NGASPNEVSSDGTTPL		cleaved L-A@C-term	0.00808141008019447	1544.70361328125	773.3591	1544.69543457031	773.35498046875	2	18	1.1.1.2518.12	1	23.6714	468.3543	23.6398
2	221.5	221.5	62.9599988460541	59.35999751091	58.3599984645844	IPI:IPI00744986.3	Gene_Symbol=ANK1 Isoform Er9 of Ankyrin-1			2	99.0000009536743	NGASPNEVSSDGTTPLAIAK			-0.00167501997202635	1927.94714355469	643.6563	1927.94873046875	643.656860351563	3	24	1.1.1.2534.20	1	24.3795	1130.411	24.3863
2	221.5	221.5	62.9599988460541	59.35999751091	58.3599984645844	IPI:IPI00744986.3	Gene_Symbol=ANK1 Isoform Er9 of Ankyrin-1			2	99.0000009536743	NGLSPIHMAAQGDHLDCVR	Methylthio(C)@17		0.00603144010528922	2078.95092773438	520.745	2078.94482421875	520.743469238281	4	18	1.1.1.2616.7	1	27.9634	1003.058	27.9919
2	221.5	221.5	62.9599988460541	59.35999751091	58.3599984645844	IPI:IPI00744986.3	Gene_Symbol=ANK1 Isoform Er9 of Ankyrin-1			2	99.0000009536743	NGLTPLHVAVHHNNLDIVK	Deamidated(N)@1		-0.0404933989048004	2091.08203125	698.0346	2091.12255859375	698.048095703125	3	18	1.1.1.2573.17	1	26.0904	3146.018	26.1471
2	221.5	221.5	62.9599988460541	59.35999751091	58.3599984645844	IPI:IPI00744986.3	Gene_Symbol=ANK1 Isoform Er9 of Ankyrin-1			2	99.0000009536743	NGVDINTCNQNGLNGLHLASK	Deamidated(N)@1; Methylthio(C)@8; Deamidated(N)@14		0.00216165999881923	2229.017578125	744.0131	2229.01538085938	744.012390136719	3	19	1.1.1.2745.15	1	33.643	642.3438	33.6582
2	221.5	221.5	62.9599988460541	59.35999751091	58.3599984645844	IPI:IPI00744986.3	Gene_Symbol=ANK1 Isoform Er9 of Ankyrin-1			2	99.0000009536743	PALHIAAR		cleaved L-P@N-term	-0.00150842999573797	847.501281738281	424.7579	847.502807617188	424.758697509766	2	11	1.1.1.2504.5	1	23.0372	766.6432	23.0242
2	221.5	221.5	62.9599988460541	59.35999751091	58.3599984645844	IPI:IPI00744986.3	Gene_Symbol=ANK1 Isoform Er9 of Ankyrin-1			2	99.0000009536743	QQGQEEQVQEAK	Gln->pyro-Glu@N-term		-0.00604283018037677	1383.62072753906	692.8176	1383.62658691406	692.820617675781	2	20	1.1.1.2374.8	1	17.323	530.4904	17.3282
2	221.5	221.5	62.9599988460541	59.35999751091	58.3599984645844	IPI:IPI00744986.3	Gene_Symbol=ANK1 Isoform Er9 of Ankyrin-1			2	99.0000009536743	RDSRDVDEEKELLDFVPK	Phospho(S)@3	missed R-D@1; missed R-D@4; missed K-E@10	-0.0024001500569284	2269.06005859375	568.2723	2269.06274414063	568.27294921875	4	13	1.1.1.2806.7	1	36.3103	590.7974	36.2495
2	221.5	221.5	62.9599988460541	59.35999751091	58.3599984645844	IPI:IPI00744986.3	Gene_Symbol=ANK1 Isoform Er9 of Ankyrin-1			2	99.0000009536743	RQDDATGAGQDSENEVSLVSGHQR		missed R-Q@1	-0.0111691998317838	2555.1484375	639.7944	2555.15966796875	639.797180175781	4	15	1.1.1.2452.12	1	20.7467	876.313	20.5483
2	221.5	221.5	62.9599988460541	59.35999751091	58.3599984645844	IPI:IPI00744986.3	Gene_Symbol=ANK1 Isoform Er9 of Ankyrin-1			2	99.0000009536743	SAGLTPSLVTAEDSSLECSK	Methylthio(C)@18	cleaved W-S@N-term	-0.999975025653839	2038.939453125	1020.477	2039.93908691406	1020.97686767578	2	14	1.1.1.2788.21	1	35.5333	375.1612	35.6257
2	221.5	221.5	62.9599988460541	59.35999751091	58.3599984645844	IPI:IPI00744986.3	Gene_Symbol=ANK1 Isoform Er9 of Ankyrin-1			2	99.0000009536743	SGLTPLHLVAQEGHVPVADVLIK			-0.00373899005353451	2392.34423828125	798.4553	2392.34790039063	798.45654296875	3	26	1.1.1.2882.10	1	39.6578	1444.582	39.6363
2	221.5	221.5	62.9599988460541	59.35999751091	58.3599984645844	IPI:IPI00744986.3	Gene_Symbol=ANK1 Isoform Er9 of Ankyrin-1			2	99.0000009536743	SPIVTVEPR		cleaved F-S@N-term	-0.00222730007953942	996.558044433594	499.2863	996.560424804688	499.287475585938	2	11	1.1.1.2467.9	1	21.3957	2846.905	21.288
2	221.5	221.5	62.9599988460541	59.35999751091	58.3599984645844	IPI:IPI00744986.3	Gene_Symbol=ANK1 Isoform Er9 of Ankyrin-1			2	99.0000009536743	SRDIEVLEGMSLF		cleaved F-A@C-term; missed R-D@2	-0.00524690002202988	1494.73364257813	748.3741	1494.73876953125	748.376708984375	2	12	1.1.1.3114.17	1	49.8997	153.3888	49.9116
2	221.5	221.5	62.9599988460541	59.35999751091	58.3599984645844	IPI:IPI00744986.3	Gene_Symbol=ANK1 Isoform Er9 of Ankyrin-1			2	99.0000009536743	TAAVLLQNDPNPDVLSK			0.00164807995315641	1793.9541015625	897.9843	1793.95227050781	897.983459472656	2	29	1.1.1.2636.20	1	28.8701	12634.17	28.9214
2	221.5	221.5	62.9599988460541	59.35999751091	58.3599984645844	IPI:IPI00744986.3	Gene_Symbol=ANK1 Isoform Er9 of Ankyrin-1			2	99.0000009536743	TAEAVNFATL		cleaved L-L@C-term	0.00147936004213989	1035.52502441406	518.7698	1035.52368164063	518.769104003906	2	12	1.1.1.2810.2	1	36.4758	1615.404	36.5127
2	221.5	221.5	62.9599988460541	59.35999751091	58.3599984645844	IPI:IPI00744986.3	Gene_Symbol=ANK1 Isoform Er9 of Ankyrin-1			2	99.0000009536743	TAEAVNFATLLYK	Delta:H(2)C(2)@N-term		-0.010521300137043	1465.77124023438	733.8929	1465.78173828125	733.898132324219	2	13	1.1.1.3059.12	1	47.4437	218.392	47.374
2	221.5	221.5	62.9599988460541	59.35999751091	58.3599984645844	IPI:IPI00744986.3	Gene_Symbol=ANK1 Isoform Er9 of Ankyrin-1			2	99.0000009536743	TALQSIDRGEIVNMLEGSGR	Oxidation(M)@14	cleaved Y-T@N-term; missed R-G@8	-0.00282804993912578	2161.07690429688	721.3663	2161.07983398438	721.3671875	3	17	1.1.1.2691.6	1	31.2749	1026.95	31.2468
2	221.5	221.5	62.9599988460541	59.35999751091	58.3599984645844	IPI:IPI00744986.3	Gene_Symbol=ANK1 Isoform Er9 of Ankyrin-1			2	99.0000009536743	TGASIDAVTESGL		cleaved L-T@C-term	0.0221615992486477	1219.615234375	610.8149	1219.59326171875	610.803894042969	2	8	1.1.1.2437.14	1	20.0932	211.2117	20.0659
2	221.5	221.5	62.9599988460541	59.35999751091	58.3599984645844	IPI:IPI00744986.3	Gene_Symbol=ANK1 Isoform Er9 of Ankyrin-1			2	99.0000009536743	TGASIDAVTESGLTPL		cleaved L-H@C-term	-0.00508166989311576	1530.77270507813	766.3936	1530.77770996094	766.396118164063	2	12	1.1.1.2887.10	1	39.8735	497.5974	39.7665
2	221.5	221.5	62.9599988460541	59.35999751091	58.3599984645844	IPI:IPI00744986.3	Gene_Symbol=ANK1 Isoform Er9 of Ankyrin-1			2	99.0000009536743	TGASIDAVTESGLTPLHVASF	Delta:H(2)C(2)@N-term	cleaved F-M@C-term	-0.000318017002427951	2098.05786132813	700.3599	2098.05834960938	700.360046386719	3	18	1.1.1.3063.16	1	47.6298	326.0392	47.6434
2	221.5	221.5	62.9599988460541	59.35999751091	58.3599984645844	IPI:IPI00744986.3	Gene_Symbol=ANK1 Isoform Er9 of Ankyrin-1			2	99.0000009536743	TGASIDAVTESGLTPLHVASFMGHLPIVK			-0.0013897999888286	2947.54663085938	737.8939	2947.54760742188	737.894226074219	4	27	1.1.1.3133.12	1	50.7549	939.9849	50.6345
2	221.5	221.5	62.9599988460541	59.35999751091	58.3599984645844	IPI:IPI00744986.3	Gene_Symbol=ANK1 Isoform Er9 of Ankyrin-1			2	99.0000009536743	TGFTPLHIAAHY		cleaved Y-E@C-term	0.00494405021890998	1326.67687988281	443.2329	1326.67211914063	443.231292724609	3	14	1.1.1.2629.3	1	28.5315	782.6594	28.522
2	221.5	221.5	62.9599988460541	59.35999751091	58.3599984645844	IPI:IPI00744986.3	Gene_Symbol=ANK1 Isoform Er9 of Ankyrin-1			2	99.0000009536743	TGFTPLHIAAHYENLNVAQL		cleaved L-L@C-term	-0.0042944299057126	2208.12841796875	737.0501	2208.1328125	737.051513671875	3	17	1.1.1.2937.6	1	42.0652	2355.647	41.9558
2	221.5	221.5	62.9599988460541	59.35999751091	58.3599984645844	IPI:IPI00744986.3	Gene_Symbol=ANK1 Isoform Er9 of Ankyrin-1			2	99.0000009536743	TGFTPLHIAAHYENLNVAQLL		cleaved L-L@C-term	-0.00527872005477548	2321.21142578125	774.7444	2321.216796875	774.746215820313	3	12	1.1.1.3110.13	1	49.7155	238.447	49.7308
2	221.5	221.5	62.9599988460541	59.35999751091	58.3599984645844	IPI:IPI00744986.3	Gene_Symbol=ANK1 Isoform Er9 of Ankyrin-1			2	99.0000009536743	TGFTPLHIAAHYENLNVAQLLLNR			0.00547104002907872	2704.45043945313	677.1199	2704.44482421875	677.118530273438	4	15	1.1.1.3094.14	1	48.9921	191.46	48.9191
2	221.5	221.5	62.9599988460541	59.35999751091	58.3599984645844	IPI:IPI00744986.3	Gene_Symbol=ANK1 Isoform Er9 of Ankyrin-1			2	99.0000009536743	TKDELTPLHC	Methylthio(C)@10	cleaved C-A@C-term; missed K-D@2	0.00151036004535854	1201.54870605469	401.5235	1201.54711914063	401.522979736328	3	12	1.1.1.2578.3	1	26.2917	2907.463	26.3717
2	221.5	221.5	62.9599988460541	59.35999751091	58.3599984645844	IPI:IPI00744986.3	Gene_Symbol=ANK1 Isoform Er9 of Ankyrin-1			2	99.0000009536743	TKDELTPLHCAAR	Methylthio(C)@10	missed K-D@2	0.00199498003348708	1499.72448730469	375.9384	1499.72241210938	375.937896728516	4	13	1.1.1.2489.2	1	22.3587	651.5383	22.3512
2	221.5	221.5	62.9599988460541	59.35999751091	58.3599984645844	IPI:IPI00744986.3	Gene_Symbol=ANK1 Isoform Er9 of Ankyrin-1			2	99.0000009536743	TLEQHENFVEVAR			-0.000748626014683396	1570.77319335938	524.5983	1570.77392578125	524.598571777344	3	19	1.1.1.2492.15	1	22.5155	17249.22	22.576
2	221.5	221.5	62.9599988460541	59.35999751091	58.3599984645844	IPI:IPI00744986.3	Gene_Symbol=ANK1 Isoform Er9 of Ankyrin-1			2	99.0000009536743	VAELLLER	Delta:H(2)C(2)@N-term		-0.00051425100537017	967.569702148438	484.7921	967.570251464844	484.792388916016	2	12	1.1.1.2873.3	0	39.2544	711.4333	39.2462
2	221.5	221.5	62.9599988460541	59.35999751091	58.3599984645844	IPI:IPI00744986.3	Gene_Symbol=ANK1 Isoform Er9 of Ankyrin-1			2	99.0000009536743	VENPNSLLEQSVALL		cleaved L-N@C-term	-0.000393049005651847	1624.86682128906	813.4407	1624.8671875	813.440856933594	2	22	1.1.1.3319.5	1	59.1058	1768.131	59.0655
2	221.5	221.5	62.9599988460541	59.35999751091	58.3599984645844	IPI:IPI00744986.3	Gene_Symbol=ANK1 Isoform Er9 of Ankyrin-1			2	99.0000009536743	VENPNSLLEQSVALLNL	Trimethyl(A)@13	cleaved L-W@C-term	0.00910715013742447	1894.05041503906	632.3574	1894.04113769531	632.354309082031	3	20	1.1.1.3392.3	1	62.3996	469.2625	62.2245
2	221.5	221.5	62.9599988460541	59.35999751091	58.3599984645844	IPI:IPI00744986.3	Gene_Symbol=ANK1 Isoform Er9 of Ankyrin-1			2	99.0000009536743	VLVSVSEHTWTEQPEAESSQADR			-0.00612250017002225	2584.19799804688	862.4066	2584.2041015625	862.408630371094	3	21	1.1.1.2560.19	1	25.5166	1743.493	25.5252
2	221.5	221.5	62.9599988460541	59.35999751091	58.3599984645844	IPI:IPI00744986.3	Gene_Symbol=ANK1 Isoform Er9 of Ankyrin-1			2	99.0000009536743	VMELLLK	Delta:H(2)C(2)@N-term		-0.00460328022018075	870.520263671875	436.2674	870.524841308594	436.269714355469	2	9	1.1.1.3066.3	1	47.7426	101.2116	47.7777
2	221.5	221.5	62.9599988460541	59.35999751091	58.3599984645844	IPI:IPI00744986.3	Gene_Symbol=ANK1 Isoform Er9 of Ankyrin-1			2	99.0000009536743	VRLPALHIAAR		missed R-L@2	0.00235079997219145	1215.7587890625	406.2602	1215.75646972656	406.259399414063	3	14	1.1.1.2524.6	1	23.9187	1766.753	23.9489
2	221.5	221.5	62.9599988460541	59.35999751091	58.3599984645844	IPI:IPI00744986.3	Gene_Symbol=ANK1 Isoform Er9 of Ankyrin-1			2	99.0000009536743	VVTDETSF		cleaved F-V@C-term	0.000745859986636788	896.413452148438	449.214	896.412719726563	449.213653564453	2	11	1.1.1.2534.5	1	24.3545	1010.664	24.3422
2	221.5	221.5	62.9599988460541	59.35999751091	58.3599984645844	IPI:IPI00744986.3	Gene_Symbol=ANK1 Isoform Er9 of Ankyrin-1			2	99.0000009536743	VVTDETSFVLVSDK			0.00321428989991546	1537.79064941406	769.9026	1537.78759765625	769.901062011719	2	23	1.1.1.2658.19	1	29.8431	7013.962	29.9408
2	221.5	221.5	62.9599988460541	59.35999751091	58.3599984645844	IPI:IPI00744986.3	Gene_Symbol=ANK1 Isoform Er9 of Ankyrin-1			2	99.0000009536743	YEDTQHIL		cleaved L-C@C-term	0.00235076993703842	1017.47906494141	509.7468	1017.47674560547	509.745635986328	2	13	1.1.1.2508.13	1	23.23	2601.017	23.2044
2	221.5	221.5	62.9599988460541	59.35999751091	58.3599984645844	IPI:IPI00744986.3	Gene_Symbol=ANK1 Isoform Er9 of Ankyrin-1			2	99.0000009536743	YEDTQHILC	Methylthio(C)@9	cleaved C-H@C-term	0.00720759015530348	1166.48083496094	584.2477	1166.4736328125	584.244079589844	2	13	1.1.1.2634.4	1	28.755	807.9006	28.7886
2	221.5	221.5	62.9599988460541	59.35999751091	58.3599984645844	IPI:IPI00744986.3	Gene_Symbol=ANK1 Isoform Er9 of Ankyrin-1			2	99.0000009536743	YMAAQENHLEVVK		cleaved L-Y@N-term	-0.0121320998296142	1530.73803710938	511.2533	1530.75012207031	511.257293701172	3	15	1.1.1.2458.9	1	21.0017	1581.111	21.0703
2	221.5	221.5	62.9599988460541	59.35999751091	58.3599984645844	IPI:IPI00744986.3	Gene_Symbol=ANK1 Isoform Er9 of Ankyrin-1			2	99.0000009536743	YSILSESTPGSLSGTEQAEMK			-0.00238046003505588	2214.03344726563	1108.024	2214.0361328125	1108.025390625	2	29	1.1.1.2676.10	1	30.6357	1979.233	30.6843
2	221.5	221.5	62.9599988460541	59.35999751091	58.3599984645844	IPI:IPI00744986.3	Gene_Symbol=ANK1 Isoform Er9 of Ankyrin-1			1.85387206077576	98.7399995326996	ELLDFVPK			-0.000179002992808819	959.532653808594	480.7736	959.532775878906	480.773681640625	2	9	1.1.1.2797.5	1	35.9032	1989.812	36.0696
2	221.5	221.5	62.9599988460541	59.35999751091	58.3599984645844	IPI:IPI00744986.3	Gene_Symbol=ANK1 Isoform Er9 of Ankyrin-1			1.537602186203	97.3200023174286	SFHFQSFR			0.00124043994583189	1054.49975585938	352.5072	1054.49841308594	352.506774902344	3	12	1.1.1.2546.2	1	24.8749	6772.221	24.9552
2	221.5	221.5	62.9599988460541	59.35999751091	58.3599984645844	IPI:IPI00744986.3	Gene_Symbol=ANK1 Isoform Er9 of Ankyrin-1			1.52287912368774	97.2599983215332	EIILETTTK			0.000405511003918946	1046.58642578125	524.3005	1046.5859375	524.300231933594	2	12	1.1.1.2498.10	1	22.7756	15582.47	22.7107
2	221.5	221.5	62.9599988460541	59.35999751091	58.3599984645844	IPI:IPI00744986.3	Gene_Symbol=ANK1 Isoform Er9 of Ankyrin-1			1.45593166351318	96.7400014400482	FVIFAK			0.00119363004341722	723.433044433594	362.7238	723.431945800781	362.723236083984	2	9	1.1.1.2609.2	1	27.6512	4806.104	27.6448
2	221.5	221.5	62.9599988460541	59.35999751091	58.3599984645844	IPI:IPI00744986.3	Gene_Symbol=ANK1 Isoform Er9 of Ankyrin-1			1.40893566608429	99.0000009536743	VETPLHMAAR	Oxidation(M)@7		-0.000421714998083189	1139.5751953125	380.8657	1139.57568359375	380.865844726563	3	9	1.1.1.2360.2	1	16.6654	212.969	16.7454
2	221.5	221.5	62.9599988460541	59.35999751091	58.3599984645844	IPI:IPI00744986.3	Gene_Symbol=ANK1 Isoform Er9 of Ankyrin-1			1.15490198135376	93.529999256134	CYCMTDDKVDK	Methylthio(C)@1; Methylthio(C)@3	missed K-V@8	0.00222897995263338	1411.49743652344	471.5064	1411.49499511719	471.505615234375	3	12	1.1.1.2522.8	1	23.8321	1168.351	23.8591
2	221.5	221.5	62.9599988460541	59.35999751091	58.3599984645844	IPI:IPI00744986.3	Gene_Symbol=ANK1 Isoform Er9 of Ankyrin-1			0.223298817873001	42.2199994325638	PYSVGFR		cleaved M-P@N-term	-0.000155355999595486	824.417846679688	413.2162	824.418090820313	413.21630859375	2	9	1.1.1.2496.3	1	22.6755	10913.71	22.7549
2	221.5	221.5	62.9599988460541	59.35999751091	58.3599984645844	IPI:IPI00744986.3	Gene_Symbol=ANK1 Isoform Er9 of Ankyrin-1			0.203425675630569	39.3500000238419	ELVVLR			0.00295489002019167	727.462280273438	364.7384	727.459228515625	364.736877441406	2	7	1.1.1.2524.2	1	23.912	2020.97	23.9489
2	221.5	221.5	62.9599988460541	59.35999751091	58.3599984645844	IPI:IPI00744986.3	Gene_Symbol=ANK1 Isoform Er9 of Ankyrin-1			0.0721165910363197	52.9399991035461	LLGNQATF		cleaved F-S@C-term	0.000477939000120386	862.455444335938	432.235	862.454895019531	432.234710693359	2	9	1.1.1.2643.4	1	29.1501	578.8711	29.1399
2	221.5	221.5	62.9599988460541	59.35999751091	58.3599984645844	IPI:IPI00744986.3	Gene_Symbol=ANK1 Isoform Er9 of Ankyrin-1			0.0545314140617847	51.5100002288818	ELTAVPY		cleaved Y-M@C-term	3.00499996228609E-05	791.406494140625	396.7105	791.406494140625	396.710540771484	2	10	1.1.1.2618.2	1	28.0422	2744.33	28.0791
2	221.5	221.5	62.9599988460541	59.35999751091	58.3599984645844	IPI:IPI00744986.3	Gene_Symbol=ANK1 Isoform Er9 of Ankyrin-1			0.00788851175457239	25.1300007104874	NLWVIR		cleaved L-N@N-term	0.000379222008632496	799.470886230469	400.7427	799.470458984375	400.742492675781	2	9	1.1.1.2668.2	1	30.2569	2750.547	30.2504
2	221.5	221.5	62.9599988460541	59.35999751091	58.3599984645844	IPI:IPI00744986.3	Gene_Symbol=ANK1 Isoform Er9 of Ankyrin-1			0	92.2999978065491	CYCMTDDKVDK	Methylthio(C)@1; Methylthio(C)@3; Oxidation(M)@4	missed K-V@8	-0.000698061019647866	1427.48913574219	476.837	1427.48999023438	476.837249755859	3	11	1.1.1.2459.6	1	21.0401	695.0831	20.939
2	221.5	221.5	62.9599988460541	59.35999751091	58.3599984645844	IPI:IPI00744986.3	Gene_Symbol=ANK1 Isoform Er9 of Ankyrin-1			0	61.4099979400635	CYCMTDDKVDK	Methylthio(C)@1; Methylthio(C)@3; Oxidation(M)@4	missed K-V@8	-0.000698061019647866	1427.48913574219	476.837	1427.48999023438	476.837249755859	3	10	1.1.1.2455.7	1	20.8667	695.0831	20.939
2	221.5	221.5	62.9599988460541	59.35999751091	58.3599984645844	IPI:IPI00744986.3	Gene_Symbol=ANK1 Isoform Er9 of Ankyrin-1			0	99.0000009536743	DIEVLEGMSLF	Oxidation(M)@8	cleaved F-A@C-term	-0.0013967800186947	1267.59924316406	634.8069	1267.6005859375	634.807556152344	2	12	1.1.1.3146.7	1	51.3306	141.7015	51.3139
2	221.5	221.5	62.9599988460541	59.35999751091	58.3599984645844	IPI:IPI00744986.3	Gene_Symbol=ANK1 Isoform Er9 of Ankyrin-1			0	99.0000009536743	DIEVLEGMSLF	Oxidation(M)@8	cleaved F-A@C-term	-0.0013967800186947	1267.59924316406	634.8069	1267.6005859375	634.807556152344	2	9	1.1.1.3149.5	1	51.4659	141.7015	51.3139
2	221.5	221.5	62.9599988460541	59.35999751091	58.3599984645844	IPI:IPI00744986.3	Gene_Symbol=ANK1 Isoform Er9 of Ankyrin-1			0	99.0000009536743	DIEVLEGMSLF		cleaved F-A@C-term	-0.00212532002478838	1251.60363769531	626.8091	1251.60571289063	626.810119628906	2	16	1.1.1.3422.3	1	63.6613	168.4083	63.7231
2	221.5	221.5	62.9599988460541	59.35999751091	58.3599984645844	IPI:IPI00744986.3	Gene_Symbol=ANK1 Isoform Er9 of Ankyrin-1			0	99.0000009536743	DVDEEKELLDFVPK		missed K-E@6	0.000215307998587377	1674.83544921875	838.425	1674.83520507813	838.424865722656	2	22	1.1.1.2929.2	1	41.708	1171.966	41.9991
2	221.5	221.5	62.9599988460541	59.35999751091	58.3599984645844	IPI:IPI00744986.3	Gene_Symbol=ANK1 Isoform Er9 of Ankyrin-1			0	99.0000009536743	DVDEEKELLDFVPK		missed K-E@6	0.00019232599879615	1674.83569335938	559.2858	1674.83520507813	559.285705566406	3	22	1.1.1.2937.4	1	42.0569	3874.358	41.9991
2	221.5	221.5	62.9599988460541	59.35999751091	58.3599984645844	IPI:IPI00744986.3	Gene_Symbol=ANK1 Isoform Er9 of Ankyrin-1			0	99.0000009536743	EADAATSFLR	Delta:H(2)C(2)@N-term		-0.00287984008900821	1105.53747558594	553.776	1105.54040527344	553.777465820313	2	13	1.1.1.2639.6	1	28.9788	575.7653	29.009
2	221.5	221.5	62.9599988460541	59.35999751091	58.3599984645844	IPI:IPI00744986.3	Gene_Symbol=ANK1 Isoform Er9 of Ankyrin-1			0	99.0000009536743	EADAATSFLR			0.000187359997653402	1079.52490234375	540.7697	1079.52478027344	540.769653320313	2	14	1.1.1.2562.12	1	25.5925	11991.77	25.7013
2	221.5	221.5	62.9599988460541	59.35999751091	58.3599984645844	IPI:IPI00744986.3	Gene_Symbol=ANK1 Isoform Er9 of Ankyrin-1			0	99.0000009536743	EADAATSFLR			0.000187359997653402	1079.52490234375	540.7697	1079.52478027344	540.769653320313	2	12	1.1.1.2569.11	1	25.9023	11991.77	25.7013
2	221.5	221.5	62.9599988460541	59.35999751091	58.3599984645844	IPI:IPI00744986.3	Gene_Symbol=ANK1 Isoform Er9 of Ankyrin-1			0	99.0000009536743	EGHVETVLALLEK	Delta:H(2)C(2)(H)@3		0.000523492984939367	1462.8037109375	732.4091	1462.80310058594	732.408874511719	2	20	1.1.1.2976.8	1	43.7577	373.4695	43.7411
2	221.5	221.5	62.9599988460541	59.35999751091	58.3599984645844	IPI:IPI00744986.3	Gene_Symbol=ANK1 Isoform Er9 of Ankyrin-1			0	99.0000009536743	EGHVETVLALLEK			0.000422334996983409	1436.78796386719	479.9366	1436.78747558594	479.936431884766	3	16	1.1.1.2870.2	1	39.1223	4900.281	39.2027
2	221.5	221.5	62.9599988460541	59.35999751091	58.3599984645844	IPI:IPI00744986.3	Gene_Symbol=ANK1 Isoform Er9 of Ankyrin-1			0	99.0000009536743	EGQNANMENLY	Oxidation(M)@7	cleaved Y-T@C-term	0.00126087001990527	1297.52563476563	649.7701	1297.52453613281	649.76953125	2	13	1.1.1.2481.15	1	22.0255	769.8066	22.0408
2	221.5	221.5	62.9599988460541	59.35999751091	58.3599984645844	IPI:IPI00744986.3	Gene_Symbol=ANK1 Isoform Er9 of Ankyrin-1			0	99.0000009536743	EGQNANMENLYTALQSIDR	Oxidation(M)@7		-0.00376801006495953	2181.9921875	728.338	2181.99609375	728.339294433594	3	14	1.1.1.2920.13	1	41.3325	140.8268	41.3068
2	221.5	221.5	62.9599988460541	59.35999751091	58.3599984645844	IPI:IPI00744986.3	Gene_Symbol=ANK1 Isoform Er9 of Ankyrin-1			0	16.7600005865097	EIILETTTK			0.000405511003918946	1046.58642578125	524.3005	1046.5859375	524.300231933594	2	7	1.1.1.2501.12	1	22.9135	15582.47	22.7107
2	221.5	221.5	62.9599988460541	59.35999751091	58.3599984645844	IPI:IPI00744986.3	Gene_Symbol=ANK1 Isoform Er9 of Ankyrin-1			0	57.0800006389618	ELLDFVPK			-0.000179002992808819	959.532653808594	480.7736	959.532775878906	480.773681640625	2	8	1.1.1.2803.3	1	36.169	1989.812	36.0696
2	221.5	221.5	62.9599988460541	59.35999751091	58.3599984645844	IPI:IPI00744986.3	Gene_Symbol=ANK1 Isoform Er9 of Ankyrin-1			0	51.120001077652	ELLDFVPK			-0.000179002992808819	959.532653808594	480.7736	959.532775878906	480.773681640625	2	8	1.1.1.2800.4	1	36.036	1989.812	36.0696
2	221.5	221.5	62.9599988460541	59.35999751091	58.3599984645844	IPI:IPI00744986.3	Gene_Symbol=ANK1 Isoform Er9 of Ankyrin-1			0	99.0000009536743	ELQFSVEDINR			-0.00262941000983119	1348.65966796875	675.3371	1348.66235351563	675.338439941406	2	15	1.1.1.2692.9	1	31.3148	5234.967	31.4201
2	221.5	221.5	62.9599988460541	59.35999751091	58.3599984645844	IPI:IPI00744986.3	Gene_Symbol=ANK1 Isoform Er9 of Ankyrin-1			0	93.9000010490417	ELQFSVEDINR	Deamidated(Q)@3		0.0181921999901533	1349.66442871094	675.8395	1349.64636230469	675.830444335938	2	10	1.1.1.2720.11	1	32.532	256.7538	32.5097
2	221.5	221.5	62.9599988460541	59.35999751091	58.3599984645844	IPI:IPI00744986.3	Gene_Symbol=ANK1 Isoform Er9 of Ankyrin-1			0	99.0000009536743	ELVNYGANVNAQSQK	Oxidation(N)@10		-0.0055086100474	1649.79553222656	825.905	1649.80090332031	825.90771484375	2	21	1.1.1.2461.19	1	21.1486	2092.869	21.2006
2	221.5	221.5	62.9599988460541	59.35999751091	58.3599984645844	IPI:IPI00744986.3	Gene_Symbol=ANK1 Isoform Er9 of Ankyrin-1			0	99.0000009536743	ELVNYGANVNAQSQK	Oxidation(N)@10		-0.0055086100474	1649.79553222656	825.905	1649.80090332031	825.90771484375	2	13	1.1.1.2465.21	1	21.3268	2092.869	21.2006
2	221.5	221.5	62.9599988460541	59.35999751091	58.3599984645844	IPI:IPI00744986.3	Gene_Symbol=ANK1 Isoform Er9 of Ankyrin-1			0	99.0000009536743	ELVNYGANVNAQSQK			-0.00542500009760261	1633.80065917969	817.9076	1633.80603027344	817.910278320313	2	23	1.1.1.2469.20	1	21.5013	4735.288	21.5519
2	221.5	221.5	62.9599988460541	59.35999751091	58.3599984645844	IPI:IPI00744986.3	Gene_Symbol=ANK1 Isoform Er9 of Ankyrin-1			0	99.0000009536743	ELVNYGANVNAQSQK	Deamidated(N)@8; Oxidation(N)@10		-0.00849265977740288	1650.77648925781	826.3955	1650.78491210938	826.399719238281	2	15	1.1.1.2477.20	1	21.8533	957.493	21.9052
2	221.5	221.5	62.9599988460541	59.35999751091	58.3599984645844	IPI:IPI00744986.3	Gene_Symbol=ANK1 Isoform Er9 of Ankyrin-1			0	15.5100002884865	ELVNYGANVNAQSQK	Oxidation(N)@10; Deamidated(Q)@12		-0.0222858991473913	1650.7626953125	826.3886	1650.78491210938	826.399719238281	2	10	1.1.1.2468.21	1	21.4592	802.0736	21.5955
2	221.5	221.5	62.9599988460541	59.35999751091	58.3599984645844	IPI:IPI00744986.3	Gene_Symbol=ANK1 Isoform Er9 of Ankyrin-1			0	75.4400014877319	EPGGSLSFLR			0.00147961999755353	1061.55212402344	531.7833	1061.55053710938	531.782531738281	2	11	1.1.1.2655.4	1	29.6846	6947.055	29.6737
2	221.5	221.5	62.9599988460541	59.35999751091	58.3599984645844	IPI:IPI00744986.3	Gene_Symbol=ANK1 Isoform Er9 of Ankyrin-1			0	42.2699987888336	EPGGSLSFLR			0.00147961999755353	1061.55212402344	531.7833	1061.55053710938	531.782531738281	2	9	1.1.1.2658.7	1	29.8231	6947.055	29.6737
2	221.5	221.5	62.9599988460541	59.35999751091	58.3599984645844	IPI:IPI00744986.3	Gene_Symbol=ANK1 Isoform Er9 of Ankyrin-1			0	99.0000009536743	FLLQHQADVNAK	Oxidation(N)@10		-0.00782885029911995	1398.71765136719	467.2465	1398.7255859375	467.249145507813	3	14	1.1.1.2459.4	1	21.0368	1466.294	21.0703
2	221.5	221.5	62.9599988460541	59.35999751091	58.3599984645844	IPI:IPI00744986.3	Gene_Symbol=ANK1 Isoform Er9 of Ankyrin-1			0	99.0000009536743	FLLQHQADVNAK			-0.003809479996562	1382.72680664063	461.9162	1382.73059082031	461.91748046875	3	14	1.1.1.2460.2	1	21.0769	17049.4	21.1572
2	221.5	221.5	62.9599988460541	59.35999751091	58.3599984645844	IPI:IPI00744986.3	Gene_Symbol=ANK1 Isoform Er9 of Ankyrin-1			0	98.9000022411346	FLLQHQADVNAK	Deamidated(N)@10		0.000906185014173388	1383.71557617188	462.2458	1383.71472167969	462.245483398438	3	13	1.1.1.2471.5	1	21.5637	721.3375	21.5955
2	221.5	221.5	62.9599988460541	59.35999751091	58.3599984645844	IPI:IPI00744986.3	Gene_Symbol=ANK1 Isoform Er9 of Ankyrin-1			0	91.7599976062775	FLLQHQADVNAK	Deamidated(N)@10		0.000906185014173388	1383.71557617188	462.2458	1383.71472167969	462.245483398438	3	12	1.1.1.2475.6	1	21.7411	721.3375	21.5955
2	221.5	221.5	62.9599988460541	59.35999751091	58.3599984645844	IPI:IPI00744986.3	Gene_Symbol=ANK1 Isoform Er9 of Ankyrin-1			0	85.2500021457672	FLLQHQADVNAK	Deamidated(Q)@4		-0.00266423006542027	1383.7119140625	462.2446	1383.71472167969	462.245483398438	3	11	1.1.1.2482.7	1	22.0572	332.9386	22.0408
2	221.5	221.5	62.9599988460541	59.35999751091	58.3599984645844	IPI:IPI00744986.3	Gene_Symbol=ANK1 Isoform Er9 of Ankyrin-1			0	78.2899975776672	FVIFAK			0.00119363004341722	723.433044433594	362.7238	723.431945800781	362.723236083984	2	8	1.1.1.2614.2	1	27.8679	4806.104	27.6448
2	221.5	221.5	62.9599988460541	59.35999751091	58.3599984645844	IPI:IPI00744986.3	Gene_Symbol=ANK1 Isoform Er9 of Ankyrin-1			0	69.3099975585938	FVIFAK			0.00119363004341722	723.433044433594	362.7238	723.431945800781	362.723236083984	2	7	1.1.1.2605.2	1	27.4778	4806.104	27.6448
2	221.5	221.5	62.9599988460541	59.35999751091	58.3599984645844	IPI:IPI00744986.3	Gene_Symbol=ANK1 Isoform Er9 of Ankyrin-1			0	99.0000009536743	FWLSDCPR	Methylthio(C)@6		0.00132673000916839	1068.45349121094	535.234	1068.4521484375	535.233337402344	2	12	1.1.1.2883.3	1	39.6912	5202.903	39.6363
2	221.5	221.5	62.9599988460541	59.35999751091	58.3599984645844	IPI:IPI00744986.3	Gene_Symbol=ANK1 Isoform Er9 of Ankyrin-1			0	99.0000009536743	FWLSDCPR	Methylthio(C)@6		0.00132673000916839	1068.45349121094	535.234	1068.4521484375	535.233337402344	2	11	1.1.1.2879.2	1	39.516	5202.903	39.6363
2	221.5	221.5	62.9599988460541	59.35999751091	58.3599984645844	IPI:IPI00744986.3	Gene_Symbol=ANK1 Isoform Er9 of Ankyrin-1			0	99.0000009536743	GEIVNMLEGSGR	Oxidation(M)@6		-0.0199506003409624	1276.58825683594	639.3014	1276.60815429688	639.311340332031	2	18	1.1.1.2503.16	1	23.0107	1456.16	23.0691
2	221.5	221.5	62.9599988460541	59.35999751091	58.3599984645844	IPI:IPI00744986.3	Gene_Symbol=ANK1 Isoform Er9 of Ankyrin-1			0	99.0000009536743	GEIVNMLEGSGR			0.00130837003234774	1260.61462402344	631.3146	1260.61328125	631.313903808594	2	19	1.1.1.2653.10	1	29.6055	1354.187	29.5399
2	221.5	221.5	62.9599988460541	59.35999751091	58.3599984645844	IPI:IPI00744986.3	Gene_Symbol=ANK1 Isoform Er9 of Ankyrin-1			0	99.0000009536743	GFTPLYMAAQENHLEVVK			-0.000231879996135831	2046.02416992188	683.0153	2046.0244140625	683.015441894531	3	16	1.1.1.2793.12	1	35.7371	7576.905	35.8905
2	221.5	221.5	62.9599988460541	59.35999751091	58.3599984645844	IPI:IPI00744986.3	Gene_Symbol=ANK1 Isoform Er9 of Ankyrin-1			0	99.0000009536743	GFTPLYMAAQENHLEVVK			-0.000231879996135831	2046.02416992188	683.0153	2046.0244140625	683.015441894531	3	15	1.1.1.2800.12	1	36.0494	7576.905	35.8905
2	221.5	221.5	62.9599988460541	59.35999751091	58.3599984645844	IPI:IPI00744986.3	Gene_Symbol=ANK1 Isoform Er9 of Ankyrin-1			0	99.0000009536743	GFTPLYMAAQENHLEVVK	Oxidation(M)@7		-0.00381126999855042	2062.015625	688.3458	2062.01928710938	688.347045898438	3	15	1.1.1.2683.5	1	30.9254	4073.762	31.0305
2	221.5	221.5	62.9599988460541	59.35999751091	58.3599984645844	IPI:IPI00744986.3	Gene_Symbol=ANK1 Isoform Er9 of Ankyrin-1			0	99.0000009536743	GFTPLYMAAQENHLEVVK	Oxidation(M)@7		-0.00381126999855042	2062.015625	688.3458	2062.01928710938	688.347045898438	3	15	1.1.1.2687.9	1	31.0985	4073.762	31.0305
2	221.5	221.5	62.9599988460541	59.35999751091	58.3599984645844	IPI:IPI00744986.3	Gene_Symbol=ANK1 Isoform Er9 of Ankyrin-1			0	99.0000009536743	GFTPLYMAAQENHLEVVK	Deamidated(N)@12		-0.00998768955469131	2046.99841308594	683.3401	2047.00842285156	683.343444824219	3	14	1.1.1.2781.10	1	35.2106	442.5746	35.2342
2	221.5	221.5	62.9599988460541	59.35999751091	58.3599984645844	IPI:IPI00744986.3	Gene_Symbol=ANK1 Isoform Er9 of Ankyrin-1			0	99.0000009536743	GGSPHSPAWNGYTPL	Deamidated(N)@10	cleaved L-H@C-term	-0.00143828999716789	1540.69323730469	771.3539	1540.69470214844	771.354614257813	2	15	1.1.1.2678.8	1	30.7174	1204.282	30.7709
2	221.5	221.5	62.9599988460541	59.35999751091	58.3599984645844	IPI:IPI00744986.3	Gene_Symbol=ANK1 Isoform Er9 of Ankyrin-1			0	99.0000009536743	GGSPHSPAWNGYTPL	Deamidated(N)@10	cleaved L-H@C-term	-0.00143828999716789	1540.69323730469	771.3539	1540.69470214844	771.354614257813	2	15	1.1.1.2682.10	1	30.8855	1204.282	30.7709
2	221.5	221.5	62.9599988460541	59.35999751091	58.3599984645844	IPI:IPI00744986.3	Gene_Symbol=ANK1 Isoform Er9 of Ankyrin-1			0	99.0000009536743	GGSPHSPAWNGYTPLHIAAK	Deamidated(N)@10		0.00141592998988926	2061.00805664063	516.2593	2061.0068359375	516.258972167969	4	19	1.1.1.2573.5	1	26.0704	2978.27	26.1024
2	221.5	221.5	62.9599988460541	59.35999751091	58.3599984645844	IPI:IPI00744986.3	Gene_Symbol=ANK1 Isoform Er9 of Ankyrin-1			0	99.0000009536743	GGSPHSPAWNGYTPLHIAAK	Deamidated(N)@10		0.00141592998988926	2061.00805664063	516.2593	2061.0068359375	516.258972167969	4	16	1.1.1.2576.8	1	26.21	2978.27	26.1024
2	221.5	221.5	62.9599988460541	59.35999751091	58.3599984645844	IPI:IPI00744986.3	Gene_Symbol=ANK1 Isoform Er9 of Ankyrin-1			0	99.0000009536743	GGSPHSPAWNGYTPLHIAAK	Deamidated(N)@10		0.00581027986481786	2061.01245117188	516.2604	2061.0068359375	516.258972167969	4	16	1.1.1.2582.10	1	26.4824	946.9141	26.506
2	221.5	221.5	62.9599988460541	59.35999751091	58.3599984645844	IPI:IPI00744986.3	Gene_Symbol=ANK1 Isoform Er9 of Ankyrin-1			0	99.0000009536743	GNTALHIAALAGQDEVVR			0.00167392997536808	1833.97155761719	612.3311	1833.9697265625	612.330505371094	3	25	1.1.1.2623.12	1	28.2805	3819.576	28.345
2	221.5	221.5	62.9599988460541	59.35999751091	58.3599984645844	IPI:IPI00744986.3	Gene_Symbol=ANK1 Isoform Er9 of Ankyrin-1			0	99.0000009536743	HGVMVDATTR			-0.00227140006609261	1085.52648925781	543.7705	1085.52880859375	543.771667480469	2	13	1.1.1.2360.7	1	16.6904	809.5058	16.5671
2	221.5	221.5	62.9599988460541	59.35999751091	58.3599984645844	IPI:IPI00744986.3	Gene_Symbol=ANK1 Isoform Er9 of Ankyrin-1			0	99.0000009536743	HGVMVDATTR	Delta:H(2)C(2)(H)@1		0.00161657994613051	1111.54602050781	556.7803	1111.54443359375	556.779479980469	2	12	1.1.1.2432.6	1	19.8606	516.2026	19.8909
2	221.5	221.5	62.9599988460541	59.35999751091	58.3599984645844	IPI:IPI00744986.3	Gene_Symbol=ANK1 Isoform Er9 of Ankyrin-1			0	99.0000009536743	HGVMVDATTR	Oxidation(M)@4		0.000952355971094221	1101.52478027344	368.1822	1101.52368164063	368.181854248047	3	14	1.1.1.2288.2	1	14.729	493.0624	14.7403
2	221.5	221.5	62.9599988460541	59.35999751091	58.3599984645844	IPI:IPI00744986.3	Gene_Symbol=ANK1 Isoform Er9 of Ankyrin-1			0	90.7899975776672	HGVMVDATTR	Oxidation(M)@4		0.000952355971094221	1101.52478027344	368.1822	1101.52368164063	368.181854248047	3	12	1.1.1.2293.2	1	14.8732	493.0624	14.7403
2	221.5	221.5	62.9599988460541	59.35999751091	58.3599984645844	IPI:IPI00744986.3	Gene_Symbol=ANK1 Isoform Er9 of Ankyrin-1			0	99.0000009536743	HIAAHYENLNVAQL		cleaved L-H@N-term; cleaved L-L@C-term	0.000299484003335238	1591.81127929688	531.611	1591.81066894531	531.61083984375	3	15	1.1.1.2582.11	1	26.484	2528.414	26.506
2	221.5	221.5	62.9599988460541	59.35999751091	58.3599984645844	IPI:IPI00744986.3	Gene_Symbol=ANK1 Isoform Er9 of Ankyrin-1			0	99.0000009536743	HLVAQEGHVPVADVLIK		cleaved L-H@N-term	0.00200986000709236	1824.02770996094	457.0142	1824.02575683594	457.013732910156	4	18	1.1.1.2562.6	1	25.5825	1559.275	25.7013
2	221.5	221.5	62.9599988460541	59.35999751091	58.3599984645844	IPI:IPI00744986.3	Gene_Symbol=ANK1 Isoform Er9 of Ankyrin-1			0	99.0000009536743	HLVAQEGHVPVADVLIK		cleaved L-H@N-term	0.00200986000709236	1824.02770996094	457.0142	1824.02575683594	457.013732910156	4	21	1.1.1.2566.4	1	25.7572	1559.275	25.7013
2	221.5	221.5	62.9599988460541	59.35999751091	58.3599984645844	IPI:IPI00744986.3	Gene_Symbol=ANK1 Isoform Er9 of Ankyrin-1			0	99.0000009536743	HLVAQEGHVPVADVLIK		cleaved L-H@N-term	0.000494209001772106	1824.02648925781	609.0161	1824.02575683594	609.015869140625	3	17	1.1.1.2567.16	1	25.8216	3384.794	25.7013
2	221.5	221.5	62.9599988460541	59.35999751091	58.3599984645844	IPI:IPI00744986.3	Gene_Symbol=ANK1 Isoform Er9 of Ankyrin-1			0	99.0000009536743	HVASFMGHLPIVK	Oxidation(M)@6	cleaved L-H@N-term	0.000104872997326311	1450.77575683594	484.5992	1450.77551269531	484.59912109375	3	17	1.1.1.2502.7	1	22.9505	921.1912	23.0242
2	221.5	221.5	62.9599988460541	59.35999751091	58.3599984645844	IPI:IPI00744986.3	Gene_Symbol=ANK1 Isoform Er9 of Ankyrin-1			0	99.0000009536743	IIALGPTGAQFLSPVIVEIPHFASHGR			0.00421597016975284	2826.55883789063	707.647	2826.55444335938	707.645874023438	4	21	1.1.1.3141.5	1	51.1006	4912.571	51.3139
2	221.5	221.5	62.9599988460541	59.35999751091	58.3599984645844	IPI:IPI00744986.3	Gene_Symbol=ANK1 Isoform Er9 of Ankyrin-1			0	99.0000009536743	IIALGPTGAQFLSPVIVEIPHFASHGR			0.00421597016975284	2826.55883789063	707.647	2826.55444335938	707.645874023438	4	25	1.1.1.3144.8	1	51.2417	4912.571	51.3139
2	221.5	221.5	62.9599988460541	59.35999751091	58.3599984645844	IPI:IPI00744986.3	Gene_Symbol=ANK1 Isoform Er9 of Ankyrin-1			0	99.0000009536743	IIALGPTGAQFLSPVIVEIPHFASHGR			0.00414972985163331	2826.55859375	943.1935	2826.55444335938	943.192077636719	3	19	1.1.1.3146.13	1	51.3473	392.6599	51.3139
2	221.5	221.5	62.9599988460541	59.35999751091	58.3599984645844	IPI:IPI00744986.3	Gene_Symbol=ANK1 Isoform Er9 of Ankyrin-1			0	99.0000009536743	IIALGPTGAQFLSPVIVEIPHFASHGR			0.00421597016975284	2826.55883789063	707.647	2826.55444335938	707.645874023438	4	26	1.1.1.3147.7	1	51.3824	4912.571	51.3139
2	221.5	221.5	62.9599988460541	59.35999751091	58.3599984645844	IPI:IPI00744986.3	Gene_Symbol=ANK1 Isoform Er9 of Ankyrin-1			0	99.0000009536743	IIALGPTGAQFLSPVIVEIPHFASHGR			0.00421597016975284	2826.55883789063	707.647	2826.55444335938	707.645874023438	4	22	1.1.1.3150.12	1	51.5193	4912.571	51.3139
2	221.5	221.5	62.9599988460541	59.35999751091	58.3599984645844	IPI:IPI00744986.3	Gene_Symbol=ANK1 Isoform Er9 of Ankyrin-1			0	99.0000009536743	IIALGPTGAQFLSPVIVEIPHFASHGR			0.00421597016975284	2826.55883789063	707.647	2826.55444335938	707.645874023438	4	19	1.1.1.3154.11	1	51.7017	4912.571	51.3139
2	221.5	221.5	62.9599988460541	59.35999751091	58.3599984645844	IPI:IPI00744986.3	Gene_Symbol=ANK1 Isoform Er9 of Ankyrin-1			0	99.0000009536743	IITTDFPLYF		cleaved F-V@C-term	-0.00358269992284477	1228.63452148438	615.3245	1228.63793945313	615.326293945313	2	14	1.1.1.3347.3	1	60.3727	9208.955	60.6039
2	221.5	221.5	62.9599988460541	59.35999751091	58.3599984645844	IPI:IPI00744986.3	Gene_Symbol=ANK1 Isoform Er9 of Ankyrin-1			0	99.0000009536743	IITTDFPLYF	Cation:Na(D)@5	cleaved F-V@C-term	-0.00287841004319489	1250.61706542969	626.3158	1250.61987304688	626.317260742188	2	13	1.1.1.3349.4	1	60.4548	484.3043	60.6039
2	221.5	221.5	62.9599988460541	59.35999751091	58.3599984645844	IPI:IPI00744986.3	Gene_Symbol=ANK1 Isoform Er9 of Ankyrin-1			0	99.0000009536743	IITTDFPLYF		cleaved F-V@C-term	-0.00358269992284477	1228.63452148438	615.3245	1228.63793945313	615.326293945313	2	15	1.1.1.3350.3	1	60.4919	9208.955	60.6039
2	221.5	221.5	62.9599988460541	59.35999751091	58.3599984645844	IPI:IPI00744986.3	Gene_Symbol=ANK1 Isoform Er9 of Ankyrin-1			0	99.0000009536743	IITTDFPLYF	Cation:Na(D)@5	cleaved F-V@C-term	-0.00287841004319489	1250.61706542969	626.3158	1250.61987304688	626.317260742188	2	14	1.1.1.3352.6	1	60.5986	484.3043	60.6039
2	221.5	221.5	62.9599988460541	59.35999751091	58.3599984645844	IPI:IPI00744986.3	Gene_Symbol=ANK1 Isoform Er9 of Ankyrin-1			0	99.0000009536743	IITTDFPLYF		cleaved F-V@C-term	-0.00358269992284477	1228.63452148438	615.3245	1228.63793945313	615.326293945313	2	14	1.1.1.3353.5	1	60.6299	9208.955	60.6039
2	221.5	221.5	62.9599988460541	59.35999751091	58.3599984645844	IPI:IPI00744986.3	Gene_Symbol=ANK1 Isoform Er9 of Ankyrin-1			0	99.0000009536743	IITTDFPLYF	Cation:Na(D)@5	cleaved F-V@C-term	-0.00287841004319489	1250.61706542969	626.3158	1250.61987304688	626.317260742188	2	14	1.1.1.3355.4	1	60.7321	484.3043	60.6039
2	221.5	221.5	62.9599988460541	59.35999751091	58.3599984645844	IPI:IPI00744986.3	Gene_Symbol=ANK1 Isoform Er9 of Ankyrin-1			0	99.0000009536743	IITTDFPLYF		cleaved F-V@C-term	-0.00358269992284477	1228.63452148438	615.3245	1228.63793945313	615.326293945313	2	13	1.1.1.3356.4	1	60.7685	9208.955	60.6039
2	221.5	221.5	62.9599988460541	59.35999751091	58.3599984645844	IPI:IPI00744986.3	Gene_Symbol=ANK1 Isoform Er9 of Ankyrin-1			0	99.0000009536743	IITTDFPLYF		cleaved F-V@C-term	-0.00358269992284477	1228.63452148438	615.3245	1228.63793945313	615.326293945313	2	13	1.1.1.3359.3	1	60.8996	9208.955	60.6039
2	221.5	221.5	62.9599988460541	59.35999751091	58.3599984645844	IPI:IPI00744986.3	Gene_Symbol=ANK1 Isoform Er9 of Ankyrin-1			0	99.0000009536743	IITTDFPLYF		cleaved F-V@C-term	-0.00358269992284477	1228.63452148438	615.3245	1228.63793945313	615.326293945313	2	14	1.1.1.3362.3	1	61.0462	9883.84	60.5591
2	221.5	221.5	62.9599988460541	59.35999751091	58.3599984645844	IPI:IPI00744986.3	Gene_Symbol=ANK1 Isoform Er9 of Ankyrin-1			0	99.0000009536743	IITTDFPLYF		cleaved F-V@C-term	-0.0016296700341627	1228.63623046875	615.3254	1228.63793945313	615.326293945313	2	11	1.1.1.3365.5	1	61.1748	4423.82	60.6929
2	221.5	221.5	62.9599988460541	59.35999751091	58.3599984645844	IPI:IPI00744986.3	Gene_Symbol=ANK1 Isoform Er9 of Ankyrin-1			0	99.0000009536743	IITTDFPLYF		cleaved F-V@C-term	-0.0016296700341627	1228.63623046875	615.3254	1228.63793945313	615.326293945313	2	11	1.1.1.3368.4	1	61.3164	1152.317	60.8267
2	221.5	221.5	62.9599988460541	59.35999751091	58.3599984645844	IPI:IPI00744986.3	Gene_Symbol=ANK1 Isoform Er9 of Ankyrin-1			0	99.0000009536743	IPCAMPETVVIR	Methylthio(C)@3		0.00136561004910618	1373.68823242188	687.8514	1373.68688964844	687.850769042969	2	16	1.1.1.2830.10	1	37.3611	4678.113	37.5177
2	221.5	221.5	62.9599988460541	59.35999751091	58.3599984645844	IPI:IPI00744986.3	Gene_Symbol=ANK1 Isoform Er9 of Ankyrin-1			0	99.0000009536743	IPCAMPETVVIR	Methylthio(C)@3		0.00136561004910618	1373.68823242188	687.8514	1373.68688964844	687.850769042969	2	18	1.1.1.2834.12	1	37.5419	4678.113	37.5177
2	221.5	221.5	62.9599988460541	59.35999751091	58.3599984645844	IPI:IPI00744986.3	Gene_Symbol=ANK1 Isoform Er9 of Ankyrin-1			0	99.0000009536743	IPCAMPETVVIR	Methylthio(C)@3		0.00136561004910618	1373.68823242188	687.8514	1373.68688964844	687.850769042969	2	14	1.1.1.2837.10	1	37.6721	4678.113	37.5177
2	221.5	221.5	62.9599988460541	59.35999751091	58.3599984645844	IPI:IPI00744986.3	Gene_Symbol=ANK1 Isoform Er9 of Ankyrin-1			0	99.0000009536743	IPCAMPETVVIR	Methylthio(C)@3; Oxidation(M)@5		0.00267586996778846	1389.68444824219	695.8495	1389.68188476563	695.848205566406	2	15	1.1.1.2658.15	1	29.8364	2119.344	29.9408
2	221.5	221.5	62.9599988460541	59.35999751091	58.3599984645844	IPI:IPI00744986.3	Gene_Symbol=ANK1 Isoform Er9 of Ankyrin-1			0	99.0000009536743	IPCAMPETVVIR	Methylthio(C)@3; Oxidation(M)@5		0.00292000011540949	1389.68481445313	695.8497	1389.68188476563	695.848205566406	2	14	1.1.1.2650.15	1	29.4802	2741.616	29.5399
2	221.5	221.5	62.9599988460541	59.35999751091	58.3599984645844	IPI:IPI00744986.3	Gene_Symbol=ANK1 Isoform Er9 of Ankyrin-1			0	99.0000009536743	IPCAMPETVVIR	Methylthio(C)@3; Oxidation(M)@5		0.00292000011540949	1389.68481445313	695.8497	1389.68188476563	695.848205566406	2	14	1.1.1.2653.14	1	29.6122	2741.616	29.5399
2	221.5	221.5	62.9599988460541	59.35999751091	58.3599984645844	IPI:IPI00744986.3	Gene_Symbol=ANK1 Isoform Er9 of Ankyrin-1			0	99.0000009536743	IPLPPSWTDNPR			0.000326604989822954	1391.72009277344	696.8673	1391.7197265625	696.867126464844	2	16	1.1.1.2666.4	1	30.1835	1670.104	30.511
2	221.5	221.5	62.9599988460541	59.35999751091	58.3599984645844	IPI:IPI00744986.3	Gene_Symbol=ANK1 Isoform Er9 of Ankyrin-1			0	99.0000009536743	IPLPPSWTDNPR			0.000448670005425811	1391.72021484375	696.8674	1391.7197265625	696.867126464844	2	16	1.1.1.2670.8	1	30.3654	1690.673	30.511
2	221.5	221.5	62.9599988460541	59.35999751091	58.3599984645844	IPI:IPI00744986.3	Gene_Symbol=ANK1 Isoform Er9 of Ankyrin-1			0	99.0000009536743	IPLPPSWTDNPR			0.000448670005425811	1391.72021484375	696.8674	1391.7197265625	696.867126464844	2	18	1.1.1.2674.5	1	30.5424	1690.673	30.511
2	221.5	221.5	62.9599988460541	59.35999751091	58.3599984645844	IPI:IPI00744986.3	Gene_Symbol=ANK1 Isoform Er9 of Ankyrin-1			0	99.0000009536743	IPLPPSWTDNPR			0.00411061011254787	1391.72387695313	696.8692	1391.7197265625	696.867126464844	2	18	1.1.1.2678.6	1	30.7074	1951.523	30.7709
2	221.5	221.5	62.9599988460541	59.35999751091	58.3599984645844	IPI:IPI00744986.3	Gene_Symbol=ANK1 Isoform Er9 of Ankyrin-1			0	99.0000009536743	IPLPPSWTDNPR			-0.00235882005654275	1391.71752929688	696.866	1391.7197265625	696.867126464844	2	16	1.1.1.2682.7	1	30.8755	1883.336	30.9007
2	221.5	221.5	62.9599988460541	59.35999751091	58.3599984645844	IPI:IPI00744986.3	Gene_Symbol=ANK1 Isoform Er9 of Ankyrin-1			0	99.0000009536743	IPLPPSWTDNPR			-0.00235882005654275	1391.71752929688	696.866	1391.7197265625	696.867126464844	2	18	1.1.1.2686.4	1	31.0552	1883.336	30.9007
2	221.5	221.5	62.9599988460541	59.35999751091	58.3599984645844	IPI:IPI00744986.3	Gene_Symbol=ANK1 Isoform Er9 of Ankyrin-1			0	99.0000009536743	IPLPPSWTDNPR			-0.0061428202316165	1391.71362304688	696.8641	1391.7197265625	696.867126464844	2	17	1.1.1.2691.5	1	31.2699	1332.387	31.1604
2	221.5	221.5	62.9599988460541	59.35999751091	58.3599984645844	IPI:IPI00744986.3	Gene_Symbol=ANK1 Isoform Er9 of Ankyrin-1			0	99.0000009536743	IPLPPSWTDNPR			-0.00211468990892172	1391.71765136719	696.8661	1391.7197265625	696.867126464844	2	13	1.1.1.2695.5	1	31.4315	1517.975	30.9872
2	221.5	221.5	62.9599988460541	59.35999751091	58.3599984645844	IPI:IPI00744986.3	Gene_Symbol=ANK1 Isoform Er9 of Ankyrin-1			0	99.0000009536743	IPLPPSWTDNPR			-0.00626489007845521	1391.71350097656	696.864	1391.7197265625	696.867126464844	2	12	1.1.1.2706.7	1	31.9119	721.0498	31.9406
2	221.5	221.5	62.9599988460541	59.35999751091	58.3599984645844	IPI:IPI00744986.3	Gene_Symbol=ANK1 Isoform Er9 of Ankyrin-1			0	99.0000009536743	IPLPPSWTDNPR			-0.00235882005654275	1391.71752929688	696.866	1391.7197265625	696.867126464844	2	14	1.1.1.2693.8	1	31.3548	1893.971	30.9007
2	221.5	221.5	62.9599988460541	59.35999751091	58.3599984645844	IPI:IPI00744986.3	Gene_Symbol=ANK1 Isoform Er9 of Ankyrin-1			0	99.0000009536743	IRVENPNSLLEQSVALL		cleaved L-N@C-term; missed R-V@2	0.00294436002150178	1894.05529785156	948.0349	1894.05236816406	948.033447265625	2	20	1.1.1.3193.10	1	53.4599	532.6414	53.5559
2	221.5	221.5	62.9599988460541	59.35999751091	58.3599984645844	IPI:IPI00744986.3	Gene_Symbol=ANK1 Isoform Er9 of Ankyrin-1			0	99.0000009536743	IRVENPNSLLEQSVALL		cleaved L-N@C-term; missed R-V@2	0.00294436002150178	1894.05529785156	948.0349	1894.05236816406	948.033447265625	2	10	1.1.1.3199.12	1	53.7316	532.6414	53.5559
2	221.5	221.5	62.9599988460541	59.35999751091	58.3599984645844	IPI:IPI00744986.3	Gene_Symbol=ANK1 Isoform Er9 of Ankyrin-1			0	99.0000009536743	ISEILLDHGAPIQAK			0.00319159007631242	1603.89672851563	535.6395	1603.89331054688	535.638366699219	3	19	1.1.1.2569.10	1	25.9007	25589.2	26.0134
2	221.5	221.5	62.9599988460541	59.35999751091	58.3599984645844	IPI:IPI00744986.3	Gene_Symbol=ANK1 Isoform Er9 of Ankyrin-1			0	99.0000009536743	ISEILLDHGAPIQAK			0.00319159007631242	1603.89672851563	535.6395	1603.89331054688	535.638366699219	3	19	1.1.1.2575.14	1	26.175	25589.2	26.0134
2	221.5	221.5	62.9599988460541	59.35999751091	58.3599984645844	IPI:IPI00744986.3	Gene_Symbol=ANK1 Isoform Er9 of Ankyrin-1			0	99.0000009536743	ITHSPTVSQVTER	Phospho(S)@4		-0.00135119003243744	1533.7177734375	512.2465	1533.71887207031	512.246887207031	3	15	1.1.1.2403.6	1	18.5977	946.3702	18.6279
2	221.5	221.5	62.9599988460541	59.35999751091	58.3599984645844	IPI:IPI00744986.3	Gene_Symbol=ANK1 Isoform Er9 of Ankyrin-1			0	99.0000009536743	ITHSPTVSQVTER			-0.00453789997845888	1453.748046875	727.8813	1453.75256347656	727.883544921875	2	10	1.1.1.2387.10	1	17.9065	131.7632	17.9118
2	221.5	221.5	62.9599988460541	59.35999751091	58.3599984645844	IPI:IPI00744986.3	Gene_Symbol=ANK1 Isoform Er9 of Ankyrin-1			0	36.0100001096725	ITHSPTVSQVTER			-0.000741216004826128	1453.75170898438	485.5912	1453.75256347656	485.591430664063	3	7	1.1.1.2384.7	1	17.7516	2776.238	17.9118
2	221.5	221.5	62.9599988460541	59.35999751091	58.3599984645844	IPI:IPI00744986.3	Gene_Symbol=ANK1 Isoform Er9 of Ankyrin-1			0	99.0000009536743	LALQAQPVPDELVTK			0.00177623995114118	1620.91052246094	811.4625	1620.90869140625	811.461608886719	2	24	1.1.1.2654.17	1	29.6617	20701.66	29.7626
2	221.5	221.5	62.9599988460541	59.35999751091	58.3599984645844	IPI:IPI00744986.3	Gene_Symbol=ANK1 Isoform Er9 of Ankyrin-1			0	99.0000009536743	LALQAQPVPDELVTK			0.00177623995114118	1620.91052246094	811.4625	1620.90869140625	811.461608886719	2	24	1.1.1.2657.19	1	29.7986	20701.66	29.7626
2	221.5	221.5	62.9599988460541	59.35999751091	58.3599984645844	IPI:IPI00744986.3	Gene_Symbol=ANK1 Isoform Er9 of Ankyrin-1			0	99.0000009536743	LCQDYDTIGPEGGSLK	Methylthio(C)@2		0.00303901010192931	1740.77282714844	581.2649	1740.76989746094	581.263916015625	3	20	1.1.1.2648.8	1	29.3788	2158.49	29.3608
2	221.5	221.5	62.9599988460541	59.35999751091	58.3599984645844	IPI:IPI00744986.3	Gene_Symbol=ANK1 Isoform Er9 of Ankyrin-1			0	99.0000009536743	LCQDYDTIGPEGGSLK	Methylthio(C)@2		0.00253086001612246	1740.7724609375	871.3935	1740.76989746094	871.392211914063	2	25	1.1.1.2648.20	1	29.3988	6658.299	29.3608
2	221.5	221.5	62.9599988460541	59.35999751091	58.3599984645844	IPI:IPI00744986.3	Gene_Symbol=ANK1 Isoform Er9 of Ankyrin-1			0	99.0000009536743	LCQDYDTIGPEGGSLK	Methylthio(C)@2		0.00253086001612246	1740.7724609375	871.3935	1740.76989746094	871.392211914063	2	18	1.1.1.2651.19	1	29.5313	6658.299	29.3608
2	221.5	221.5	62.9599988460541	59.35999751091	58.3599984645844	IPI:IPI00744986.3	Gene_Symbol=ANK1 Isoform Er9 of Ankyrin-1			0	99.0000009536743	LDQVVESPAIPR			0.00270297005772591	1322.72204589844	662.3683	1322.71936035156	662.367004394531	2	17	1.1.1.2542.11	1	24.7162	9489.689	24.6946
2	221.5	221.5	62.9599988460541	59.35999751091	58.3599984645844	IPI:IPI00744986.3	Gene_Symbol=ANK1 Isoform Er9 of Ankyrin-1			0	99.0000009536743	LDQVVESPAIPR			0.00270297005772591	1322.72204589844	662.3683	1322.71936035156	662.367004394531	2	19	1.1.1.2546.10	1	24.8965	9489.689	24.6946
2	221.5	221.5	62.9599988460541	59.35999751091	58.3599984645844	IPI:IPI00744986.3	Gene_Symbol=ANK1 Isoform Er9 of Ankyrin-1			0	77.5499999523163	LDQVVESPAIPR			-0.013043399900198	1322.70642089844	662.3605	1322.71936035156	662.367004394531	2	9	1.1.1.2561.10	1	25.5453	368.5165	25.4816
2	221.5	221.5	62.9599988460541	59.35999751091	58.3599984645844	IPI:IPI00744986.3	Gene_Symbol=ANK1 Isoform Er9 of Ankyrin-1			0	99.0000009536743	LEGALSEEPR			-0.00367128010839224	1099.54724121094	550.7809	1099.55090332031	550.782775878906	2	13	1.1.1.2438.9	1	20.1291	1485.04	20.0219
2	221.5	221.5	62.9599988460541	59.35999751091	58.3599984645844	IPI:IPI00744986.3	Gene_Symbol=ANK1 Isoform Er9 of Ankyrin-1			0	99.0000009536743	LGYISVTDVLK	Phospho(S)@5		0.0014521200209856	1286.65393066406	644.3342	1286.65234375	644.333435058594	2	14	1.1.1.2998.7	1	44.7259	992.5742	44.8415
2	221.5	221.5	62.9599988460541	59.35999751091	58.3599984645844	IPI:IPI00744986.3	Gene_Symbol=ANK1 Isoform Er9 of Ankyrin-1			0	99.0000009536743	LGYISVTDVLK	Phospho(S)@5		0.0014521200209856	1286.65393066406	644.3342	1286.65234375	644.333435058594	2	16	1.1.1.3002.5	1	44.9001	992.5742	44.8415
2	221.5	221.5	62.9599988460541	59.35999751091	58.3599984645844	IPI:IPI00744986.3	Gene_Symbol=ANK1 Isoform Er9 of Ankyrin-1			0	99.0000009536743	LGYISVTDVLK			-0.00129488005768508	1206.68469238281	604.3496	1206.68603515625	604.350280761719	2	19	1.1.1.2853.11	1	38.3852	4178.799	38.4519
2	221.5	221.5	62.9599988460541	59.35999751091	58.3599984645844	IPI:IPI00744986.3	Gene_Symbol=ANK1 Isoform Er9 of Ankyrin-1			0	99.0000009536743	LGYISVTDVLK			-0.00129488005768508	1206.68469238281	604.3496	1206.68603515625	604.350280761719	2	19	1.1.1.2857.10	1	38.559	4178.799	38.4519
2	221.5	221.5	62.9599988460541	59.35999751091	58.3599984645844	IPI:IPI00744986.3	Gene_Symbol=ANK1 Isoform Er9 of Ankyrin-1			0	99.0000009536743	LGYISVTDVLK			-0.00129488005768508	1206.68469238281	604.3496	1206.68603515625	604.350280761719	2	10	1.1.1.2861.7	1	38.7295	4178.799	38.4519
2	221.5	221.5	62.9599988460541	59.35999751091	58.3599984645844	IPI:IPI00744986.3	Gene_Symbol=ANK1 Isoform Er9 of Ankyrin-1			0	99.0000009536743	LGYSPLHQAAQQGHTDIVTLLLK			-0.006974580232054	2502.3525390625	835.1248	2502.359375	835.127075195313	3	21	1.1.1.2898.7	1	40.3511	1231.977	40.5079
2	221.5	221.5	62.9599988460541	59.35999751091	58.3599984645844	IPI:IPI00744986.3	Gene_Symbol=ANK1 Isoform Er9 of Ankyrin-1			0	99.0000009536743	LGYSPLHQAAQQGHTDIVTLLLK			-0.00140525004826486	2502.35815429688	626.5968	2502.359375	626.59716796875	4	22	1.1.1.2902.13	1	40.5338	3949.08	40.5079
2	221.5	221.5	62.9599988460541	59.35999751091	58.3599984645844	IPI:IPI00744986.3	Gene_Symbol=ANK1 Isoform Er9 of Ankyrin-1			0	99.0000009536743	LGYSPLHQAAQQGHTDIVTLLLK			-0.00140525004826486	2502.35815429688	626.5968	2502.359375	626.59716796875	4	11	1.1.1.2905.8	1	40.6599	3949.08	40.5079
2	221.5	221.5	62.9599988460541	59.35999751091	58.3599984645844	IPI:IPI00744986.3	Gene_Symbol=ANK1 Isoform Er9 of Ankyrin-1			0	99.0000009536743	LLCSVIGGTDQAQWEDITGTTK	Methylthio(C)@3		-0.00156980997417122	2381.12255859375	794.7148	2381.12426757813	794.715393066406	3	21	1.1.1.3075.16	1	48.1641	2740.281	48.2644
2	221.5	221.5	62.9599988460541	59.35999751091	58.3599984645844	IPI:IPI00744986.3	Gene_Symbol=ANK1 Isoform Er9 of Ankyrin-1			0	99.0000009536743	LLCSVIGGTDQAQWEDITGTTK	Methylthio(C)@3		0.0071345497854054	2381.13134765625	1191.573	2381.12426757813	1191.56945800781	2	27	1.1.1.3076.10	1	48.2158	630.3157	48.221
2	221.5	221.5	62.9599988460541	59.35999751091	58.3599984645844	IPI:IPI00744986.3	Gene_Symbol=ANK1 Isoform Er9 of Ankyrin-1			0	99.0000009536743	LLCSVIGGTDQAQWEDITGTTK	Methylthio(C)@3		0.0071345497854054	2381.13134765625	1191.573	2381.12426757813	1191.56945800781	2	26	1.1.1.3077.5	1	48.2592	630.3157	48.221
2	221.5	221.5	62.9599988460541	59.35999751091	58.3599984645844	IPI:IPI00744986.3	Gene_Symbol=ANK1 Isoform Er9 of Ankyrin-1			0	99.0000009536743	LLCSVIGGTDQAQWEDITGTTK	Methylthio(C)@3		0.0071345497854054	2381.13134765625	1191.573	2381.12426757813	1191.56945800781	2	27	1.1.1.3078.15	1	48.3025	630.3157	48.221
2	221.5	221.5	62.9599988460541	59.35999751091	58.3599984645844	IPI:IPI00744986.3	Gene_Symbol=ANK1 Isoform Er9 of Ankyrin-1			0	99.0000009536743	LLCSVIGGTDQAQWEDITGTTK	Methylthio(C)@3		-0.00156980997417122	2381.12255859375	794.7148	2381.12426757813	794.715393066406	3	24	1.1.1.3082.7	1	48.4621	2740.281	48.2644
2	221.5	221.5	62.9599988460541	59.35999751091	58.3599984645844	IPI:IPI00744986.3	Gene_Symbol=ANK1 Isoform Er9 of Ankyrin-1			0	56.2699973583221	LLCSVIGGTDQAQWEDITGTTK	Methylthio(C)@3		-0.00230220006778836	2381.1220703125	794.7146	2381.12426757813	794.715393066406	3	10	1.1.1.3088.12	1	48.7212	2552.634	48.2644
2	221.5	221.5	62.9599988460541	59.35999751091	58.3599984645844	IPI:IPI00744986.3	Gene_Symbol=ANK1 Isoform Er9 of Ankyrin-1			0	99.0000009536743	LLGNQATFSPIVTVEPR			0.00113153003621846	1841.005859375	921.5102	1841.00463867188	921.509643554688	2	25	1.1.1.2807.9	1	36.3571	7649.127	36.4692
2	221.5	221.5	62.9599988460541	59.35999751091	58.3599984645844	IPI:IPI00744986.3	Gene_Symbol=ANK1 Isoform Er9 of Ankyrin-1			0	99.0000009536743	LLGNQATFSPIVTVEPR			0.00113153003621846	1841.005859375	921.5102	1841.00463867188	921.509643554688	2	18	1.1.1.2812.8	1	36.5812	7649.127	36.4692
2	221.5	221.5	62.9599988460541	59.35999751091	58.3599984645844	IPI:IPI00744986.3	Gene_Symbol=ANK1 Isoform Er9 of Ankyrin-1			0	99.0000009536743	LLLENNANPNLATTAGHTPL		cleaved L-H@C-term	0.000358179007889703	2073.08544921875	1037.55	2073.08544921875	1037.55004882813	2	26	1.1.1.2733.20	1	33.1154	1188.472	33.1667
2	221.5	221.5	62.9599988460541	59.35999751091	58.3599984645844	IPI:IPI00744986.3	Gene_Symbol=ANK1 Isoform Er9 of Ankyrin-1			0	99.0000009536743	LLLENNANPNLATTAGHTPL		cleaved L-H@C-term	-0.00554300984367728	2073.07983398438	692.0339	2073.08544921875	692.035766601563	3	15	1.1.1.2737.14	1	33.2841	2752.13	33.1667
2	221.5	221.5	62.9599988460541	59.35999751091	58.3599984645844	IPI:IPI00744986.3	Gene_Symbol=ANK1 Isoform Er9 of Ankyrin-1			0	99.0000009536743	LLLENNANPNLATTAGHTPL		cleaved L-H@C-term	-0.00554300984367728	2073.07983398438	692.0339	2073.08544921875	692.035766601563	3	16	1.1.1.2740.14	1	33.4179	2752.13	33.1667
2	221.5	221.5	62.9599988460541	59.35999751091	58.3599984645844	IPI:IPI00744986.3	Gene_Symbol=ANK1 Isoform Er9 of Ankyrin-1			0	99.0000009536743	LLLENNANPNLATTAGHTPLHIAAR			0.000520984991453588	2621.40405273438	656.3583	2621.40380859375	656.358215332031	4	23	1.1.1.2612.12	1	27.7979	7747.083	27.9049
2	221.5	221.5	62.9599988460541	59.35999751091	58.3599984645844	IPI:IPI00744986.3	Gene_Symbol=ANK1 Isoform Er9 of Ankyrin-1			0	99.0000009536743	LLLENNANPNLATTAGHTPLHIAAR			0.000520984991453588	2621.40405273438	656.3583	2621.40380859375	656.358215332031	4	24	1.1.1.2616.15	1	27.9767	7747.083	27.9049
2	221.5	221.5	62.9599988460541	59.35999751091	58.3599984645844	IPI:IPI00744986.3	Gene_Symbol=ANK1 Isoform Er9 of Ankyrin-1			0	99.0000009536743	LLLENNANPNLATTAGHTPLHIAAR			0.000520984991453588	2621.40405273438	656.3583	2621.40380859375	656.358215332031	4	20	1.1.1.2620.15	1	28.1518	7747.083	27.9049
2	221.5	221.5	62.9599988460541	59.35999751091	58.3599984645844	IPI:IPI00744986.3	Gene_Symbol=ANK1 Isoform Er9 of Ankyrin-1			0	99.0000009536743	LSTPPPLAEEEGLASR			0.00195638998411596	1665.85949707031	833.937	1665.857421875	833.935974121094	2	24	1.1.1.2628.19	1	28.5135	7823.869	28.6118
2	221.5	221.5	62.9599988460541	59.35999751091	58.3599984645844	IPI:IPI00744986.3	Gene_Symbol=ANK1 Isoform Er9 of Ankyrin-1			0	99.0000009536743	LSTPPPLAEEEGLASR			0.00195638998411596	1665.85949707031	833.937	1665.857421875	833.935974121094	2	20	1.1.1.2631.21	1	28.6515	7823.869	28.6118
2	221.5	221.5	62.9599988460541	59.35999751091	58.3599984645844	IPI:IPI00744986.3	Gene_Symbol=ANK1 Isoform Er9 of Ankyrin-1			0	99.0000009536743	LSTPPPLAEEEGLASR			0.00195638998411596	1665.85949707031	833.937	1665.857421875	833.935974121094	2	21	1.1.1.2635.21	1	28.8273	7823.869	28.6118
2	221.5	221.5	62.9599988460541	59.35999751091	58.3599984645844	IPI:IPI00744986.3	Gene_Symbol=ANK1 Isoform Er9 of Ankyrin-1			0	99.0000009536743	LSTPPPLAEEEGLASR			0.00195638998411596	1665.85949707031	833.937	1665.857421875	833.935974121094	2	15	1.1.1.2624.21	1	28.3398	7823.869	28.6118
2	221.5	221.5	62.9599988460541	59.35999751091	58.3599984645844	IPI:IPI00744986.3	Gene_Symbol=ANK1 Isoform Er9 of Ankyrin-1			0	99.0000009536743	LSTPPPLAEEEGLASR			0.00195638998411596	1665.85949707031	833.937	1665.857421875	833.935974121094	2	13	1.1.1.2639.20	1	29.0021	7823.869	28.6118
2	221.5	221.5	62.9599988460541	59.35999751091	58.3599984645844	IPI:IPI00744986.3	Gene_Symbol=ANK1 Isoform Er9 of Ankyrin-1			0	99.0000009536743	LVPLVQATFPENAVTK			0.000945518026128411	1725.96752929688	863.991	1725.96655273438	863.990539550781	2	18	1.1.1.2814.10	1	36.6647	7505.741	36.86
2	221.5	221.5	62.9599988460541	59.35999751091	58.3599984645844	IPI:IPI00744986.3	Gene_Symbol=ANK1 Isoform Er9 of Ankyrin-1			0	99.0000009536743	LVPLVQATFPENAVTK			0.000945518026128411	1725.96752929688	863.991	1725.96655273438	863.990539550781	2	23	1.1.1.2818.11	1	36.8481	7505.741	36.86
2	221.5	221.5	62.9599988460541	59.35999751091	58.3599984645844	IPI:IPI00744986.3	Gene_Symbol=ANK1 Isoform Er9 of Ankyrin-1			0	99.0000009536743	LVPLVQATFPENAVTKR		missed K-R@16	-0.00168700003996491	1882.06604003906	628.3626	1882.06762695313	628.363159179688	3	17	1.1.1.2702.4	1	31.7333	3990.25	31.8536
2	221.5	221.5	62.9599988460541	59.35999751091	58.3599984645844	IPI:IPI00744986.3	Gene_Symbol=ANK1 Isoform Er9 of Ankyrin-1			0	99.0000009536743	LVSFMVDAR	Oxidation(M)@5	cleaved F-L@N-term	-0.000440945994341746	1052.53210449219	527.2733	1052.53247070313	527.273498535156	2	12	1.1.1.2567.10	1	25.8116	1455.437	25.8352
2	221.5	221.5	62.9599988460541	59.35999751091	58.3599984645844	IPI:IPI00744986.3	Gene_Symbol=ANK1 Isoform Er9 of Ankyrin-1			0	99.0000009536743	LVYANECANF	Methylthio(C)@7	cleaved F-T@C-term	-0.000654720992315561	1188.49389648438	595.2542	1188.49438476563	595.254455566406	2	16	1.1.1.2933.3	1	41.8841	3190.848	41.9991
2	221.5	221.5	62.9599988460541	59.35999751091	58.3599984645844	IPI:IPI00744986.3	Gene_Symbol=ANK1 Isoform Er9 of Ankyrin-1			0	99.0000009536743	LVYANECANF	Delta:H(2)C(2)@N-term; Methylthio(C)@7	cleaved F-T@C-term	-0.00198410009033978	1214.50805664063	608.2613	1214.51000976563	608.262268066406	2	8	1.1.1.3126.7	1	50.4249	106.6142	50.4082
2	221.5	221.5	62.9599988460541	59.35999751091	58.3599984645844	IPI:IPI00744986.3	Gene_Symbol=ANK1 Isoform Er9 of Ankyrin-1			0	99.0000009536743	LVYANECANF	Delta:H(2)C(2)@N-term; Methylthio(C)@7	cleaved F-T@C-term	-0.00137377995997667	1214.50866699219	608.2616	1214.51000976563	608.262268066406	2	12	1.1.1.3225.10	1	54.8716	116.8037	54.8868
2	221.5	221.5	62.9599988460541	59.35999751091	58.3599984645844	IPI:IPI00744986.3	Gene_Symbol=ANK1 Isoform Er9 of Ankyrin-1			0	99.0000009536743	MGYTPLHVASHY	Oxidation(M)@1	cleaved Y-G@C-term	-2.88006995106116E-05	1390.63391113281	464.5519	1390.63391113281	464.551940917969	3	18	1.1.1.2496.6	1	22.6805	1528.93	22.7549
2	221.5	221.5	62.9599988460541	59.35999751091	58.3599984645844	IPI:IPI00744986.3	Gene_Symbol=ANK1 Isoform Er9 of Ankyrin-1			0	99.0000009536743	MGYTPLHVASHYGNIK	Oxidation(M)@1		-0.00358432997018099	1802.87377929688	451.7257	1802.87744140625	451.726623535156	4	17	1.1.1.2488.8	1	22.3244	2302.61	22.3512
2	221.5	221.5	62.9599988460541	59.35999751091	58.3599984645844	IPI:IPI00744986.3	Gene_Symbol=ANK1 Isoform Er9 of Ankyrin-1			0	99.0000009536743	MGYTPLHVASHYGNIK			-0.0030322999227792	1786.87939453125	596.6337	1786.88244628906	596.634765625	3	13	1.1.1.2513.13	1	23.4474	1071.564	23.4224
2	221.5	221.5	62.9599988460541	59.35999751091	58.3599984645844	IPI:IPI00744986.3	Gene_Symbol=ANK1 Isoform Er9 of Ankyrin-1			0	99.0000009536743	MVVELLHK			0.000810181023553014	967.553283691406	484.7839	967.552490234375	484.783508300781	2	13	1.1.1.2528.4	1	24.096	3312.58	24.1246
2	221.5	221.5	62.9599988460541	59.35999751091	58.3599984645844	IPI:IPI00744986.3	Gene_Symbol=ANK1 Isoform Er9 of Ankyrin-1			0	99.0000009536743	NGASPNEVSSDGTTPL	Deamidated(N)@1	cleaved L-A@C-term	0.00155844003893435	1545.68103027344	773.8478	1545.67944335938	773.846984863281	2	16	1.1.1.2568.19	1	25.8709	1044.491	25.8795
2	221.5	221.5	62.9599988460541	59.35999751091	58.3599984645844	IPI:IPI00744986.3	Gene_Symbol=ANK1 Isoform Er9 of Ankyrin-1			0	99.0000009536743	NGASPNEVSSDGTTPLAIAK	Deamidated(N)@1		0.00289120990782976	1928.93566894531	965.4751	1928.93273925781	965.4736328125	2	31	1.1.1.2582.21	1	26.5007	4835.625	26.5506
2	221.5	221.5	62.9599988460541	59.35999751091	58.3599984645844	IPI:IPI00744986.3	Gene_Symbol=ANK1 Isoform Er9 of Ankyrin-1			0	99.0000009536743	NGASPNEVSSDGTTPLAIAK	Deamidated(N)@1		0.00289120990782976	1928.93566894531	965.4751	1928.93273925781	965.4736328125	2	26	1.1.1.2585.20	1	26.6336	4835.625	26.5506
2	221.5	221.5	62.9599988460541	59.35999751091	58.3599984645844	IPI:IPI00744986.3	Gene_Symbol=ANK1 Isoform Er9 of Ankyrin-1			0	99.0000009536743	NGASPNEVSSDGTTPLAIAK	Deamidated(N)@1		0.00289120990782976	1928.93566894531	965.4751	1928.93273925781	965.4736328125	2	13	1.1.1.2586.21	1	26.6803	4835.625	26.5506
2	221.5	221.5	62.9599988460541	59.35999751091	58.3599984645844	IPI:IPI00744986.3	Gene_Symbol=ANK1 Isoform Er9 of Ankyrin-1			0	99.0000009536743	NGLSPIHMAAQGDHLDCVR	Deamidated(N)@1; Methylthio(C)@17		-0.00676986016333103	2079.921875	694.3146	2079.92895507813	694.31689453125	3	21	1.1.1.2707.13	1	31.9655	896.0375	31.9841
2	221.5	221.5	62.9599988460541	59.35999751091	58.3599984645844	IPI:IPI00744986.3	Gene_Symbol=ANK1 Isoform Er9 of Ankyrin-1			0	98.3399987220764	NGLSPIHMAAQGDHLDCVR	Deamidated(N)@1; Methylthio(C)@17		0.00122378999367356	2079.93017578125	520.9898	2079.92895507813	520.989501953125	4	12	1.1.1.2710.2	1	32.0782	1843.398	31.9841
2	221.5	221.5	62.9599988460541	59.35999751091	58.3599984645844	IPI:IPI00744986.3	Gene_Symbol=ANK1 Isoform Er9 of Ankyrin-1			0	99.0000009536743	NGLTPLHVAVHHNNLDIVK			-0.00304143992252648	2090.13525390625	523.5411	2090.13842773438	523.541931152344	4	14	1.1.1.2522.12	1	23.8388	1982.285	23.8591
2	221.5	221.5	62.9599988460541	59.35999751091	58.3599984645844	IPI:IPI00744986.3	Gene_Symbol=ANK1 Isoform Er9 of Ankyrin-1			0	18.0999994277954	NGLTPLHVAVHHNNLDIVK	Deamidated(N)@1		-0.0404933989048004	2091.08203125	698.0346	2091.12255859375	698.048095703125	3	10	1.1.1.2576.17	1	26.225	3146.018	26.1471
2	221.5	221.5	62.9599988460541	59.35999751091	58.3599984645844	IPI:IPI00744986.3	Gene_Symbol=ANK1 Isoform Er9 of Ankyrin-1			0	99.0000009536743	NGVDINTCNQNGLNGLHLASK	Deamidated(N)@1; Methylthio(C)@8; Deamidated(N)@11; Deamidated(N)@14		0.00412274990230799	2230.00366210938	744.3418	2229.99951171875	744.340393066406	3	16	1.1.1.2772.14	1	34.8242	382.7023	34.7536
2	221.5	221.5	62.9599988460541	59.35999751091	58.3599984645844	IPI:IPI00744986.3	Gene_Symbol=ANK1 Isoform Er9 of Ankyrin-1			0	38.9699995517731	PYSVGFR		cleaved M-P@N-term	-0.000155355999595486	824.417846679688	413.2162	824.418090820313	413.21630859375	2	8	1.1.1.2500.4	1	22.8549	10913.71	22.7549
2	221.5	221.5	62.9599988460541	59.35999751091	58.3599984645844	IPI:IPI00744986.3	Gene_Symbol=ANK1 Isoform Er9 of Ankyrin-1			0	99.0000009536743	QQGQEEQVQEAK	Gln->pyro-Glu@N-term		-0.00604283018037677	1383.62072753906	692.8176	1383.62658691406	692.820617675781	2	17	1.1.1.2377.7	1	17.4534	530.4904	17.3282
2	221.5	221.5	62.9599988460541	59.35999751091	58.3599984645844	IPI:IPI00744986.3	Gene_Symbol=ANK1 Isoform Er9 of Ankyrin-1			0	99.0000009536743	RQDDATGAGQDSENEVSLVSGHQR		missed R-Q@1	-0.0111691998317838	2555.1484375	639.7944	2555.15966796875	639.797180175781	4	23	1.1.1.2447.18	1	20.5381	876.313	20.5483
2	221.5	221.5	62.9599988460541	59.35999751091	58.3599984645844	IPI:IPI00744986.3	Gene_Symbol=ANK1 Isoform Er9 of Ankyrin-1			0	99.0000009536743	SAGLTPSLVTAEDSSLECSK	Methylthio(C)@18	cleaved W-S@N-term	0.00180443003773689	2039.94152832031	1020.978	2039.93908691406	1020.97686767578	2	16	1.1.1.2787.19	1	35.4863	539.3828	35.5385
2	221.5	221.5	62.9599988460541	59.35999751091	58.3599984645844	IPI:IPI00744986.3	Gene_Symbol=ANK1 Isoform Er9 of Ankyrin-1			0	36.7700010538101	SFHFQSFR			-0.000333203002810478	1054.498046875	528.2563	1054.49841308594	528.256530761719	2	8	1.1.1.2550.5	1	25.0534	2162.604	24.9118
2	221.5	221.5	62.9599988460541	59.35999751091	58.3599984645844	IPI:IPI00744986.3	Gene_Symbol=ANK1 Isoform Er9 of Ankyrin-1			0	99.0000009536743	SGLTPLHLVAQEGHVPVADVLIK			-0.00373899005353451	2392.34423828125	798.4553	2392.34790039063	798.45654296875	3	22	1.1.1.2878.9	1	39.4877	1444.582	39.6363
2	221.5	221.5	62.9599988460541	59.35999751091	58.3599984645844	IPI:IPI00744986.3	Gene_Symbol=ANK1 Isoform Er9 of Ankyrin-1			0	99.0000009536743	SPIVTVEPR		cleaved F-S@N-term	-0.00222730007953942	996.558044433594	499.2863	996.560424804688	499.287475585938	2	13	1.1.1.2463.6	1	21.2139	2846.905	21.288
2	221.5	221.5	62.9599988460541	59.35999751091	58.3599984645844	IPI:IPI00744986.3	Gene_Symbol=ANK1 Isoform Er9 of Ankyrin-1			0	99.0000009536743	TAAVLLQNDPNPDVLSK			0.00164807995315641	1793.9541015625	897.9843	1793.95227050781	897.983459472656	2	27	1.1.1.2640.20	1	29.0458	12634.17	28.9214
2	221.5	221.5	62.9599988460541	59.35999751091	58.3599984645844	IPI:IPI00744986.3	Gene_Symbol=ANK1 Isoform Er9 of Ankyrin-1			0	99.0000009536743	TAAVLLQNDPNPDVLSK			0.00164807995315641	1793.9541015625	897.9843	1793.95227050781	897.983459472656	2	20	1.1.1.2644.21	1	29.2223	12634.17	28.9214
2	221.5	221.5	62.9599988460541	59.35999751091	58.3599984645844	IPI:IPI00744986.3	Gene_Symbol=ANK1 Isoform Er9 of Ankyrin-1			0	99.0000009536743	TAEAVNFATLLYK			0.000300474988762289	1439.76623535156	720.8904	1439.76599121094	720.890319824219	2	22	1.1.1.2953.5	1	42.7564	5459.127	42.8681
2	221.5	221.5	62.9599988460541	59.35999751091	58.3599984645844	IPI:IPI00744986.3	Gene_Symbol=ANK1 Isoform Er9 of Ankyrin-1			0	99.0000009536743	TAEAVNFATLLYK			0.000300474988762289	1439.76623535156	720.8904	1439.76599121094	720.890319824219	2	23	1.1.1.2957.5	1	42.9227	5459.127	42.8681
2	221.5	221.5	62.9599988460541	59.35999751091	58.3599984645844	IPI:IPI00744986.3	Gene_Symbol=ANK1 Isoform Er9 of Ankyrin-1			0	99.0000009536743	TAEAVNFATLLYK			0.000300474988762289	1439.76623535156	720.8904	1439.76599121094	720.890319824219	2	16	1.1.1.2961.4	1	43.0952	5459.127	42.8681
2	221.5	221.5	62.9599988460541	59.35999751091	58.3599984645844	IPI:IPI00744986.3	Gene_Symbol=ANK1 Isoform Er9 of Ankyrin-1			0	99.0000009536743	TALQSIDRGEIVNMLEGSGR		cleaved Y-T@N-term; missed R-G@8	-0.00314260995946825	2145.08154296875	716.0345	2145.08471679688	716.035522460938	3	25	1.1.1.2896.5	1	40.2608	1339.077	40.2459
2	221.5	221.5	62.9599988460541	59.35999751091	58.3599984645844	IPI:IPI00744986.3	Gene_Symbol=ANK1 Isoform Er9 of Ankyrin-1			0	99.0000009536743	TALQSIDRGEIVNMLEGSGR		cleaved Y-T@N-term; missed R-G@8	-0.00314260995946825	2145.08154296875	716.0345	2145.08471679688	716.035522460938	3	12	1.1.1.2900.7	1	40.4352	1339.077	40.2459
2	221.5	221.5	62.9599988460541	59.35999751091	58.3599984645844	IPI:IPI00744986.3	Gene_Symbol=ANK1 Isoform Er9 of Ankyrin-1			0	99.0000009536743	TGASIDAVTESGLTPL		cleaved L-H@C-term	-0.00508166989311576	1530.77270507813	766.3936	1530.77770996094	766.396118164063	2	14	1.1.1.2883.4	1	39.6946	497.5974	39.7665
2	221.5	221.5	62.9599988460541	59.35999751091	58.3599984645844	IPI:IPI00744986.3	Gene_Symbol=ANK1 Isoform Er9 of Ankyrin-1			0	99.0000009536743	TGASIDAVTESGLTPLHVASF	Delta:H(2)C(2)@N-term	cleaved F-M@C-term	0.00370656000450253	2098.06127929688	1050.038	2098.05834960938	1050.03637695313	2	16	1.1.1.3064.20	1	47.6811	143.842	47.6434
2	221.5	221.5	62.9599988460541	59.35999751091	58.3599984645844	IPI:IPI00744986.3	Gene_Symbol=ANK1 Isoform Er9 of Ankyrin-1			0	99.0000009536743	TGASIDAVTESGLTPLHVASF		cleaved F-M@C-term	0.00308750011026859	2072.04541015625	1037.03	2072.04248046875	1037.02856445313	2	24	1.1.1.2989.20	1	44.3468	2919.78	44.4416
2	221.5	221.5	62.9599988460541	59.35999751091	58.3599984645844	IPI:IPI00744986.3	Gene_Symbol=ANK1 Isoform Er9 of Ankyrin-1			0	99.0000009536743	TGASIDAVTESGLTPLHVASF		cleaved F-M@C-term	0.00308750011026859	2072.04541015625	1037.03	2072.04248046875	1037.02856445313	2	24	1.1.1.2993.20	1	44.5233	2919.78	44.4416
2	221.5	221.5	62.9599988460541	59.35999751091	58.3599984645844	IPI:IPI00744986.3	Gene_Symbol=ANK1 Isoform Er9 of Ankyrin-1			0	99.0000009536743	TGASIDAVTESGLTPLHVASF		cleaved F-M@C-term	0.00308750011026859	2072.04541015625	1037.03	2072.04248046875	1037.02856445313	2	19	1.1.1.2996.21	1	44.6594	2919.78	44.4416
2	221.5	221.5	62.9599988460541	59.35999751091	58.3599984645844	IPI:IPI00744986.3	Gene_Symbol=ANK1 Isoform Er9 of Ankyrin-1			0	99.0000009536743	TGASIDAVTESGLTPLHVASFMGHLPIVK	Oxidation(M)@22		0.00624878983944654	2963.548828125	741.8945	2963.54272460938	741.892944335938	4	21	1.1.1.2919.11	1	41.2849	1099.091	41.351
2	221.5	221.5	62.9599988460541	59.35999751091	58.3599984645844	IPI:IPI00744986.3	Gene_Symbol=ANK1 Isoform Er9 of Ankyrin-1			0	99.0000009536743	TGASIDAVTESGLTPLHVASFMGHLPIVK			-0.0013897999888286	2947.54663085938	737.8939	2947.54760742188	737.894226074219	4	24	1.1.1.3127.9	1	50.4768	939.9849	50.6345
2	221.5	221.5	62.9599988460541	59.35999751091	58.3599984645844	IPI:IPI00744986.3	Gene_Symbol=ANK1 Isoform Er9 of Ankyrin-1			0	99.0000009536743	TGASIDAVTESGLTPLHVASFMGHLPIVK			-0.0013897999888286	2947.54663085938	737.8939	2947.54760742188	737.894226074219	4	19	1.1.1.3130.15	1	50.6193	939.9849	50.6345
2	221.5	221.5	62.9599988460541	59.35999751091	58.3599984645844	IPI:IPI00744986.3	Gene_Symbol=ANK1 Isoform Er9 of Ankyrin-1			0	99.0000009536743	TGFTPLHIAAHYENLNVAQL		cleaved L-L@C-term	-0.000815616978798062	2208.13208007813	737.0513	2208.1328125	737.051513671875	3	17	1.1.1.2933.5	1	41.8941	2355.647	41.9558
2	221.5	221.5	62.9599988460541	59.35999751091	58.3599984645844	IPI:IPI00744986.3	Gene_Symbol=ANK1 Isoform Er9 of Ankyrin-1			0	99.0000009536743	TGFTPLHIAAHYENLNVAQLLLNR			0.00547104002907872	2704.45043945313	677.1199	2704.44482421875	677.118530273438	4	9	1.1.1.3091.14	1	48.8572	191.46	48.9191
2	221.5	221.5	62.9599988460541	59.35999751091	58.3599984645844	IPI:IPI00744986.3	Gene_Symbol=ANK1 Isoform Er9 of Ankyrin-1			0	40.5200004577637	TKDELTPLHC	Methylthio(C)@10	cleaved C-A@C-term; missed K-D@2	0.00799645017832518	1201.55529785156	601.7849	1201.54711914063	601.780822753906	2	9	1.1.1.2582.16	0	26.4924	1468.102	26.3717
2	221.5	221.5	62.9599988460541	59.35999751091	58.3599984645844	IPI:IPI00744986.3	Gene_Symbol=ANK1 Isoform Er9 of Ankyrin-1			0	99.0000009536743	TLEQHENFVEVAR			-0.000152605993207544	1570.77392578125	786.3942	1570.77392578125	786.394287109375	2	23	1.1.1.2493.20	1	22.5692	2391.306	22.576
2	221.5	221.5	62.9599988460541	59.35999751091	58.3599984645844	IPI:IPI00744986.3	Gene_Symbol=ANK1 Isoform Er9 of Ankyrin-1			0	99.0000009536743	TLEQHENFVEVAR			-0.000748626014683396	1570.77319335938	524.5983	1570.77392578125	524.598571777344	3	19	1.1.1.2495.12	1	22.646	17249.22	22.576
2	221.5	221.5	62.9599988460541	59.35999751091	58.3599984645844	IPI:IPI00744986.3	Gene_Symbol=ANK1 Isoform Er9 of Ankyrin-1			0	99.0000009536743	TLEQHENFVEVAR			-0.000152605993207544	1570.77392578125	786.3942	1570.77392578125	786.394287109375	2	17	1.1.1.2496.19	1	22.7021	2391.306	22.576
2	221.5	221.5	62.9599988460541	59.35999751091	58.3599984645844	IPI:IPI00744986.3	Gene_Symbol=ANK1 Isoform Er9 of Ankyrin-1			0	72.299998998642	TLEQHENFVEVAR	Deamidated(Q)@4		-0.0108663002029061	1571.7470703125	524.923	1571.75793457031	524.926574707031	3	9	1.1.1.2513.5	1	23.434	2652.735	23.4659
2	221.5	221.5	62.9599988460541	59.35999751091	58.3599984645844	IPI:IPI00744986.3	Gene_Symbol=ANK1 Isoform Er9 of Ankyrin-1			0	99.0000009536743	VAELLLER			0.00137347995769233	941.555847167969	471.7852	941.554565429688	471.784576416016	2	13	1.1.1.2590.3	0	26.8272	15227.01	26.8625
2	221.5	221.5	62.9599988460541	59.35999751091	58.3599984645844	IPI:IPI00744986.3	Gene_Symbol=ANK1 Isoform Er9 of Ankyrin-1			0	99.0000009536743	VENPNSLLEQSVALL		cleaved L-N@C-term	-0.000393049005651847	1624.86682128906	813.4407	1624.8671875	813.440856933594	2	20	1.1.1.3313.6	1	58.8335	1768.131	59.0655
2	221.5	221.5	62.9599988460541	59.35999751091	58.3599984645844	IPI:IPI00744986.3	Gene_Symbol=ANK1 Isoform Er9 of Ankyrin-1			0	99.0000009536743	VENPNSLLEQSVALL		cleaved L-N@C-term	-0.000393049005651847	1624.86682128906	813.4407	1624.8671875	813.440856933594	2	23	1.1.1.3316.10	1	58.9697	1768.131	59.0655
2	221.5	221.5	62.9599988460541	59.35999751091	58.3599984645844	IPI:IPI00744986.3	Gene_Symbol=ANK1 Isoform Er9 of Ankyrin-1			0	99.0000009536743	VENPNSLLEQSVALL		cleaved L-N@C-term	-0.000393049005651847	1624.86682128906	813.4407	1624.8671875	813.440856933594	2	22	1.1.1.3322.6	1	59.2418	1768.131	59.0655
2	221.5	221.5	62.9599988460541	59.35999751091	58.3599984645844	IPI:IPI00744986.3	Gene_Symbol=ANK1 Isoform Er9 of Ankyrin-1			0	99.0000009536743	VENPNSLLEQSVALLNL	Trimethyl(A)@13	cleaved L-W@C-term	0.00910715013742447	1894.05041503906	632.3574	1894.04113769531	632.354309082031	3	19	1.1.1.3386.2	1	62.1291	469.2625	62.2245
2	221.5	221.5	62.9599988460541	59.35999751091	58.3599984645844	IPI:IPI00744986.3	Gene_Symbol=ANK1 Isoform Er9 of Ankyrin-1			0	99.0000009536743	VENPNSLLEQSVALLNL	Trimethyl(A)@13	cleaved L-W@C-term	0.00910715013742447	1894.05041503906	632.3574	1894.04113769531	632.354309082031	3	22	1.1.1.3389.2	1	62.2644	469.2625	62.2245
2	221.5	221.5	62.9599988460541	59.35999751091	58.3599984645844	IPI:IPI00744986.3	Gene_Symbol=ANK1 Isoform Er9 of Ankyrin-1			0	99.0000009536743	VENPNSLLEQSVALLNL	Trimethyl(A)@13	cleaved L-W@C-term	0.0145439002662897	1894.0556640625	948.0351	1894.04113769531	948.02783203125	2	20	1.1.1.3390.4	1	62.3011	180.2283	62.2696
2	221.5	221.5	62.9599988460541	59.35999751091	58.3599984645844	IPI:IPI00744986.3	Gene_Symbol=ANK1 Isoform Er9 of Ankyrin-1			0	73.4899997711182	VETPLHMAAR			-0.00214540003798902	1123.57873535156	375.5335	1123.58081054688	375.534210205078	3	11	1.1.1.2444.2	1	20.3791	7467.102	20.504
2	221.5	221.5	62.9599988460541	59.35999751091	58.3599984645844	IPI:IPI00744986.3	Gene_Symbol=ANK1 Isoform Er9 of Ankyrin-1			0	53.9900004863739	VETPLHMAAR			-0.00214540003798902	1123.57873535156	375.5335	1123.58081054688	375.534210205078	3	10	1.1.1.2448.2	1	20.5555	7467.102	20.504
2	221.5	221.5	62.9599988460541	59.35999751091	58.3599984645844	IPI:IPI00744986.3	Gene_Symbol=ANK1 Isoform Er9 of Ankyrin-1			0	45.6999987363815	VETPLHMAAR	Oxidation(M)@7		-0.000421714998083189	1139.5751953125	380.8657	1139.57568359375	380.865844726563	3	8	1.1.1.2363.2	1	16.8012	212.969	16.7454
2	221.5	221.5	62.9599988460541	59.35999751091	58.3599984645844	IPI:IPI00744986.3	Gene_Symbol=ANK1 Isoform Er9 of Ankyrin-1			0	99.0000009536743	VMELLLK	Delta:H(2)C(2)@N-term		-0.00240611005574465	870.5224609375	436.2685	870.524841308594	436.269714355469	2	10	1.1.1.3057.2	1	47.3371	281.4619	47.3289
2	221.5	221.5	62.9599988460541	59.35999751091	58.3599984645844	IPI:IPI00744986.3	Gene_Symbol=ANK1 Isoform Er9 of Ankyrin-1			0	98.8600015640259	VMELLLK			-0.000402890000259504	844.508850097656	423.2617	844.509216308594	423.261871337891	2	10	1.1.1.2664.2	1	30.0834	7100.345	30.207
2	221.5	221.5	62.9599988460541	59.35999751091	58.3599984645844	IPI:IPI00744986.3	Gene_Symbol=ANK1 Isoform Er9 of Ankyrin-1			0	79.5400023460388	VMELLLK	Oxidation(M)@2		0.00128025002777576	860.505493164063	431.26	860.504150390625	431.259338378906	2	11	1.1.1.2536.4	1	24.442	9049.842	24.5201
2	221.5	221.5	62.9599988460541	59.35999751091	58.3599984645844	IPI:IPI00744986.3	Gene_Symbol=ANK1 Isoform Er9 of Ankyrin-1			0	79.5400023460388	VMELLLK			-0.000402890000259504	844.508850097656	423.2617	844.509216308594	423.261871337891	2	11	1.1.1.2668.3	1	30.2586	7100.345	30.207
2	221.5	221.5	62.9599988460541	59.35999751091	58.3599984645844	IPI:IPI00744986.3	Gene_Symbol=ANK1 Isoform Er9 of Ankyrin-1			0	99.0000009536743	VVTDETSFVLVSDK			0.00321428989991546	1537.79064941406	769.9026	1537.78759765625	769.901062011719	2	24	1.1.1.2661.20	1	29.9789	7013.962	29.9408
2	221.5	221.5	62.9599988460541	59.35999751091	58.3599984645844	IPI:IPI00744986.3	Gene_Symbol=ANK1 Isoform Er9 of Ankyrin-1			0	99.0000009536743	VVTDETSFVLVSDK			0.00321428989991546	1537.79064941406	769.9026	1537.78759765625	769.901062011719	2	24	1.1.1.2664.17	1	30.1084	7013.962	29.9408
2	221.5	221.5	62.9599988460541	59.35999751091	58.3599984645844	IPI:IPI00744986.3	Gene_Symbol=ANK1 Isoform Er9 of Ankyrin-1			0	99.0000009536743	VVTDETSFVLVSDK			0.00321428989991546	1537.79064941406	769.9026	1537.78759765625	769.901062011719	2	19	1.1.1.2665.9	1	30.1418	7013.962	29.9408
2	221.5	221.5	62.9599988460541	59.35999751091	58.3599984645844	IPI:IPI00744986.3	Gene_Symbol=ANK1 Isoform Er9 of Ankyrin-1			0	99.0000009536743	VVTDETSFVLVSDK			0.00321428989991546	1537.79064941406	769.9026	1537.78759765625	769.901062011719	2	18	1.1.1.2668.14	1	30.2819	7013.962	29.9408
2	221.5	221.5	62.9599988460541	59.35999751091	58.3599984645844	IPI:IPI00744986.3	Gene_Symbol=ANK1 Isoform Er9 of Ankyrin-1			0	99.0000009536743	YMAAQENHLEVVK	Oxidation(M)@2	cleaved L-Y@N-term	-0.0072101098485291	1546.73767089844	516.5865	1546.74499511719	516.588928222656	3	16	1.1.1.2425.10	1	19.5598	1432.72	19.5396
2	221.5	221.5	62.9599988460541	59.35999751091	58.3599984645844	IPI:IPI00744986.3	Gene_Symbol=ANK1 Isoform Er9 of Ankyrin-1			0	99.0000009536743	YSILSESTPGSLSGTEQAEMK	Oxidation(M)@20		0.00155793002340943	2230.03271484375	744.3515	2230.03100585938	744.350952148438	3	20	1.1.1.2620.16	1	28.1535	3650.781	28.2115
2	221.5	221.5	62.9599988460541	59.35999751091	58.3599984645844	IPI:IPI00744986.3	Gene_Symbol=ANK1 Isoform Er9 of Ankyrin-1			0	99.0000009536743	YSILSESTPGSLSGTEQAEMK	Oxidation(M)@20		0.00155793002340943	2230.03271484375	744.3515	2230.03100585938	744.350952148438	3	19	1.1.1.2624.18	1	28.3348	3650.781	28.2115
3	186.04	186.04	52.7400016784668	48.8400012254715	47.0800012350082	IPI:IPI00914949.1; IPI:IPI00216704.9	Gene_Symbol=SPTB Spectrin, beta, erythrocytic (Includes spherocytosis, clinical type I) variant (Fragment); Gene_Symbol=SPTB Isoform 2 of Spectrin beta chain, erythrocyte			2	99.0000009536743	ALEDLAQELEKENYHDQKR		missed K-E@11; missed K-R@18	0.0106301000341773	2328.14526367188	583.0436	2328.13452148438	583.040954589844	4	19	1.1.1.2630.10	1	28.5883	930.8847	28.6118
3	186.04	186.04	52.7400016784668	48.8400012254715	47.0800012350082	IPI:IPI00914949.1; IPI:IPI00216704.9	Gene_Symbol=SPTB Spectrin, beta, erythrocytic (Includes spherocytosis, clinical type I) variant (Fragment); Gene_Symbol=SPTB Isoform 2 of Spectrin beta chain, erythrocyte			2	99.0000009536743	AQEASVLLR			-0.000880365027114749	985.554870605469	493.7847	985.5556640625	493.785095214844	2	12	1.1.1.2497.6	1	22.7247	3093.505	22.6662
3	186.04	186.04	52.7400016784668	48.8400012254715	47.0800012350082	IPI:IPI00914949.1; IPI:IPI00216704.9	Gene_Symbol=SPTB Spectrin, beta, erythrocytic (Includes spherocytosis, clinical type I) variant (Fragment); Gene_Symbol=SPTB Isoform 2 of Spectrin beta chain, erythrocyte			2	99.0000009536743	AQGLLSAGHPEGEQIIR			-0.00209895009174943	1774.9306640625	592.6508	1774.9326171875	592.651489257813	3	20	1.1.1.2534.19	1	24.3778	4056.741	24.3863
3	186.04	186.04	52.7400016784668	48.8400012254715	47.0800012350082	IPI:IPI00914949.1; IPI:IPI00216704.9	Gene_Symbol=SPTB Spectrin, beta, erythrocytic (Includes spherocytosis, clinical type I) variant (Fragment); Gene_Symbol=SPTB Isoform 2 of Spectrin beta chain, erythrocyte			2	99.0000009536743	AWESLEEAEYR			-0.000915376003831625	1381.61401367188	691.8143	1381.61499023438	691.814758300781	2	14	1.1.1.2613.8	1	27.8395	713.9904	27.9049
3	186.04	186.04	52.7400016784668	48.8400012254715	47.0800012350082	IPI:IPI00914949.1; IPI:IPI00216704.9	Gene_Symbol=SPTB Spectrin, beta, erythrocytic (Includes spherocytosis, clinical type I) variant (Fragment); Gene_Symbol=SPTB Isoform 2 of Spectrin beta chain, erythrocyte			2	99.0000009536743	DALLLW		cleaved W-C@C-term	-0.00146019994281232	729.404663085938	365.7096	729.406127929688	365.710327148438	2	6	1.1.1.3225.2	1	54.8499	102.8205	54.7975
3	186.04	186.04	52.7400016784668	48.8400012254715	47.0800012350082	IPI:IPI00914949.1; IPI:IPI00216704.9	Gene_Symbol=SPTB Spectrin, beta, erythrocytic (Includes spherocytosis, clinical type I) variant (Fragment); Gene_Symbol=SPTB Isoform 2 of Spectrin beta chain, erythrocyte			2	99.0000009536743	DASVAEAWLIAQEPY		cleaved Y-L@C-term	-0.000368665991118178	1661.79321289063	831.9039	1661.79370117188	831.904113769531	2	15	1.1.1.3208.6	1	54.1232	155.9816	54.1823
3	186.04	186.04	52.7400016784668	48.8400012254715	47.0800012350082	IPI:IPI00914949.1; IPI:IPI00216704.9	Gene_Symbol=SPTB Spectrin, beta, erythrocytic (Includes spherocytosis, clinical type I) variant (Fragment); Gene_Symbol=SPTB Isoform 2 of Spectrin beta chain, erythrocyte			2	99.0000009536743	DLAAFCK	Methylthio(C)@6		0.00149854994378984	812.357666015625	407.1861	812.356079101563	407.185302734375	2	9	1.1.1.2806.3	1	36.3036	724.6835	36.3388
3	186.04	186.04	52.7400016784668	48.8400012254715	47.0800012350082	IPI:IPI00914949.1; IPI:IPI00216704.9	Gene_Symbol=SPTB Spectrin, beta, erythrocytic (Includes spherocytosis, clinical type I) variant (Fragment); Gene_Symbol=SPTB Isoform 2 of Spectrin beta chain, erythrocyte			2	99.0000009536743	DLAGIIAIQR			0.00170337001327425	1068.630859375	535.3227	1068.62915039063	535.321838378906	2	15	1.1.1.2772.7	1	34.8125	3247.07	34.6665
3	186.04	186.04	52.7400016784668	48.8400012254715	47.0800012350082	IPI:IPI00914949.1; IPI:IPI00216704.9	Gene_Symbol=SPTB Spectrin, beta, erythrocytic (Includes spherocytosis, clinical type I) variant (Fragment); Gene_Symbol=SPTB Isoform 2 of Spectrin beta chain, erythrocyte			2	99.0000009536743	DLEDETLWVEER			-0.000300952990073711	1532.69921875	767.3569	1532.69946289063	767.356994628906	2	20	1.1.1.2842.14	1	37.9016	1269.764	37.8295
3	186.04	186.04	52.7400016784668	48.8400012254715	47.0800012350082	IPI:IPI00914949.1; IPI:IPI00216704.9	Gene_Symbol=SPTB Spectrin, beta, erythrocytic (Includes spherocytosis, clinical type I) variant (Fragment); Gene_Symbol=SPTB Isoform 2 of Spectrin beta chain, erythrocyte			2	99.0000009536743	DLLSWMESIIR	Oxidation(M)@6		-0.000335566990543157	1377.69592285156	689.8552	1377.6962890625	689.855407714844	2	13	1.1.1.3082.5	1	48.4554	239.2684	48.4374
3	186.04	186.04	52.7400016784668	48.8400012254715	47.0800012350082	IPI:IPI00914949.1; IPI:IPI00216704.9	Gene_Symbol=SPTB Spectrin, beta, erythrocytic (Includes spherocytosis, clinical type I) variant (Fragment); Gene_Symbol=SPTB Isoform 2 of Spectrin beta chain, erythrocyte			2	99.0000009536743	DVSSVELLMK			0.00350188999436796	1119.58801269531	560.8013	1119.58459472656	560.799560546875	2	14	1.1.1.2741.10	1	33.4558	1189.525	33.3902
3	186.04	186.04	52.7400016784668	48.8400012254715	47.0800012350082	IPI:IPI00914949.1; IPI:IPI00216704.9	Gene_Symbol=SPTB Spectrin, beta, erythrocytic (Includes spherocytosis, clinical type I) variant (Fragment); Gene_Symbol=SPTB Isoform 2 of Spectrin beta chain, erythrocyte			2	99.0000009536743	EKEQIYSSLDYGK		missed K-E@2	0.00170359003823251	1558.75317382813	520.5917	1558.75146484375	520.591125488281	3	15	1.1.1.2495.11	1	22.6443	921.5551	22.6213
3	186.04	186.04	52.7400016784668	48.8400012254715	47.0800012350082	IPI:IPI00914949.1; IPI:IPI00216704.9	Gene_Symbol=SPTB Spectrin, beta, erythrocytic (Includes spherocytosis, clinical type I) variant (Fragment); Gene_Symbol=SPTB Isoform 2 of Spectrin beta chain, erythrocyte			2	99.0000009536743	ELHLLGVQVQQFQDVATR			-0.00444178003817797	2080.10180664063	694.3746	2080.1064453125	694.376098632813	3	19	1.1.1.2852.12	1	38.342	1264.653	38.3173
3	186.04	186.04	52.7400016784668	48.8400012254715	47.0800012350082	IPI:IPI00914949.1; IPI:IPI00216704.9	Gene_Symbol=SPTB Spectrin, beta, erythrocytic (Includes spherocytosis, clinical type I) variant (Fragment); Gene_Symbol=SPTB Isoform 2 of Spectrin beta chain, erythrocyte			2	99.0000009536743	ELPEDVGLDASTAESFHR			-0.00451117008924484	1971.91296386719	658.3116	1971.91735839844	658.313049316406	3	16	1.1.1.2629.13	1	28.5482	845.3126	28.6568
3	186.04	186.04	52.7400016784668	48.8400012254715	47.0800012350082	IPI:IPI00914949.1; IPI:IPI00216704.9	Gene_Symbol=SPTB Spectrin, beta, erythrocytic (Includes spherocytosis, clinical type I) variant (Fragment); Gene_Symbol=SPTB Isoform 2 of Spectrin beta chain, erythrocyte			2	99.0000009536743	ELVASSPEMGQDFDHVTLLR			0.000803782022558153	2243.09008789063	748.704	2243.08911132813	748.703674316406	3	22	1.1.1.2810.5	1	36.4842	1524.966	36.5127
3	186.04	186.04	52.7400016784668	48.8400012254715	47.0800012350082	IPI:IPI00914949.1; IPI:IPI00216704.9	Gene_Symbol=SPTB Spectrin, beta, erythrocytic (Includes spherocytosis, clinical type I) variant (Fragment); Gene_Symbol=SPTB Isoform 2 of Spectrin beta chain, erythrocyte			2	99.0000009536743	ELYQQVVAQADLR			0.00282663991674781	1531.80224609375	766.9084	1531.79943847656	766.906982421875	2	22	1.1.1.2690.9	1	31.235	1077.19	31.2468
3	186.04	186.04	52.7400016784668	48.8400012254715	47.0800012350082	IPI:IPI00914949.1; IPI:IPI00216704.9	Gene_Symbol=SPTB Spectrin, beta, erythrocytic (Includes spherocytosis, clinical type I) variant (Fragment); Gene_Symbol=SPTB Isoform 2 of Spectrin beta chain, erythrocyte			2	99.0000009536743	EQIYSSLDYGK			0.00340744992718101	1301.61743164063	651.816	1301.61389160156	651.814270019531	2	13	1.1.1.2538.15	1	24.5485	1263.652	24.5637
3	186.04	186.04	52.7400016784668	48.8400012254715	47.0800012350082	IPI:IPI00914949.1; IPI:IPI00216704.9	Gene_Symbol=SPTB Spectrin, beta, erythrocytic (Includes spherocytosis, clinical type I) variant (Fragment); Gene_Symbol=SPTB Isoform 2 of Spectrin beta chain, erythrocyte			2	99.0000009536743	ETDDLEQWISEK			0.00247418996877968	1491.67541503906	746.845	1491.67297363281	746.84375	2	19	1.1.1.2826.10	1	37.1851	1484.839	37.2527
3	186.04	186.04	52.7400016784668	48.8400012254715	47.0800012350082	IPI:IPI00914949.1; IPI:IPI00216704.9	Gene_Symbol=SPTB Spectrin, beta, erythrocytic (Includes spherocytosis, clinical type I) variant (Fragment); Gene_Symbol=SPTB Isoform 2 of Spectrin beta chain, erythrocyte			2	99.0000009536743	EVSAQWDQLK			0.00221219006925821	1202.59521484375	602.3049	1202.59313964844	602.303833007813	2	16	1.1.1.2558.11	1	25.4148	2297.409	25.4368
3	186.04	186.04	52.7400016784668	48.8400012254715	47.0800012350082	IPI:IPI00914949.1; IPI:IPI00216704.9	Gene_Symbol=SPTB Spectrin, beta, erythrocytic (Includes spherocytosis, clinical type I) variant (Fragment); Gene_Symbol=SPTB Isoform 2 of Spectrin beta chain, erythrocyte			2	99.0000009536743	FAALEKPTTLELK			-0.00148494995664805	1459.82702636719	487.6163	1459.82861328125	487.616821289063	3	17	1.1.1.2584.7	1	26.5669	4652.513	26.506
3	186.04	186.04	52.7400016784668	48.8400012254715	47.0800012350082	IPI:IPI00914949.1; IPI:IPI00216704.9	Gene_Symbol=SPTB Spectrin, beta, erythrocytic (Includes spherocytosis, clinical type I) variant (Fragment); Gene_Symbol=SPTB Isoform 2 of Spectrin beta chain, erythrocyte			2	99.0000009536743	FANSLTGVQQQLQAF		cleaved F-S@C-term	-0.00185114005580544	1650.83471679688	826.4246	1650.83654785156	826.425537109375	2	17	1.1.1.3023.15	1	45.8513	664.4825	45.9116
3	186.04	186.04	52.7400016784668	48.8400012254715	47.0800012350082	IPI:IPI00914949.1; IPI:IPI00216704.9	Gene_Symbol=SPTB Spectrin, beta, erythrocytic (Includes spherocytosis, clinical type I) variant (Fragment); Gene_Symbol=SPTB Isoform 2 of Spectrin beta chain, erythrocyte			2	99.0000009536743	FDILDQEMK			-0.000358454009983689	1137.53723144531	569.7759	1137.53759765625	569.776062011719	2	14	1.1.1.2711.10	1	32.1375	1864.308	32.1611
3	186.04	186.04	52.7400016784668	48.8400012254715	47.0800012350082	IPI:IPI00914949.1; IPI:IPI00216704.9	Gene_Symbol=SPTB Spectrin, beta, erythrocytic (Includes spherocytosis, clinical type I) variant (Fragment); Gene_Symbol=SPTB Isoform 2 of Spectrin beta chain, erythrocyte			2	99.0000009536743	FFWEMDEAESWIK			0.00568545982241631	1716.75512695313	859.3848	1716.74938964844	859.381958007813	2	20	1.1.1.3224.6	1	54.8367	217.6656	54.7535
3	186.04	186.04	52.7400016784668	48.8400012254715	47.0800012350082	IPI:IPI00914949.1; IPI:IPI00216704.9	Gene_Symbol=SPTB Spectrin, beta, erythrocytic (Includes spherocytosis, clinical type I) variant (Fragment); Gene_Symbol=SPTB Isoform 2 of Spectrin beta chain, erythrocyte			2	99.0000009536743	FLDLLEPLGR			0.00069957401137799	1171.66088867188	586.8377	1171.66015625	586.837341308594	2	16	1.1.1.3099.8	1	49.2074	2371.01	49.0991
3	186.04	186.04	52.7400016784668	48.8400012254715	47.0800012350082	IPI:IPI00914949.1; IPI:IPI00216704.9	Gene_Symbol=SPTB Spectrin, beta, erythrocytic (Includes spherocytosis, clinical type I) variant (Fragment); Gene_Symbol=SPTB Isoform 2 of Spectrin beta chain, erythrocyte			2	99.0000009536743	FQIQDIVVQTQEGR			-0.00305916997604072	1659.85510253906	830.9348	1659.85803222656	830.936279296875	2	21	1.1.1.2803.18	1	36.194	968.319	36.1593
3	186.04	186.04	52.7400016784668	48.8400012254715	47.0800012350082	IPI:IPI00914949.1; IPI:IPI00216704.9	Gene_Symbol=SPTB Spectrin, beta, erythrocytic (Includes spherocytosis, clinical type I) variant (Fragment); Gene_Symbol=SPTB Isoform 2 of Spectrin beta chain, erythrocyte			2	99.0000009536743	GLDAHLEQIFQEAHGMVAR	Oxidation(M)@16		0.00303996005095541	2137.04052734375	535.2674	2137.03735351563	535.266662597656	4	16	1.1.1.2800.6	1	36.0394	532.7021	36.0696
3	186.04	186.04	52.7400016784668	48.8400012254715	47.0800012350082	IPI:IPI00914949.1; IPI:IPI00216704.9	Gene_Symbol=SPTB Spectrin, beta, erythrocytic (Includes spherocytosis, clinical type I) variant (Fragment); Gene_Symbol=SPTB Isoform 2 of Spectrin beta chain, erythrocyte			2	99.0000009536743	GNLEVLLF		cleaved F-T@C-term	-0.00075066601857543	903.505859375	452.7602	903.506591796875	452.760559082031	2	10	1.1.1.3225.6	1	54.8582	194.8636	54.7535
3	186.04	186.04	52.7400016784668	48.8400012254715	47.0800012350082	IPI:IPI00914949.1; IPI:IPI00216704.9	Gene_Symbol=SPTB Spectrin, beta, erythrocytic (Includes spherocytosis, clinical type I) variant (Fragment); Gene_Symbol=SPTB Isoform 2 of Spectrin beta chain, erythrocyte			2	99.0000009536743	GQQLVEAAEIDCQDLEER	Methylthio(C)@12		0.0137336002662778	2090.939453125	1046.477	2090.9248046875	1046.4697265625	2	13	1.1.1.3043.18	1	46.7389	341.1883	46.7474
3	186.04	186.04	52.7400016784668	48.8400012254715	47.0800012350082	IPI:IPI00914949.1; IPI:IPI00216704.9	Gene_Symbol=SPTB Spectrin, beta, erythrocytic (Includes spherocytosis, clinical type I) variant (Fragment); Gene_Symbol=SPTB Isoform 2 of Spectrin beta chain, erythrocyte			2	99.0000009536743	GVMEHLEQQAQGFPEEFR			-0.0011100199772045	2130.97802734375	711.3333	2130.97924804688	711.333679199219	3	18	1.1.1.2858.9	1	38.6009	1553.592	38.758
3	186.04	186.04	52.7400016784668	48.8400012254715	47.0800012350082	IPI:IPI00914949.1; IPI:IPI00216704.9	Gene_Symbol=SPTB Spectrin, beta, erythrocytic (Includes spherocytosis, clinical type I) variant (Fragment); Gene_Symbol=SPTB Isoform 2 of Spectrin beta chain, erythrocyte			2	99.0000009536743	GYQPCDPQVIQDR	Methylthio(C)@5		0.00172762002330273	1563.6826171875	782.8486	1563.68103027344	782.847778320313	2	17	1.1.1.2620.19	1	28.1585	1191.461	28.123
3	186.04	186.04	52.7400016784668	48.8400012254715	47.0800012350082	IPI:IPI00914949.1; IPI:IPI00216704.9	Gene_Symbol=SPTB Spectrin, beta, erythrocytic (Includes spherocytosis, clinical type I) variant (Fragment); Gene_Symbol=SPTB Isoform 2 of Spectrin beta chain, erythrocyte			2	99.0000009536743	HKDFLEELEESR		missed K-D@2	0.00594554003328085	1530.73754882813	511.2531	1530.7314453125	511.251098632813	3	16	1.1.1.2691.4	1	31.2649	2104.685	31.1171
3	186.04	186.04	52.7400016784668	48.8400012254715	47.0800012350082	IPI:IPI00914949.1; IPI:IPI00216704.9	Gene_Symbol=SPTB Spectrin, beta, erythrocytic (Includes spherocytosis, clinical type I) variant (Fragment); Gene_Symbol=SPTB Isoform 2 of Spectrin beta chain, erythrocyte			2	99.0000009536743	HLLEVEDLLQK			0.00222330004908144	1335.74194335938	446.2546	1335.73986816406	446.253875732422	3	15	1.1.1.2772.6	1	34.8108	1336.721	34.841
3	186.04	186.04	52.7400016784668	48.8400012254715	47.0800012350082	IPI:IPI00914949.1; IPI:IPI00216704.9	Gene_Symbol=SPTB Spectrin, beta, erythrocytic (Includes spherocytosis, clinical type I) variant (Fragment); Gene_Symbol=SPTB Isoform 2 of Spectrin beta chain, erythrocyte			2	99.0000009536743	HNLEHAFNVAER			-0.00314780999906361	1435.6923828125	479.5714	1435.69567871094	479.572509765625	3	20	1.1.1.2433.5	1	19.9026	4332.606	19.9782
3	186.04	186.04	52.7400016784668	48.8400012254715	47.0800012350082	IPI:IPI00914949.1; IPI:IPI00216704.9	Gene_Symbol=SPTB Spectrin, beta, erythrocytic (Includes spherocytosis, clinical type I) variant (Fragment); Gene_Symbol=SPTB Isoform 2 of Spectrin beta chain, erythrocyte			2	99.0000009536743	HRELPEDVGLDASTAESFHR		missed R-E@2	0.00190242996904999	2265.07934570313	567.2771	2265.07739257813	567.276611328125	4	22	1.1.1.2526.10	1	24.0142	692.4935	23.9489
3	186.04	186.04	52.7400016784668	48.8400012254715	47.0800012350082	IPI:IPI00914949.1; IPI:IPI00216704.9	Gene_Symbol=SPTB Spectrin, beta, erythrocytic (Includes spherocytosis, clinical type I) variant (Fragment); Gene_Symbol=SPTB Isoform 2 of Spectrin beta chain, erythrocyte			2	99.0000009536743	HRPDLIDFDK			0.00291331997141242	1254.63879394531	419.2202	1254.6357421875	419.219177246094	3	14	1.1.1.2502.4	1	22.9455	695.0867	22.8885
3	186.04	186.04	52.7400016784668	48.8400012254715	47.0800012350082	IPI:IPI00914949.1; IPI:IPI00216704.9	Gene_Symbol=SPTB Spectrin, beta, erythrocytic (Includes spherocytosis, clinical type I) variant (Fragment); Gene_Symbol=SPTB Isoform 2 of Spectrin beta chain, erythrocyte			2	99.0000009536743	HRPDLIDFDKLK		missed K-L@10	-0.00163918000180274	1495.81298828125	499.6116	1495.81469726563	499.612182617188	3	16	1.1.1.2543.4	1	24.753	801.1191	24.6946
3	186.04	186.04	52.7400016784668	48.8400012254715	47.0800012350082	IPI:IPI00914949.1; IPI:IPI00216704.9	Gene_Symbol=SPTB Spectrin, beta, erythrocytic (Includes spherocytosis, clinical type I) variant (Fragment); Gene_Symbol=SPTB Isoform 2 of Spectrin beta chain, erythrocyte			2	99.0000009536743	IHCLENVDK	Methylthio(C)@3		0.00171305995900184	1115.51208496094	558.7633	1115.51037597656	558.762451171875	2	12	1.1.1.2475.11	1	21.7495	707.1349	21.7713
3	186.04	186.04	52.7400016784668	48.8400012254715	47.0800012350082	IPI:IPI00914949.1; IPI:IPI00216704.9	Gene_Symbol=SPTB Spectrin, beta, erythrocytic (Includes spherocytosis, clinical type I) variant (Fragment); Gene_Symbol=SPTB Isoform 2 of Spectrin beta chain, erythrocyte			2	99.0000009536743	ISHLEQCFEELSNMAAGR	Methylthio(C)@7; Deamidated(N)@13; Oxidation(M)@14		0.00861494988203049	2096.90502929688	699.9756	2096.896484375	699.972778320313	3	11	1.1.1.3055.15	1	47.2687	230.5088	47.3289
3	186.04	186.04	52.7400016784668	48.8400012254715	47.0800012350082	IPI:IPI00914949.1; IPI:IPI00216704.9	Gene_Symbol=SPTB Spectrin, beta, erythrocytic (Includes spherocytosis, clinical type I) variant (Fragment); Gene_Symbol=SPTB Isoform 2 of Spectrin beta chain, erythrocyte			2	99.0000009536743	KFANSLTGVQQQLQAF		cleaved F-S@C-term; missed K-F@1	0.00213671009987593	1778.93371582031	890.4741	1778.93151855469	890.473022460938	2	17	1.1.1.2873.12	1	39.2694	507.9265	39.2462
3	186.04	186.04	52.7400016784668	48.8400012254715	47.0800012350082	IPI:IPI00914949.1; IPI:IPI00216704.9	Gene_Symbol=SPTB Spectrin, beta, erythrocytic (Includes spherocytosis, clinical type I) variant (Fragment); Gene_Symbol=SPTB Isoform 2 of Spectrin beta chain, erythrocyte			2	99.0000009536743	KFEDFLGSMENNR	Oxidation(M)@9	missed K-F@1	0.0107845002785325	1601.72497558594	534.9156	1601.71435546875	534.912048339844	3	16	1.1.1.2550.6	1	25.0567	759.2713	25.0853
3	186.04	186.04	52.7400016784668	48.8400012254715	47.0800012350082	IPI:IPI00914949.1; IPI:IPI00216704.9	Gene_Symbol=SPTB Spectrin, beta, erythrocytic (Includes spherocytosis, clinical type I) variant (Fragment); Gene_Symbol=SPTB Isoform 2 of Spectrin beta chain, erythrocyte			2	99.0000009536743	KHEAIETDTAAYEER		missed K-H@1	-0.00228758994489908	1761.81457519531	588.2788	1761.81701660156	588.279602050781	3	22	1.1.1.2393.11	1	18.1701	1459.35	18.1786
3	186.04	186.04	52.7400016784668	48.8400012254715	47.0800012350082	IPI:IPI00914949.1; IPI:IPI00216704.9	Gene_Symbol=SPTB Spectrin, beta, erythrocytic (Includes spherocytosis, clinical type I) variant (Fragment); Gene_Symbol=SPTB Isoform 2 of Spectrin beta chain, erythrocyte			2	99.0000009536743	KKHEAIETDTAAYEER		missed K-K@1; missed K-H@2	-0.00230232998728752	1889.90979003906	473.4847	1889.91186523438	473.485260009766	4	18	1.1.1.2366.3	1	16.9471	912.3557	16.8348
3	186.04	186.04	52.7400016784668	48.8400012254715	47.0800012350082	IPI:IPI00914949.1; IPI:IPI00216704.9	Gene_Symbol=SPTB Spectrin, beta, erythrocytic (Includes spherocytosis, clinical type I) variant (Fragment); Gene_Symbol=SPTB Isoform 2 of Spectrin beta chain, erythrocyte			2	99.0000009536743	KQFGHPQIEAR	Delta:H(2)C(2)(K)@1	missed K-Q@1	-0.00740467011928558	1335.697265625	446.2397	1335.70471191406	446.2421875	3	8	1.1.1.2398.6	1	18.3727	123.664	18.4029
3	186.04	186.04	52.7400016784668	48.8400012254715	47.0800012350082	IPI:IPI00914949.1; IPI:IPI00216704.9	Gene_Symbol=SPTB Spectrin, beta, erythrocytic (Includes spherocytosis, clinical type I) variant (Fragment); Gene_Symbol=SPTB Isoform 2 of Spectrin beta chain, erythrocyte			2	99.0000009536743	LASGDFGHTVDSVEK		cleaved Y-L@N-term	0.00221289996989071	1560.74426269531	521.2554	1560.74194335938	521.254638671875	3	14	1.1.1.2487.7	1	22.2788	1697.593	22.3512
3	186.04	186.04	52.7400016784668	48.8400012254715	47.0800012350082	IPI:IPI00914949.1; IPI:IPI00216704.9	Gene_Symbol=SPTB Spectrin, beta, erythrocytic (Includes spherocytosis, clinical type I) variant (Fragment); Gene_Symbol=SPTB Isoform 2 of Spectrin beta chain, erythrocyte			2	99.0000009536743	LEGLDTGWNALGR			-5.72095996176358E-05	1400.70483398438	701.3597	1400.70483398438	701.359680175781	2	19	1.1.1.2785.4	1	35.3742	2041.717	35.2776
3	186.04	186.04	52.7400016784668	48.8400012254715	47.0800012350082	IPI:IPI00914949.1; IPI:IPI00216704.9	Gene_Symbol=SPTB Spectrin, beta, erythrocytic (Includes spherocytosis, clinical type I) variant (Fragment); Gene_Symbol=SPTB Isoform 2 of Spectrin beta chain, erythrocyte			2	99.0000009536743	LFQDMLHSIDWMDEIK			0.00382074993103743	2019.94714355469	674.323	2019.943359375	674.32177734375	3	10	1.1.1.3211.5	1	54.2457	399.1786	54.3159
3	186.04	186.04	52.7400016784668	48.8400012254715	47.0800012350082	IPI:IPI00914949.1; IPI:IPI00216704.9	Gene_Symbol=SPTB Spectrin, beta, erythrocytic (Includes spherocytosis, clinical type I) variant (Fragment); Gene_Symbol=SPTB Isoform 2 of Spectrin beta chain, erythrocyte			2	99.0000009536743	LGHLQSSWDR			-0.0012249699793756	1197.58776855469	400.2032	1197.58911132813	400.203643798828	3	14	1.1.1.2455.2	1	20.8584	1907.079	20.8953
3	186.04	186.04	52.7400016784668	48.8400012254715	47.0800012350082	IPI:IPI00914949.1; IPI:IPI00216704.9	Gene_Symbol=SPTB Spectrin, beta, erythrocytic (Includes spherocytosis, clinical type I) variant (Fragment); Gene_Symbol=SPTB Isoform 2 of Spectrin beta chain, erythrocyte			2	99.0000009536743	LIAQEPYLASGDFGHTVDSVEK		cleaved W-L@N-term	-0.0104256002232432	2375.15405273438	792.7253	2375.16455078125	792.728759765625	3	21	1.1.1.2705.12	1	31.8852	609.7206	31.8971
3	186.04	186.04	52.7400016784668	48.8400012254715	47.0800012350082	IPI:IPI00914949.1; IPI:IPI00216704.9	Gene_Symbol=SPTB Spectrin, beta, erythrocytic (Includes spherocytosis, clinical type I) variant (Fragment); Gene_Symbol=SPTB Isoform 2 of Spectrin beta chain, erythrocyte			2	99.0000009536743	LIDAGHSEAATIAEWK			0.00108580000232905	1710.85876464844	571.2935	1710.85766601563	571.293151855469	3	24	1.1.1.2607.4	1	27.5729	2084.82	27.558
3	186.04	186.04	52.7400016784668	48.8400012254715	47.0800012350082	IPI:IPI00914949.1; IPI:IPI00216704.9	Gene_Symbol=SPTB Spectrin, beta, erythrocytic (Includes spherocytosis, clinical type I) variant (Fragment); Gene_Symbol=SPTB Isoform 2 of Spectrin beta chain, erythrocyte			2	99.0000009536743	LLEVLSGEMLPKPTK	Oxidation(M)@9		-0.000756288995034993	1669.93176269531	557.6512	1669.93249511719	557.651428222656	3	19	1.1.1.2635.8	1	28.8057	2042.927	28.8326
3	186.04	186.04	52.7400016784668	48.8400012254715	47.0800012350082	IPI:IPI00914949.1; IPI:IPI00216704.9	Gene_Symbol=SPTB Spectrin, beta, erythrocytic (Includes spherocytosis, clinical type I) variant (Fragment); Gene_Symbol=SPTB Isoform 2 of Spectrin beta chain, erythrocyte			2	99.0000009536743	LLSGEDVGQDEGATR			-0.00358200003392994	1545.72351074219	773.869	1545.72705078125	773.870788574219	2	27	1.1.1.2454.20	1	20.8465	2106.944	20.8953
3	186.04	186.04	52.7400016784668	48.8400012254715	47.0800012350082	IPI:IPI00914949.1; IPI:IPI00216704.9	Gene_Symbol=SPTB Spectrin, beta, erythrocytic (Includes spherocytosis, clinical type I) variant (Fragment); Gene_Symbol=SPTB Isoform 2 of Spectrin beta chain, erythrocyte			2	99.0000009536743	LLTSQDVSYDEAR			-0.00362801994197071	1495.7119140625	748.8632	1495.71545410156	748.864990234375	2	13	1.1.1.2507.19	1	23.1958	2666.012	23.0691
3	186.04	186.04	52.7400016784668	48.8400012254715	47.0800012350082	IPI:IPI00914949.1; IPI:IPI00216704.9	Gene_Symbol=SPTB Spectrin, beta, erythrocytic (Includes spherocytosis, clinical type I) variant (Fragment); Gene_Symbol=SPTB Isoform 2 of Spectrin beta chain, erythrocyte			2	99.0000009536743	LMEADIAIQGDK			0.00107065995689481	1302.65002441406	652.3323	1302.64892578125	652.331726074219	2	16	1.1.1.2556.14	1	25.3308	1077.817	25.3477
3	186.04	186.04	52.7400016784668	48.8400012254715	47.0800012350082	IPI:IPI00914949.1; IPI:IPI00216704.9	Gene_Symbol=SPTB Spectrin, beta, erythrocytic (Includes spherocytosis, clinical type I) variant (Fragment); Gene_Symbol=SPTB Isoform 2 of Spectrin beta chain, erythrocyte			2	99.0000009536743	LMEADIAIQGDKVK	Oxidation(M)@2	missed K-V@12	-0.00290958001278341	1545.80432128906	516.2754	1545.80725097656	516.2763671875	3	20	1.1.1.2482.10	1	22.0622	1640.086	22.0858
3	186.04	186.04	52.7400016784668	48.8400012254715	47.0800012350082	IPI:IPI00914949.1; IPI:IPI00216704.9	Gene_Symbol=SPTB Spectrin, beta, erythrocytic (Includes spherocytosis, clinical type I) variant (Fragment); Gene_Symbol=SPTB Isoform 2 of Spectrin beta chain, erythrocyte			2	99.0000009536743	LPLAQSADYGTNLQTVQLF		cleaved F-M@C-term	-0.00198387005366385	2078.06640625	693.6961	2078.068359375	693.69677734375	3	17	1.1.1.3158.7	1	51.8851	557.025	51.9909
3	186.04	186.04	52.7400016784668	48.8400012254715	47.0800012350082	IPI:IPI00914949.1; IPI:IPI00216704.9	Gene_Symbol=SPTB Spectrin, beta, erythrocytic (Includes spherocytosis, clinical type I) variant (Fragment); Gene_Symbol=SPTB Isoform 2 of Spectrin beta chain, erythrocyte			2	99.0000009536743	LPLAQSADYGTNLQTVQLFMK			-0.00627017021179199	2337.19750976563	780.0731	2337.20385742188	780.075256347656	3	9	1.1.1.3067.15	1	47.8075	215.2055	47.7329
3	186.04	186.04	52.7400016784668	48.8400012254715	47.0800012350082	IPI:IPI00914949.1; IPI:IPI00216704.9	Gene_Symbol=SPTB Spectrin, beta, erythrocytic (Includes spherocytosis, clinical type I) variant (Fragment); Gene_Symbol=SPTB Isoform 2 of Spectrin beta chain, erythrocyte			2	99.0000009536743	LQTAYAGEKAEAIQNK		missed K-A@9	-0.0122317001223564	1733.88244628906	578.9681	1733.89477539063	578.972229003906	3	16	1.1.1.2415.12	1	19.1388	486.7423	19.1474
3	186.04	186.04	52.7400016784668	48.8400012254715	47.0800012350082	IPI:IPI00914949.1; IPI:IPI00216704.9	Gene_Symbol=SPTB Spectrin, beta, erythrocytic (Includes spherocytosis, clinical type I) variant (Fragment); Gene_Symbol=SPTB Isoform 2 of Spectrin beta chain, erythrocyte			2	99.0000009536743	LVAEGNLYSDK			-0.00257962010800838	1207.60583496094	604.8102	1207.60852050781	604.8115234375	2	16	1.1.1.2475.16	1	21.7578	3159.405	21.8157
3	186.04	186.04	52.7400016784668	48.8400012254715	47.0800012350082	IPI:IPI00914949.1; IPI:IPI00216704.9	Gene_Symbol=SPTB Spectrin, beta, erythrocytic (Includes spherocytosis, clinical type I) variant (Fragment); Gene_Symbol=SPTB Isoform 2 of Spectrin beta chain, erythrocyte			2	99.0000009536743	LVAEGNLYSDKIK		missed K-I@11	0.00157635996583849	1448.78918457031	483.937	1448.78747558594	483.936431884766	3	13	1.1.1.2492.12	1	22.5105	1988.695	22.4403
3	186.04	186.04	52.7400016784668	48.8400012254715	47.0800012350082	IPI:IPI00914949.1; IPI:IPI00216704.9	Gene_Symbol=SPTB Spectrin, beta, erythrocytic (Includes spherocytosis, clinical type I) variant (Fragment); Gene_Symbol=SPTB Isoform 2 of Spectrin beta chain, erythrocyte			2	99.0000009536743	LVAQDNFGYDLAAVEAAK			-0.00898048002272844	1893.93823242188	947.9764	1893.947265625	947.980895996094	2	30	1.1.1.2879.7	1	39.5444	1129.541	39.5928
3	186.04	186.04	52.7400016784668	48.8400012254715	47.0800012350082	IPI:IPI00914949.1; IPI:IPI00216704.9	Gene_Symbol=SPTB Spectrin, beta, erythrocytic (Includes spherocytosis, clinical type I) variant (Fragment); Gene_Symbol=SPTB Isoform 2 of Spectrin beta chain, erythrocyte			2	99.0000009536743	LVAQDNFGYDLAAVEAAKK		missed K-K@18	-0.000236481995671056	2022.04174804688	675.0212	2022.04223632813	675.021362304688	3	22	1.1.1.2744.14	1	33.5964	1479.345	33.5238
3	186.04	186.04	52.7400016784668	48.8400012254715	47.0800012350082	IPI:IPI00914949.1; IPI:IPI00216704.9	Gene_Symbol=SPTB Spectrin, beta, erythrocytic (Includes spherocytosis, clinical type I) variant (Fragment); Gene_Symbol=SPTB Isoform 2 of Spectrin beta chain, erythrocyte			2	99.0000009536743	LWDELQATTK			-0.000899201026186347	1203.61267089844	602.8136	1203.61352539063	602.814025878906	2	17	1.1.1.2591.7	1	26.8808	1619.119	26.9061
3	186.04	186.04	52.7400016784668	48.8400012254715	47.0800012350082	IPI:IPI00914949.1; IPI:IPI00216704.9	Gene_Symbol=SPTB Spectrin, beta, erythrocytic (Includes spherocytosis, clinical type I) variant (Fragment); Gene_Symbol=SPTB Isoform 2 of Spectrin beta chain, erythrocyte			2	99.0000009536743	LWSYLQELLQSR			-0.00119145994540304	1534.81323242188	768.4139	1534.81433105469	768.414489746094	2	19	1.1.1.3238.6	1	55.4603	474.7277	55.5659
3	186.04	186.04	52.7400016784668	48.8400012254715	47.0800012350082	IPI:IPI00914949.1; IPI:IPI00216704.9	Gene_Symbol=SPTB Spectrin, beta, erythrocytic (Includes spherocytosis, clinical type I) variant (Fragment); Gene_Symbol=SPTB Isoform 2 of Spectrin beta chain, erythrocyte			2	99.0000009536743	MLLEVCQF	Oxidation(M)@1; Methylthio(C)@6	cleaved F-S@C-term	0.000376784999389201	1043.44921875	522.7319	1043.44897460938	522.731750488281	2	10	1.1.1.3221.5	1	54.6845	142.0437	54.7097
3	186.04	186.04	52.7400016784668	48.8400012254715	47.0800012350082	IPI:IPI00914949.1; IPI:IPI00216704.9	Gene_Symbol=SPTB Spectrin, beta, erythrocytic (Includes spherocytosis, clinical type I) variant (Fragment); Gene_Symbol=SPTB Isoform 2 of Spectrin beta chain, erythrocyte			2	99.0000009536743	NFSACLELGESLLQR	Methylthio(C)@5		0.00112389994319528	1724.82360839844	575.9485	1724.82263183594	575.948120117188	3	23	1.1.1.3482.2	1	65.7196	155.5631	65.6801
3	186.04	186.04	52.7400016784668	48.8400012254715	47.0800012350082	IPI:IPI00914949.1; IPI:IPI00216704.9	Gene_Symbol=SPTB Spectrin, beta, erythrocytic (Includes spherocytosis, clinical type I) variant (Fragment); Gene_Symbol=SPTB Isoform 2 of Spectrin beta chain, erythrocyte			2	99.0000009536743	NLQDAENFFQFQGDADDLK			-0.000306720001390204	2213.986328125	739.0027	2213.98657226563	739.002807617188	3	19	1.1.1.2998.10	1	44.7309	1500.101	44.6646
3	186.04	186.04	52.7400016784668	48.8400012254715	47.0800012350082	IPI:IPI00914949.1; IPI:IPI00216704.9	Gene_Symbol=SPTB Spectrin, beta, erythrocytic (Includes spherocytosis, clinical type I) variant (Fragment); Gene_Symbol=SPTB Isoform 2 of Spectrin beta chain, erythrocyte			2	99.0000009536743	NQTLQNEILGHTPR			0.000179251001100056	1619.83813476563	540.9533	1619.83801269531	540.953247070313	3	16	1.1.1.2573.8	1	26.0754	1573.876	26.1471
3	186.04	186.04	52.7400016784668	48.8400012254715	47.0800012350082	IPI:IPI00914949.1; IPI:IPI00216704.9	Gene_Symbol=SPTB Spectrin, beta, erythrocytic (Includes spherocytosis, clinical type I) variant (Fragment); Gene_Symbol=SPTB Isoform 2 of Spectrin beta chain, erythrocyte			2	99.0000009536743	QIAERPAEETGPQEEEGETAGEAPVSHHAATER	Gln->pyro-Glu@N-term		-0.0140594998374581	3495.56323242188	874.8981	3495.57739257813	874.901672363281	4	26	1.1.1.2446.20	1	20.4971	1031.689	20.504
3	186.04	186.04	52.7400016784668	48.8400012254715	47.0800012350082	IPI:IPI00914949.1; IPI:IPI00216704.9	Gene_Symbol=SPTB Spectrin, beta, erythrocytic (Includes spherocytosis, clinical type I) variant (Fragment); Gene_Symbol=SPTB Isoform 2 of Spectrin beta chain, erythrocyte			2	99.0000009536743	QLGIIPLLDPEDVFTENPDEK			0.000137284005177207	2381.20043945313	794.7407	2381.2001953125	794.740661621094	3	27	1.1.1.3338.3	1	59.9651	693.571	60.061
3	186.04	186.04	52.7400016784668	48.8400012254715	47.0800012350082	IPI:IPI00914949.1; IPI:IPI00216704.9	Gene_Symbol=SPTB Spectrin, beta, erythrocytic (Includes spherocytosis, clinical type I) variant (Fragment); Gene_Symbol=SPTB Isoform 2 of Spectrin beta chain, erythrocyte			2	99.0000009536743	QLMDEKPQFTALVSQK	Gln->pyro-Glu@N-term		-0.0196656994521618	1844.91442871094	923.4645	1844.93420410156	923.474365234375	2	15	1.1.1.2826.17	1	37.1968	509.9631	37.2087
3	186.04	186.04	52.7400016784668	48.8400012254715	47.0800012350082	IPI:IPI00914949.1; IPI:IPI00216704.9	Gene_Symbol=SPTB Spectrin, beta, erythrocytic (Includes spherocytosis, clinical type I) variant (Fragment); Gene_Symbol=SPTB Isoform 2 of Spectrin beta chain, erythrocyte			2	99.0000009536743	QRLETTLALQK		missed R-L@2	0.00251155998557806	1299.75366210938	434.2585	1299.75109863281	434.257629394531	3	15	1.1.1.2472.5	1	21.6073	315.1587	21.5955
3	186.04	186.04	52.7400016784668	48.8400012254715	47.0800012350082	IPI:IPI00914949.1; IPI:IPI00216704.9	Gene_Symbol=SPTB Spectrin, beta, erythrocytic (Includes spherocytosis, clinical type I) variant (Fragment); Gene_Symbol=SPTB Isoform 2 of Spectrin beta chain, erythrocyte			2	99.0000009536743	QYQDHLNTR	Gln->pyro-Glu@N-term		-0.00299930991604924	1156.52331542969	579.2689	1156.52612304688	579.270324707031	2	14	1.1.1.2424.14	1	19.5227	1981.605	19.5396
3	186.04	186.04	52.7400016784668	48.8400012254715	47.0800012350082	IPI:IPI00914949.1; IPI:IPI00216704.9	Gene_Symbol=SPTB Spectrin, beta, erythrocytic (Includes spherocytosis, clinical type I) variant (Fragment); Gene_Symbol=SPTB Isoform 2 of Spectrin beta chain, erythrocyte			2	99.0000009536743	SDDPGKDLTSVNR		missed K-D@6	0.00089264998678118	1402.66955566406	468.5638	1402.66882324219	468.563568115234	3	20	1.1.1.2405.4	1	18.6812	1838.318	18.7149
3	186.04	186.04	52.7400016784668	48.8400012254715	47.0800012350082	IPI:IPI00914949.1; IPI:IPI00216704.9	Gene_Symbol=SPTB Spectrin, beta, erythrocytic (Includes spherocytosis, clinical type I) variant (Fragment); Gene_Symbol=SPTB Isoform 2 of Spectrin beta chain, erythrocyte			2	99.0000009536743	SLTGVQQQLQAF		cleaved N-S@N-term; cleaved F-S@C-term	-0.000354701012838632	1318.68762207031	660.3511	1318.68811035156	660.351318359375	2	15	1.1.1.2850.11	1	38.2507	446.5188	38.2282
3	186.04	186.04	52.7400016784668	48.8400012254715	47.0800012350082	IPI:IPI00914949.1; IPI:IPI00216704.9	Gene_Symbol=SPTB Spectrin, beta, erythrocytic (Includes spherocytosis, clinical type I) variant (Fragment); Gene_Symbol=SPTB Isoform 2 of Spectrin beta chain, erythrocyte			2	99.0000009536743	SYLQELLQSR		cleaved W-S@N-term	0.000737851019948721	1235.65173339844	618.8331	1235.65100097656	618.832763671875	2	12	1.1.1.2903.10	1	40.5736	202.7438	40.5523
3	186.04	186.04	52.7400016784668	48.8400012254715	47.0800012350082	IPI:IPI00914949.1; IPI:IPI00216704.9	Gene_Symbol=SPTB Spectrin, beta, erythrocytic (Includes spherocytosis, clinical type I) variant (Fragment); Gene_Symbol=SPTB Isoform 2 of Spectrin beta chain, erythrocyte			2	99.0000009536743	TLMTQIDGVNLAANSLVESGHPR	Oxidation(M)@3		0.000270113989245147	2438.22290039063	813.7482	2438.22241210938	813.748046875	3	25	1.1.1.2792.19	1	35.7048	607.2083	35.6695
3	186.04	186.04	52.7400016784668	48.8400012254715	47.0800012350082	IPI:IPI00914949.1; IPI:IPI00216704.9	Gene_Symbol=SPTB Spectrin, beta, erythrocytic (Includes spherocytosis, clinical type I) variant (Fragment); Gene_Symbol=SPTB Isoform 2 of Spectrin beta chain, erythrocyte			2	99.0000009536743	TQLVDTADKFR		missed K-F@9	-0.000700364995282143	1292.671875	431.8979	1292.67248535156	431.898101806641	3	13	1.1.1.2493.4	1	22.5425	2509.512	22.576
3	186.04	186.04	52.7400016784668	48.8400012254715	47.0800012350082	IPI:IPI00914949.1; IPI:IPI00216704.9	Gene_Symbol=SPTB Spectrin, beta, erythrocytic (Includes spherocytosis, clinical type I) variant (Fragment); Gene_Symbol=SPTB Isoform 2 of Spectrin beta chain, erythrocyte			2	99.0000009536743	TSATEFENVGNQPPYSR	Protein Terminal Acetyl@N-term	cleaved M-T@N-term	-0.000440086994785815	1937.87512207031	969.9448	1937.87548828125	969.945068359375	2	21	1.1.1.2649.20	1	29.4438	666.4827	29.4056
3	186.04	186.04	52.7400016784668	48.8400012254715	47.0800012350082	IPI:IPI00914949.1; IPI:IPI00216704.9	Gene_Symbol=SPTB Spectrin, beta, erythrocytic (Includes spherocytosis, clinical type I) variant (Fragment); Gene_Symbol=SPTB Isoform 2 of Spectrin beta chain, erythrocyte			2	99.0000009536743	VDNVNAFIER			-0.000369893998140469	1175.59301757813	588.8038	1175.59350585938	588.804016113281	2	14	1.1.1.2571.14	1	25.9966	3231.775	25.8795
3	186.04	186.04	52.7400016784668	48.8400012254715	47.0800012350082	IPI:IPI00914949.1; IPI:IPI00216704.9	Gene_Symbol=SPTB Spectrin, beta, erythrocytic (Includes spherocytosis, clinical type I) variant (Fragment); Gene_Symbol=SPTB Isoform 2 of Spectrin beta chain, erythrocyte			2	99.0000009536743	VHLENMGSHDIVDGNHR			-0.00344502995721996	1928.8876953125	483.2292	1928.89111328125	483.230072021484	4	26	1.1.1.2423.8	1	19.469	1454.021	19.4959
3	186.04	186.04	52.7400016784668	48.8400012254715	47.0800012350082	IPI:IPI00914949.1; IPI:IPI00216704.9	Gene_Symbol=SPTB Spectrin, beta, erythrocytic (Includes spherocytosis, clinical type I) variant (Fragment); Gene_Symbol=SPTB Isoform 2 of Spectrin beta chain, erythrocyte			2	99.0000009536743	VHNYCVDCEETSK	Methylthio(C)@5; Methylthio(C)@8		0.00111227005254477	1617.59436035156	540.2054	1617.59313964844	540.205017089844	3	17	1.1.1.2574.13	1	26.1285	1022.893	26.1024
3	186.04	186.04	52.7400016784668	48.8400012254715	47.0800012350082	IPI:IPI00914949.1; IPI:IPI00216704.9	Gene_Symbol=SPTB Spectrin, beta, erythrocytic (Includes spherocytosis, clinical type I) variant (Fragment); Gene_Symbol=SPTB Isoform 2 of Spectrin beta chain, erythrocyte			2	99.0000009536743	VIDHAIETEK			-0.00105283001903445	1153.59704589844	385.5396	1153.59790039063	385.539916992188	3	12	1.1.1.2351.2	1	16.2691	71.4241	16.3009
3	186.04	186.04	52.7400016784668	48.8400012254715	47.0800012350082	IPI:IPI00914949.1; IPI:IPI00216704.9	Gene_Symbol=SPTB Spectrin, beta, erythrocytic (Includes spherocytosis, clinical type I) variant (Fragment); Gene_Symbol=SPTB Isoform 2 of Spectrin beta chain, erythrocyte			2	99.0000009536743	VIQGQTDPEYLLLGQR			0.00625811005011201	1828.97473144531	915.4946	1828.96826171875	915.491455078125	2	24	1.1.1.2809.16	1	36.4557	2181.606	36.5127
3	186.04	186.04	52.7400016784668	48.8400012254715	47.0800012350082	IPI:IPI00914949.1; IPI:IPI00216704.9	Gene_Symbol=SPTB Spectrin, beta, erythrocytic (Includes spherocytosis, clinical type I) variant (Fragment); Gene_Symbol=SPTB Isoform 2 of Spectrin beta chain, erythrocyte			2	99.0000009536743	VKAITAATLKFTEGKGYQPCDPQVIQDR	Methylthio(C)@20	missed K-A@2; missed K-F@10; missed K-G@15	2.97889995574951	3125.56811523438	782.3993	3122.58935546875	781.654602050781	4	11	1.1.1.2616.19	1	27.9834	1134.865	27.9919
3	186.04	186.04	52.7400016784668	48.8400012254715	47.0800012350082	IPI:IPI00914949.1; IPI:IPI00216704.9	Gene_Symbol=SPTB Spectrin, beta, erythrocytic (Includes spherocytosis, clinical type I) variant (Fragment); Gene_Symbol=SPTB Isoform 2 of Spectrin beta chain, erythrocyte			2	99.0000009536743	WDAPDDELDNDNSSAR			-0.00174060999415815	1818.72741699219	910.371	1818.72924804688	910.371887207031	2	22	1.1.1.2529.19	1	24.1595	663.1851	24.1246
3	186.04	186.04	52.7400016784668	48.8400012254715	47.0800012350082	IPI:IPI00914949.1; IPI:IPI00216704.9	Gene_Symbol=SPTB Spectrin, beta, erythrocytic (Includes spherocytosis, clinical type I) variant (Fragment); Gene_Symbol=SPTB Isoform 2 of Spectrin beta chain, erythrocyte			2	99.0000009536743	WISAMEDQLR			0.00105058995541185	1247.59790039063	624.8062	1247.59680175781	624.805725097656	2	14	1.1.1.2657.12	1	29.787	1856.574	29.7182
3	186.04	186.04	52.7400016784668	48.8400012254715	47.0800012350082	IPI:IPI00914949.1; IPI:IPI00216704.9	Gene_Symbol=SPTB Spectrin, beta, erythrocytic (Includes spherocytosis, clinical type I) variant (Fragment); Gene_Symbol=SPTB Isoform 2 of Spectrin beta chain, erythrocyte			2	99.0000009536743	WLAEMEMPDTLEDLEVVQHR	Oxidation(M)@5; Oxidation(M)@7		0.0135586000978947	2472.14379882813	825.0552	2472.13012695313	825.050659179688	3	20	1.1.1.2808.10	1	36.4172	551.2582	36.4258
3	186.04	186.04	52.7400016784668	48.8400012254715	47.0800012350082	IPI:IPI00914949.1; IPI:IPI00216704.9	Gene_Symbol=SPTB Spectrin, beta, erythrocytic (Includes spherocytosis, clinical type I) variant (Fragment); Gene_Symbol=SPTB Isoform 2 of Spectrin beta chain, erythrocyte			2	99.0000009536743	WQAFQTLVSER			-0.000537831976544112	1363.68811035156	682.8513	1363.6884765625	682.851501464844	2	17	1.1.1.2770.8	1	34.7267	2637.289	34.7972
3	186.04	186.04	52.7400016784668	48.8400012254715	47.0800012350082	IPI:IPI00914949.1; IPI:IPI00216704.9	Gene_Symbol=SPTB Spectrin, beta, erythrocytic (Includes spherocytosis, clinical type I) variant (Fragment); Gene_Symbol=SPTB Isoform 2 of Spectrin beta chain, erythrocyte			2	99.0000009536743	YFYTGAEILGLIDEK			1.24223997772788E-05	1730.87670898438	866.4456	1730.87670898438	866.445617675781	2	23	1.1.1.3207.6	1	54.0728	492.6086	54.1823
3	186.04	186.04	52.7400016784668	48.8400012254715	47.0800012350082	IPI:IPI00914949.1; IPI:IPI00216704.9	Gene_Symbol=SPTB Spectrin, beta, erythrocytic (Includes spherocytosis, clinical type I) variant (Fragment); Gene_Symbol=SPTB Isoform 2 of Spectrin beta chain, erythrocyte			2	99.0000009536743	YHQGINAEIETR			-0.00196808995679021	1429.69299316406	477.5716	1429.69494628906	477.572265625	3	13	1.1.1.2425.6	1	19.5531	2082.691	19.4089
3	186.04	186.04	52.7400016784668	48.8400012254715	47.0800012350082	IPI:IPI00914949.1; IPI:IPI00216704.9	Gene_Symbol=SPTB Spectrin, beta, erythrocytic (Includes spherocytosis, clinical type I) variant (Fragment); Gene_Symbol=SPTB Isoform 2 of Spectrin beta chain, erythrocyte			1.42021656036377	96.89000248909	AHLLSAEFGK			0.00141953001730144	1071.57275390625	358.1982	1071.5712890625	358.197692871094	3	12	1.1.1.2500.2	1	22.8516	2561.74	22.8885
3	186.04	186.04	52.7400016784668	48.8400012254715	47.0800012350082	IPI:IPI00914949.1; IPI:IPI00216704.9	Gene_Symbol=SPTB Spectrin, beta, erythrocytic (Includes spherocytosis, clinical type I) variant (Fragment); Gene_Symbol=SPTB Isoform 2 of Spectrin beta chain, erythrocyte			1.23657178878784	97.1199989318848	QFGHPQIEAR	Gln->pyro-Glu@N-term		-0.00404383009299636	1164.56372070313	583.2891	1164.56762695313	583.291076660156	2	12	1.1.1.2508.18	1	23.2384	1112.365	23.2044
3	186.04	186.04	52.7400016784668	48.8400012254715	47.0800012350082	IPI:IPI00914949.1; IPI:IPI00216704.9	Gene_Symbol=SPTB Spectrin, beta, erythrocytic (Includes spherocytosis, clinical type I) variant (Fragment); Gene_Symbol=SPTB Isoform 2 of Spectrin beta chain, erythrocyte			1.01322829723358	91.8500006198883	AFEDELR			0.000760595023166388	878.414245605469	440.2144	878.413391113281	440.213989257813	2	9	1.1.1.2497.2	1	22.7181	3960.53	22.7991
3	186.04	186.04	52.7400016784668	48.8400012254715	47.0800012350082	IPI:IPI00914949.1; IPI:IPI00216704.9	Gene_Symbol=SPTB Spectrin, beta, erythrocytic (Includes spherocytosis, clinical type I) variant (Fragment); Gene_Symbol=SPTB Isoform 2 of Spectrin beta chain, erythrocyte			0.793174088001251	86.379998922348	ALQFLK			0.00171258999034762	718.439453125	360.227	718.437744140625	360.226165771484	2	9	1.1.1.2574.2	1	26.1102	2171.432	26.058
3	186.04	186.04	52.7400016784668	48.8400012254715	47.0800012350082	IPI:IPI00914949.1; IPI:IPI00216704.9	Gene_Symbol=SPTB Spectrin, beta, erythrocytic (Includes spherocytosis, clinical type I) variant (Fragment); Gene_Symbol=SPTB Isoform 2 of Spectrin beta chain, erythrocyte			0.45222532749176	79.1599988937378	QIETQERPR	Gln->pyro-Glu@N-term		-0.00523700984194875	1138.56787109375	570.2912	1138.57312011719	570.293823242188	2	8	1.1.1.2385.8	1	17.8086	267.8223	17.9118
3	186.04	186.04	52.7400016784668	48.8400012254715	47.0800012350082	IPI:IPI00914949.1; IPI:IPI00216704.9	Gene_Symbol=SPTB Spectrin, beta, erythrocytic (Includes spherocytosis, clinical type I) variant (Fragment); Gene_Symbol=SPTB Isoform 2 of Spectrin beta chain, erythrocyte			0.373659640550613	62.389999628067	FFSMAR			0.00262101995758712	757.360900878906	379.6877	757.358154296875	379.686340332031	2	7	1.1.1.2534.2	1	24.3495	707.333	24.2985
3	186.04	186.04	52.7400016784668	48.8400012254715	47.0800012350082	IPI:IPI00914949.1; IPI:IPI00216704.9	Gene_Symbol=SPTB Spectrin, beta, erythrocytic (Includes spherocytosis, clinical type I) variant (Fragment); Gene_Symbol=SPTB Isoform 2 of Spectrin beta chain, erythrocyte			0.322393029928207	57.2399973869324	LETTLALQK			-0.0119882998988032	1015.57946777344	508.797	1015.59136962891	508.802947998047	2	10	1.1.1.2506.9	1	23.1339	3292.501	23.0691
3	186.04	186.04	52.7400016784668	48.8400012254715	47.0800012350082	IPI:IPI00914949.1; IPI:IPI00216704.9	Gene_Symbol=SPTB Spectrin, beta, erythrocytic (Includes spherocytosis, clinical type I) variant (Fragment); Gene_Symbol=SPTB Isoform 2 of Spectrin beta chain, erythrocyte			0.298432022333145	54.6000003814697	LQGQVDKHYAGLK		missed K-H@7	-0.00105012999847531	1455.78259277344	364.9529	1455.78344726563	364.953125	4	8	1.1.1.2378.2	1	17.4737	119.3361	17.4636
3	186.04	186.04	52.7400016784668	48.8400012254715	47.0800012350082	IPI:IPI00914949.1; IPI:IPI00216704.9	Gene_Symbol=SPTB Spectrin, beta, erythrocytic (Includes spherocytosis, clinical type I) variant (Fragment); Gene_Symbol=SPTB Isoform 2 of Spectrin beta chain, erythrocyte			0.134303942322731	30.5200010538101	LVSDINR			-0.00664974004030228	815.443481445313	408.729	815.450134277344	408.732330322266	2	5	1.1.1.2372.4	1	17.2145	97.5959	17.193
3	186.04	186.04	52.7400016784668	48.8400012254715	47.0800012350082	IPI:IPI00914949.1; IPI:IPI00216704.9	Gene_Symbol=SPTB Spectrin, beta, erythrocytic (Includes spherocytosis, clinical type I) variant (Fragment); Gene_Symbol=SPTB Isoform 2 of Spectrin beta chain, erythrocyte			0	36.4399999380112	AFEDELR			0.000760595023166388	878.414245605469	440.2144	878.413391113281	440.213989257813	2	7	1.1.1.2501.8	1	22.9068	3960.53	22.7991
3	186.04	186.04	52.7400016784668	48.8400012254715	47.0800012350082	IPI:IPI00914949.1; IPI:IPI00216704.9	Gene_Symbol=SPTB Spectrin, beta, erythrocytic (Includes spherocytosis, clinical type I) variant (Fragment); Gene_Symbol=SPTB Isoform 2 of Spectrin beta chain, erythrocyte			0	96.5300023555756	AHLLSAEFGK			0.00141953001730144	1071.57275390625	358.1982	1071.5712890625	358.197692871094	3	12	1.1.1.2503.2	1	22.9874	2561.74	22.8885
3	186.04	186.04	52.7400016784668	48.8400012254715	47.0800012350082	IPI:IPI00914949.1; IPI:IPI00216704.9	Gene_Symbol=SPTB Spectrin, beta, erythrocytic (Includes spherocytosis, clinical type I) variant (Fragment); Gene_Symbol=SPTB Isoform 2 of Spectrin beta chain, erythrocyte			0	64.8299992084503	ALQFLK			0.00171258999034762	718.439453125	360.227	718.437744140625	360.226165771484	2	8	1.1.1.2571.2	1	25.9766	2171.432	26.058
3	186.04	186.04	52.7400016784668	48.8400012254715	47.0800012350082	IPI:IPI00914949.1; IPI:IPI00216704.9	Gene_Symbol=SPTB Spectrin, beta, erythrocytic (Includes spherocytosis, clinical type I) variant (Fragment); Gene_Symbol=SPTB Isoform 2 of Spectrin beta chain, erythrocyte			0	98.9499986171722	AQEASVLLR			-0.000880365027114749	985.554870605469	493.7847	985.5556640625	493.785095214844	2	12	1.1.1.2494.9	1	22.596	3093.505	22.6662
3	186.04	186.04	52.7400016784668	48.8400012254715	47.0800012350082	IPI:IPI00914949.1; IPI:IPI00216704.9	Gene_Symbol=SPTB Spectrin, beta, erythrocytic (Includes spherocytosis, clinical type I) variant (Fragment); Gene_Symbol=SPTB Isoform 2 of Spectrin beta chain, erythrocyte			0	99.0000009536743	DLAGIIAIQR			0.00170337001327425	1068.630859375	535.3227	1068.62915039063	535.321838378906	2	16	1.1.1.2768.5	1	34.6346	3247.07	34.6665
3	186.04	186.04	52.7400016784668	48.8400012254715	47.0800012350082	IPI:IPI00914949.1; IPI:IPI00216704.9	Gene_Symbol=SPTB Spectrin, beta, erythrocytic (Includes spherocytosis, clinical type I) variant (Fragment); Gene_Symbol=SPTB Isoform 2 of Spectrin beta chain, erythrocyte			0	99.0000009536743	DLEDETLWVEER			-0.000300952990073711	1532.69921875	767.3569	1532.69946289063	767.356994628906	2	18	1.1.1.2839.15	1	37.7697	1269.764	37.8295
3	186.04	186.04	52.7400016784668	48.8400012254715	47.0800012350082	IPI:IPI00914949.1; IPI:IPI00216704.9	Gene_Symbol=SPTB Spectrin, beta, erythrocytic (Includes spherocytosis, clinical type I) variant (Fragment); Gene_Symbol=SPTB Isoform 2 of Spectrin beta chain, erythrocyte			0	99.0000009536743	DLLSWMESIIR	Oxidation(M)@6		0.00283809006214142	1377.69909667969	689.8568	1377.6962890625	689.855407714844	2	11	1.1.1.3072.12	1	48.0233	208.1365	48.0879
3	186.04	186.04	52.7400016784668	48.8400012254715	47.0800012350082	IPI:IPI00914949.1; IPI:IPI00216704.9	Gene_Symbol=SPTB Spectrin, beta, erythrocytic (Includes spherocytosis, clinical type I) variant (Fragment); Gene_Symbol=SPTB Isoform 2 of Spectrin beta chain, erythrocyte			0	99.0000009536743	DVSSVELLMK			0.00350188999436796	1119.58801269531	560.8013	1119.58459472656	560.799560546875	2	13	1.1.1.2738.6	1	33.3154	1189.525	33.3902
3	186.04	186.04	52.7400016784668	48.8400012254715	47.0800012350082	IPI:IPI00914949.1; IPI:IPI00216704.9	Gene_Symbol=SPTB Spectrin, beta, erythrocytic (Includes spherocytosis, clinical type I) variant (Fragment); Gene_Symbol=SPTB Isoform 2 of Spectrin beta chain, erythrocyte			0	99.0000009536743	DVSSVELLMK	Oxidation(M)@9		0.00070670701097697	1135.58032226563	568.7974	1135.57946777344	568.796997070313	2	15	1.1.1.2568.12	1	25.8593	1545.15	25.8795
3	186.04	186.04	52.7400016784668	48.8400012254715	47.0800012350082	IPI:IPI00914949.1; IPI:IPI00216704.9	Gene_Symbol=SPTB Spectrin, beta, erythrocytic (Includes spherocytosis, clinical type I) variant (Fragment); Gene_Symbol=SPTB Isoform 2 of Spectrin beta chain, erythrocyte			0	99.0000009536743	ELPEDVGLDASTAESFHR			-0.00451117008924484	1971.91296386719	658.3116	1971.91735839844	658.313049316406	3	15	1.1.1.2632.15	1	28.6862	845.3126	28.6568
3	186.04	186.04	52.7400016784668	48.8400012254715	47.0800012350082	IPI:IPI00914949.1; IPI:IPI00216704.9	Gene_Symbol=SPTB Spectrin, beta, erythrocytic (Includes spherocytosis, clinical type I) variant (Fragment); Gene_Symbol=SPTB Isoform 2 of Spectrin beta chain, erythrocyte			0	99.0000009536743	ELVASSPEMGQDFDHVTLLR	Oxidation(M)@9		0.00251145008951426	2259.08642578125	754.0361	2259.08422851563	754.035339355469	3	20	1.1.1.2692.12	1	31.3248	1103.494	31.2468
3	186.04	186.04	52.7400016784668	48.8400012254715	47.0800012350082	IPI:IPI00914949.1; IPI:IPI00216704.9	Gene_Symbol=SPTB Spectrin, beta, erythrocytic (Includes spherocytosis, clinical type I) variant (Fragment); Gene_Symbol=SPTB Isoform 2 of Spectrin beta chain, erythrocyte			0	99.0000009536743	ELYQQVVAQADLR			0.00282663991674781	1531.80224609375	766.9084	1531.79943847656	766.906982421875	2	15	1.1.1.2695.9	1	31.4415	1077.19	31.2468
3	186.04	186.04	52.7400016784668	48.8400012254715	47.0800012350082	IPI:IPI00914949.1; IPI:IPI00216704.9	Gene_Symbol=SPTB Spectrin, beta, erythrocytic (Includes spherocytosis, clinical type I) variant (Fragment); Gene_Symbol=SPTB Isoform 2 of Spectrin beta chain, erythrocyte			0	99.0000009536743	ETDDLEQWISEK			-0.000570766977034509	1491.67224121094	746.8434	1491.67297363281	746.84375	2	18	1.1.1.2830.14	1	37.3678	1482.237	37.2527
3	186.04	186.04	52.7400016784668	48.8400012254715	47.0800012350082	IPI:IPI00914949.1; IPI:IPI00216704.9	Gene_Symbol=SPTB Spectrin, beta, erythrocytic (Includes spherocytosis, clinical type I) variant (Fragment); Gene_Symbol=SPTB Isoform 2 of Spectrin beta chain, erythrocyte			0	99.0000009536743	FANSLTGVQQQLQAF		cleaved F-S@C-term	-0.00185114005580544	1650.83471679688	826.4246	1650.83654785156	826.425537109375	2	13	1.1.1.3024.17	1	45.8997	664.4825	45.9116
3	186.04	186.04	52.7400016784668	48.8400012254715	47.0800012350082	IPI:IPI00914949.1; IPI:IPI00216704.9	Gene_Symbol=SPTB Spectrin, beta, erythrocytic (Includes spherocytosis, clinical type I) variant (Fragment); Gene_Symbol=SPTB Isoform 2 of Spectrin beta chain, erythrocyte			0	99.0000009536743	FANSLTGVQQQLQAF		cleaved F-S@C-term	-0.00185114005580544	1650.83471679688	826.4246	1650.83654785156	826.425537109375	2	13	1.1.1.3027.18	1	46.0362	664.4825	45.9116
3	186.04	186.04	52.7400016784668	48.8400012254715	47.0800012350082	IPI:IPI00914949.1; IPI:IPI00216704.9	Gene_Symbol=SPTB Spectrin, beta, erythrocytic (Includes spherocytosis, clinical type I) variant (Fragment); Gene_Symbol=SPTB Isoform 2 of Spectrin beta chain, erythrocyte			0	99.0000009536743	FDILDQEMK			-0.000358454009983689	1137.53723144531	569.7759	1137.53759765625	569.776062011719	2	10	1.1.1.2715.14	1	32.318	1864.308	32.1611
3	186.04	186.04	52.7400016784668	48.8400012254715	47.0800012350082	IPI:IPI00914949.1; IPI:IPI00216704.9	Gene_Symbol=SPTB Spectrin, beta, erythrocytic (Includes spherocytosis, clinical type I) variant (Fragment); Gene_Symbol=SPTB Isoform 2 of Spectrin beta chain, erythrocyte			0	99.0000009536743	FFWEMDEAESWIK	Oxidation(M)@5		0.00388257997110486	1732.748046875	867.3813	1732.74426269531	867.379455566406	2	17	1.1.1.3062.17	1	47.5868	398.7823	47.6434
3	186.04	186.04	52.7400016784668	48.8400012254715	47.0800012350082	IPI:IPI00914949.1; IPI:IPI00216704.9	Gene_Symbol=SPTB Spectrin, beta, erythrocytic (Includes spherocytosis, clinical type I) variant (Fragment); Gene_Symbol=SPTB Isoform 2 of Spectrin beta chain, erythrocyte			0	99.0000009536743	FFWEMDEAESWIK	Oxidation(M)@5		0.00388257997110486	1732.748046875	867.3813	1732.74426269531	867.379455566406	2	14	1.1.1.3065.17	1	47.721	398.7823	47.6434
3	186.04	186.04	52.7400016784668	48.8400012254715	47.0800012350082	IPI:IPI00914949.1; IPI:IPI00216704.9	Gene_Symbol=SPTB Spectrin, beta, erythrocytic (Includes spherocytosis, clinical type I) variant (Fragment); Gene_Symbol=SPTB Isoform 2 of Spectrin beta chain, erythrocyte			0	99.0000009536743	FFWEMDEAESWIK			0.00568545982241631	1716.75512695313	859.3848	1716.74938964844	859.381958007813	2	19	1.1.1.3220.5	1	54.646	217.6656	54.7535
3	186.04	186.04	52.7400016784668	48.8400012254715	47.0800012350082	IPI:IPI00914949.1; IPI:IPI00216704.9	Gene_Symbol=SPTB Spectrin, beta, erythrocytic (Includes spherocytosis, clinical type I) variant (Fragment); Gene_Symbol=SPTB Isoform 2 of Spectrin beta chain, erythrocyte			0	99.0000009536743	FLDLLEPLGR			0.00069957401137799	1171.66088867188	586.8377	1171.66015625	586.837341308594	2	13	1.1.1.3093.6	1	48.9339	2371.01	49.0991
3	186.04	186.04	52.7400016784668	48.8400012254715	47.0800012350082	IPI:IPI00914949.1; IPI:IPI00216704.9	Gene_Symbol=SPTB Spectrin, beta, erythrocytic (Includes spherocytosis, clinical type I) variant (Fragment); Gene_Symbol=SPTB Isoform 2 of Spectrin beta chain, erythrocyte			0	99.0000009536743	FLDLLEPLGR			0.00069957401137799	1171.66088867188	586.8377	1171.66015625	586.837341308594	2	14	1.1.1.3096.8	1	49.0722	2371.01	49.0991
3	186.04	186.04	52.7400016784668	48.8400012254715	47.0800012350082	IPI:IPI00914949.1; IPI:IPI00216704.9	Gene_Symbol=SPTB Spectrin, beta, erythrocytic (Includes spherocytosis, clinical type I) variant (Fragment); Gene_Symbol=SPTB Isoform 2 of Spectrin beta chain, erythrocyte			0	99.0000009536743	FLDLLEPLGR			0.00069957401137799	1171.66088867188	586.8377	1171.66015625	586.837341308594	2	12	1.1.1.3102.6	1	49.3393	2371.01	49.0991
3	186.04	186.04	52.7400016784668	48.8400012254715	47.0800012350082	IPI:IPI00914949.1; IPI:IPI00216704.9	Gene_Symbol=SPTB Spectrin, beta, erythrocytic (Includes spherocytosis, clinical type I) variant (Fragment); Gene_Symbol=SPTB Isoform 2 of Spectrin beta chain, erythrocyte			0	99.0000009536743	FLDLLEPLGR			0.00069957401137799	1171.66088867188	586.8377	1171.66015625	586.837341308594	2	10	1.1.1.3105.7	1	49.4764	2371.01	49.0991
3	186.04	186.04	52.7400016784668	48.8400012254715	47.0800012350082	IPI:IPI00914949.1; IPI:IPI00216704.9	Gene_Symbol=SPTB Spectrin, beta, erythrocytic (Includes spherocytosis, clinical type I) variant (Fragment); Gene_Symbol=SPTB Isoform 2 of Spectrin beta chain, erythrocyte			0	99.0000009536743	FQIQDIVVQTQEGR			0.00236233999021351	1659.86059570313	554.2941	1659.85803222656	554.293273925781	3	17	1.1.1.2801.8	1	36.0876	856.4996	36.1593
3	186.04	186.04	52.7400016784668	48.8400012254715	47.0800012350082	IPI:IPI00914949.1; IPI:IPI00216704.9	Gene_Symbol=SPTB Spectrin, beta, erythrocytic (Includes spherocytosis, clinical type I) variant (Fragment); Gene_Symbol=SPTB Isoform 2 of Spectrin beta chain, erythrocyte			0	99.0000009536743	FQIQDIVVQTQEGR			-0.00305916997604072	1659.85510253906	830.9348	1659.85803222656	830.936279296875	2	19	1.1.1.2804.14	1	36.2323	968.319	36.1593
3	186.04	186.04	52.7400016784668	48.8400012254715	47.0800012350082	IPI:IPI00914949.1; IPI:IPI00216704.9	Gene_Symbol=SPTB Spectrin, beta, erythrocytic (Includes spherocytosis, clinical type I) variant (Fragment); Gene_Symbol=SPTB Isoform 2 of Spectrin beta chain, erythrocyte			0	99.0000009536743	GNLEVLLF		cleaved F-T@C-term	-0.00075066601857543	903.505859375	452.7602	903.506591796875	452.760559082031	2	11	1.1.1.3221.3	1	54.6778	194.8636	54.7535
3	186.04	186.04	52.7400016784668	48.8400012254715	47.0800012350082	IPI:IPI00914949.1; IPI:IPI00216704.9	Gene_Symbol=SPTB Spectrin, beta, erythrocytic (Includes spherocytosis, clinical type I) variant (Fragment); Gene_Symbol=SPTB Isoform 2 of Spectrin beta chain, erythrocyte			0	99.0000009536743	GQQLVEAAEIDCQDLEER	Methylthio(C)@12		0.00445683998987079	2090.92944335938	1046.472	2090.9248046875	1046.4697265625	2	19	1.1.1.3039.19	1	46.5638	263.4649	46.5724
3	186.04	186.04	52.7400016784668	48.8400012254715	47.0800012350082	IPI:IPI00914949.1; IPI:IPI00216704.9	Gene_Symbol=SPTB Spectrin, beta, erythrocytic (Includes spherocytosis, clinical type I) variant (Fragment); Gene_Symbol=SPTB Isoform 2 of Spectrin beta chain, erythrocyte			0	99.0000009536743	GVMEHLEQQAQGFPEEFR			-0.0011100199772045	2130.97802734375	711.3333	2130.97924804688	711.333679199219	3	18	1.1.1.2862.12	1	38.782	1553.592	38.758
3	186.04	186.04	52.7400016784668	48.8400012254715	47.0800012350082	IPI:IPI00914949.1; IPI:IPI00216704.9	Gene_Symbol=SPTB Spectrin, beta, erythrocytic (Includes spherocytosis, clinical type I) variant (Fragment); Gene_Symbol=SPTB Isoform 2 of Spectrin beta chain, erythrocyte			0	99.0000009536743	GVMEHLEQQAQGFPEEFR			-0.0011100199772045	2130.97802734375	711.3333	2130.97924804688	711.333679199219	3	17	1.1.1.2865.13	1	38.9181	1553.592	38.758
3	186.04	186.04	52.7400016784668	48.8400012254715	47.0800012350082	IPI:IPI00914949.1; IPI:IPI00216704.9	Gene_Symbol=SPTB Spectrin, beta, erythrocytic (Includes spherocytosis, clinical type I) variant (Fragment); Gene_Symbol=SPTB Isoform 2 of Spectrin beta chain, erythrocyte			0	99.0000009536743	HKDFLEELEESR		missed K-D@2	0.00594554003328085	1530.73754882813	511.2531	1530.7314453125	511.251098632813	3	17	1.1.1.2687.4	1	31.0835	2104.685	31.1171
3	186.04	186.04	52.7400016784668	48.8400012254715	47.0800012350082	IPI:IPI00914949.1; IPI:IPI00216704.9	Gene_Symbol=SPTB Spectrin, beta, erythrocytic (Includes spherocytosis, clinical type I) variant (Fragment); Gene_Symbol=SPTB Isoform 2 of Spectrin beta chain, erythrocyte			0	99.0000009536743	HRPDLIDFDK			0.00291331997141242	1254.63879394531	419.2202	1254.6357421875	419.219177246094	3	14	1.1.1.2499.4	1	22.81	695.0867	22.8885
3	186.04	186.04	52.7400016784668	48.8400012254715	47.0800012350082	IPI:IPI00914949.1; IPI:IPI00216704.9	Gene_Symbol=SPTB Spectrin, beta, erythrocytic (Includes spherocytosis, clinical type I) variant (Fragment); Gene_Symbol=SPTB Isoform 2 of Spectrin beta chain, erythrocyte			0	99.0000009536743	ISHLEQCFEELSNMAAGR	Methylthio(C)@7; Oxidation(M)@14		0.00263174995779991	2095.91528320313	699.6457	2095.91259765625	699.644775390625	3	17	1.1.1.3054.17	1	47.2272	319.9483	47.3289
3	186.04	186.04	52.7400016784668	48.8400012254715	47.0800012350082	IPI:IPI00914949.1; IPI:IPI00216704.9	Gene_Symbol=SPTB Spectrin, beta, erythrocytic (Includes spherocytosis, clinical type I) variant (Fragment); Gene_Symbol=SPTB Isoform 2 of Spectrin beta chain, erythrocyte			0	99.0000009536743	ISHLEQCFEELSNMAAGR	Methylthio(C)@7; Oxidation(M)@14		0.00263174995779991	2095.91528320313	699.6457	2095.91259765625	699.644775390625	3	16	1.1.1.3058.12	1	47.3988	319.9483	47.3289
3	186.04	186.04	52.7400016784668	48.8400012254715	47.0800012350082	IPI:IPI00914949.1; IPI:IPI00216704.9	Gene_Symbol=SPTB Spectrin, beta, erythrocytic (Includes spherocytosis, clinical type I) variant (Fragment); Gene_Symbol=SPTB Isoform 2 of Spectrin beta chain, erythrocyte			0	99.0000009536743	ISHLEQCFEELSNMAAGR	Methylthio(C)@7		0.000285546993836761	2079.91772460938	694.3132	2079.91772460938	694.313171386719	3	21	1.1.1.3280.2	1	57.3478	182.4932	57.3308
3	186.04	186.04	52.7400016784668	48.8400012254715	47.0800012350082	IPI:IPI00914949.1; IPI:IPI00216704.9	Gene_Symbol=SPTB Spectrin, beta, erythrocytic (Includes spherocytosis, clinical type I) variant (Fragment); Gene_Symbol=SPTB Isoform 2 of Spectrin beta chain, erythrocyte			0	99.0000009536743	ISHLEQCFEELSNMAAGR	Deamidated(Q)@6; Methylthio(C)@7		0.0179869998246431	2080.919921875	694.6472	2080.90161132813	694.641174316406	3	16	1.1.1.3282.4	1	57.4539	146.7952	57.3763
3	186.04	186.04	52.7400016784668	48.8400012254715	47.0800012350082	IPI:IPI00914949.1; IPI:IPI00216704.9	Gene_Symbol=SPTB Spectrin, beta, erythrocytic (Includes spherocytosis, clinical type I) variant (Fragment); Gene_Symbol=SPTB Isoform 2 of Spectrin beta chain, erythrocyte			0	99.0000009536743	KHEAIETDTAAYEER		missed K-H@1	-0.00228758994489908	1761.81457519531	588.2788	1761.81701660156	588.279602050781	3	13	1.1.1.2396.13	1	18.2977	1459.35	18.1786
3	186.04	186.04	52.7400016784668	48.8400012254715	47.0800012350082	IPI:IPI00914949.1; IPI:IPI00216704.9	Gene_Symbol=SPTB Spectrin, beta, erythrocytic (Includes spherocytosis, clinical type I) variant (Fragment); Gene_Symbol=SPTB Isoform 2 of Spectrin beta chain, erythrocyte			0	99.0000009536743	KKHEAIETDTAAYEER		missed K-K@1; missed K-H@2	-0.00230232998728752	1889.90979003906	473.4847	1889.91186523438	473.485260009766	4	18	1.1.1.2363.5	1	16.8162	912.3557	16.8348
3	186.04	186.04	52.7400016784668	48.8400012254715	47.0800012350082	IPI:IPI00914949.1; IPI:IPI00216704.9	Gene_Symbol=SPTB Spectrin, beta, erythrocytic (Includes spherocytosis, clinical type I) variant (Fragment); Gene_Symbol=SPTB Isoform 2 of Spectrin beta chain, erythrocyte			0	99.0000009536743	LEGLDTGWNALGR			-5.72095996176358E-05	1400.70483398438	701.3597	1400.70483398438	701.359680175781	2	21	1.1.1.2781.12	1	35.214	2041.717	35.2776
3	186.04	186.04	52.7400016784668	48.8400012254715	47.0800012350082	IPI:IPI00914949.1; IPI:IPI00216704.9	Gene_Symbol=SPTB Spectrin, beta, erythrocytic (Includes spherocytosis, clinical type I) variant (Fragment); Gene_Symbol=SPTB Isoform 2 of Spectrin beta chain, erythrocyte			0	99.0000009536743	LFQDMLHSIDWMDEIK	Oxidation(M)@12		0.00306298001669347	2035.94140625	679.6544	2035.93835449219	679.653381347656	3	16	1.1.1.3055.13	1	47.2653	462.2255	47.2391
3	186.04	186.04	52.7400016784668	48.8400012254715	47.0800012350082	IPI:IPI00914949.1; IPI:IPI00216704.9	Gene_Symbol=SPTB Spectrin, beta, erythrocytic (Includes spherocytosis, clinical type I) variant (Fragment); Gene_Symbol=SPTB Isoform 2 of Spectrin beta chain, erythrocyte			0	99.0000009536743	LFQDMLHSIDWMDEIK			0.00382074993103743	2019.94714355469	674.323	2019.943359375	674.32177734375	3	14	1.1.1.3214.8	1	54.3786	399.1786	54.3159
3	186.04	186.04	52.7400016784668	48.8400012254715	47.0800012350082	IPI:IPI00914949.1; IPI:IPI00216704.9	Gene_Symbol=SPTB Spectrin, beta, erythrocytic (Includes spherocytosis, clinical type I) variant (Fragment); Gene_Symbol=SPTB Isoform 2 of Spectrin beta chain, erythrocyte			0	99.0000009536743	LLSGEDVGQDEGATR	Acetyl(S)@3; Oxidation(D)@6		-0.0098808603361249	1603.72265625	802.8686	1603.73254394531	802.87353515625	2	20	1.1.1.2462.12	1	21.1954	2085.52	21.2441
3	186.04	186.04	52.7400016784668	48.8400012254715	47.0800012350082	IPI:IPI00914949.1; IPI:IPI00216704.9	Gene_Symbol=SPTB Spectrin, beta, erythrocytic (Includes spherocytosis, clinical type I) variant (Fragment); Gene_Symbol=SPTB Isoform 2 of Spectrin beta chain, erythrocyte			0	39.3299996852875	LLSGEDVGQDEGATR	Acetyl@N-term; Oxidation(D)@6		-0.00244622002355754	1603.73010253906	535.584	1603.73254394531	535.584777832031	3	12	1.1.1.2463.9	1	21.2189	449.8456	21.2441
3	186.04	186.04	52.7400016784668	48.8400012254715	47.0800012350082	IPI:IPI00914949.1; IPI:IPI00216704.9	Gene_Symbol=SPTB Spectrin, beta, erythrocytic (Includes spherocytosis, clinical type I) variant (Fragment); Gene_Symbol=SPTB Isoform 2 of Spectrin beta chain, erythrocyte			0	99.0000009536743	LLTSQDVSYDEAR			-0.00362801994197071	1495.7119140625	748.8632	1495.71545410156	748.864990234375	2	22	1.1.1.2504.19	1	23.0606	2666.012	23.0691
3	186.04	186.04	52.7400016784668	48.8400012254715	47.0800012350082	IPI:IPI00914949.1; IPI:IPI00216704.9	Gene_Symbol=SPTB Spectrin, beta, erythrocytic (Includes spherocytosis, clinical type I) variant (Fragment); Gene_Symbol=SPTB Isoform 2 of Spectrin beta chain, erythrocyte			0	99.0000009536743	LMEADIAIQGDK	Oxidation(M)@2		-0.00371812004595995	1318.64001464844	660.3273	1318.64392089844	660.329223632813	2	19	1.1.1.2494.16	1	22.6076	646.3413	22.6213
3	186.04	186.04	52.7400016784668	48.8400012254715	47.0800012350082	IPI:IPI00914949.1; IPI:IPI00216704.9	Gene_Symbol=SPTB Spectrin, beta, erythrocytic (Includes spherocytosis, clinical type I) variant (Fragment); Gene_Symbol=SPTB Isoform 2 of Spectrin beta chain, erythrocyte			0	99.0000009536743	LMEADIAIQGDKVK	Oxidation(M)@2	missed K-V@12	-0.00290958001278341	1545.80432128906	516.2754	1545.80725097656	516.2763671875	3	13	1.1.1.2485.10	1	22.1964	1640.086	22.0858
3	186.04	186.04	52.7400016784668	48.8400012254715	47.0800012350082	IPI:IPI00914949.1; IPI:IPI00216704.9	Gene_Symbol=SPTB Spectrin, beta, erythrocytic (Includes spherocytosis, clinical type I) variant (Fragment); Gene_Symbol=SPTB Isoform 2 of Spectrin beta chain, erythrocyte			0	99.0000009536743	LPLAQSADYGTNLQTVQLF		cleaved F-M@C-term	0.00278629991225898	2078.0712890625	1040.043	2078.068359375	1040.04150390625	2	20	1.1.1.3159.14	1	51.9404	401.8158	51.9909
3	186.04	186.04	52.7400016784668	48.8400012254715	47.0800012350082	IPI:IPI00914949.1; IPI:IPI00216704.9	Gene_Symbol=SPTB Spectrin, beta, erythrocytic (Includes spherocytosis, clinical type I) variant (Fragment); Gene_Symbol=SPTB Isoform 2 of Spectrin beta chain, erythrocyte			0	99.0000009536743	LPLAQSADYGTNLQTVQLF		cleaved F-M@C-term	-0.00198387005366385	2078.06640625	693.6961	2078.068359375	693.69677734375	3	18	1.1.1.3161.7	1	52.0209	557.025	51.9909
3	186.04	186.04	52.7400016784668	48.8400012254715	47.0800012350082	IPI:IPI00914949.1; IPI:IPI00216704.9	Gene_Symbol=SPTB Spectrin, beta, erythrocytic (Includes spherocytosis, clinical type I) variant (Fragment); Gene_Symbol=SPTB Isoform 2 of Spectrin beta chain, erythrocyte			0	99.0000009536743	LPLAQSADYGTNLQTVQLF		cleaved F-M@C-term	0.00278629991225898	2078.0712890625	1040.043	2078.068359375	1040.04150390625	2	18	1.1.1.3163.15	1	52.1211	401.8158	51.9909
3	186.04	186.04	52.7400016784668	48.8400012254715	47.0800012350082	IPI:IPI00914949.1; IPI:IPI00216704.9	Gene_Symbol=SPTB Spectrin, beta, erythrocytic (Includes spherocytosis, clinical type I) variant (Fragment); Gene_Symbol=SPTB Isoform 2 of Spectrin beta chain, erythrocyte			0	99.0000009536743	LPLAQSADYGTNLQTVQLF		cleaved F-M@C-term	-0.00198387005366385	2078.06640625	693.6961	2078.068359375	693.69677734375	3	17	1.1.1.3164.8	1	52.1563	557.025	51.9909
3	186.04	186.04	52.7400016784668	48.8400012254715	47.0800012350082	IPI:IPI00914949.1; IPI:IPI00216704.9	Gene_Symbol=SPTB Spectrin, beta, erythrocytic (Includes spherocytosis, clinical type I) variant (Fragment); Gene_Symbol=SPTB Isoform 2 of Spectrin beta chain, erythrocyte			0	99.0000009536743	LVAEGNLYSDK			-0.00257962010800838	1207.60583496094	604.8102	1207.60852050781	604.8115234375	2	11	1.1.1.2479.15	1	21.9353	3159.405	21.8157
3	186.04	186.04	52.7400016784668	48.8400012254715	47.0800012350082	IPI:IPI00914949.1; IPI:IPI00216704.9	Gene_Symbol=SPTB Spectrin, beta, erythrocytic (Includes spherocytosis, clinical type I) variant (Fragment); Gene_Symbol=SPTB Isoform 2 of Spectrin beta chain, erythrocyte			0	99.0000009536743	LVAQDNFGYDLAAVEAAKK		missed K-K@18	-0.000236481995671056	2022.04174804688	675.0212	2022.04223632813	675.021362304688	3	19	1.1.1.2741.12	1	33.4591	1479.345	33.5238
3	186.04	186.04	52.7400016784668	48.8400012254715	47.0800012350082	IPI:IPI00914949.1; IPI:IPI00216704.9	Gene_Symbol=SPTB Spectrin, beta, erythrocytic (Includes spherocytosis, clinical type I) variant (Fragment); Gene_Symbol=SPTB Isoform 2 of Spectrin beta chain, erythrocyte			0	99.0000009536743	LWSYLQELLQSR			-0.00119145994540304	1534.81323242188	768.4139	1534.81433105469	768.414489746094	2	20	1.1.1.3241.5	1	55.5924	474.7277	55.5659
3	186.04	186.04	52.7400016784668	48.8400012254715	47.0800012350082	IPI:IPI00914949.1; IPI:IPI00216704.9	Gene_Symbol=SPTB Spectrin, beta, erythrocytic (Includes spherocytosis, clinical type I) variant (Fragment); Gene_Symbol=SPTB Isoform 2 of Spectrin beta chain, erythrocyte			0	99.0000009536743	LWSYLQELLQSR			-0.00119145994540304	1534.81323242188	768.4139	1534.81433105469	768.414489746094	2	16	1.1.1.3244.6	1	55.7262	474.7277	55.5659
3	186.04	186.04	52.7400016784668	48.8400012254715	47.0800012350082	IPI:IPI00914949.1; IPI:IPI00216704.9	Gene_Symbol=SPTB Spectrin, beta, erythrocytic (Includes spherocytosis, clinical type I) variant (Fragment); Gene_Symbol=SPTB Isoform 2 of Spectrin beta chain, erythrocyte			0	99.0000009536743	MLLEVCQF	Methylthio(C)@6	cleaved F-S@C-term	-0.00224649999290705	1027.45190429688	514.7332	1027.4541015625	514.734313964844	2	12	1.1.1.3367.3	1	61.2715	215.6153	61.3216
3	186.04	186.04	52.7400016784668	48.8400012254715	47.0800012350082	IPI:IPI00914949.1; IPI:IPI00216704.9	Gene_Symbol=SPTB Spectrin, beta, erythrocytic (Includes spherocytosis, clinical type I) variant (Fragment); Gene_Symbol=SPTB Isoform 2 of Spectrin beta chain, erythrocyte			0	55.1599979400635	MLLEVCQF	Methylthio(C)@6	cleaved F-S@C-term	-0.00224649999290705	1027.45190429688	514.7332	1027.4541015625	514.734313964844	2	10	1.1.1.3370.3	1	61.3899	215.6153	61.3216
3	186.04	186.04	52.7400016784668	48.8400012254715	47.0800012350082	IPI:IPI00914949.1; IPI:IPI00216704.9	Gene_Symbol=SPTB Spectrin, beta, erythrocytic (Includes spherocytosis, clinical type I) variant (Fragment); Gene_Symbol=SPTB Isoform 2 of Spectrin beta chain, erythrocyte			0	99.0000009536743	NLQDAENFFQFQGDADDLK			0.00691282004117966	2213.99340820313	1108.004	2213.98657226563	1108.00048828125	2	22	1.1.1.2995.21	1	44.6146	654.8154	44.6646
3	186.04	186.04	52.7400016784668	48.8400012254715	47.0800012350082	IPI:IPI00914949.1; IPI:IPI00216704.9	Gene_Symbol=SPTB Spectrin, beta, erythrocytic (Includes spherocytosis, clinical type I) variant (Fragment); Gene_Symbol=SPTB Isoform 2 of Spectrin beta chain, erythrocyte			0	99.0000009536743	NLQDAENFFQFQGDADDLK			0.00691282004117966	2213.99340820313	1108.004	2213.98657226563	1108.00048828125	2	21	1.1.1.2999.15	1	44.786	654.8154	44.6646
3	186.04	186.04	52.7400016784668	48.8400012254715	47.0800012350082	IPI:IPI00914949.1; IPI:IPI00216704.9	Gene_Symbol=SPTB Spectrin, beta, erythrocytic (Includes spherocytosis, clinical type I) variant (Fragment); Gene_Symbol=SPTB Isoform 2 of Spectrin beta chain, erythrocyte			0	99.0000009536743	NQTLQNEILGHTPR			0.000179251001100056	1619.83813476563	540.9533	1619.83801269531	540.953247070313	3	16	1.1.1.2576.10	1	26.2134	1573.876	26.1471
3	186.04	186.04	52.7400016784668	48.8400012254715	47.0800012350082	IPI:IPI00914949.1; IPI:IPI00216704.9	Gene_Symbol=SPTB Spectrin, beta, erythrocytic (Includes spherocytosis, clinical type I) variant (Fragment); Gene_Symbol=SPTB Isoform 2 of Spectrin beta chain, erythrocyte			0	99.0000009536743	QIAERPAEETGPQEEEGETAGEAPVSHHAATER			-0.0104430997744203	3512.59326171875	879.1556	3512.60400390625	879.158264160156	4	19	1.1.1.2399.14	1	18.4425	273.6912	18.4029
3	186.04	186.04	52.7400016784668	48.8400012254715	47.0800012350082	IPI:IPI00914949.1; IPI:IPI00216704.9	Gene_Symbol=SPTB Spectrin, beta, erythrocytic (Includes spherocytosis, clinical type I) variant (Fragment); Gene_Symbol=SPTB Isoform 2 of Spectrin beta chain, erythrocyte			0	99.0000009536743	QLGIIPLLDPEDVFTENPDEK			0.000137284005177207	2381.20043945313	794.7407	2381.2001953125	794.740661621094	3	25	1.1.1.3341.4	1	60.1011	693.571	60.061
3	186.04	186.04	52.7400016784668	48.8400012254715	47.0800012350082	IPI:IPI00914949.1; IPI:IPI00216704.9	Gene_Symbol=SPTB Spectrin, beta, erythrocytic (Includes spherocytosis, clinical type I) variant (Fragment); Gene_Symbol=SPTB Isoform 2 of Spectrin beta chain, erythrocyte			0	99.0000009536743	QLGIIPLLDPEDVFTENPDEK			0.000137284005177207	2381.20043945313	794.7407	2381.2001953125	794.740661621094	3	22	1.1.1.3344.7	1	60.2368	693.571	60.061
3	186.04	186.04	52.7400016784668	48.8400012254715	47.0800012350082	IPI:IPI00914949.1; IPI:IPI00216704.9	Gene_Symbol=SPTB Spectrin, beta, erythrocytic (Includes spherocytosis, clinical type I) variant (Fragment); Gene_Symbol=SPTB Isoform 2 of Spectrin beta chain, erythrocyte			0	99.0000009536743	QLMDEKPQFTALVSQK			0.00235021999105811	1861.96325683594	621.6617	1861.96081542969	621.660888671875	3	18	1.1.1.2635.14	1	28.8157	972.3683	28.8326
3	186.04	186.04	52.7400016784668	48.8400012254715	47.0800012350082	IPI:IPI00914949.1; IPI:IPI00216704.9	Gene_Symbol=SPTB Spectrin, beta, erythrocytic (Includes spherocytosis, clinical type I) variant (Fragment); Gene_Symbol=SPTB Isoform 2 of Spectrin beta chain, erythrocyte			0	99.0000009536743	QLMDEKPQFTALVSQK	Oxidation(M)@3		-0.00230334000661969	1877.95361328125	626.9918	1877.95568847656	626.992492675781	3	15	1.1.1.2563.16	1	25.6433	890.96	25.6569
3	186.04	186.04	52.7400016784668	48.8400012254715	47.0800012350082	IPI:IPI00914949.1; IPI:IPI00216704.9	Gene_Symbol=SPTB Spectrin, beta, erythrocytic (Includes spherocytosis, clinical type I) variant (Fragment); Gene_Symbol=SPTB Isoform 2 of Spectrin beta chain, erythrocyte			0	99.0000009536743	QRLETTLALQK	Gln->pyro-Glu@N-term	missed R-L@2	-0.000588138005696237	1282.72412109375	642.3693	1282.72448730469	642.369506835938	2	12	1.1.1.2573.15	1	26.0871	506.5963	26.1024
3	186.04	186.04	52.7400016784668	48.8400012254715	47.0800012350082	IPI:IPI00914949.1; IPI:IPI00216704.9	Gene_Symbol=SPTB Spectrin, beta, erythrocytic (Includes spherocytosis, clinical type I) variant (Fragment); Gene_Symbol=SPTB Isoform 2 of Spectrin beta chain, erythrocyte			0	99.0000009536743	TLMTQIDGVNLAANSLVESGHPR			-0.00294369994662702	2422.22485351563	808.4155	2422.2275390625	808.416442871094	3	19	1.1.1.2906.17	1	40.72	1118.958	40.7767
3	186.04	186.04	52.7400016784668	48.8400012254715	47.0800012350082	IPI:IPI00914949.1; IPI:IPI00216704.9	Gene_Symbol=SPTB Spectrin, beta, erythrocytic (Includes spherocytosis, clinical type I) variant (Fragment); Gene_Symbol=SPTB Isoform 2 of Spectrin beta chain, erythrocyte			0	99.0000009536743	TLMTQIDGVNLAANSLVESGHPR			-0.00294369994662702	2422.22485351563	808.4155	2422.2275390625	808.416442871094	3	22	1.1.1.2909.18	1	40.8556	1118.958	40.7767
3	186.04	186.04	52.7400016784668	48.8400012254715	47.0800012350082	IPI:IPI00914949.1; IPI:IPI00216704.9	Gene_Symbol=SPTB Spectrin, beta, erythrocytic (Includes spherocytosis, clinical type I) variant (Fragment); Gene_Symbol=SPTB Isoform 2 of Spectrin beta chain, erythrocyte			0	99.0000009536743	VDNVNAFIER			-0.000369893998140469	1175.59301757813	588.8038	1175.59350585938	588.804016113281	2	17	1.1.1.2568.13	1	25.8609	3231.775	25.8795
3	186.04	186.04	52.7400016784668	48.8400012254715	47.0800012350082	IPI:IPI00914949.1; IPI:IPI00216704.9	Gene_Symbol=SPTB Spectrin, beta, erythrocytic (Includes spherocytosis, clinical type I) variant (Fragment); Gene_Symbol=SPTB Isoform 2 of Spectrin beta chain, erythrocyte			0	99.0000009536743	VHLENMGSHDIVDGNHR	Oxidation(M)@6		-0.00424293987452984	1944.88171386719	487.2277	1944.88610839844	487.228790283203	4	23	1.1.1.2362.6	1	16.7681	855.6104	16.7899
3	186.04	186.04	52.7400016784668	48.8400012254715	47.0800012350082	IPI:IPI00914949.1; IPI:IPI00216704.9	Gene_Symbol=SPTB Spectrin, beta, erythrocytic (Includes spherocytosis, clinical type I) variant (Fragment); Gene_Symbol=SPTB Isoform 2 of Spectrin beta chain, erythrocyte			0	99.0000009536743	VHLENMGSHDIVDGNHR	Oxidation(M)@6; Deamidated(N)@15		-0.00306819006800652	1945.86694335938	487.474	1945.8701171875	487.474792480469	4	15	1.1.1.2374.4	1	17.303	130.9798	17.3282
3	186.04	186.04	52.7400016784668	48.8400012254715	47.0800012350082	IPI:IPI00914949.1; IPI:IPI00216704.9	Gene_Symbol=SPTB Spectrin, beta, erythrocytic (Includes spherocytosis, clinical type I) variant (Fragment); Gene_Symbol=SPTB Isoform 2 of Spectrin beta chain, erythrocyte			0	99.0000009536743	VHLENMGSHDIVDGNHR	Oxidation(M)@6		-0.00424293987452984	1944.88171386719	487.2277	1944.88610839844	487.228790283203	4	16	1.1.1.2365.6	1	16.9124	855.6104	16.7899
3	186.04	186.04	52.7400016784668	48.8400012254715	47.0800012350082	IPI:IPI00914949.1; IPI:IPI00216704.9	Gene_Symbol=SPTB Spectrin, beta, erythrocytic (Includes spherocytosis, clinical type I) variant (Fragment); Gene_Symbol=SPTB Isoform 2 of Spectrin beta chain, erythrocyte			0	99.0000009536743	WISAMEDQLR	Oxidation(M)@5		0.0024983799085021	1263.59423828125	632.8044	1263.591796875	632.803161621094	2	13	1.1.1.2530.7	1	24.183	1138.619	24.2115
3	186.04	186.04	52.7400016784668	48.8400012254715	47.0800012350082	IPI:IPI00914949.1; IPI:IPI00216704.9	Gene_Symbol=SPTB Spectrin, beta, erythrocytic (Includes spherocytosis, clinical type I) variant (Fragment); Gene_Symbol=SPTB Isoform 2 of Spectrin beta chain, erythrocyte			0	63.0299985408783	WISAMEDQLR			0.00105058995541185	1247.59790039063	624.8062	1247.59680175781	624.805725097656	2	10	1.1.1.2654.7	1	29.6451	1856.574	29.7182
3	186.04	186.04	52.7400016784668	48.8400012254715	47.0800012350082	IPI:IPI00914949.1; IPI:IPI00216704.9	Gene_Symbol=SPTB Spectrin, beta, erythrocytic (Includes spherocytosis, clinical type I) variant (Fragment); Gene_Symbol=SPTB Isoform 2 of Spectrin beta chain, erythrocyte			0	99.0000009536743	WLAEMEMPDTLEDLEVVQHR			0.00468224007636309	2440.14501953125	814.3889	2440.14038085938	814.387390136719	3	19	1.1.1.3090.17	1	48.8176	505.4895	48.8741
3	186.04	186.04	52.7400016784668	48.8400012254715	47.0800012350082	IPI:IPI00914949.1; IPI:IPI00216704.9	Gene_Symbol=SPTB Spectrin, beta, erythrocytic (Includes spherocytosis, clinical type I) variant (Fragment); Gene_Symbol=SPTB Isoform 2 of Spectrin beta chain, erythrocyte			0	99.0000009536743	WLAEMEMPDTLEDLEVVQHR			0.00468224007636309	2440.14501953125	814.3889	2440.14038085938	814.387390136719	3	16	1.1.1.3093.15	1	48.9489	505.4895	48.8741
3	186.04	186.04	52.7400016784668	48.8400012254715	47.0800012350082	IPI:IPI00914949.1; IPI:IPI00216704.9	Gene_Symbol=SPTB Spectrin, beta, erythrocytic (Includes spherocytosis, clinical type I) variant (Fragment); Gene_Symbol=SPTB Isoform 2 of Spectrin beta chain, erythrocyte			0	99.0000009536743	WQAFQTLVSER			-0.000537831976544112	1363.68811035156	682.8513	1363.6884765625	682.851501464844	2	13	1.1.1.2774.10	1	34.9051	2637.289	34.7972
3	186.04	186.04	52.7400016784668	48.8400012254715	47.0800012350082	IPI:IPI00914949.1; IPI:IPI00216704.9	Gene_Symbol=SPTB Spectrin, beta, erythrocytic (Includes spherocytosis, clinical type I) variant (Fragment); Gene_Symbol=SPTB Isoform 2 of Spectrin beta chain, erythrocyte			0	99.0000009536743	YFYTGAEILGLIDEK			1.24223997772788E-05	1730.87670898438	866.4456	1730.87670898438	866.445617675781	2	23	1.1.1.3211.7	1	54.2523	492.6086	54.1823
3	186.04	186.04	52.7400016784668	48.8400012254715	47.0800012350082	IPI:IPI00914949.1; IPI:IPI00216704.9	Gene_Symbol=SPTB Spectrin, beta, erythrocytic (Includes spherocytosis, clinical type I) variant (Fragment); Gene_Symbol=SPTB Isoform 2 of Spectrin beta chain, erythrocyte			0	99.0000009536743	YFYTGAEILGLIDEK			1.24223997772788E-05	1730.87670898438	866.4456	1730.87670898438	866.445617675781	2	14	1.1.1.3214.13	1	54.3936	492.6086	54.1823
3	186.04	186.04	52.7400016784668	48.8400012254715	47.0800012350082	IPI:IPI00914949.1; IPI:IPI00216704.9	Gene_Symbol=SPTB Spectrin, beta, erythrocytic (Includes spherocytosis, clinical type I) variant (Fragment); Gene_Symbol=SPTB Isoform 2 of Spectrin beta chain, erythrocyte			0	99.0000009536743	YHQGINAEIETR			-0.00196808995679021	1429.69299316406	477.5716	1429.69494628906	477.572265625	3	15	1.1.1.2421.5	1	19.377	2082.691	19.4089
4	97.24	97.24	68.8899993896484	67.1500027179718	62.8099977970123	IPI:IPI00827872.2; IPI:IPI00028120.5	Gene_Symbol=EPB42 Isoform Short of Erythrocyte membrane protein band 4.2; Gene_Symbol=EPB42 Isoform Long of Erythrocyte membrane protein band 4.2			2	99.0000009536743	AAINASCVVWK	Methylthio(C)@7	cleaved F-A@N-term	0.0101610003039241	1206.59912109375	604.3068	1206.58898925781	604.3017578125	2	15	1.1.1.2750.15	1	33.8683	647.0513	33.8835
4	97.24	97.24	68.8899993896484	67.1500027179718	62.8099977970123	IPI:IPI00827872.2; IPI:IPI00028120.5	Gene_Symbol=EPB42 Isoform Short of Erythrocyte membrane protein band 4.2; Gene_Symbol=EPB42 Isoform Long of Erythrocyte membrane protein band 4.2			2	99.0000009536743	AFLPALK			0.0014540699776262	758.470458984375	380.2425	758.469055175781	380.241821289063	2	10	1.1.1.2629.2	1	28.5298	7143.21	28.7014
4	97.24	97.24	68.8899993896484	67.1500027179718	62.8099977970123	IPI:IPI00827872.2; IPI:IPI00028120.5	Gene_Symbol=EPB42 Isoform Short of Erythrocyte membrane protein band 4.2; Gene_Symbol=EPB42 Isoform Long of Erythrocyte membrane protein band 4.2			2	99.0000009536743	AFLPALKK		missed K-K@7	0.00222931988537312	886.566284179688	444.2904	886.564025878906	444.289276123047	2	12	1.1.1.2508.6	1	23.2184	912.1099	23.2044
4	97.24	97.24	68.8899993896484	67.1500027179718	62.8099977970123	IPI:IPI00827872.2; IPI:IPI00028120.5	Gene_Symbol=EPB42 Isoform Short of Erythrocyte membrane protein band 4.2; Gene_Symbol=EPB42 Isoform Long of Erythrocyte membrane protein band 4.2			2	99.0000009536743	APSSLPLR			-0.0019221700495109	839.484680175781	420.7496	839.486511230469	420.750518798828	2	11	1.1.1.2454.3	1	20.8165	1012.241	20.8084
4	97.24	97.24	68.8899993896484	67.1500027179718	62.8099977970123	IPI:IPI00827872.2; IPI:IPI00028120.5	Gene_Symbol=EPB42 Isoform Short of Erythrocyte membrane protein band 4.2; Gene_Symbol=EPB42 Isoform Long of Erythrocyte membrane protein band 4.2			2	99.0000009536743	APSSLPLRGDAQISVTLVNHSEQEK		missed R-G@8	0.00522055989131331	2675.39306640625	669.8555	2675.38793945313	669.854248046875	4	20	1.1.1.2612.13	1	27.7996	780.3664	27.7748
4	97.24	97.24	68.8899993896484	67.1500027179718	62.8099977970123	IPI:IPI00827872.2; IPI:IPI00028120.5	Gene_Symbol=EPB42 Isoform Short of Erythrocyte membrane protein band 4.2; Gene_Symbol=EPB42 Isoform Long of Erythrocyte membrane protein band 4.2			2	99.0000009536743	AVQLAIGVQAVHY		cleaved Y-N@C-term	0.000560629996471107	1367.75671386719	684.8856	1367.75610351563	684.885314941406	2	17	1.1.1.2741.14	1	33.4625	481.0591	33.4348
4	97.24	97.24	68.8899993896484	67.1500027179718	62.8099977970123	IPI:IPI00827872.2; IPI:IPI00028120.5	Gene_Symbol=EPB42 Isoform Short of Erythrocyte membrane protein band 4.2; Gene_Symbol=EPB42 Isoform Long of Erythrocyte membrane protein band 4.2			2	99.0000009536743	AVQLAIGVQAVHYNGVLAAK	Deamidated(N)@14		-0.00129788997583091	2022.12487792969	675.0489	2022.12622070313	675.04931640625	3	19	1.1.1.2750.17	1	33.8716	906.811	33.8835
4	97.24	97.24	68.8899993896484	67.1500027179718	62.8099977970123	IPI:IPI00827872.2; IPI:IPI00028120.5	Gene_Symbol=EPB42 Isoform Short of Erythrocyte membrane protein band 4.2; Gene_Symbol=EPB42 Isoform Long of Erythrocyte membrane protein band 4.2			2	99.0000009536743	CCEDGTLELTDSNTK	Methylthio(C)@1; Methylthio(C)@2		-0.00231239991262555	1719.64367675781	860.8291	1719.64599609375	860.830261230469	2	23	1.1.1.2632.20	1	28.6945	1937.56	28.745
4	97.24	97.24	68.8899993896484	67.1500027179718	62.8099977970123	IPI:IPI00827872.2; IPI:IPI00028120.5	Gene_Symbol=EPB42 Isoform Short of Erythrocyte membrane protein band 4.2; Gene_Symbol=EPB42 Isoform Long of Erythrocyte membrane protein band 4.2			2	99.0000009536743	CEDITQNYK	Methylthio(C)@1		-0.00213330006226897	1158.46643066406	580.2405	1158.46850585938	580.241577148438	2	12	1.1.1.2458.16	1	21.0134	4569.51	20.8953
4	97.24	97.24	68.8899993896484	67.1500027179718	62.8099977970123	IPI:IPI00827872.2; IPI:IPI00028120.5	Gene_Symbol=EPB42 Isoform Short of Erythrocyte membrane protein band 4.2; Gene_Symbol=EPB42 Isoform Long of Erythrocyte membrane protein band 4.2			2	99.0000009536743	DAQSWTISVTTPADAVIGHY		cleaved Y-S@C-term	-0.00319030997343361	2131.01904296875	711.3469	2131.02221679688	711.348022460938	3	15	1.1.1.3062.12	1	47.5785	210.6811	47.509
4	97.24	97.24	68.8899993896484	67.1500027179718	62.8099977970123	IPI:IPI00827872.2; IPI:IPI00028120.5	Gene_Symbol=EPB42 Isoform Short of Erythrocyte membrane protein band 4.2; Gene_Symbol=EPB42 Isoform Long of Erythrocyte membrane protein band 4.2			2	99.0000009536743	DFGQFEGDVIDL		cleaved W-D@N-term; cleaved L-S@C-term	-0.00410037022083998	1353.60461425781	677.8096	1353.60888671875	677.811706542969	2	10	1.1.1.3193.7	1	53.4466	253.5383	53.5559
4	97.24	97.24	68.8899993896484	67.1500027179718	62.8099977970123	IPI:IPI00827872.2; IPI:IPI00028120.5	Gene_Symbol=EPB42 Isoform Short of Erythrocyte membrane protein band 4.2; Gene_Symbol=EPB42 Isoform Long of Erythrocyte membrane protein band 4.2			2	99.0000009536743	DFGQFEGDVIDLSLR		cleaved W-D@N-term	-0.0010127000277862	1709.82507324219	855.9198	1709.82604980469	855.920288085938	2	19	1.1.1.3181.13	1	52.918	353.4586	52.7895
4	97.24	97.24	68.8899993896484	67.1500027179718	62.8099977970123	IPI:IPI00827872.2; IPI:IPI00028120.5	Gene_Symbol=EPB42 Isoform Short of Erythrocyte membrane protein band 4.2; Gene_Symbol=EPB42 Isoform Long of Erythrocyte membrane protein band 4.2			2	99.0000009536743	EGTLGLTPAVSDLF	Delta:H(2)C(2)@N-term	cleaved F-A@C-term	-0.00062505598179996	1444.74450683594	723.3795	1444.74499511719	723.379760742188	2	14	1.1.1.3322.5	1	59.2351	128.9386	59.111
4	97.24	97.24	68.8899993896484	67.1500027179718	62.8099977970123	IPI:IPI00827872.2; IPI:IPI00028120.5	Gene_Symbol=EPB42 Isoform Short of Erythrocyte membrane protein band 4.2; Gene_Symbol=EPB42 Isoform Long of Erythrocyte membrane protein band 4.2			2	99.0000009536743	EKDNGIRPPSLETASPL	Deamidated(N)@4	cleaved L-Y@C-term; missed K-D@2	-0.00259671988897026	1823.923828125	608.9819	1823.92651367188	608.982788085938	3	13	1.1.1.2634.7	1	28.76	2762.027	28.7886
4	97.24	97.24	68.8899993896484	67.1500027179718	62.8099977970123	IPI:IPI00827872.2; IPI:IPI00028120.5	Gene_Symbol=EPB42 Isoform Short of Erythrocyte membrane protein band 4.2; Gene_Symbol=EPB42 Isoform Long of Erythrocyte membrane protein band 4.2			2	99.0000009536743	EKDNGIRPPSLETASPLYLLLK	Deamidated(N)@4	missed K-D@2	-0.00262449006550014	2454.33447265625	614.5909	2454.3369140625	614.591552734375	4	14	1.1.1.3103.9	1	49.3894	306.7713	49.3244
4	97.24	97.24	68.8899993896484	67.1500027179718	62.8099977970123	IPI:IPI00827872.2; IPI:IPI00028120.5	Gene_Symbol=EPB42 Isoform Short of Erythrocyte membrane protein band 4.2; Gene_Symbol=EPB42 Isoform Long of Erythrocyte membrane protein band 4.2			2	99.0000009536743	FQFTPTHVGLQR			-1.02850997447968	1428.71801757813	715.3663	1429.74658203125	715.880615234375	2	17	1.1.1.2572.16	1	26.0444	1297.803	25.9242
4	97.24	97.24	68.8899993896484	67.1500027179718	62.8099977970123	IPI:IPI00827872.2; IPI:IPI00028120.5	Gene_Symbol=EPB42 Isoform Short of Erythrocyte membrane protein band 4.2; Gene_Symbol=EPB42 Isoform Long of Erythrocyte membrane protein band 4.2			2	99.0000009536743	GDAQISVTLVNHSEQEK			-0.00104311003815383	1853.91064453125	618.9775	1853.91186523438	618.977905273438	3	20	1.1.1.2498.17	1	22.7873	3361.594	22.7107
4	97.24	97.24	68.8899993896484	67.1500027179718	62.8099977970123	IPI:IPI00827872.2; IPI:IPI00028120.5	Gene_Symbol=EPB42 Isoform Short of Erythrocyte membrane protein band 4.2; Gene_Symbol=EPB42 Isoform Long of Erythrocyte membrane protein band 4.2			2	99.0000009536743	GQPFTIILY		cleaved Y-F@C-term	-9.29269008338451E-05	1050.57482910156	526.2947	1050.57495117188	526.294738769531	2	9	1.1.1.3157.6	1	51.8252	166.3826	51.7653
4	97.24	97.24	68.8899993896484	67.1500027179718	62.8099977970123	IPI:IPI00827872.2; IPI:IPI00028120.5	Gene_Symbol=EPB42 Isoform Short of Erythrocyte membrane protein band 4.2; Gene_Symbol=EPB42 Isoform Long of Erythrocyte membrane protein band 4.2			2	99.0000009536743	GRPVYDGQAW		cleaved W-V@C-term	0.00480194995179772	1147.5458984375	574.7802	1147.541015625	574.77783203125	2	12	1.1.1.2553.10	1	25.1923	3560.506	25.1287
4	97.24	97.24	68.8899993896484	67.1500027179718	62.8099977970123	IPI:IPI00827872.2; IPI:IPI00028120.5	Gene_Symbol=EPB42 Isoform Short of Erythrocyte membrane protein band 4.2; Gene_Symbol=EPB42 Isoform Long of Erythrocyte membrane protein band 4.2			2	99.0000009536743	IITIGLF		cleaved F-F@C-term	6.48911009193398E-05	775.484497070313	388.7495	775.484375	388.749450683594	2	7	1.1.1.3209.2	1	54.1454	696.2011	54.2264
4	97.24	97.24	68.8899993896484	67.1500027179718	62.8099977970123	IPI:IPI00827872.2; IPI:IPI00028120.5	Gene_Symbol=EPB42 Isoform Short of Erythrocyte membrane protein band 4.2; Gene_Symbol=EPB42 Isoform Long of Erythrocyte membrane protein band 4.2			2	99.0000009536743	KLHLTLSANLEK		missed K-L@1	0.000476468005217612	1365.79833984375	456.2734	1365.79797363281	456.273284912109	3	18	1.1.1.2508.7	1	23.22	809.9302	23.2044
4	97.24	97.24	68.8899993896484	67.1500027179718	62.8099977970123	IPI:IPI00827872.2; IPI:IPI00028120.5	Gene_Symbol=EPB42 Isoform Short of Erythrocyte membrane protein band 4.2; Gene_Symbol=EPB42 Isoform Long of Erythrocyte membrane protein band 4.2			2	99.0000009536743	KVALTAQTGEQPSK		missed K-V@1	-0.00212277006357908	1456.78662109375	486.6028	1456.78857421875	486.603454589844	3	16	1.1.1.2350.2	1	16.2346	309.9194	16.1678
4	97.24	97.24	68.8899993896484	67.1500027179718	62.8099977970123	IPI:IPI00827872.2; IPI:IPI00028120.5	Gene_Symbol=EPB42 Isoform Short of Erythrocyte membrane protein band 4.2; Gene_Symbol=EPB42 Isoform Long of Erythrocyte membrane protein band 4.2			2	99.0000009536743	KWWSAVVEER		missed K-W@1	8.78907012520358E-05	1288.65649414063	645.3355	1288.65637207031	645.335510253906	2	17	1.1.1.2588.15	1	26.7601	1133.035	26.7311
4	97.24	97.24	68.8899993896484	67.1500027179718	62.8099977970123	IPI:IPI00827872.2; IPI:IPI00028120.5	Gene_Symbol=EPB42 Isoform Short of Erythrocyte membrane protein band 4.2; Gene_Symbol=EPB42 Isoform Long of Erythrocyte membrane protein band 4.2			2	99.0000009536743	LHLTLSANLEK			0.00272890995256603	1237.70593261719	619.8602	1237.70300292969	619.858764648438	2	18	1.1.1.2566.12	1	25.7705	914.304	25.7907
4	97.24	97.24	68.8899993896484	67.1500027179718	62.8099977970123	IPI:IPI00827872.2; IPI:IPI00028120.5	Gene_Symbol=EPB42 Isoform Short of Erythrocyte membrane protein band 4.2; Gene_Symbol=EPB42 Isoform Long of Erythrocyte membrane protein band 4.2			2	99.0000009536743	LLIDEYYNEEGLQNGEGQR	Deamidated(N)@14		-0.00198807008564472	2240.02124023438	747.681	2240.0234375	747.681701660156	3	22	1.1.1.2768.8	1	34.6396	6335.045	34.71
4	97.24	97.24	68.8899993896484	67.1500027179718	62.8099977970123	IPI:IPI00827872.2; IPI:IPI00028120.5	Gene_Symbol=EPB42 Isoform Short of Erythrocyte membrane protein band 4.2; Gene_Symbol=EPB42 Isoform Long of Erythrocyte membrane protein band 4.2			2	99.0000009536743	LTAMATHSESNL		cleaved L-S@C-term	-0.00623265001922846	1273.59106445313	637.8028	1273.59729003906	637.805908203125	2	11	1.1.1.2465.18	1	21.3218	361.0399	21.288
4	97.24	97.24	68.8899993896484	67.1500027179718	62.8099977970123	IPI:IPI00827872.2; IPI:IPI00028120.5	Gene_Symbol=EPB42 Isoform Short of Erythrocyte membrane protein band 4.2; Gene_Symbol=EPB42 Isoform Long of Erythrocyte membrane protein band 4.2			2	99.0000009536743	LTAMATHSESNLS		cleaved S-C@C-term	-0.00958750955760479	1360.61962890625	681.3171	1360.62927246094	681.321899414063	2	10	1.1.1.2430.20	1	19.797	222.1658	19.8039
4	97.24	97.24	68.8899993896484	67.1500027179718	62.8099977970123	IPI:IPI00827872.2; IPI:IPI00028120.5	Gene_Symbol=EPB42 Isoform Short of Erythrocyte membrane protein band 4.2; Gene_Symbol=EPB42 Isoform Long of Erythrocyte membrane protein band 4.2			2	99.0000009536743	MTRPALPQGYDGWQILHPSAPNGGGVLGSCDLVPVR	Deamidated(N)@22; Methylthio(C)@30	cleaved W-M@N-term	0.000210963000427	3804.85424804688	952.2208	3804.85375976563	952.220764160156	4	20	1.1.1.3115.20	1	49.9499	258.2704	49.9568
4	97.24	97.24	68.8899993896484	67.1500027179718	62.8099977970123	IPI:IPI00827872.2; IPI:IPI00028120.5	Gene_Symbol=EPB42 Isoform Short of Erythrocyte membrane protein band 4.2; Gene_Symbol=EPB42 Isoform Long of Erythrocyte membrane protein band 4.2			2	99.0000009536743	NPPENTFLR			-0.000911569979507476	1086.544921875	544.2797	1086.54577636719	544.280151367188	2	14	1.1.1.2507.13	1	23.1858	8877.779	23.2486
4	97.24	97.24	68.8899993896484	67.1500027179718	62.8099977970123	IPI:IPI00827872.2; IPI:IPI00028120.5	Gene_Symbol=EPB42 Isoform Short of Erythrocyte membrane protein band 4.2; Gene_Symbol=EPB42 Isoform Long of Erythrocyte membrane protein band 4.2			2	99.0000009536743	PALPQGYDGWQILHPSAPNGGGVLGSCDLVPVR	Deamidated(N)@19; Methylthio(C)@27	cleaved R-P@N-term	0.00133216998074204	3416.66625976563	855.1738	3416.66455078125	855.173400878906	4	20	1.1.1.3202.12	1	53.8602	287.2452	53.827
4	97.24	97.24	68.8899993896484	67.1500027179718	62.8099977970123	IPI:IPI00827872.2; IPI:IPI00028120.5	Gene_Symbol=EPB42 Isoform Short of Erythrocyte membrane protein band 4.2; Gene_Symbol=EPB42 Isoform Long of Erythrocyte membrane protein band 4.2			2	99.0000009536743	QILHPSAPNGGGVLGSCDLVPVR	Gln->pyro-Glu@N-term; Deamidated(N)@9; Methylthio(C)@17	cleaved W-Q@N-term	0.00280040991492569	2315.14306640625	772.7216	2315.14013671875	772.720703125	3	15	1.1.1.3119.13	1	50.1185	271.2937	50.1823
4	97.24	97.24	68.8899993896484	67.1500027179718	62.8099977970123	IPI:IPI00827872.2; IPI:IPI00028120.5	Gene_Symbol=EPB42 Isoform Short of Erythrocyte membrane protein band 4.2; Gene_Symbol=EPB42 Isoform Long of Erythrocyte membrane protein band 4.2			2	99.0000009536743	QLLLGQF	Gln->pyro-Glu@N-term	cleaved F-T@C-term	-0.0033965699840337	800.439880371094	401.2272	800.443237304688	401.228881835938	2	9	1.1.1.3428.2	1	63.9172	99.256	63.8129
4	97.24	97.24	68.8899993896484	67.1500027179718	62.8099977970123	IPI:IPI00827872.2; IPI:IPI00028120.5	Gene_Symbol=EPB42 Isoform Short of Erythrocyte membrane protein band 4.2; Gene_Symbol=EPB42 Isoform Long of Erythrocyte membrane protein band 4.2			2	99.0000009536743	QLLLGQFTL		cleaved L-L@C-term	-0.00035598999238573	1031.60131835938	516.8079	1031.6015625	516.808044433594	2	9	1.1.1.3241.2	1	55.5774	146.0978	55.4755
4	97.24	97.24	68.8899993896484	67.1500027179718	62.8099977970123	IPI:IPI00827872.2; IPI:IPI00028120.5	Gene_Symbol=EPB42 Isoform Short of Erythrocyte membrane protein band 4.2; Gene_Symbol=EPB42 Isoform Long of Erythrocyte membrane protein band 4.2			2	99.0000009536743	QNLTNYK	Gln->pyro-Glu@N-term	cleaved F-Q@N-term	0.00524841994047165	862.423645019531	432.2191	862.41845703125	432.216522216797	2	9	1.1.1.2480.6	1	21.9655	319.7457	21.9505
4	97.24	97.24	68.8899993896484	67.1500027179718	62.8099977970123	IPI:IPI00827872.2; IPI:IPI00028120.5	Gene_Symbol=EPB42 Isoform Short of Erythrocyte membrane protein band 4.2; Gene_Symbol=EPB42 Isoform Long of Erythrocyte membrane protein band 4.2			2	99.0000009536743	SCDFQAAR	Methylthio(C)@2		-0.000104045997431967	942.36865234375	472.1916	942.368774414063	472.191650390625	2	13	1.1.1.2488.11	1	22.3294	2741.718	22.3512
4	97.24	97.24	68.8899993896484	67.1500027179718	62.8099977970123	IPI:IPI00827872.2; IPI:IPI00028120.5	Gene_Symbol=EPB42 Isoform Short of Erythrocyte membrane protein band 4.2; Gene_Symbol=EPB42 Isoform Long of Erythrocyte membrane protein band 4.2			2	99.0000009536743	SLLLQVSGR		cleaved Y-S@N-term	0.00134109996724874	971.577697753906	486.7961	971.576354980469	486.795471191406	2	13	1.1.1.2588.4	1	26.7417	5795.77	26.7752
4	97.24	97.24	68.8899993896484	67.1500027179718	62.8099977970123	IPI:IPI00827872.2; IPI:IPI00028120.5	Gene_Symbol=EPB42 Isoform Short of Erythrocyte membrane protein band 4.2; Gene_Symbol=EPB42 Isoform Long of Erythrocyte membrane protein band 4.2			2	99.0000009536743	SVTVVAPELSA			0.00143844995182008	1071.58264160156	536.7986	1071.58117675781	536.7978515625	2	17	1.1.1.2663.14	1	30.0586	5644.337	30.0306
4	97.24	97.24	68.8899993896484	67.1500027179718	62.8099977970123	IPI:IPI00827872.2; IPI:IPI00028120.5	Gene_Symbol=EPB42 Isoform Short of Erythrocyte membrane protein band 4.2; Gene_Symbol=EPB42 Isoform Long of Erythrocyte membrane protein band 4.2			2	99.0000009536743	TLLFNPW		cleaved F-T@N-term; cleaved W-N@C-term	-0.00076975702540949	889.469055175781	445.7418	889.469787597656	445.742156982422	2	11	1.1.1.3191.3	1	53.3441	969.1897	53.5104
4	97.24	97.24	68.8899993896484	67.1500027179718	62.8099977970123	IPI:IPI00827872.2; IPI:IPI00028120.5	Gene_Symbol=EPB42 Isoform Short of Erythrocyte membrane protein band 4.2; Gene_Symbol=EPB42 Isoform Long of Erythrocyte membrane protein band 4.2			2	99.0000009536743	TQATFPISSLGDR			-0.990597009658813	1390.7138671875	696.3642	1391.70446777344	696.859497070313	2	13	1.1.1.2638.14	1	28.9485	9276.957	28.8326
4	97.24	97.24	68.8899993896484	67.1500027179718	62.8099977970123	IPI:IPI00827872.2; IPI:IPI00028120.5	Gene_Symbol=EPB42 Isoform Short of Erythrocyte membrane protein band 4.2; Gene_Symbol=EPB42 Isoform Long of Erythrocyte membrane protein band 4.2			2	99.0000009536743	TQATFPISSLGDRK		missed R-K@13	0.00459221983328462	1519.80395507813	507.6086	1519.79943847656	507.607086181641	3	17	1.1.1.2547.4	1	24.9217	6029.841	24.9986
4	97.24	97.24	68.8899993896484	67.1500027179718	62.8099977970123	IPI:IPI00827872.2; IPI:IPI00028120.5	Gene_Symbol=EPB42 Isoform Short of Erythrocyte membrane protein band 4.2; Gene_Symbol=EPB42 Isoform Long of Erythrocyte membrane protein band 4.2			2	99.0000009536743	VALTAQTGEQPSK			-0.00409423001110554	1328.68969726563	665.3521	1328.69360351563	665.354064941406	2	23	1.1.1.2388.10	1	17.9379	11581.98	18.0012
4	97.24	97.24	68.8899993896484	67.1500027179718	62.8099977970123	IPI:IPI00827872.2; IPI:IPI00028120.5	Gene_Symbol=EPB42 Isoform Short of Erythrocyte membrane protein band 4.2; Gene_Symbol=EPB42 Isoform Long of Erythrocyte membrane protein band 4.2			2	99.0000009536743	VLGALLHFLK			-0.00148829002864659	1109.69470214844	555.8546	1109.69604492188	555.855346679688	2	10	1.1.1.2914.10	1	41.065	474.5345	40.9994
4	97.24	97.24	68.8899993896484	67.1500027179718	62.8099977970123	IPI:IPI00827872.2; IPI:IPI00028120.5	Gene_Symbol=EPB42 Isoform Short of Erythrocyte membrane protein band 4.2; Gene_Symbol=EPB42 Isoform Long of Erythrocyte membrane protein band 4.2			2	99.0000009536743	VLPTPQTQATQEGALLNK			-6.68848997520399E-06	1908.03161621094	955.0231	1908.03161621094	955.023071289063	2	22	1.1.1.2562.20	1	25.6059	4765.693	25.8352
4	97.24	97.24	68.8899993896484	67.1500027179718	62.8099977970123	IPI:IPI00827872.2; IPI:IPI00028120.5	Gene_Symbol=EPB42 Isoform Short of Erythrocyte membrane protein band 4.2; Gene_Symbol=EPB42 Isoform Long of Erythrocyte membrane protein band 4.2			2	99.0000009536743	VLPTPQTQATQEGALLNKR		missed K-R@18	-0.00389486993663013	2064.12866210938	689.0502	2064.1328125	689.051513671875	3	18	1.1.1.2528.8	1	24.1094	5186.361	24.1681
4	97.24	97.24	68.8899993896484	67.1500027179718	62.8099977970123	IPI:IPI00827872.2; IPI:IPI00028120.5	Gene_Symbol=EPB42 Isoform Short of Erythrocyte membrane protein band 4.2; Gene_Symbol=EPB42 Isoform Long of Erythrocyte membrane protein band 4.2			2	99.0000009536743	VVTTFASAQGTGGR			-0.00751001015305519	1350.681640625	676.3481	1350.68920898438	676.351867675781	2	25	1.1.1.2445.20	1	20.453	3455.597	20.504
4	97.24	97.24	68.8899993896484	67.1500027179718	62.8099977970123	IPI:IPI00827872.2; IPI:IPI00028120.5	Gene_Symbol=EPB42 Isoform Short of Erythrocyte membrane protein band 4.2; Gene_Symbol=EPB42 Isoform Long of Erythrocyte membrane protein band 4.2			2	99.0000009536743	WWSAVVEER			-0.00455965008586645	1160.55688476563	581.2857	1160.56140136719	581.288024902344	2	13	1.1.1.2673.10	1	30.4874	3177.768	30.3806
4	97.24	97.24	68.8899993896484	67.1500027179718	62.8099977970123	IPI:IPI00827872.2; IPI:IPI00028120.5	Gene_Symbol=EPB42 Isoform Short of Erythrocyte membrane protein band 4.2; Gene_Symbol=EPB42 Isoform Long of Erythrocyte membrane protein band 4.2			2	99.0000009536743	YPEGSLQEK			-0.00130775000434369	1049.50170898438	525.7581	1049.5029296875	525.758728027344	2	12	1.1.1.2392.8	1	18.1092	381.9085	18.0902
4	97.24	97.24	68.8899993896484	67.1500027179718	62.8099977970123	IPI:IPI00827872.2; IPI:IPI00028120.5	Gene_Symbol=EPB42 Isoform Short of Erythrocyte membrane protein band 4.2; Gene_Symbol=EPB42 Isoform Long of Erythrocyte membrane protein band 4.2			1.30980372428894	96.2100028991699	SVWPENTMCAK	Methylthio(C)@9		0.00382096995599568	1310.54943847656	656.282	1310.54577636719	656.280151367188	2	12	1.1.1.2692.7	1	31.3082	869.657	31.2036
4	97.24	97.24	68.8899993896484	67.1500027179718	62.8099977970123	IPI:IPI00827872.2; IPI:IPI00028120.5	Gene_Symbol=EPB42 Isoform Short of Erythrocyte membrane protein band 4.2; Gene_Symbol=EPB42 Isoform Long of Erythrocyte membrane protein band 4.2			0.536107003688812	76.010000705719	WSQPVHVAR			-0.000195316999452189	1078.56701660156	360.5296	1078.56726074219	360.529693603516	3	11	1.1.1.2412.2	1	18.9824	10106.51	19.0608
4	97.24	97.24	68.8899993896484	67.1500027179718	62.8099977970123	IPI:IPI00827872.2; IPI:IPI00028120.5	Gene_Symbol=EPB42 Isoform Short of Erythrocyte membrane protein band 4.2; Gene_Symbol=EPB42 Isoform Long of Erythrocyte membrane protein band 4.2			0.490797460079193	73.1899976730347	GSVPILR			-0.000548910000361502	740.4541015625	371.2343	740.454467773438	371.234527587891	2	7	1.1.1.2483.3	1	22.0956	406.0872	22.1309
4	97.24	97.24	68.8899993896484	67.1500027179718	62.8099977970123	IPI:IPI00827872.2; IPI:IPI00028120.5	Gene_Symbol=EPB42 Isoform Short of Erythrocyte membrane protein band 4.2; Gene_Symbol=EPB42 Isoform Long of Erythrocyte membrane protein band 4.2			0.460923880338669	71.0900008678436	EDAVFLK			2.31715002882993E-05	820.433044433594	411.2238	820.433044433594	411.223815917969	2	8	1.1.1.2515.2	1	23.516	624.7187	23.5095
4	97.24	97.24	68.8899993896484	67.1500027179718	62.8099977970123	IPI:IPI00827872.2; IPI:IPI00028120.5	Gene_Symbol=EPB42 Isoform Short of Erythrocyte membrane protein band 4.2; Gene_Symbol=EPB42 Isoform Long of Erythrocyte membrane protein band 4.2			0.438898593187332	69.3899989128113	CLGIPAR	Methylthio(C)@1		-0.000672461988870054	774.387451171875	388.201	774.388061523438	388.201293945313	2	9	1.1.1.2539.2	1	24.5704	2704.847	24.6076
4	97.24	97.24	68.8899993896484	67.1500027179718	62.8099977970123	IPI:IPI00827872.2; IPI:IPI00028120.5	Gene_Symbol=EPB42 Isoform Short of Erythrocyte membrane protein band 4.2; Gene_Symbol=EPB42 Isoform Long of Erythrocyte membrane protein band 4.2			0	97.6100027561188	AFLPALK			0.0014540699776262	758.470458984375	380.2425	758.469055175781	380.241821289063	2	11	1.1.1.2632.2	1	28.6645	7143.21	28.7014
4	97.24	97.24	68.8899993896484	67.1500027179718	62.8099977970123	IPI:IPI00827872.2; IPI:IPI00028120.5	Gene_Symbol=EPB42 Isoform Short of Erythrocyte membrane protein band 4.2; Gene_Symbol=EPB42 Isoform Long of Erythrocyte membrane protein band 4.2			0	96.4399993419647	AFLPALK			0.0014540699776262	758.470458984375	380.2425	758.469055175781	380.241821289063	2	9	1.1.1.2636.2	1	28.8401	7143.21	28.7014
4	97.24	97.24	68.8899993896484	67.1500027179718	62.8099977970123	IPI:IPI00827872.2; IPI:IPI00028120.5	Gene_Symbol=EPB42 Isoform Short of Erythrocyte membrane protein band 4.2; Gene_Symbol=EPB42 Isoform Long of Erythrocyte membrane protein band 4.2			0	99.0000009536743	APSSLPLRGDAQISVTLVNHSEQEK		missed R-G@8	-0.00478874985128641	2675.38305664063	669.853	2675.38793945313	669.854248046875	4	14	1.1.1.2614.6	1	27.8796	788.8394	27.8181
4	97.24	97.24	68.8899993896484	67.1500027179718	62.8099977970123	IPI:IPI00827872.2; IPI:IPI00028120.5	Gene_Symbol=EPB42 Isoform Short of Erythrocyte membrane protein band 4.2; Gene_Symbol=EPB42 Isoform Long of Erythrocyte membrane protein band 4.2			0	99.0000009536743	AVQLAIGVQAVHYNGVLAAK	Deamidated(N)@14		0.0025471500121057	2022.12866210938	675.0502	2022.12622070313	675.04931640625	3	15	1.1.1.2773.13	1	34.8663	380.807	34.8848
4	97.24	97.24	68.8899993896484	67.1500027179718	62.8099977970123	IPI:IPI00827872.2; IPI:IPI00028120.5	Gene_Symbol=EPB42 Isoform Short of Erythrocyte membrane protein band 4.2; Gene_Symbol=EPB42 Isoform Long of Erythrocyte membrane protein band 4.2			0	97.8799998760223	CEDITQNYK	Methylthio(C)@1		-0.00213330006226897	1158.46643066406	580.2405	1158.46850585938	580.241577148438	2	12	1.1.1.2454.12	1	20.8315	4569.51	20.8953
4	97.24	97.24	68.8899993896484	67.1500027179718	62.8099977970123	IPI:IPI00827872.2; IPI:IPI00028120.5	Gene_Symbol=EPB42 Isoform Short of Erythrocyte membrane protein band 4.2; Gene_Symbol=EPB42 Isoform Long of Erythrocyte membrane protein band 4.2			0	99.0000009536743	DAQSWTISVTTPADAVIGHY		cleaved Y-S@C-term	-0.00319030997343361	2131.01904296875	711.3469	2131.02221679688	711.348022460938	3	12	1.1.1.3059.10	1	47.4404	210.6811	47.509
4	97.24	97.24	68.8899993896484	67.1500027179718	62.8099977970123	IPI:IPI00827872.2; IPI:IPI00028120.5	Gene_Symbol=EPB42 Isoform Short of Erythrocyte membrane protein band 4.2; Gene_Symbol=EPB42 Isoform Long of Erythrocyte membrane protein band 4.2			0	99.0000009536743	DFGQFEGDVIDL		cleaved W-D@N-term; cleaved L-S@C-term	-0.00410037022083998	1353.60461425781	677.8096	1353.60888671875	677.811706542969	2	12	1.1.1.3196.5	1	53.5759	253.5383	53.5559
4	97.24	97.24	68.8899993896484	67.1500027179718	62.8099977970123	IPI:IPI00827872.2; IPI:IPI00028120.5	Gene_Symbol=EPB42 Isoform Short of Erythrocyte membrane protein band 4.2; Gene_Symbol=EPB42 Isoform Long of Erythrocyte membrane protein band 4.2			0	99.0000009536743	DFGQFEGDVIDLSLR		cleaved W-D@N-term	-0.0010127000277862	1709.82507324219	855.9198	1709.82604980469	855.920288085938	2	21	1.1.1.3177.13	1	52.7302	353.4586	52.7895
4	97.24	97.24	68.8899993896484	67.1500027179718	62.8099977970123	IPI:IPI00827872.2; IPI:IPI00028120.5	Gene_Symbol=EPB42 Isoform Short of Erythrocyte membrane protein band 4.2; Gene_Symbol=EPB42 Isoform Long of Erythrocyte membrane protein band 4.2			0	99.0000009536743	EGTLGLTPAVSDLF	Delta:H(2)C(2)@N-term	cleaved F-A@C-term	-0.00062505598179996	1444.74450683594	723.3795	1444.74499511719	723.379760742188	2	15	1.1.1.3319.4	1	59.0974	128.9386	59.111
4	97.24	97.24	68.8899993896484	67.1500027179718	62.8099977970123	IPI:IPI00827872.2; IPI:IPI00028120.5	Gene_Symbol=EPB42 Isoform Short of Erythrocyte membrane protein band 4.2; Gene_Symbol=EPB42 Isoform Long of Erythrocyte membrane protein band 4.2			0	99.0000009536743	EGTLGLTPAVSDLF		cleaved F-A@C-term	0.00201156991533935	1418.73132324219	710.3729	1418.72937011719	710.371948242188	2	14	1.1.1.3213.16	1	54.3473	936.7125	54.4924
4	97.24	97.24	68.8899993896484	67.1500027179718	62.8099977970123	IPI:IPI00827872.2; IPI:IPI00028120.5	Gene_Symbol=EPB42 Isoform Short of Erythrocyte membrane protein band 4.2; Gene_Symbol=EPB42 Isoform Long of Erythrocyte membrane protein band 4.2			0	99.0000009536743	EGTLGLTPAVSDLF		cleaved F-A@C-term	0.00201156991533935	1418.73132324219	710.3729	1418.72937011719	710.371948242188	2	18	1.1.1.3217.9	1	54.5173	936.7125	54.4924
4	97.24	97.24	68.8899993896484	67.1500027179718	62.8099977970123	IPI:IPI00827872.2; IPI:IPI00028120.5	Gene_Symbol=EPB42 Isoform Short of Erythrocyte membrane protein band 4.2; Gene_Symbol=EPB42 Isoform Long of Erythrocyte membrane protein band 4.2			0	99.0000009536743	EGTLGLTPAVSDLF		cleaved F-A@C-term	0.00201156991533935	1418.73132324219	710.3729	1418.72937011719	710.371948242188	2	14	1.1.1.3221.9	1	54.6978	936.7125	54.4924
4	97.24	97.24	68.8899993896484	67.1500027179718	62.8099977970123	IPI:IPI00827872.2; IPI:IPI00028120.5	Gene_Symbol=EPB42 Isoform Short of Erythrocyte membrane protein band 4.2; Gene_Symbol=EPB42 Isoform Long of Erythrocyte membrane protein band 4.2			0	42.8900003433228	EKDNGIRPPSLETASPL	Deamidated(N)@4	cleaved L-Y@C-term; missed K-D@2	-0.00277980999089777	1823.923828125	608.9819	1823.92651367188	608.982788085938	3	11	1.1.1.2644.10	1	29.204	1597.734	29.2717
4	97.24	97.24	68.8899993896484	67.1500027179718	62.8099977970123	IPI:IPI00827872.2; IPI:IPI00028120.5	Gene_Symbol=EPB42 Isoform Short of Erythrocyte membrane protein band 4.2; Gene_Symbol=EPB42 Isoform Long of Erythrocyte membrane protein band 4.2			0	99.0000009536743	EKDNGIRPPSLETASPLYLLLK	Deamidated(N)@4	missed K-D@2	-0.00262449006550014	2454.33447265625	614.5909	2454.3369140625	614.591552734375	4	13	1.1.1.3100.8	1	49.2524	306.7713	49.3244
4	97.24	97.24	68.8899993896484	67.1500027179718	62.8099977970123	IPI:IPI00827872.2; IPI:IPI00028120.5	Gene_Symbol=EPB42 Isoform Short of Erythrocyte membrane protein band 4.2; Gene_Symbol=EPB42 Isoform Long of Erythrocyte membrane protein band 4.2			0	99.0000009536743	FQFTPTHVGLQR			0.00131973996758461	1429.74792480469	477.5899	1429.74658203125	477.589477539063	3	16	1.1.1.2571.8	1	25.9866	17331.71	26.1024
4	97.24	97.24	68.8899993896484	67.1500027179718	62.8099977970123	IPI:IPI00827872.2; IPI:IPI00028120.5	Gene_Symbol=EPB42 Isoform Short of Erythrocyte membrane protein band 4.2; Gene_Symbol=EPB42 Isoform Long of Erythrocyte membrane protein band 4.2			0	99.0000009536743	FQFTPTHVGLQR			0.00131973996758461	1429.74792480469	477.5899	1429.74658203125	477.589477539063	3	16	1.1.1.2574.9	1	26.1219	17331.71	26.1024
4	97.24	97.24	68.8899993896484	67.1500027179718	62.8099977970123	IPI:IPI00827872.2; IPI:IPI00028120.5	Gene_Symbol=EPB42 Isoform Short of Erythrocyte membrane protein band 4.2; Gene_Symbol=EPB42 Isoform Long of Erythrocyte membrane protein band 4.2			0	99.0000009536743	FQFTPTHVGLQR			0.00131973996758461	1429.74792480469	477.5899	1429.74658203125	477.589477539063	3	11	1.1.1.2577.9	1	26.2567	17331.71	26.1024
4	97.24	97.24	68.8899993896484	67.1500027179718	62.8099977970123	IPI:IPI00827872.2; IPI:IPI00028120.5	Gene_Symbol=EPB42 Isoform Short of Erythrocyte membrane protein band 4.2; Gene_Symbol=EPB42 Isoform Long of Erythrocyte membrane protein band 4.2			0	99.0000009536743	GDAQISVTLVNHSEQEK			-0.00104311003815383	1853.91064453125	618.9775	1853.91186523438	618.977905273438	3	20	1.1.1.2495.17	1	22.6543	3361.594	22.7107
4	97.24	97.24	68.8899993896484	67.1500027179718	62.8099977970123	IPI:IPI00827872.2; IPI:IPI00028120.5	Gene_Symbol=EPB42 Isoform Short of Erythrocyte membrane protein band 4.2; Gene_Symbol=EPB42 Isoform Long of Erythrocyte membrane protein band 4.2			0	99.0000009536743	GQPFTIILY		cleaved Y-F@C-term	-9.29269008338451E-05	1050.57482910156	526.2947	1050.57495117188	526.294738769531	2	8	1.1.1.3154.6	1	51.6901	166.3826	51.7653
4	97.24	97.24	68.8899993896484	67.1500027179718	62.8099977970123	IPI:IPI00827872.2; IPI:IPI00028120.5	Gene_Symbol=EPB42 Isoform Short of Erythrocyte membrane protein band 4.2; Gene_Symbol=EPB42 Isoform Long of Erythrocyte membrane protein band 4.2			0	99.0000009536743	IITIGLF		cleaved F-F@C-term	6.48911009193398E-05	775.484497070313	388.7495	775.484375	388.749450683594	2	9	1.1.1.3213.2	1	54.324	696.2011	54.2264
4	97.24	97.24	68.8899993896484	67.1500027179718	62.8099977970123	IPI:IPI00827872.2; IPI:IPI00028120.5	Gene_Symbol=EPB42 Isoform Short of Erythrocyte membrane protein band 4.2; Gene_Symbol=EPB42 Isoform Long of Erythrocyte membrane protein band 4.2			0	99.0000009536743	LLIDEYYNEEGLQNGEGQR	Deamidated(N)@14		0.0025354300159961	2240.025390625	1121.02	2240.0234375	1121.01892089844	2	21	1.1.1.2766.16	1	34.5743	2781.723	34.71
4	97.24	97.24	68.8899993896484	67.1500027179718	62.8099977970123	IPI:IPI00827872.2; IPI:IPI00028120.5	Gene_Symbol=EPB42 Isoform Short of Erythrocyte membrane protein band 4.2; Gene_Symbol=EPB42 Isoform Long of Erythrocyte membrane protein band 4.2			0	99.0000009536743	LLIDEYYNEEGLQNGEGQR	Deamidated(N)@14		0.0025354300159961	2240.025390625	1121.02	2240.0234375	1121.01892089844	2	26	1.1.1.2770.19	1	34.7484	2781.723	34.71
4	97.24	97.24	68.8899993896484	67.1500027179718	62.8099977970123	IPI:IPI00827872.2; IPI:IPI00028120.5	Gene_Symbol=EPB42 Isoform Short of Erythrocyte membrane protein band 4.2; Gene_Symbol=EPB42 Isoform Long of Erythrocyte membrane protein band 4.2			0	99.0000009536743	LLIDEYYNEEGLQNGEGQR	Deamidated(N)@14		0.0025354300159961	2240.025390625	1121.02	2240.0234375	1121.01892089844	2	24	1.1.1.2771.21	1	34.792	2781.723	34.71
4	97.24	97.24	68.8899993896484	67.1500027179718	62.8099977970123	IPI:IPI00827872.2; IPI:IPI00028120.5	Gene_Symbol=EPB42 Isoform Short of Erythrocyte membrane protein band 4.2; Gene_Symbol=EPB42 Isoform Long of Erythrocyte membrane protein band 4.2			0	99.0000009536743	LLIDEYYNEEGLQNGEGQR	Deamidated(N)@14		-0.00198807008564472	2240.02124023438	747.681	2240.0234375	747.681701660156	3	21	1.1.1.2772.15	1	34.8258	6335.045	34.71
4	97.24	97.24	68.8899993896484	67.1500027179718	62.8099977970123	IPI:IPI00827872.2; IPI:IPI00028120.5	Gene_Symbol=EPB42 Isoform Short of Erythrocyte membrane protein band 4.2; Gene_Symbol=EPB42 Isoform Long of Erythrocyte membrane protein band 4.2			0	99.0000009536743	LLIDEYYNEEGLQNGEGQR	Deamidated(N)@14		0.0025354300159961	2240.025390625	1121.02	2240.0234375	1121.01892089844	2	23	1.1.1.2775.19	1	34.967	2781.723	34.71
4	97.24	97.24	68.8899993896484	67.1500027179718	62.8099977970123	IPI:IPI00827872.2; IPI:IPI00028120.5	Gene_Symbol=EPB42 Isoform Short of Erythrocyte membrane protein band 4.2; Gene_Symbol=EPB42 Isoform Long of Erythrocyte membrane protein band 4.2			0	99.0000009536743	LLIDEYYNEEGLQNGEGQR	Delta:H(2)C(2)@N-term; Deamidated(N)@14		0.0115793002769351	2266.05053710938	756.3575	2266.0390625	756.353576660156	3	15	1.1.1.3043.13	1	46.7289	197.357	46.7474
4	97.24	97.24	68.8899993896484	67.1500027179718	62.8099977970123	IPI:IPI00827872.2; IPI:IPI00028120.5	Gene_Symbol=EPB42 Isoform Short of Erythrocyte membrane protein band 4.2; Gene_Symbol=EPB42 Isoform Long of Erythrocyte membrane protein band 4.2			0	99.0000009536743	LTAMATHSESNL	Oxidation(M)@4	cleaved L-S@C-term	-0.00234897993505001	1289.58984375	645.8022	1289.59216308594	645.803344726563	2	10	1.1.1.2400.19	1	18.4841	188.9957	18.4477
4	97.24	97.24	68.8899993896484	67.1500027179718	62.8099977970123	IPI:IPI00827872.2; IPI:IPI00028120.5	Gene_Symbol=EPB42 Isoform Short of Erythrocyte membrane protein band 4.2; Gene_Symbol=EPB42 Isoform Long of Erythrocyte membrane protein band 4.2			0	75.6600022315979	NPPENTFLR			-0.000911569979507476	1086.544921875	544.2797	1086.54577636719	544.280151367188	2	11	1.1.1.2511.6	1	23.3488	8877.779	23.2486
4	97.24	97.24	68.8899993896484	67.1500027179718	62.8099977970123	IPI:IPI00827872.2; IPI:IPI00028120.5	Gene_Symbol=EPB42 Isoform Short of Erythrocyte membrane protein band 4.2; Gene_Symbol=EPB42 Isoform Long of Erythrocyte membrane protein band 4.2			0	99.0000009536743	QILHPSAPNGGGVLGSCDLVPVR	Deamidated(N)@9; Methylthio(C)@17	cleaved W-Q@N-term	-0.000268753006821498	2332.16650390625	778.3961	2332.16674804688	778.396179199219	3	16	1.1.1.2915.9	1	41.1069	375.7143	41.132
4	97.24	97.24	68.8899993896484	67.1500027179718	62.8099977970123	IPI:IPI00827872.2; IPI:IPI00028120.5	Gene_Symbol=EPB42 Isoform Short of Erythrocyte membrane protein band 4.2; Gene_Symbol=EPB42 Isoform Long of Erythrocyte membrane protein band 4.2			0	99.0000009536743	QLLLGQF	Gln->pyro-Glu@N-term	cleaved F-T@C-term	-0.0033965699840337	800.439880371094	401.2272	800.443237304688	401.228881835938	2	10	1.1.1.3425.2	1	63.781	99.256	63.8129
4	97.24	97.24	68.8899993896484	67.1500027179718	62.8099977970123	IPI:IPI00827872.2; IPI:IPI00028120.5	Gene_Symbol=EPB42 Isoform Short of Erythrocyte membrane protein band 4.2; Gene_Symbol=EPB42 Isoform Long of Erythrocyte membrane protein band 4.2			0	99.0000009536743	QLLLGQFTL		cleaved L-L@C-term	-0.00035598999238573	1031.60131835938	516.8079	1031.6015625	516.808044433594	2	10	1.1.1.3238.4	1	55.4503	146.0978	55.4755
4	97.24	97.24	68.8899993896484	67.1500027179718	62.8099977970123	IPI:IPI00827872.2; IPI:IPI00028120.5	Gene_Symbol=EPB42 Isoform Short of Erythrocyte membrane protein band 4.2; Gene_Symbol=EPB42 Isoform Long of Erythrocyte membrane protein band 4.2			0	99.0000009536743	SLLLQVSGR		cleaved Y-S@N-term	0.00134109996724874	971.577697753906	486.7961	971.576354980469	486.795471191406	2	10	1.1.1.2590.4	1	26.8289	5795.77	26.7752
4	97.24	97.24	68.8899993896484	67.1500027179718	62.8099977970123	IPI:IPI00827872.2; IPI:IPI00028120.5	Gene_Symbol=EPB42 Isoform Short of Erythrocyte membrane protein band 4.2; Gene_Symbol=EPB42 Isoform Long of Erythrocyte membrane protein band 4.2			0	99.0000009536743	SVTVVAPELSA			0.00143844995182008	1071.58264160156	536.7986	1071.58117675781	536.7978515625	2	15	1.1.1.2660.9	1	29.9156	5644.337	30.0306
4	97.24	97.24	68.8899993896484	67.1500027179718	62.8099977970123	IPI:IPI00827872.2; IPI:IPI00028120.5	Gene_Symbol=EPB42 Isoform Short of Erythrocyte membrane protein band 4.2; Gene_Symbol=EPB42 Isoform Long of Erythrocyte membrane protein band 4.2			0	96.1600005626678	SVWPENTMCAK	Methylthio(C)@9		0.00382096995599568	1310.54943847656	656.282	1310.54577636719	656.280151367188	2	12	1.1.1.2683.4	1	30.9204	869.657	31.2036
4	97.24	97.24	68.8899993896484	67.1500027179718	62.8099977970123	IPI:IPI00827872.2; IPI:IPI00028120.5	Gene_Symbol=EPB42 Isoform Short of Erythrocyte membrane protein band 4.2; Gene_Symbol=EPB42 Isoform Long of Erythrocyte membrane protein band 4.2			0	73.6999988555908	SVWPENTMCAK	Methylthio(C)@9		0.00382096995599568	1310.54943847656	656.282	1310.54577636719	656.280151367188	2	11	1.1.1.2687.7	1	31.0919	869.657	31.2036
4	97.24	97.24	68.8899993896484	67.1500027179718	62.8099977970123	IPI:IPI00827872.2; IPI:IPI00028120.5	Gene_Symbol=EPB42 Isoform Short of Erythrocyte membrane protein band 4.2; Gene_Symbol=EPB42 Isoform Long of Erythrocyte membrane protein band 4.2			0	66.5199995040894	SVWPENTMCAK	Oxidation(M)@8; Methylthio(C)@9		0.00110572995617986	1326.54162597656	664.2781	1326.54064941406	664.277587890625	2	11	1.1.1.2557.14	1	25.3752	2003.441	25.3477
4	97.24	97.24	68.8899993896484	67.1500027179718	62.8099977970123	IPI:IPI00827872.2; IPI:IPI00028120.5	Gene_Symbol=EPB42 Isoform Short of Erythrocyte membrane protein band 4.2; Gene_Symbol=EPB42 Isoform Long of Erythrocyte membrane protein band 4.2			0	42.2699987888336	SVWPENTMCAK	Oxidation(M)@8; Methylthio(C)@9		0.00110572995617986	1326.54162597656	664.2781	1326.54064941406	664.277587890625	2	9	1.1.1.2560.11	1	25.5033	2003.441	25.3477
4	97.24	97.24	68.8899993896484	67.1500027179718	62.8099977970123	IPI:IPI00827872.2; IPI:IPI00028120.5	Gene_Symbol=EPB42 Isoform Short of Erythrocyte membrane protein band 4.2; Gene_Symbol=EPB42 Isoform Long of Erythrocyte membrane protein band 4.2			0	99.0000009536743	TQATFPISSLGDR			0.00740440981462598	1391.7119140625	696.8632	1391.70446777344	696.859497070313	2	18	1.1.1.2642.12	1	29.1197	5202.417	28.877
4	97.24	97.24	68.8899993896484	67.1500027179718	62.8099977970123	IPI:IPI00827872.2; IPI:IPI00028120.5	Gene_Symbol=EPB42 Isoform Short of Erythrocyte membrane protein band 4.2; Gene_Symbol=EPB42 Isoform Long of Erythrocyte membrane protein band 4.2			0	99.0000009536743	TQATFPISSLGDR			0.00740440981462598	1391.7119140625	696.8632	1391.70446777344	696.859497070313	2	17	1.1.1.2646.14	1	29.2992	5504.672	28.8326
4	97.24	97.24	68.8899993896484	67.1500027179718	62.8099977970123	IPI:IPI00827872.2; IPI:IPI00028120.5	Gene_Symbol=EPB42 Isoform Short of Erythrocyte membrane protein band 4.2; Gene_Symbol=EPB42 Isoform Long of Erythrocyte membrane protein band 4.2			0	99.0000009536743	TQATFPISSLGDRK		missed R-K@13	0.00459221983328462	1519.80395507813	507.6086	1519.79943847656	507.607086181641	3	17	1.1.1.2551.5	1	25.0968	6029.841	24.9986
4	97.24	97.24	68.8899993896484	67.1500027179718	62.8099977970123	IPI:IPI00827872.2; IPI:IPI00028120.5	Gene_Symbol=EPB42 Isoform Short of Erythrocyte membrane protein band 4.2; Gene_Symbol=EPB42 Isoform Long of Erythrocyte membrane protein band 4.2			0	99.0000009536743	VALTAQTGEQPSK			-0.00409423001110554	1328.68969726563	665.3521	1328.69360351563	665.354064941406	2	23	1.1.1.2391.9	1	18.0716	11581.98	18.0012
4	97.24	97.24	68.8899993896484	67.1500027179718	62.8099977970123	IPI:IPI00827872.2; IPI:IPI00028120.5	Gene_Symbol=EPB42 Isoform Short of Erythrocyte membrane protein band 4.2; Gene_Symbol=EPB42 Isoform Long of Erythrocyte membrane protein band 4.2			0	99.0000009536743	VALTAQTGEQPSK			-0.00409423001110554	1328.68969726563	665.3521	1328.69360351563	665.354064941406	2	18	1.1.1.2395.10	1	18.2532	11581.98	18.0012
4	97.24	97.24	68.8899993896484	67.1500027179718	62.8099977970123	IPI:IPI00827872.2; IPI:IPI00028120.5	Gene_Symbol=EPB42 Isoform Short of Erythrocyte membrane protein band 4.2; Gene_Symbol=EPB42 Isoform Long of Erythrocyte membrane protein band 4.2			0	99.0000009536743	VALTAQTGEQPSK	Deamidated(Q)@10		-0.00499993003904819	1329.67272949219	665.8436	1329.67761230469	665.846069335938	2	17	1.1.1.2402.16	1	18.5743	185.6354	18.5828
4	97.24	97.24	68.8899993896484	67.1500027179718	62.8099977970123	IPI:IPI00827872.2; IPI:IPI00028120.5	Gene_Symbol=EPB42 Isoform Short of Erythrocyte membrane protein band 4.2; Gene_Symbol=EPB42 Isoform Long of Erythrocyte membrane protein band 4.2			0	99.0000009536743	VALTAQTGEQPSK	Delta:H(2)C(2)@N-term		-0.00749586010351777	1354.70190429688	678.3582	1354.70922851563	678.361877441406	2	12	1.1.1.2447.20	1	20.5414	321.0645	20.504
4	97.24	97.24	68.8899993896484	67.1500027179718	62.8099977970123	IPI:IPI00827872.2; IPI:IPI00028120.5	Gene_Symbol=EPB42 Isoform Short of Erythrocyte membrane protein band 4.2; Gene_Symbol=EPB42 Isoform Long of Erythrocyte membrane protein band 4.2			0	53.329998254776	VALTAQTGEQPSK			-0.00368559011258185	1328.68981933594	443.9039	1328.69360351563	443.905151367188	3	8	1.1.1.2393.8	1	18.1601	815.9061	18.0012
4	97.24	97.24	68.8899993896484	67.1500027179718	62.8099977970123	IPI:IPI00827872.2; IPI:IPI00028120.5	Gene_Symbol=EPB42 Isoform Short of Erythrocyte membrane protein band 4.2; Gene_Symbol=EPB42 Isoform Long of Erythrocyte membrane protein band 4.2			0	99.0000009536743	VLGALLHFLK			0.00492396997287869	1109.70092773438	370.9076	1109.69604492188	370.905975341797	3	10	1.1.1.2911.2	1	40.9181	806.657	40.9994
4	97.24	97.24	68.8899993896484	67.1500027179718	62.8099977970123	IPI:IPI00827872.2; IPI:IPI00028120.5	Gene_Symbol=EPB42 Isoform Short of Erythrocyte membrane protein band 4.2; Gene_Symbol=EPB42 Isoform Long of Erythrocyte membrane protein band 4.2			0	99.0000009536743	VLPTPQTQATQEGALLNK			0.00226896000094712	1908.03405761719	637.0186	1908.03161621094	637.017822265625	3	24	1.1.1.2566.13	1	25.7722	5226.534	25.8352
4	97.24	97.24	68.8899993896484	67.1500027179718	62.8099977970123	IPI:IPI00827872.2; IPI:IPI00028120.5	Gene_Symbol=EPB42 Isoform Short of Erythrocyte membrane protein band 4.2; Gene_Symbol=EPB42 Isoform Long of Erythrocyte membrane protein band 4.2			0	99.0000009536743	VLPTPQTQATQEGALLNK			0.00226896000094712	1908.03405761719	637.0186	1908.03161621094	637.017822265625	3	22	1.1.1.2569.16	1	25.9107	5226.534	25.8352
4	97.24	97.24	68.8899993896484	67.1500027179718	62.8099977970123	IPI:IPI00827872.2; IPI:IPI00028120.5	Gene_Symbol=EPB42 Isoform Short of Erythrocyte membrane protein band 4.2; Gene_Symbol=EPB42 Isoform Long of Erythrocyte membrane protein band 4.2			0	99.0000009536743	VLPTPQTQATQEGALLNKR		missed K-R@18	-0.00389486993663013	2064.12866210938	689.0502	2064.1328125	689.051513671875	3	15	1.1.1.2532.14	1	24.2816	5186.361	24.1681
4	97.24	97.24	68.8899993896484	67.1500027179718	62.8099977970123	IPI:IPI00827872.2; IPI:IPI00028120.5	Gene_Symbol=EPB42 Isoform Short of Erythrocyte membrane protein band 4.2; Gene_Symbol=EPB42 Isoform Long of Erythrocyte membrane protein band 4.2			0	65.5900001525879	WSQPVHVAR			-0.000195316999452189	1078.56701660156	360.5296	1078.56726074219	360.529693603516	3	10	1.1.1.2416.2	1	19.1539	10106.51	19.0608
4	97.24	97.24	68.8899993896484	67.1500027179718	62.8099977970123	IPI:IPI00827872.2; IPI:IPI00028120.5	Gene_Symbol=EPB42 Isoform Short of Erythrocyte membrane protein band 4.2; Gene_Symbol=EPB42 Isoform Long of Erythrocyte membrane protein band 4.2			0	25.8500009775162	WSQPVHVAR			0.0127132004126906	1078.57983398438	360.5339	1078.56726074219	360.529693603516	3	6	1.1.1.2441.2	1	20.2477	1204.057	20.3285
4	97.24	97.24	68.8899993896484	67.1500027179718	62.8099977970123	IPI:IPI00827872.2; IPI:IPI00028120.5	Gene_Symbol=EPB42 Isoform Short of Erythrocyte membrane protein band 4.2; Gene_Symbol=EPB42 Isoform Long of Erythrocyte membrane protein band 4.2			0	99.0000009536743	WWSAVVEER			-0.00455965008586645	1160.55688476563	581.2857	1160.56140136719	581.288024902344	2	13	1.1.1.2669.10	1	30.3137	3177.768	30.3806
4	97.24	97.24	68.8899993896484	67.1500027179718	62.8099977970123	IPI:IPI00827872.2; IPI:IPI00028120.5	Gene_Symbol=EPB42 Isoform Short of Erythrocyte membrane protein band 4.2; Gene_Symbol=EPB42 Isoform Long of Erythrocyte membrane protein band 4.2			0	41.7100012302399	WWSAVVEER			-0.0306816007941961	1160.53063964844	581.2726	1160.56140136719	581.288024902344	2	10	1.1.1.2677.7	1	30.6624	790.962	30.5543
5	87.04	87.04	48.0300009250641	45.7199990749359	43.970000743866	IPI:IPI00791534.2	Gene_Symbol=SLC4A1 Solute carrier family 4, anion exchanger, member 1			2	99.0000009536743	AAATLMSER			0.000796405016444623	948.470703125	475.2426	948.469848632813	475.242218017578	2	13	1.1.1.2423.7	1	19.4673	486.3338	19.4959
5	87.04	87.04	48.0300009250641	45.7199990749359	43.970000743866	IPI:IPI00791534.2	Gene_Symbol=SLC4A1 Solute carrier family 4, anion exchanger, member 1			2	99.0000009536743	ADFLEQPVLGF		cleaved F-V@C-term	-0.00272607989609241	1234.62072753906	618.3176	1234.62341308594	618.318969726563	2	14	1.1.1.3233.5	1	55.2234	1083.034	55.0228
5	87.04	87.04	48.0300009250641	45.7199990749359	43.970000743866	IPI:IPI00791534.2	Gene_Symbol=SLC4A1 Solute carrier family 4, anion exchanger, member 1			2	99.0000009536743	ADFLEQPVLGFVR	Cation:Na(E)@5		-0.00155676004942507	1511.77331542969	504.9317	1511.77490234375	504.932220458984	3	14	1.1.1.3043.5	1	46.7156	197.4525	46.7474
5	87.04	87.04	48.0300009250641	45.7199990749359	43.970000743866	IPI:IPI00791534.2	Gene_Symbol=SLC4A1 Solute carrier family 4, anion exchanger, member 1			2	99.0000009536743	ASTPGAAAQIQEVK			-0.00650586979463696	1369.71362304688	685.8641	1369.72009277344	685.867370605469	2	24	1.1.1.2444.20	1	20.4091	38526.83	20.3285
5	87.04	87.04	48.0300009250641	45.7199990749359	43.970000743866	IPI:IPI00791534.2	Gene_Symbol=SLC4A1 Solute carrier family 4, anion exchanger, member 1			2	99.0000009536743	ATFDEEEGRDEYDEVAMPV		missed R-D@9	0.00128356995992362	2200.91137695313	1101.463	2200.91064453125	1101.46264648438	2	18	1.1.1.2751.20	1	33.9203	6015.504	33.8385
5	87.04	87.04	48.0300009250641	45.7199990749359	43.970000743866	IPI:IPI00791534.2	Gene_Symbol=SLC4A1 Solute carrier family 4, anion exchanger, member 1			2	99.0000009536743	FIFEDQIRPQDR			-0.00204636994749308	1562.78186035156	521.9346	1562.7841796875	521.935302734375	3	13	1.1.1.2618.10	1	28.0555	10792.08	27.9919
5	87.04	87.04	48.0300009250641	45.7199990749359	43.970000743866	IPI:IPI00791534.2	Gene_Symbol=SLC4A1 Solute carrier family 4, anion exchanger, member 1			2	99.0000009536743	FLFVLLGPEAPHIDYTQLGR			-0.000191029001143761	2285.220703125	762.7475	2285.22094726563	762.74755859375	3	17	1.1.1.3213.19	1	54.3523	2884.034	54.1385
5	87.04	87.04	48.0300009250641	45.7199990749359	43.970000743866	IPI:IPI00791534.2	Gene_Symbol=SLC4A1 Solute carrier family 4, anion exchanger, member 1			2	99.0000009536743	GLDLNGGPDDPLQQTGQLF	Deamidated(N)@5	cleaved F-G@C-term	0.00318719004280865	1984.94104003906	993.4778	1984.93774414063	993.476196289063	2	25	1.1.1.3163.13	1	52.1145	4788.14	51.7203
5	87.04	87.04	48.0300009250641	45.7199990749359	43.970000743866	IPI:IPI00791534.2	Gene_Symbol=SLC4A1 Solute carrier family 4, anion exchanger, member 1			2	99.0000009536743	GLDLNGGPDDPLQQTGQLFGGLVR	Deamidated(N)@5		0.000871109019499272	2467.23510742188	823.419	2467.234375	823.418701171875	3	21	1.1.1.3222.10	1	54.7416	277.2845	54.7535
5	87.04	87.04	48.0300009250641	45.7199990749359	43.970000743866	IPI:IPI00791534.2	Gene_Symbol=SLC4A1 Solute carrier family 4, anion exchanger, member 1			2	99.0000009536743	GMPWLSATTVR		cleaved F-G@N-term	0.00535540003329515	1217.62805175781	609.8213	1217.62268066406	609.818603515625	2	14	1.1.1.2765.4	1	34.5076	834.575	34.5795
5	87.04	87.04	48.0300009250641	45.7199990749359	43.970000743866	IPI:IPI00791534.2	Gene_Symbol=SLC4A1 Solute carrier family 4, anion exchanger, member 1			2	99.0000009536743	GTVLLDLQETSLAGVANQLLDR	Cation:Na(E)@9		-0.00415911991149187	2347.2314453125	783.4178	2347.23583984375	783.419250488281	3	25	1.1.1.3379.7	1	61.8079	181.8376	61.7276
5	87.04	87.04	48.0300009250641	45.7199990749359	43.970000743866	IPI:IPI00791534.2	Gene_Symbol=SLC4A1 Solute carrier family 4, anion exchanger, member 1			2	99.0000009536743	HSHAGELEALGGVK		cleaved K-P@C-term	0.000134311994770542	1403.71594238281	468.9126	1403.71569824219	468.912506103516	3	20	1.1.1.2441.5	1	20.2527	659.9158	20.2411
5	87.04	87.04	48.0300009250641	45.7199990749359	43.970000743866	IPI:IPI00791534.2	Gene_Symbol=SLC4A1 Solute carrier family 4, anion exchanger, member 1			2	99.0000009536743	HSHAGELEALGGVKPAVL		cleaved L-T@C-term	-0.000510475016199052	1783.95751953125	595.6598	1783.95812988281	595.659973144531	3	23	1.1.1.2586.8	1	26.6586	6912.448	26.6856
5	87.04	87.04	48.0300009250641	45.7199990749359	43.970000743866	IPI:IPI00791534.2	Gene_Symbol=SLC4A1 Solute carrier family 4, anion exchanger, member 1			2	99.0000009536743	HSHAGELEALGGVKPAVLTR			-0.000531990022864193	2041.10656738281	511.2839	2041.10681152344	511.283996582031	4	31	1.1.1.2527.4	1	24.0476	17110.26	24.0377
5	87.04	87.04	48.0300009250641	45.7199990749359	43.970000743866	IPI:IPI00791534.2	Gene_Symbol=SLC4A1 Solute carrier family 4, anion exchanger, member 1			2	99.0000009536743	IDAYMAQSR			-0.00512009020894766	1053.486328125	527.7504	1053.49133300781	527.7529296875	2	14	1.1.1.2427.7	1	19.6426	1894.145	19.6712
5	87.04	87.04	48.0300009250641	45.7199990749359	43.970000743866	IPI:IPI00791534.2	Gene_Symbol=SLC4A1 Solute carrier family 4, anion exchanger, member 1			2	99.0000009536743	IFQDHPLQK	Delta:H(2)C(2)@N-term		0.000215282998397015	1150.61376953125	384.5452	1150.61352539063	384.545104980469	3	13	1.1.1.2564.2	1	25.6643	1577.804	25.6569
5	87.04	87.04	48.0300009250641	45.7199990749359	43.970000743866	IPI:IPI00791534.2	Gene_Symbol=SLC4A1 Solute carrier family 4, anion exchanger, member 1			2	99.0000009536743	IPPDSEATLVLVGR			-0.00267358007840812	1465.8115234375	733.913	1465.81408691406	733.914306640625	2	19	1.1.1.2735.14	1	33.1944	3511.836	32.7293
5	87.04	87.04	48.0300009250641	45.7199990749359	43.970000743866	IPI:IPI00791534.2	Gene_Symbol=SLC4A1 Solute carrier family 4, anion exchanger, member 1			2	99.0000009536743	KASTPGAAAQIQEVK		cleaved G-K@N-term; missed K-A@1	-0.00800320040434599	1497.80712890625	500.2763	1497.81506347656	500.278991699219	3	14	1.1.1.2396.7	1	18.2844	158.328	18.2684
5	87.04	87.04	48.0300009250641	45.7199990749359	43.970000743866	IPI:IPI00791534.2	Gene_Symbol=SLC4A1 Solute carrier family 4, anion exchanger, member 1			2	99.0000009536743	LQEAAELEAVELPVPIR	Delta:H(2)C(2)@N-term		0.000744064978789538	1902.046875	635.0229	1902.04626464844	635.022705078125	3	17	1.1.1.3088.6	1	48.7112	196.4701	48.7414
5	87.04	87.04	48.0300009250641	45.7199990749359	43.970000743866	IPI:IPI00791534.2	Gene_Symbol=SLC4A1 Solute carrier family 4, anion exchanger, member 1			2	99.0000009536743	LSVPDGFK	Delta:H(2)C(2)@N-term		-5.31728001078591E-05	887.475280761719	444.7449	887.475280761719	444.744903564453	2	10	1.1.1.2618.6	1	28.0488	746.7683	27.9919
5	87.04	87.04	48.0300009250641	45.7199990749359	43.970000743866	IPI:IPI00791534.2	Gene_Symbol=SLC4A1 Solute carrier family 4, anion exchanger, member 1			2	99.0000009536743	NSSYFPGK	Delta:H(2)C(2)@N-term		0.00847577955573797	924.442687988281	463.2286	924.434143066406	463.224334716797	2	11	1.1.1.2487.5	1	22.2755	994.3181	22.3955
5	87.04	87.04	48.0300009250641	45.7199990749359	43.970000743866	IPI:IPI00791534.2	Gene_Symbol=SLC4A1 Solute carrier family 4, anion exchanger, member 1			2	99.0000009536743	NVELQCLDADDAK	Methylthio(C)@6		-0.0043613500893116	1478.63391113281	740.3242	1478.63818359375	740.326354980469	2	22	1.1.1.2695.6	1	31.4332	6204.34	31.5069
5	87.04	87.04	48.0300009250641	45.7199990749359	43.970000743866	IPI:IPI00791534.2	Gene_Symbol=SLC4A1 Solute carrier family 4, anion exchanger, member 1			2	99.0000009536743	RYQSSPAKPDSSFYK		missed R-Y@1	-0.000169677005033009	1759.85278320313	587.6249	1759.85290527344	587.624938964844	3	20	1.1.1.2386.10	1	17.859	2524.025	17.9118
5	87.04	87.04	48.0300009250641	45.7199990749359	43.970000743866	IPI:IPI00791534.2	Gene_Symbol=SLC4A1 Solute carrier family 4, anion exchanger, member 1			2	99.0000009536743	SGDPSQPLLPQHSSLETQLFCEQGDGGTEGHSPSGILEK	Methylthio(C)@21		-0.0154373003169894	4107.86279296875	1027.973	4107.87890625	1027.97705078125	4	16	1.1.1.2868.20	1	39.0643	1326.074	39.0265
5	87.04	87.04	48.0300009250641	45.7199990749359	43.970000743866	IPI:IPI00791534.2	Gene_Symbol=SLC4A1 Solute carrier family 4, anion exchanger, member 1			2	99.0000009536743	SLVPVQR		cleaved L-S@N-term	-0.00197677011601627	797.474060058594	399.7443	797.475952148438	399.745239257813	2	8	1.1.1.2437.4	1	20.0765	1125.142	19.9782
5	87.04	87.04	48.0300009250641	45.7199990749359	43.970000743866	IPI:IPI00791534.2	Gene_Symbol=SLC4A1 Solute carrier family 4, anion exchanger, member 1			2	99.0000009536743	STPASLALPF		cleaved F-V@C-term	-0.00283672008663416	1002.53564453125	502.2751	1002.53857421875	502.276580810547	2	7	1.1.1.3049.7	1	46.9853	161.2638	46.9688
5	87.04	87.04	48.0300009250641	45.7199990749359	43.970000743866	IPI:IPI00791534.2	Gene_Symbol=SLC4A1 Solute carrier family 4, anion exchanger, member 1			2	99.0000009536743	STPASLALPFVL		cleaved L-I@C-term	-0.00177792005706578	1214.68933105469	608.3519	1214.69104003906	608.352844238281	2	13	1.1.1.3365.4	1	61.1681	292.6392	61.2766
5	87.04	87.04	48.0300009250641	45.7199990749359	43.970000743866	IPI:IPI00791534.2	Gene_Symbol=SLC4A1 Solute carrier family 4, anion exchanger, member 1			2	99.0000009536743	STPGAAAQIQEVK		cleaved A-S@N-term	-0.00255525996908545	1298.68041992188	650.3475	1298.68298339844	650.348815917969	2	15	1.1.1.2434.20	1	19.9713	318.0483	19.9782
5	87.04	87.04	48.0300009250641	45.7199990749359	43.970000743866	IPI:IPI00791534.2	Gene_Symbol=SLC4A1 Solute carrier family 4, anion exchanger, member 1			2	99.0000009536743	SVTHANALTVMGK			-0.00208716001361609	1327.68969726563	443.5705	1327.69177246094	443.571228027344	3	18	1.1.1.2459.2	1	21.0334	17316.23	20.939
5	87.04	87.04	48.0300009250641	45.7199990749359	43.970000743866	IPI:IPI00791534.2	Gene_Symbol=SLC4A1 Solute carrier family 4, anion exchanger, member 1			2	99.0000009536743	TFWSLLELR		cleaved L-T@N-term	0.00253180996514857	1163.63647460938	582.8255	1163.63391113281	582.82421875	2	8	1.1.1.3201.9	1	53.8017	153.0669	53.827
5	87.04	87.04	48.0300009250641	45.7199990749359	43.970000743866	IPI:IPI00791534.2	Gene_Symbol=SLC4A1 Solute carrier family 4, anion exchanger, member 1			2	99.0000009536743	TPGAAAQIQEVK		cleaved S-T@N-term	-0.00329731008969247	1211.64770507813	606.8311	1211.65100097656	606.832763671875	2	17	1.1.1.2426.16	1	19.6136	188.2453	19.6272
5	87.04	87.04	48.0300009250641	45.7199990749359	43.970000743866	IPI:IPI00791534.2	Gene_Symbol=SLC4A1 Solute carrier family 4, anion exchanger, member 1			2	99.0000009536743	TYNYNVLMVPK		cleaved K-P@C-term	0.00275118998251855	1340.6826171875	671.3486	1340.67980957031	671.347229003906	2	17	1.1.1.2692.8	1	31.3115	901.2241	31.2468
5	87.04	87.04	48.0300009250641	45.7199990749359	43.970000743866	IPI:IPI00791534.2	Gene_Symbol=SLC4A1 Solute carrier family 4, anion exchanger, member 1			2	99.0000009536743	VLILTVPL		cleaved F-V@N-term; cleaved L-R@C-term	-0.00244447006843984	866.581665039063	434.2981	866.584106445313	434.29931640625	2	12	1.1.1.3192.3	1	53.3896	585.8147	53.4198
5	87.04	87.04	48.0300009250641	45.7199990749359	43.970000743866	IPI:IPI00791534.2	Gene_Symbol=SLC4A1 Solute carrier family 4, anion exchanger, member 1			2	99.0000009536743	VLILTVPLR		cleaved F-V@N-term	0.00135302997659892	1022.6865234375	512.3505	1022.68518066406	512.349853515625	2	12	1.1.1.2834.5	1	37.5302	1292.355	37.6956
5	87.04	87.04	48.0300009250641	45.7199990749359	43.970000743866	IPI:IPI00791534.2	Gene_Symbol=SLC4A1 Solute carrier family 4, anion exchanger, member 1			2	99.0000009536743	VLLGPEAPHIDYTQLGR		cleaved F-V@N-term	-0.000593993987422436	1877.99938964844	627.0071	1878	627.007263183594	3	20	1.1.1.2728.8	1	32.8763	16958.61	32.8162
5	87.04	87.04	48.0300009250641	45.7199990749359	43.970000743866	IPI:IPI00791534.2	Gene_Symbol=SLC4A1 Solute carrier family 4, anion exchanger, member 1			2	99.0000009536743	VLLPLIFR			-9.02571991900913E-05	969.637451171875	485.826	969.637512207031	485.826049804688	2	8	1.1.1.3114.6	1	49.8813	536.1813	49.4145
5	87.04	87.04	48.0300009250641	45.7199990749359	43.970000743866	IPI:IPI00791534.2	Gene_Symbol=SLC4A1 Solute carrier family 4, anion exchanger, member 1			2	99.0000009536743	VYVELQELVMDEK			-1.02520000934601	1592.77087402344	797.3927	1593.79602050781	797.9052734375	2	16	1.1.1.2957.6	1	42.9244	265.6136	42.9114
5	87.04	87.04	48.0300009250641	45.7199990749359	43.970000743866	IPI:IPI00791534.2	Gene_Symbol=SLC4A1 Solute carrier family 4, anion exchanger, member 1			2	99.0000009536743	WVQLEENLGENGAW		cleaved W-G@C-term	0.00254424009472132	1643.76049804688	822.8875	1643.75793457031	822.886291503906	2	9	1.1.1.3042.17	1	46.6919	385.9575	46.485
5	87.04	87.04	48.0300009250641	45.7199990749359	43.970000743866	IPI:IPI00791534.2	Gene_Symbol=SLC4A1 Solute carrier family 4, anion exchanger, member 1			2	99.0000009536743	WVQLEENLGENGAWGR		cleaved R-P@C-term	-0.000891990028321743	1856.87963867188	929.4471	1856.88061523438	929.447570800781	2	17	1.1.1.2823.16	1	37.0639	1005.394	37.2087
5	87.04	87.04	48.0300009250641	45.7199990749359	43.970000743866	IPI:IPI00791534.2	Gene_Symbol=SLC4A1 Solute carrier family 4, anion exchanger, member 1			2	99.0000009536743	YHPDVPYVK			-0.00235554995015264	1116.55810546875	559.2863	1116.56042480469	559.287475585938	2	14	1.1.1.2468.11	1	21.4425	5910.271	21.5519
5	87.04	87.04	48.0300009250641	45.7199990749359	43.970000743866	IPI:IPI00791534.2	Gene_Symbol=SLC4A1 Solute carrier family 4, anion exchanger, member 1			2	99.0000009536743	YQSSPAKPDSSFY		cleaved Y-K@C-term	0.00303410994820297	1475.65991210938	738.8372	1475.65686035156	738.835693359375	2	19	1.1.1.2504.18	1	23.0589	838.1003	23.0242
5	87.04	87.04	48.0300009250641	45.7199990749359	43.970000743866	IPI:IPI00791534.2	Gene_Symbol=SLC4A1 Solute carrier family 4, anion exchanger, member 1			2	99.0000009536743	YQSSPAKPDSSFYK			-0.00596748990938067	1603.74584960938	802.8802	1603.75183105469	802.883178710938	2	19	1.1.1.2422.12	1	19.4405	1769.104	19.4959
5	87.04	87.04	48.0300009250641	45.7199990749359	43.970000743866	IPI:IPI00791534.2	Gene_Symbol=SLC4A1 Solute carrier family 4, anion exchanger, member 1			1.27572429180145	96.0200011730194	SLLELR		cleaved W-S@N-term	0.000429995998274535	729.438903808594	365.7267	729.4384765625	365.726531982422	2	9	1.1.1.2578.2	1	26.29	18010.3	26.3717
5	87.04	87.04	48.0300009250641	45.7199990749359	43.970000743866	IPI:IPI00791534.2	Gene_Symbol=SLC4A1 Solute carrier family 4, anion exchanger, member 1			1.10237288475037	99.0000009536743	CEQGDGGTEGHSPSGILEK	Methylthio(C)@1	cleaved F-C@N-term	-0.00990516040474176	1945.8046875	649.6088	1945.81457519531	649.612121582031	3	12	1.1.1.2438.19	1	20.1458	422.3403	20.1101
5	87.04	87.04	48.0300009250641	45.7199990749359	43.970000743866	IPI:IPI00791534.2	Gene_Symbol=SLC4A1 Solute carrier family 4, anion exchanger, member 1			0.292429834604263	56.580001115799	GWVIHPLGLR			0.00355706992559135	1146.66967773438	383.2305	1146.66613769531	383.229339599609	3	10	1.1.1.2707.2	1	31.9472	3221.861	31.9841
5	87.04	87.04	48.0300009250641	45.7199990749359	43.970000743866	IPI:IPI00791534.2	Gene_Symbol=SLC4A1 Solute carrier family 4, anion exchanger, member 1			0.283996641635895	55.5899977684021	FIFEDQIRPQDREELLR		missed R-E@12	-0.00413344986736774	2203.13452148438	551.7909	2203.138671875	551.791931152344	4	10	1.1.1.2719.11	1	32.4878	12295.57	32.2479
5	87.04	87.04	48.0300009250641	45.7199990749359	43.970000743866	IPI:IPI00791534.2	Gene_Symbol=SLC4A1 Solute carrier family 4, anion exchanger, member 1			0.0861861482262611	70.9100008010864	VLILTVPLRR		cleaved F-V@N-term; missed R-R@9	0.00184830999933183	1178.78833007813	393.9367	1178.78625488281	393.93603515625	3	10	1.1.1.2653.2	1	29.5922	1467.772	29.629
5	87.04	87.04	48.0300009250641	45.7199990749359	43.970000743866	IPI:IPI00791534.2	Gene_Symbol=SLC4A1 Solute carrier family 4, anion exchanger, member 1			0	99.0000009536743	AAATLMSER	Delta:H(2)C(2)@N-term		0.000719783012755215	974.486267089844	488.2504	974.485534667969	488.250030517578	2	11	1.1.1.2458.7	1	20.9984	614.2187	21.0269
5	87.04	87.04	48.0300009250641	45.7199990749359	43.970000743866	IPI:IPI00791534.2	Gene_Symbol=SLC4A1 Solute carrier family 4, anion exchanger, member 1			0	64.4599974155426	AAATLMSER			0.000796405016444623	948.470703125	475.2426	948.469848632813	475.242218017578	2	6	1.1.1.2427.5	1	19.6392	486.3338	19.4959
5	87.04	87.04	48.0300009250641	45.7199990749359	43.970000743866	IPI:IPI00791534.2	Gene_Symbol=SLC4A1 Solute carrier family 4, anion exchanger, member 1			0	99.0000009536743	ADFLEQPVLGF		cleaved F-V@C-term	-0.00272607989609241	1234.62072753906	618.3176	1234.62341308594	618.318969726563	2	15	1.1.1.3224.3	1	54.8167	1083.034	55.0228
5	87.04	87.04	48.0300009250641	45.7199990749359	43.970000743866	IPI:IPI00791534.2	Gene_Symbol=SLC4A1 Solute carrier family 4, anion exchanger, member 1			0	99.0000009536743	ADFLEQPVLGF		cleaved F-V@C-term	-0.00272607989609241	1234.62072753906	618.3176	1234.62341308594	618.318969726563	2	17	1.1.1.3227.8	1	54.9623	1083.034	55.0228
5	87.04	87.04	48.0300009250641	45.7199990749359	43.970000743866	IPI:IPI00791534.2	Gene_Symbol=SLC4A1 Solute carrier family 4, anion exchanger, member 1			0	99.0000009536743	ADFLEQPVLGF		cleaved F-V@C-term	-0.00272607989609241	1234.62072753906	618.3176	1234.62341308594	618.318969726563	2	16	1.1.1.3230.9	1	55.0979	1083.034	55.0228
5	87.04	87.04	48.0300009250641	45.7199990749359	43.970000743866	IPI:IPI00791534.2	Gene_Symbol=SLC4A1 Solute carrier family 4, anion exchanger, member 1			0	99.0000009536743	ADFLEQPVLGFVR	Delta:H(2)C(2)@N-term		-7.7425102062989E-05	1515.80847167969	758.9115	1515.80859375	758.911560058594	2	14	1.1.1.3106.13	1	49.5315	563.1754	49.6403
5	87.04	87.04	48.0300009250641	45.7199990749359	43.970000743866	IPI:IPI00791534.2	Gene_Symbol=SLC4A1 Solute carrier family 4, anion exchanger, member 1			0	99.0000009536743	ADFLEQPVLGFVR	Delta:H(2)C(2)@N-term		-7.7425102062989E-05	1515.80847167969	758.9115	1515.80859375	758.911560058594	2	14	1.1.1.3109.14	1	49.6687	563.1754	49.6403
5	87.04	87.04	48.0300009250641	45.7199990749359	43.970000743866	IPI:IPI00791534.2	Gene_Symbol=SLC4A1 Solute carrier family 4, anion exchanger, member 1			0	99.0000009536743	ADFLEQPVLGFVR	Delta:H(2)C(2)@N-term		-0.000931871007196605	1515.8076171875	758.9111	1515.80859375	758.911560058594	2	17	1.1.1.3128.15	1	50.5288	953.3409	50.6345
5	87.04	87.04	48.0300009250641	45.7199990749359	43.970000743866	IPI:IPI00791534.2	Gene_Symbol=SLC4A1 Solute carrier family 4, anion exchanger, member 1			0	99.0000009536743	ADFLEQPVLGFVR	Delta:H(2)C(2)@N-term		-0.000931871007196605	1515.8076171875	758.9111	1515.80859375	758.911560058594	2	18	1.1.1.3131.14	1	50.6628	953.3409	50.6345
5	87.04	87.04	48.0300009250641	45.7199990749359	43.970000743866	IPI:IPI00791534.2	Gene_Symbol=SLC4A1 Solute carrier family 4, anion exchanger, member 1			0	99.0000009536743	ADFLEQPVLGFVR			0.000506740994751453	1489.79345703125	745.904	1489.79296875	745.903747558594	2	19	1.1.1.3039.12	1	46.5522	22348.56	46.7038
5	87.04	87.04	48.0300009250641	45.7199990749359	43.970000743866	IPI:IPI00791534.2	Gene_Symbol=SLC4A1 Solute carrier family 4, anion exchanger, member 1			0	99.0000009536743	ADFLEQPVLGFVR			0.000506740994751453	1489.79345703125	745.904	1489.79296875	745.903747558594	2	22	1.1.1.3043.12	1	46.7272	22348.56	46.7038
5	87.04	87.04	48.0300009250641	45.7199990749359	43.970000743866	IPI:IPI00791534.2	Gene_Symbol=SLC4A1 Solute carrier family 4, anion exchanger, member 1			0	99.0000009536743	ADFLEQPVLGFVR			-0.00168675999157131	1489.79113769531	497.6043	1489.79296875	497.604919433594	3	15	1.1.1.3046.7	1	46.8509	3765.318	46.7038
5	87.04	87.04	48.0300009250641	45.7199990749359	43.970000743866	IPI:IPI00791534.2	Gene_Symbol=SLC4A1 Solute carrier family 4, anion exchanger, member 1			0	99.0000009536743	ADFLEQPVLGFVR			0.000506740994751453	1489.79345703125	745.904	1489.79296875	745.903747558594	2	21	1.1.1.3047.9	1	46.8987	22348.56	46.7038
5	87.04	87.04	48.0300009250641	45.7199990749359	43.970000743866	IPI:IPI00791534.2	Gene_Symbol=SLC4A1 Solute carrier family 4, anion exchanger, member 1			0	99.0000009536743	ADFLEQPVLGFVR			0.000506740994751453	1489.79345703125	745.904	1489.79296875	745.903747558594	2	17	1.1.1.3050.11	1	47.037	22348.56	46.7038
5	87.04	87.04	48.0300009250641	45.7199990749359	43.970000743866	IPI:IPI00791534.2	Gene_Symbol=SLC4A1 Solute carrier family 4, anion exchanger, member 1			0	99.0000009536743	ADFLEQPVLGFVR			0.000384676997782663	1489.79321289063	745.9039	1489.79296875	745.903747558594	2	16	1.1.1.3053.11	1	47.1722	24246.9	46.7038
5	87.04	87.04	48.0300009250641	45.7199990749359	43.970000743866	IPI:IPI00791534.2	Gene_Symbol=SLC4A1 Solute carrier family 4, anion exchanger, member 1			0	99.0000009536743	ADFLEQPVLGFVR			0.000506740994751453	1489.79345703125	745.904	1489.79296875	745.903747558594	2	14	1.1.1.3056.14	1	47.3121	6850.803	46.8353
5	87.04	87.04	48.0300009250641	45.7199990749359	43.970000743866	IPI:IPI00791534.2	Gene_Symbol=SLC4A1 Solute carrier family 4, anion exchanger, member 1			0	99.0000009536743	ADFLEQPVLGFVR			0.000384676997782663	1489.79321289063	745.9039	1489.79296875	745.903747558594	2	13	1.1.1.3059.14	1	47.447	1314.217	46.9688
5	87.04	87.04	48.0300009250641	45.7199990749359	43.970000743866	IPI:IPI00791534.2	Gene_Symbol=SLC4A1 Solute carrier family 4, anion exchanger, member 1			0	99.0000009536743	ADFLEQPVLGFVR			-0.000713896006345749	1489.79223632813	745.9034	1489.79296875	745.903747558594	2	10	1.1.1.3062.13	1	47.5802	708.1733	47.1039
5	87.04	87.04	48.0300009250641	45.7199990749359	43.970000743866	IPI:IPI00791534.2	Gene_Symbol=SLC4A1 Solute carrier family 4, anion exchanger, member 1			0	99.0000009536743	ADFLEQPVLGFVR			0.000506740994751453	1489.79345703125	745.904	1489.79296875	745.903747558594	2	9	1.1.1.3067.14	1	47.8058	311.3069	47.3289
5	87.04	87.04	48.0300009250641	45.7199990749359	43.970000743866	IPI:IPI00791534.2	Gene_Symbol=SLC4A1 Solute carrier family 4, anion exchanger, member 1			0	99.0000009536743	ADFLEQPVLGFVR			0.000384676997782663	1489.79321289063	745.9039	1489.79296875	745.903747558594	2	9	1.1.1.3072.14	1	48.0266	134.9498	48.0435
5	87.04	87.04	48.0300009250641	45.7199990749359	43.970000743866	IPI:IPI00791534.2	Gene_Symbol=SLC4A1 Solute carrier family 4, anion exchanger, member 1			0	99.0000009536743	ADFLEQPVLGFVR	Deamidated(Q)@6		-0.00358147011138499	1490.77331542969	746.3939	1490.77697753906	746.395751953125	2	14	1.1.1.3096.15	1	49.0839	423.1981	48.9641
5	87.04	87.04	48.0300009250641	45.7199990749359	43.970000743866	IPI:IPI00791534.2	Gene_Symbol=SLC4A1 Solute carrier family 4, anion exchanger, member 1			0	49.9799996614456	ADFLEQPVLGFVR	Deamidated(Q)@6		-0.00358147011138499	1490.77331542969	746.3939	1490.77697753906	746.395751953125	2	12	1.1.1.3093.13	0	48.9455	423.1981	48.9641
5	87.04	87.04	48.0300009250641	45.7199990749359	43.970000743866	IPI:IPI00791534.2	Gene_Symbol=SLC4A1 Solute carrier family 4, anion exchanger, member 1			0	99.0000009536743	ASTPGAAAQIQEVK			-0.00650586979463696	1369.71362304688	685.8641	1369.72009277344	685.867370605469	2	23	1.1.1.2440.16	1	20.2325	38526.83	20.3285
5	87.04	87.04	48.0300009250641	45.7199990749359	43.970000743866	IPI:IPI00791534.2	Gene_Symbol=SLC4A1 Solute carrier family 4, anion exchanger, member 1			0	99.0000009536743	ASTPGAAAQIQEVK			-0.00650586979463696	1369.71362304688	685.8641	1369.72009277344	685.867370605469	2	13	1.1.1.2448.19	1	20.5839	38526.83	20.3285
5	87.04	87.04	48.0300009250641	45.7199990749359	43.970000743866	IPI:IPI00791534.2	Gene_Symbol=SLC4A1 Solute carrier family 4, anion exchanger, member 1			0	99.0000009536743	ASTPGAAAQIQEVK	Delta:H(2)C(2)@N-term		-0.00589183997362852	1395.73010253906	698.8723	1395.73583984375	698.875183105469	2	20	1.1.1.2463.17	1	21.2355	813.1931	21.2006
5	87.04	87.04	48.0300009250641	45.7199990749359	43.970000743866	IPI:IPI00791534.2	Gene_Symbol=SLC4A1 Solute carrier family 4, anion exchanger, member 1			0	99.0000009536743	ASTPGAAAQIQEVK	Deamidated(Q)@11		-0.00399423995986581	1370.70031738281	686.3574	1370.7041015625	686.359375	2	18	1.1.1.2468.17	1	21.4525	754.5886	21.4645
5	87.04	87.04	48.0300009250641	45.7199990749359	43.970000743866	IPI:IPI00791534.2	Gene_Symbol=SLC4A1 Solute carrier family 4, anion exchanger, member 1			0	99.0000009536743	ASTPGAAAQIQEVK	Deamidated(Q)@9		0.00247518997639418	1370.70666503906	686.3606	1370.7041015625	686.359375	2	17	1.1.1.2473.18	1	21.6729	804.3347	21.6831
5	87.04	87.04	48.0300009250641	45.7199990749359	43.970000743866	IPI:IPI00791534.2	Gene_Symbol=SLC4A1 Solute carrier family 4, anion exchanger, member 1			0	99.0000009536743	ATFDEEEGRDEYDEVAMPV	Oxidation(M)@17	missed R-D@9	-0.00106119003612548	2216.9033203125	1109.459	2216.90551757813	1109.46008300781	2	20	1.1.1.2606.12	1	27.5528	726.0773	27.558
5	87.04	87.04	48.0300009250641	45.7199990749359	43.970000743866	IPI:IPI00791534.2	Gene_Symbol=SLC4A1 Solute carrier family 4, anion exchanger, member 1			0	99.0000009536743	ATFDEEEGRDEYDEVAMPV		missed R-D@9	0.00128356995992362	2200.91137695313	1101.463	2200.91064453125	1101.46264648438	2	18	1.1.1.2748.21	1	33.7881	6015.504	33.8385
5	87.04	87.04	48.0300009250641	45.7199990749359	43.970000743866	IPI:IPI00791534.2	Gene_Symbol=SLC4A1 Solute carrier family 4, anion exchanger, member 1			0	99.0000009536743	ATFDEEEGRDEYDEVAMPV	Oxidation(M)@17	missed R-D@9	-3.81653007934801E-05	2216.90576171875	739.9758	2216.90551757813	739.975830078125	3	15	1.1.1.2623.18	1	28.2905	5274.874	28.2115
5	87.04	87.04	48.0300009250641	45.7199990749359	43.970000743866	IPI:IPI00791534.2	Gene_Symbol=SLC4A1 Solute carrier family 4, anion exchanger, member 1			0	99.0000009536743	ATFDEEEGRDEYDEVAMPV	Oxidation(M)@17	missed R-D@9	-3.81653007934801E-05	2216.90576171875	739.9758	2216.90551757813	739.975830078125	3	14	1.1.1.2619.15	1	28.1077	5274.874	28.2115
5	87.04	87.04	48.0300009250641	45.7199990749359	43.970000743866	IPI:IPI00791534.2	Gene_Symbol=SLC4A1 Solute carrier family 4, anion exchanger, member 1			0	79.5400023460388	ATFDEEEGRDEYDEVAMPV		missed R-D@9	0.00103945005685091	2200.91137695313	1101.463	2200.91064453125	1101.46264648438	2	11	1.1.1.2733.21	1	33.1171	675.9411	33.1223
5	87.04	87.04	48.0300009250641	45.7199990749359	43.970000743866	IPI:IPI00791534.2	Gene_Symbol=SLC4A1 Solute carrier family 4, anion exchanger, member 1			0	63.3800029754639	ATFDEEEGRDEYDEVAMPV		missed R-D@9	0.00136220001149923	2200.91186523438	734.6446	2200.91064453125	734.644165039063	3	11	1.1.1.2748.8	1	33.7664	4324.622	33.8385
5	87.04	87.04	48.0300009250641	45.7199990749359	43.970000743866	IPI:IPI00791534.2	Gene_Symbol=SLC4A1 Solute carrier family 4, anion exchanger, member 1			0	99.0000009536743	FIFEDQIRPQDR			-0.00204636994749308	1562.78186035156	521.9346	1562.7841796875	521.935302734375	3	13	1.1.1.2614.3	1	27.8696	10792.08	27.9919
5	87.04	87.04	48.0300009250641	45.7199990749359	43.970000743866	IPI:IPI00791534.2	Gene_Symbol=SLC4A1 Solute carrier family 4, anion exchanger, member 1			0	44.8199987411499	FIFEDQIRPQDREELLR		missed R-E@12	-0.00413344986736774	2203.13452148438	551.7909	2203.138671875	551.791931152344	4	10	1.1.1.2711.8	1	32.1342	12295.57	32.2479
5	87.04	87.04	48.0300009250641	45.7199990749359	43.970000743866	IPI:IPI00791534.2	Gene_Symbol=SLC4A1 Solute carrier family 4, anion exchanger, member 1			0	99.0000009536743	FLFVLLGPEAPHIDYTQLGR			-0.000191029001143761	2285.220703125	762.7475	2285.22094726563	762.74755859375	3	20	1.1.1.3205.10	1	53.9914	2884.034	54.1385
5	87.04	87.04	48.0300009250641	45.7199990749359	43.970000743866	IPI:IPI00791534.2	Gene_Symbol=SLC4A1 Solute carrier family 4, anion exchanger, member 1			0	99.0000009536743	FLFVLLGPEAPHIDYTQLGR			-0.000191029001143761	2285.220703125	762.7475	2285.22094726563	762.74755859375	3	20	1.1.1.3209.12	1	54.1771	2884.034	54.1385
5	87.04	87.04	48.0300009250641	45.7199990749359	43.970000743866	IPI:IPI00791534.2	Gene_Symbol=SLC4A1 Solute carrier family 4, anion exchanger, member 1			0	99.0000009536743	GLDLNGGPDDPLQQTGQLF	Deamidated(N)@5	cleaved F-G@C-term	0.00318719004280865	1984.94104003906	993.4778	1984.93774414063	993.476196289063	2	22	1.1.1.3148.13	1	51.4442	4788.14	51.7203
5	87.04	87.04	48.0300009250641	45.7199990749359	43.970000743866	IPI:IPI00791534.2	Gene_Symbol=SLC4A1 Solute carrier family 4, anion exchanger, member 1			0	99.0000009536743	GLDLNGGPDDPLQQTGQLF	Deamidated(N)@5	cleaved F-G@C-term	0.00318719004280865	1984.94104003906	993.4778	1984.93774414063	993.476196289063	2	25	1.1.1.3151.13	1	51.5728	4788.14	51.7203
5	87.04	87.04	48.0300009250641	45.7199990749359	43.970000743866	IPI:IPI00791534.2	Gene_Symbol=SLC4A1 Solute carrier family 4, anion exchanger, member 1			0	99.0000009536743	GLDLNGGPDDPLQQTGQLF	Deamidated(N)@5	cleaved F-G@C-term	0.00318719004280865	1984.94104003906	993.4778	1984.93774414063	993.476196289063	2	26	1.1.1.3154.14	1	51.7117	4788.14	51.7203
5	87.04	87.04	48.0300009250641	45.7199990749359	43.970000743866	IPI:IPI00791534.2	Gene_Symbol=SLC4A1 Solute carrier family 4, anion exchanger, member 1			0	99.0000009536743	GLDLNGGPDDPLQQTGQLF	Deamidated(N)@5; Cation:Na(D)@10	cleaved F-G@C-term	0.00712723983451724	2006.92749023438	1004.471	2006.91979980469	1004.46716308594	2	15	1.1.1.3156.11	1	51.8052	178.2696	51.7203
5	87.04	87.04	48.0300009250641	45.7199990749359	43.970000743866	IPI:IPI00791534.2	Gene_Symbol=SLC4A1 Solute carrier family 4, anion exchanger, member 1			0	99.0000009536743	GLDLNGGPDDPLQQTGQLF	Deamidated(N)@5	cleaved F-G@C-term	0.00318719004280865	1984.94104003906	993.4778	1984.93774414063	993.476196289063	2	25	1.1.1.3157.14	1	51.8469	4788.14	51.7203
5	87.04	87.04	48.0300009250641	45.7199990749359	43.970000743866	IPI:IPI00791534.2	Gene_Symbol=SLC4A1 Solute carrier family 4, anion exchanger, member 1			0	99.0000009536743	GLDLNGGPDDPLQQTGQLF	Deamidated(N)@5	cleaved F-G@C-term	0.00318719004280865	1984.94104003906	993.4778	1984.93774414063	993.476196289063	2	27	1.1.1.3160.15	1	51.9857	4788.14	51.7203
5	87.04	87.04	48.0300009250641	45.7199990749359	43.970000743866	IPI:IPI00791534.2	Gene_Symbol=SLC4A1 Solute carrier family 4, anion exchanger, member 1			0	99.0000009536743	GLDLNGGPDDPLQQTGQLF	Deamidated(N)@5	cleaved F-G@C-term	0.00330925011076033	1984.94104003906	993.4778	1984.93774414063	993.476196289063	2	21	1.1.1.3166.8	1	52.2517	4079.969	51.7653
5	87.04	87.04	48.0300009250641	45.7199990749359	43.970000743866	IPI:IPI00791534.2	Gene_Symbol=SLC4A1 Solute carrier family 4, anion exchanger, member 1			0	99.0000009536743	GLDLNGGPDDPLQQTGQLF	Deamidated(N)@5	cleaved F-G@C-term	0.00318719004280865	1984.94104003906	993.4778	1984.93774414063	993.476196289063	2	17	1.1.1.3170.17	1	52.4315	1869.487	51.9457
5	87.04	87.04	48.0300009250641	45.7199990749359	43.970000743866	IPI:IPI00791534.2	Gene_Symbol=SLC4A1 Solute carrier family 4, anion exchanger, member 1			0	99.0000009536743	GLDLNGGPDDPLQQTGQLFGGLVR	Deamidated(N)@5		0.000871109019499272	2467.23510742188	823.419	2467.234375	823.418701171875	3	16	1.1.1.3218.7	1	54.5607	277.2845	54.7535
5	87.04	87.04	48.0300009250641	45.7199990749359	43.970000743866	IPI:IPI00791534.2	Gene_Symbol=SLC4A1 Solute carrier family 4, anion exchanger, member 1			0	99.0000009536743	GTVLLDLQETSLAGVANQLLDR			-0.00263468991033733	2325.25146484375	776.0911	2325.25390625	776.091918945313	3	30	1.1.1.3375.3	1	61.6204	2874.484	61.7276
5	87.04	87.04	48.0300009250641	45.7199990749359	43.970000743866	IPI:IPI00791534.2	Gene_Symbol=SLC4A1 Solute carrier family 4, anion exchanger, member 1			0	99.0000009536743	GTVLLDLQETSLAGVANQLLDR			-0.00263468991033733	2325.25146484375	776.0911	2325.25390625	776.091918945313	3	29	1.1.1.3378.5	1	61.7609	2874.484	61.7276
5	87.04	87.04	48.0300009250641	45.7199990749359	43.970000743866	IPI:IPI00791534.2	Gene_Symbol=SLC4A1 Solute carrier family 4, anion exchanger, member 1			0	99.0000009536743	GTVLLDLQETSLAGVANQLLDR			0.00197058008052409	2325.25537109375	1163.635	2325.25390625	1163.63427734375	2	28	1.1.1.3379.8	1	61.8129	389.9608	61.7729
5	87.04	87.04	48.0300009250641	45.7199990749359	43.970000743866	IPI:IPI00791534.2	Gene_Symbol=SLC4A1 Solute carrier family 4, anion exchanger, member 1			0	99.0000009536743	GTVLLDLQETSLAGVANQLLDR			0.00197058008052409	2325.25537109375	1163.635	2325.25390625	1163.63427734375	2	30	1.1.1.3380.4	1	61.8582	389.9608	61.7729
5	87.04	87.04	48.0300009250641	45.7199990749359	43.970000743866	IPI:IPI00791534.2	Gene_Symbol=SLC4A1 Solute carrier family 4, anion exchanger, member 1			0	99.0000009536743	GTVLLDLQETSLAGVANQLLDR			-0.00263468991033733	2325.25146484375	776.0911	2325.25390625	776.091918945313	3	30	1.1.1.3381.3	1	61.8917	2874.484	61.7276
5	87.04	87.04	48.0300009250641	45.7199990749359	43.970000743866	IPI:IPI00791534.2	Gene_Symbol=SLC4A1 Solute carrier family 4, anion exchanger, member 1			0	99.0000009536743	GTVLLDLQETSLAGVANQLLDR			-0.00263468991033733	2325.25146484375	776.0911	2325.25390625	776.091918945313	3	24	1.1.1.3384.3	1	62.0273	2874.484	61.7276
5	87.04	87.04	48.0300009250641	45.7199990749359	43.970000743866	IPI:IPI00791534.2	Gene_Symbol=SLC4A1 Solute carrier family 4, anion exchanger, member 1			0	44.0600007772446	HSHAGELEALGGVKPAVL		cleaved L-T@C-term	-0.00299935997463763	1783.955078125	892.9848	1783.95812988281	892.986328125	2	9	1.1.1.2589.21	1	26.8137	2401.134	26.7311
5	87.04	87.04	48.0300009250641	45.7199990749359	43.970000743866	IPI:IPI00791534.2	Gene_Symbol=SLC4A1 Solute carrier family 4, anion exchanger, member 1			0	99.0000009536743	HSHAGELEALGGVKPAVLTR			-0.000531990022864193	2041.10656738281	511.2839	2041.10681152344	511.283996582031	4	30	1.1.1.2524.11	1	23.927	17110.26	24.0377
5	87.04	87.04	48.0300009250641	45.7199990749359	43.970000743866	IPI:IPI00791534.2	Gene_Symbol=SLC4A1 Solute carrier family 4, anion exchanger, member 1			0	99.0000009536743	IDAYMAQSR	Deamidated(Q)@7		0.00325505994260311	1054.47863769531	528.2466	1054.47534179688	528.244934082031	2	10	1.1.1.2448.11	1	20.5705	202.5358	20.5483
5	87.04	87.04	48.0300009250641	45.7199990749359	43.970000743866	IPI:IPI00791534.2	Gene_Symbol=SLC4A1 Solute carrier family 4, anion exchanger, member 1			0	99.0000009536743	IDAYMAQSR	Oxidation(M)@5		0.00028025999199599	1069.48645019531	535.7505	1069.48620605469	535.750427246094	2	9	1.1.1.2362.8	1	16.7747	86.4999	16.7454
5	87.04	87.04	48.0300009250641	45.7199990749359	43.970000743866	IPI:IPI00791534.2	Gene_Symbol=SLC4A1 Solute carrier family 4, anion exchanger, member 1			0	90.2800023555756	IFQDHPLQK			0.00169367005582899	1124.599609375	375.8738	1124.59790039063	375.873229980469	3	9	1.1.1.2402.2	1	18.5459	1684.212	18.6279
5	87.04	87.04	48.0300009250641	45.7199990749359	43.970000743866	IPI:IPI00791534.2	Gene_Symbol=SLC4A1 Solute carrier family 4, anion exchanger, member 1			0	99.0000009536743	IPPDSEATLVLVGR			-0.00181913003325462	1465.81225585938	733.9134	1465.81408691406	733.914306640625	2	19	1.1.1.2708.18	1	32.0176	7650.492	32.4221
5	87.04	87.04	48.0300009250641	45.7199990749359	43.970000743866	IPI:IPI00791534.2	Gene_Symbol=SLC4A1 Solute carrier family 4, anion exchanger, member 1			0	99.0000009536743	IPPDSEATLVLVGR			-0.00181913003325462	1465.81225585938	733.9134	1465.81408691406	733.914306640625	2	22	1.1.1.2711.16	1	32.1475	8015.349	32.4221
5	87.04	87.04	48.0300009250641	45.7199990749359	43.970000743866	IPI:IPI00791534.2	Gene_Symbol=SLC4A1 Solute carrier family 4, anion exchanger, member 1			0	99.0000009536743	IPPDSEATLVLVGR			-0.00181913003325462	1465.81225585938	733.9134	1465.81408691406	733.914306640625	2	23	1.1.1.2715.19	1	32.3263	8015.349	32.4221
5	87.04	87.04	48.0300009250641	45.7199990749359	43.970000743866	IPI:IPI00791534.2	Gene_Symbol=SLC4A1 Solute carrier family 4, anion exchanger, member 1			0	99.0000009536743	IPPDSEATLVLVGR			-0.00181913003325462	1465.81225585938	733.9134	1465.81408691406	733.914306640625	2	24	1.1.1.2719.17	1	32.4978	8015.349	32.4221
5	87.04	87.04	48.0300009250641	45.7199990749359	43.970000743866	IPI:IPI00791534.2	Gene_Symbol=SLC4A1 Solute carrier family 4, anion exchanger, member 1			0	99.0000009536743	IPPDSEATLVLVGR			-0.00181913003325462	1465.81225585938	733.9134	1465.81408691406	733.914306640625	2	23	1.1.1.2723.9	1	32.6739	8015.349	32.4221
5	87.04	87.04	48.0300009250641	45.7199990749359	43.970000743866	IPI:IPI00791534.2	Gene_Symbol=SLC4A1 Solute carrier family 4, anion exchanger, member 1			0	99.0000009536743	IPPDSEATLVLVGR			-0.00181913003325462	1465.81225585938	733.9134	1465.81408691406	733.914306640625	2	23	1.1.1.2727.9	1	32.8445	8085.196	32.4221
5	87.04	87.04	48.0300009250641	45.7199990749359	43.970000743866	IPI:IPI00791534.2	Gene_Symbol=SLC4A1 Solute carrier family 4, anion exchanger, member 1			0	99.0000009536743	IPPDSEATLVLVGR			-0.00120880000758916	1465.81286621094	733.9137	1465.81408691406	733.914306640625	2	19	1.1.1.2731.17	1	33.0223	5740.176	32.5538
5	87.04	87.04	48.0300009250641	45.7199990749359	43.970000743866	IPI:IPI00791534.2	Gene_Symbol=SLC4A1 Solute carrier family 4, anion exchanger, member 1			0	99.0000009536743	IPPDSEATLVLVGR			0.00022998200438451	1465.81420898438	489.612	1465.81408691406	489.611968994141	3	15	1.1.1.2719.8	1	32.4828	3442.835	32.4221
5	87.04	87.04	48.0300009250641	45.7199990749359	43.970000743866	IPI:IPI00791534.2	Gene_Symbol=SLC4A1 Solute carrier family 4, anion exchanger, member 1			0	99.0000009536743	IPPDSEATLVLVGR			0.00159868004266173	1465.81567382813	733.9151	1465.81408691406	733.914306640625	2	14	1.1.1.2738.14	1	33.3287	2568.477	32.8597
5	87.04	87.04	48.0300009250641	45.7199990749359	43.970000743866	IPI:IPI00791534.2	Gene_Symbol=SLC4A1 Solute carrier family 4, anion exchanger, member 1			0	98.9700019359589	IPPDSEATLVLVGR			-0.00334043009206653	1465.810546875	489.6108	1465.81408691406	489.611968994141	3	12	1.1.1.2731.4	1	33.0006	841.5193	32.9904
5	87.04	87.04	48.0300009250641	45.7199990749359	43.970000743866	IPI:IPI00791534.2	Gene_Symbol=SLC4A1 Solute carrier family 4, anion exchanger, member 1			0	72.8900015354156	IPPDSEATLVLVGR			-0.00242944993078709	1465.81164550781	733.9131	1465.81408691406	733.914306640625	2	11	1.1.1.2741.16	1	33.4658	2050.917	32.9904
5	87.04	87.04	48.0300009250641	45.7199990749359	43.970000743866	IPI:IPI00791534.2	Gene_Symbol=SLC4A1 Solute carrier family 4, anion exchanger, member 1			0	99.0000009536743	LQEAAELEAVELPVPIR	Delta:H(2)C(2)@N-term		0.00349050993099809	1902.04992675781	635.0239	1902.04626464844	635.022705078125	3	16	1.1.1.3067.10	1	47.7991	267.0547	47.8227
5	87.04	87.04	48.0300009250641	45.7199990749359	43.970000743866	IPI:IPI00791534.2	Gene_Symbol=SLC4A1 Solute carrier family 4, anion exchanger, member 1			0	99.0000009536743	LQEAAELEAVELPVPIR	Delta:H(2)C(2)@N-term		0.00220883009023964	1902.04833984375	635.0234	1902.04626464844	635.022705078125	3	18	1.1.1.3070.7	1	47.9267	268.3833	47.8671
5	87.04	87.04	48.0300009250641	45.7199990749359	43.970000743866	IPI:IPI00791534.2	Gene_Symbol=SLC4A1 Solute carrier family 4, anion exchanger, member 1			0	99.0000009536743	LQEAAELEAVELPVPIR			-0.00339547009207308	1876.02722167969	626.3497	1876.03051757813	626.350830078125	3	22	1.1.1.2971.3	1	43.5349	6516.189	43.6975
5	87.04	87.04	48.0300009250641	45.7199990749359	43.970000743866	IPI:IPI00791534.2	Gene_Symbol=SLC4A1 Solute carrier family 4, anion exchanger, member 1			0	99.0000009536743	LQEAAELEAVELPVPIR			0.00259688007645309	1876.03332519531	939.0239	1876.03051757813	939.022583007813	2	24	1.1.1.2971.9	1	43.5565	6214.011	43.6975
5	87.04	87.04	48.0300009250641	45.7199990749359	43.970000743866	IPI:IPI00791534.2	Gene_Symbol=SLC4A1 Solute carrier family 4, anion exchanger, member 1			0	99.0000009536743	LQEAAELEAVELPVPIR			-0.00339547009207308	1876.02722167969	626.3497	1876.03051757813	626.350830078125	3	23	1.1.1.2975.2	1	43.709	6516.189	43.6975
5	87.04	87.04	48.0300009250641	45.7199990749359	43.970000743866	IPI:IPI00791534.2	Gene_Symbol=SLC4A1 Solute carrier family 4, anion exchanger, member 1			0	99.0000009536743	LQEAAELEAVELPVPIR			0.00259688007645309	1876.03332519531	939.0239	1876.03051757813	939.022583007813	2	26	1.1.1.2978.19	1	43.8632	6214.011	43.6975
5	87.04	87.04	48.0300009250641	45.7199990749359	43.970000743866	IPI:IPI00791534.2	Gene_Symbol=SLC4A1 Solute carrier family 4, anion exchanger, member 1			0	99.0000009536743	LQEAAELEAVELPVPIR			-0.00339547009207308	1876.02722167969	626.3497	1876.03051757813	626.350830078125	3	19	1.1.1.2979.2	1	43.8786	6516.189	43.6975
5	87.04	87.04	48.0300009250641	45.7199990749359	43.970000743866	IPI:IPI00791534.2	Gene_Symbol=SLC4A1 Solute carrier family 4, anion exchanger, member 1			0	99.0000009536743	LQEAAELEAVELPVPIR			0.00259688007645309	1876.03332519531	939.0239	1876.03051757813	939.022583007813	2	23	1.1.1.2983.17	1	44.0786	6214.011	43.6975
5	87.04	87.04	48.0300009250641	45.7199990749359	43.970000743866	IPI:IPI00791534.2	Gene_Symbol=SLC4A1 Solute carrier family 4, anion exchanger, member 1			0	85.3799998760223	LSVPDGFK			0.00455304980278015	861.464050292969	431.7393	861.459594726563	431.737091064453	2	8	1.1.1.2572.4	1	26.0244	387.0736	26.0134
5	87.04	87.04	48.0300009250641	45.7199990749359	43.970000743866	IPI:IPI00791534.2	Gene_Symbol=SLC4A1 Solute carrier family 4, anion exchanger, member 1			0	81.0899972915649	LSVPDGFK			0.00137933995574713	861.461059570313	431.7378	861.459594726563	431.737091064453	2	11	1.1.1.2563.8	0	25.6299	33202.16	25.5689
5	87.04	87.04	48.0300009250641	45.7199990749359	43.970000743866	IPI:IPI00791534.2	Gene_Symbol=SLC4A1 Solute carrier family 4, anion exchanger, member 1			0	68.8300013542175	LSVPDGFK			0.00137933995574713	861.461059570313	431.7378	861.459594726563	431.737091064453	2	9	1.1.1.2559.2	1	25.4446	33202.16	25.5689
5	87.04	87.04	48.0300009250641	45.7199990749359	43.970000743866	IPI:IPI00791534.2	Gene_Symbol=SLC4A1 Solute carrier family 4, anion exchanger, member 1			0	68.6800003051758	LSVPDGFK			0.00137933995574713	861.461059570313	431.7378	861.459594726563	431.737091064453	2	7	1.1.1.2567.8	1	25.8083	33202.16	25.5689
5	87.04	87.04	48.0300009250641	45.7199990749359	43.970000743866	IPI:IPI00791534.2	Gene_Symbol=SLC4A1 Solute carrier family 4, anion exchanger, member 1			0	66.5199995040894	LSVPDGFK			0.00375962001271546	861.463500976563	431.739	861.459594726563	431.737091064453	2	8	1.1.1.2523.6	1	23.8736	528.5041	23.9039
5	87.04	87.04	48.0300009250641	45.7199990749359	43.970000743866	IPI:IPI00791534.2	Gene_Symbol=SLC4A1 Solute carrier family 4, anion exchanger, member 1			0	77.0699977874756	NSSYFPGK			-0.0010564400581643	898.41748046875	450.216	898.41845703125	450.216522216797	2	7	1.1.1.2444.9	1	20.3908	405.2404	20.2411
5	87.04	87.04	48.0300009250641	45.7199990749359	43.970000743866	IPI:IPI00791534.2	Gene_Symbol=SLC4A1 Solute carrier family 4, anion exchanger, member 1			0	47.2499996423721	NSSYFPGK			-0.0010564400581643	898.41748046875	450.216	898.41845703125	450.216522216797	2	7	1.1.1.2440.5	1	20.2092	405.2404	20.2411
5	87.04	87.04	48.0300009250641	45.7199990749359	43.970000743866	IPI:IPI00791534.2	Gene_Symbol=SLC4A1 Solute carrier family 4, anion exchanger, member 1			0	99.0000009536743	NVELQCLDADDAK	Methylthio(C)@6		-0.0043613500893116	1478.63391113281	740.3242	1478.63818359375	740.326354980469	2	23	1.1.1.2699.6	1	31.6116	6204.34	31.5069
5	87.04	87.04	48.0300009250641	45.7199990749359	43.970000743866	IPI:IPI00791534.2	Gene_Symbol=SLC4A1 Solute carrier family 4, anion exchanger, member 1			0	99.0000009536743	RYQSSPAKPDSSFYK		missed R-Y@1	3.19895989377983E-05	1759.85290527344	440.9705	1759.85290527344	440.970520019531	4	13	1.1.1.2390.8	1	18.019	1660.787	17.9118
5	87.04	87.04	48.0300009250641	45.7199990749359	43.970000743866	IPI:IPI00791534.2	Gene_Symbol=SLC4A1 Solute carrier family 4, anion exchanger, member 1			0	96.8500018119812	RYQSSPAKPDSSFYK	Phospho(S)@11	missed R-Y@1	-0.00855172984302044	1839.81079101563	614.2775	1839.8193359375	614.280395507813	3	9	1.1.1.2426.17	1	19.6153	252.7413	19.6272
5	87.04	87.04	48.0300009250641	45.7199990749359	43.970000743866	IPI:IPI00791534.2	Gene_Symbol=SLC4A1 Solute carrier family 4, anion exchanger, member 1			0	80.57000041008	RYQSSPAKPDSSFYK		missed R-Y@1	-0.00594922993332148	1759.84692382813	440.969	1759.85290527344	440.970520019531	4	8	1.1.1.2398.4	1	18.3694	123.7753	18.3579
5	87.04	87.04	48.0300009250641	45.7199990749359	43.970000743866	IPI:IPI00791534.2	Gene_Symbol=SLC4A1 Solute carrier family 4, anion exchanger, member 1			0	99.0000009536743	SGDPSQPLLPQHSSLETQLFCEQGDGGTEGHSPSGILEK	Methylthio(C)@21		-0.00762531021609902	4107.87060546875	1027.975	4107.87890625	1027.97705078125	4	23	1.1.1.2854.19	1	38.4434	5018.393	38.4955
5	87.04	87.04	48.0300009250641	45.7199990749359	43.970000743866	IPI:IPI00791534.2	Gene_Symbol=SLC4A1 Solute carrier family 4, anion exchanger, member 1			0	99.0000009536743	SGDPSQPLLPQHSSLETQLFCEQGDGGTEGHSPSGILEK	Methylthio(C)@21		-0.00762531021609902	4107.87060546875	1027.975	4107.87890625	1027.97705078125	4	16	1.1.1.2860.19	1	38.7054	5018.393	38.4955
5	87.04	87.04	48.0300009250641	45.7199990749359	43.970000743866	IPI:IPI00791534.2	Gene_Symbol=SLC4A1 Solute carrier family 4, anion exchanger, member 1			0	73.089998960495	SLLELR		cleaved W-S@N-term	0.000429995998274535	729.438903808594	365.7267	729.4384765625	365.726531982422	2	8	1.1.1.2584.2	1	26.5586	18010.3	26.3717
5	87.04	87.04	48.0300009250641	45.7199990749359	43.970000743866	IPI:IPI00791534.2	Gene_Symbol=SLC4A1 Solute carrier family 4, anion exchanger, member 1			0	54.6500027179718	SLLELR		cleaved W-S@N-term	0.000429995998274535	729.438903808594	365.7267	729.4384765625	365.726531982422	2	9	1.1.1.2581.3	1	26.426	18010.3	26.3717
5	87.04	87.04	48.0300009250641	45.7199990749359	43.970000743866	IPI:IPI00791534.2	Gene_Symbol=SLC4A1 Solute carrier family 4, anion exchanger, member 1			0	99.0000009536743	SLVPVQR		cleaved L-S@N-term	-0.00197677011601627	797.474060058594	399.7443	797.475952148438	399.745239257813	2	8	1.1.1.2433.2	1	19.8976	1125.142	19.9782
5	87.04	87.04	48.0300009250641	45.7199990749359	43.970000743866	IPI:IPI00791534.2	Gene_Symbol=SLC4A1 Solute carrier family 4, anion exchanger, member 1			0	99.0000009536743	STPASLALPF		cleaved F-V@C-term	-0.00143297004979104	1002.53704833984	502.2758	1002.53857421875	502.276580810547	2	9	1.1.1.3037.3	1	46.4497	2651.948	46.6162
5	87.04	87.04	48.0300009250641	45.7199990749359	43.970000743866	IPI:IPI00791534.2	Gene_Symbol=SLC4A1 Solute carrier family 4, anion exchanger, member 1			0	99.0000009536743	STPASLALPF		cleaved F-V@C-term	-0.00143297004979104	1002.53704833984	502.2758	1002.53857421875	502.276580810547	2	11	1.1.1.3041.4	1	46.6265	2651.948	46.6162
5	87.04	87.04	48.0300009250641	45.7199990749359	43.970000743866	IPI:IPI00791534.2	Gene_Symbol=SLC4A1 Solute carrier family 4, anion exchanger, member 1			0	99.0000009536743	STPASLALPF		cleaved F-V@C-term	-0.00143297004979104	1002.53704833984	502.2758	1002.53857421875	502.276580810547	2	8	1.1.1.3045.5	1	46.8034	2651.948	46.6162
5	87.04	87.04	48.0300009250641	45.7199990749359	43.970000743866	IPI:IPI00791534.2	Gene_Symbol=SLC4A1 Solute carrier family 4, anion exchanger, member 1			0	99.0000009536743	STPASLALPFVL		cleaved L-I@C-term	-0.00177792005706578	1214.68933105469	608.3519	1214.69104003906	608.352844238281	2	18	1.1.1.3368.3	1	61.3047	292.6392	61.2766
5	87.04	87.04	48.0300009250641	45.7199990749359	43.970000743866	IPI:IPI00791534.2	Gene_Symbol=SLC4A1 Solute carrier family 4, anion exchanger, member 1			0	99.0000009536743	SVTHANALTVMGK	Oxidation(M)@11		-0.00371364993043244	1343.68298339844	448.9016	1343.68676757813	448.902862548828	3	19	1.1.1.2368.6	1	17.0383	1109.235	17.1034
5	87.04	87.04	48.0300009250641	45.7199990749359	43.970000743866	IPI:IPI00791534.2	Gene_Symbol=SLC4A1 Solute carrier family 4, anion exchanger, member 1			0	99.0000009536743	SVTHANALTVMGK	Deamidated(N)@6; Oxidation(M)@11		0.0121716000139713	1344.68286132813	449.2349	1344.67077636719	449.230865478516	3	18	1.1.1.2370.4	1	17.1346	530.1077	17.1034
5	87.04	87.04	48.0300009250641	45.7199990749359	43.970000743866	IPI:IPI00791534.2	Gene_Symbol=SLC4A1 Solute carrier family 4, anion exchanger, member 1			0	99.0000009536743	SVTHANALTVMGK	Oxidation(M)@11		-0.00371364993043244	1343.68298339844	448.9016	1343.68676757813	448.902862548828	3	19	1.1.1.2371.4	1	17.1745	1109.235	17.1034
5	87.04	87.04	48.0300009250641	45.7199990749359	43.970000743866	IPI:IPI00791534.2	Gene_Symbol=SLC4A1 Solute carrier family 4, anion exchanger, member 1			0	99.0000009536743	SVTHANALTVMGK	Deamidated(N)@6; Oxidation(M)@11		-0.000187579993507825	1344.67053222656	449.2308	1344.67077636719	449.230865478516	3	11	1.1.1.2387.3	1	17.8799	207.1137	17.9118
5	87.04	87.04	48.0300009250641	45.7199990749359	43.970000743866	IPI:IPI00791534.2	Gene_Symbol=SLC4A1 Solute carrier family 4, anion exchanger, member 1			0	99.0000009536743	SVTHANALTVMGK	Deamidated(N)@6; Oxidation(M)@11		-0.000187579993507825	1344.67053222656	449.2308	1344.67077636719	449.230865478516	3	10	1.1.1.2390.9	1	18.0207	207.1137	17.9118
5	87.04	87.04	48.0300009250641	45.7199990749359	43.970000743866	IPI:IPI00791534.2	Gene_Symbol=SLC4A1 Solute carrier family 4, anion exchanger, member 1			0	99.0000009536743	SVTHANALTVMGK			-0.00208716001361609	1327.68969726563	443.5705	1327.69177246094	443.571228027344	3	20	1.1.1.2455.3	1	20.86	17316.23	20.939
5	87.04	87.04	48.0300009250641	45.7199990749359	43.970000743866	IPI:IPI00791534.2	Gene_Symbol=SLC4A1 Solute carrier family 4, anion exchanger, member 1			0	99.0000009536743	SVTHANALTVMGK	Deamidated(N)@6		-2.56314997386653E-05	1328.67578125	443.8992	1328.67578125	443.899230957031	3	18	1.1.1.2480.7	1	21.9672	1344.488	21.9956
5	87.04	87.04	48.0300009250641	45.7199990749359	43.970000743866	IPI:IPI00791534.2	Gene_Symbol=SLC4A1 Solute carrier family 4, anion exchanger, member 1			0	99.0000009536743	SVTHANALTVMGK	Oxidation(M)@11		-0.00371364993043244	1343.68298339844	448.9016	1343.68676757813	448.902862548828	3	14	1.1.1.2374.3	1	17.298	1109.235	17.1034
5	87.04	87.04	48.0300009250641	45.7199990749359	43.970000743866	IPI:IPI00791534.2	Gene_Symbol=SLC4A1 Solute carrier family 4, anion exchanger, member 1			0	99.0000009536743	SVTHANALTVMGK	Deamidated(N)@6		-2.56314997386653E-05	1328.67578125	443.8992	1328.67578125	443.899230957031	3	11	1.1.1.2483.9	1	22.1056	1344.488	21.9956
5	87.04	87.04	48.0300009250641	45.7199990749359	43.970000743866	IPI:IPI00791534.2	Gene_Symbol=SLC4A1 Solute carrier family 4, anion exchanger, member 1			0	36.9199991226196	SVTHANALTVMGK	Deamidated(N)@6; Oxidation(M)@11		0.00283354008570313	1344.67358398438	449.2318	1344.67077636719	449.230865478516	3	6	1.1.1.2394.7	1	18.1949	103.8807	18.1786
5	87.04	87.04	48.0300009250641	45.7199990749359	43.970000743866	IPI:IPI00791534.2	Gene_Symbol=SLC4A1 Solute carrier family 4, anion exchanger, member 1			0	99.0000009536743	TYNYNVLMVPK	Oxidation(M)@8	cleaved K-P@C-term	-0.00033605401404202	1356.67443847656	679.3445	1356.6748046875	679.344665527344	2	17	1.1.1.2631.18	1	28.6465	1201.994	28.7014
5	87.04	87.04	48.0300009250641	45.7199990749359	43.970000743866	IPI:IPI00791534.2	Gene_Symbol=SLC4A1 Solute carrier family 4, anion exchanger, member 1			0	99.0000009536743	VLILTVPL		cleaved F-V@N-term; cleaved L-R@C-term	-0.00244447006843984	866.581665039063	434.2981	866.584106445313	434.29931640625	2	7	1.1.1.3189.3	1	53.2522	585.8147	53.4198
5	87.04	87.04	48.0300009250641	45.7199990749359	43.970000743866	IPI:IPI00791534.2	Gene_Symbol=SLC4A1 Solute carrier family 4, anion exchanger, member 1			0	99.0000009536743	VLILTVPL		cleaved F-V@N-term; cleaved L-R@C-term	-0.00244447006843984	866.581665039063	434.2981	866.584106445313	434.29931640625	2	7	1.1.1.3195.4	1	53.5223	585.8147	53.4198
5	87.04	87.04	48.0300009250641	45.7199990749359	43.970000743866	IPI:IPI00791534.2	Gene_Symbol=SLC4A1 Solute carrier family 4, anion exchanger, member 1			0	99.0000009536743	VLILTVPLR		cleaved F-V@N-term	0.00135302997659892	1022.6865234375	512.3505	1022.68518066406	512.349853515625	2	11	1.1.1.2837.5	1	37.6637	1292.355	37.6956
5	87.04	87.04	48.0300009250641	45.7199990749359	43.970000743866	IPI:IPI00791534.2	Gene_Symbol=SLC4A1 Solute carrier family 4, anion exchanger, member 1			0	99.0000009536743	VLILTVPLR		cleaved F-V@N-term	0.00135302997659892	1022.6865234375	512.3505	1022.68518066406	512.349853515625	2	10	1.1.1.2840.4	1	37.7959	1292.355	37.6956
5	87.04	87.04	48.0300009250641	45.7199990749359	43.970000743866	IPI:IPI00791534.2	Gene_Symbol=SLC4A1 Solute carrier family 4, anion exchanger, member 1			0	99.0000009536743	VLLGPEAPHIDYTQLGR		cleaved F-V@N-term	-0.000593993987422436	1877.99938964844	627.0071	1878	627.007263183594	3	17	1.1.1.2724.10	1	32.7057	16958.61	32.8162
5	87.04	87.04	48.0300009250641	45.7199990749359	43.970000743866	IPI:IPI00791534.2	Gene_Symbol=SLC4A1 Solute carrier family 4, anion exchanger, member 1			0	99.0000009536743	VLLPLIFR			0.000520066998433322	969.638061523438	485.8263	969.637512207031	485.826049804688	2	9	1.1.1.3092.6	1	48.8889	8448.4	49.1441
5	87.04	87.04	48.0300009250641	45.7199990749359	43.970000743866	IPI:IPI00791534.2	Gene_Symbol=SLC4A1 Solute carrier family 4, anion exchanger, member 1			0	99.0000009536743	VLLPLIFR			0.000520066998433322	969.638061523438	485.8263	969.637512207031	485.826049804688	2	12	1.1.1.3095.6	1	49.0239	8448.4	49.1441
5	87.04	87.04	48.0300009250641	45.7199990749359	43.970000743866	IPI:IPI00791534.2	Gene_Symbol=SLC4A1 Solute carrier family 4, anion exchanger, member 1			0	99.0000009536743	VLLPLIFR			0.000520066998433322	969.638061523438	485.8263	969.637512207031	485.826049804688	2	12	1.1.1.3098.5	1	49.1574	8448.4	49.1441
5	87.04	87.04	48.0300009250641	45.7199990749359	43.970000743866	IPI:IPI00791534.2	Gene_Symbol=SLC4A1 Solute carrier family 4, anion exchanger, member 1			0	99.0000009536743	VLLPLIFR			0.000520066998433322	969.638061523438	485.8263	969.637512207031	485.826049804688	2	10	1.1.1.3101.6	1	49.2941	8448.4	49.1441
5	87.04	87.04	48.0300009250641	45.7199990749359	43.970000743866	IPI:IPI00791534.2	Gene_Symbol=SLC4A1 Solute carrier family 4, anion exchanger, member 1			0	99.0000009536743	VLLPLIFR			0.000520066998433322	969.638061523438	485.8263	969.637512207031	485.826049804688	2	9	1.1.1.3104.5	1	49.4277	8448.4	49.1441
5	87.04	87.04	48.0300009250641	45.7199990749359	43.970000743866	IPI:IPI00791534.2	Gene_Symbol=SLC4A1 Solute carrier family 4, anion exchanger, member 1			0	99.0000009536743	VLLPLIFR			-9.02571991900913E-05	969.637451171875	485.826	969.637512207031	485.826049804688	2	8	1.1.1.3108.5	1	49.6084	278.1028	49.595
5	87.04	87.04	48.0300009250641	45.7199990749359	43.970000743866	IPI:IPI00791534.2	Gene_Symbol=SLC4A1 Solute carrier family 4, anion exchanger, member 1			0	53.6899983882904	VLLPLIFR			0.000153871995280497	969.6376953125	485.8261	969.637512207031	485.826049804688	2	7	1.1.1.3111.5	1	49.7441	2715.89	49.2794
5	87.04	87.04	48.0300009250641	45.7199990749359	43.970000743866	IPI:IPI00791534.2	Gene_Symbol=SLC4A1 Solute carrier family 4, anion exchanger, member 1			0	99.0000009536743	VYVELQELVMDEK	Delta:H(2)C(2)@N-term; Oxidation(M)@10		0.00408121990039945	1635.81066894531	818.9126	1635.80651855469	818.910583496094	2	16	1.1.1.3090.18	1	48.8193	277.4286	48.8296
5	87.04	87.04	48.0300009250641	45.7199990749359	43.970000743866	IPI:IPI00791534.2	Gene_Symbol=SLC4A1 Solute carrier family 4, anion exchanger, member 1			0	99.0000009536743	VYVELQELVMDEK	Delta:H(2)C(2)@N-term		-0.000112565998279024	1619.8115234375	810.913	1619.81164550781	810.9130859375	2	19	1.1.1.3198.10	1	53.6799	324.2812	53.7368
5	87.04	87.04	48.0300009250641	45.7199990749359	43.970000743866	IPI:IPI00791534.2	Gene_Symbol=SLC4A1 Solute carrier family 4, anion exchanger, member 1			0	99.0000009536743	VYVELQELVMDEK	Delta:H(2)C(2)@N-term		-0.000112565998279024	1619.8115234375	810.913	1619.81164550781	810.9130859375	2	19	1.1.1.3201.14	1	53.8117	324.2812	53.7368
5	87.04	87.04	48.0300009250641	45.7199990749359	43.970000743866	IPI:IPI00791534.2	Gene_Symbol=SLC4A1 Solute carrier family 4, anion exchanger, member 1			0	99.0000009536743	VYVELQELVMDEK	Delta:H(2)C(2)@N-term		0.00123012997210026	1619.81286621094	810.9137	1619.81164550781	810.9130859375	2	18	1.1.1.3266.8	1	56.726	128.4875	56.6958
5	87.04	87.04	48.0300009250641	45.7199990749359	43.970000743866	IPI:IPI00791534.2	Gene_Symbol=SLC4A1 Solute carrier family 4, anion exchanger, member 1			0	99.0000009536743	VYVELQELVMDEK	Oxidation(M)@10		-0.00506490981206298	1609.78588867188	805.9002	1609.79089355469	805.902709960938	2	23	1.1.1.2845.13	1	38.0329	4479.62	38.1399
5	87.04	87.04	48.0300009250641	45.7199990749359	43.970000743866	IPI:IPI00791534.2	Gene_Symbol=SLC4A1 Solute carrier family 4, anion exchanger, member 1			0	99.0000009536743	VYVELQELVMDEK	Oxidation(M)@10		-0.00506490981206298	1609.78588867188	805.9002	1609.79089355469	805.902709960938	2	23	1.1.1.2849.15	1	38.2129	4479.62	38.1399
5	87.04	87.04	48.0300009250641	45.7199990749359	43.970000743866	IPI:IPI00791534.2	Gene_Symbol=SLC4A1 Solute carrier family 4, anion exchanger, member 1			0	99.0000009536743	VYVELQELVMDEK	Oxidation(M)@10		-0.00506490981206298	1609.78588867188	805.9002	1609.79089355469	805.902709960938	2	19	1.1.1.2852.15	1	38.347	4479.62	38.1399
5	87.04	87.04	48.0300009250641	45.7199990749359	43.970000743866	IPI:IPI00791534.2	Gene_Symbol=SLC4A1 Solute carrier family 4, anion exchanger, member 1			0	99.0000009536743	VYVELQELVMDEK			-0.00181723001878709	1593.79431152344	797.9044	1593.79602050781	797.9052734375	2	22	1.1.1.2948.3	1	42.5359	4123.357	42.6077
5	87.04	87.04	48.0300009250641	45.7199990749359	43.970000743866	IPI:IPI00791534.2	Gene_Symbol=SLC4A1 Solute carrier family 4, anion exchanger, member 1			0	99.0000009536743	VYVELQELVMDEK			-0.00181723001878709	1593.79431152344	797.9044	1593.79602050781	797.9052734375	2	23	1.1.1.2952.3	1	42.7098	4123.357	42.6077
5	87.04	87.04	48.0300009250641	45.7199990749359	43.970000743866	IPI:IPI00791534.2	Gene_Symbol=SLC4A1 Solute carrier family 4, anion exchanger, member 1			0	99.0000009536743	VYVELQELVMDEK			-0.00181723001878709	1593.79431152344	797.9044	1593.79602050781	797.9052734375	2	23	1.1.1.2953.6	1	42.7597	4123.357	42.6077
5	87.04	87.04	48.0300009250641	45.7199990749359	43.970000743866	IPI:IPI00791534.2	Gene_Symbol=SLC4A1 Solute carrier family 4, anion exchanger, member 1			0	99.0000009536743	WVQLEENLGENGAW		cleaved W-G@C-term	0.00254424009472132	1643.76049804688	822.8875	1643.75793457031	822.886291503906	2	18	1.1.1.3038.16	1	46.5151	385.9575	46.485
5	87.04	87.04	48.0300009250641	45.7199990749359	43.970000743866	IPI:IPI00791534.2	Gene_Symbol=SLC4A1 Solute carrier family 4, anion exchanger, member 1			0	99.0000009536743	WVQLEENLGENGAW	Deamidated(N)@11	cleaved W-G@C-term	0.00846355967223644	1644.75048828125	823.3825	1644.74194335938	823.378295898438	2	13	1.1.1.3049.15	1	46.9986	277.3709	47.0589
5	87.04	87.04	48.0300009250641	45.7199990749359	43.970000743866	IPI:IPI00791534.2	Gene_Symbol=SLC4A1 Solute carrier family 4, anion exchanger, member 1			0	99.0000009536743	WVQLEENLGENGAW	Deamidated(N)@11	cleaved W-G@C-term	0.00846355967223644	1644.75048828125	823.3825	1644.74194335938	823.378295898438	2	11	1.1.1.3052.14	1	47.1321	277.3709	47.0589
5	87.04	87.04	48.0300009250641	45.7199990749359	43.970000743866	IPI:IPI00791534.2	Gene_Symbol=SLC4A1 Solute carrier family 4, anion exchanger, member 1			0	99.0000009536743	WVQLEENLGENGAWGR	Deamidated(N)@11	cleaved R-P@C-term	0.00331302010454237	1857.86791992188	620.2966	1857.86462402344	620.295471191406	3	16	1.1.1.2842.7	1	37.89	212.1624	37.9185
5	87.04	87.04	48.0300009250641	45.7199990749359	43.970000743866	IPI:IPI00791534.2	Gene_Symbol=SLC4A1 Solute carrier family 4, anion exchanger, member 1			0	99.0000009536743	WVQLEENLGENGAWGR		cleaved R-P@C-term	-0.000891990028321743	1856.87963867188	929.4471	1856.88061523438	929.447570800781	2	14	1.1.1.2827.17	1	37.2407	1005.394	37.2087
5	87.04	87.04	48.0300009250641	45.7199990749359	43.970000743866	IPI:IPI00791534.2	Gene_Symbol=SLC4A1 Solute carrier family 4, anion exchanger, member 1			0	99.0000009536743	YHPDVPYVK			0.00539130019024014	1116.56579589844	373.1959	1116.56042480469	373.194061279297	3	14	1.1.1.2473.2	1	21.6462	16960.55	21.5519
5	87.04	87.04	48.0300009250641	45.7199990749359	43.970000743866	IPI:IPI00791534.2	Gene_Symbol=SLC4A1 Solute carrier family 4, anion exchanger, member 1			0	76.3599991798401	YHPDVPYVK			0.00539130019024014	1116.56579589844	373.1959	1116.56042480469	373.194061279297	3	10	1.1.1.2465.2	1	21.2952	16960.55	21.5519
5	87.04	87.04	48.0300009250641	45.7199990749359	43.970000743866	IPI:IPI00791534.2	Gene_Symbol=SLC4A1 Solute carrier family 4, anion exchanger, member 1			0	36.3299995660782	YHPDVPYVK			0.0086870901286602	1116.56909179688	373.197	1116.56042480469	373.194061279297	3	12	1.1.1.2469.3	0	21.4729	16770.54	21.5082
5	87.04	87.04	48.0300009250641	45.7199990749359	43.970000743866	IPI:IPI00791534.2	Gene_Symbol=SLC4A1 Solute carrier family 4, anion exchanger, member 1			0	99.0000009536743	YQSSPAKPDSSFYK			-0.00596748990938067	1603.74584960938	802.8802	1603.75183105469	802.883178710938	2	22	1.1.1.2423.18	1	19.4907	1769.104	19.4959
5	87.04	87.04	48.0300009250641	45.7199990749359	43.970000743866	IPI:IPI00791534.2	Gene_Symbol=SLC4A1 Solute carrier family 4, anion exchanger, member 1			0	99.0000009536743	YQSSPAKPDSSFYK			-0.0028659999370575	1603.7490234375	535.5903	1603.75183105469	535.591247558594	3	16	1.1.1.2433.10	1	19.9109	971.5596	19.8909
5	87.04	87.04	48.0300009250641	45.7199990749359	43.970000743866	IPI:IPI00791534.2	Gene_Symbol=SLC4A1 Solute carrier family 4, anion exchanger, member 1			0	99.0000009536743	YQSSPAKPDSSFYK	Phospho(S)@10		-0.00269963010214269	1683.71557617188	562.2458	1683.71813964844	562.246643066406	3	13	1.1.1.2470.10	1	21.5284	661.5433	21.5519
5	87.04	87.04	48.0300009250641	45.7199990749359	43.970000743866	IPI:IPI00791534.2	Gene_Symbol=SLC4A1 Solute carrier family 4, anion exchanger, member 1			0	99.0000009536743	YQSSPAKPDSSFYK			-0.0028659999370575	1603.7490234375	535.5903	1603.75183105469	535.591247558594	3	15	1.1.1.2427.9	1	19.6459	17717.11	19.4959
5	87.04	87.04	48.0300009250641	45.7199990749359	43.970000743866	IPI:IPI00791534.2	Gene_Symbol=SLC4A1 Solute carrier family 4, anion exchanger, member 1			0	99.0000009536743	YQSSPAKPDSSFYK			-0.0028659999370575	1603.7490234375	535.5903	1603.75183105469	535.591247558594	3	14	1.1.1.2422.4	1	19.4188	17717.11	19.4959
6	57.79	57.79	78.2599985599518	72.460001707077	71.0099995136261	PF3D7_0608800 |	organism=Plasmodium_falciparum_3D7 | product=ornithine aminotransferase (OAT) | location=Pf3D7_06_v3:362635-363879(+) | length=414 | sequence_SO=chromosome | SO=protein_coding			2	99.0000009536743	AFFSDSLGVCER	Delta:H(2)C(2)@N-term; Methylthio(C)@10		-0.00494315987452865	1401.60083007813	701.8077	1401.60571289063	701.810119628906	2	14	1.1.1.3032.5	1	46.2417	200.4144	46.2233
6	57.79	57.79	78.2599985599518	72.460001707077	71.0099995136261	PF3D7_0608800 |	organism=Plasmodium_falciparum_3D7 | product=ornithine aminotransferase (OAT) | location=Pf3D7_06_v3:362635-363879(+) | length=414 | sequence_SO=chromosome | SO=protein_coding			2	99.0000009536743	ALSGGHYPISAILANDDVMLVLKPGEHGSTY		cleaved Y-G@C-term	0.00877192988991737	3224.62646484375	807.1639	3224.61767578125	807.161682128906	4	14	1.1.1.3089.16	1	48.7718	373.3399	48.6541
6	57.79	57.79	78.2599985599518	72.460001707077	71.0099995136261	PF3D7_0608800 |	organism=Plasmodium_falciparum_3D7 | product=ornithine aminotransferase (OAT) | location=Pf3D7_06_v3:362635-363879(+) | length=414 | sequence_SO=chromosome | SO=protein_coding			2	99.0000009536743	ELQDPNVCAF	Methylthio(C)@8	cleaved F-I@C-term	0.000923422980122268	1180.490234375	591.2524	1180.4892578125	591.251892089844	2	10	1.1.1.2989.5	1	44.3218	789.3817	44.4416
6	57.79	57.79	78.2599985599518	72.460001707077	71.0099995136261	PF3D7_0608800 |	organism=Plasmodium_falciparum_3D7 | product=ornithine aminotransferase (OAT) | location=Pf3D7_06_v3:362635-363879(+) | length=414 | sequence_SO=chromosome | SO=protein_coding			2	99.0000009536743	EQLDECTEIIVK	Methylthio(C)@6		-0.00276454002596438	1464.68127441406	733.3479	1464.68395996094	733.349304199219	2	12	1.1.1.2834.15	1	37.5469	1765.395	37.2087
6	57.79	57.79	78.2599985599518	72.460001707077	71.0099995136261	PF3D7_0608800 |	organism=Plasmodium_falciparum_3D7 | product=ornithine aminotransferase (OAT) | location=Pf3D7_06_v3:362635-363879(+) | length=414 | sequence_SO=chromosome | SO=protein_coding			2	99.0000009536743	FKENGLITR	Deamidated(N)@4	missed K-E@2	-0.00607118988409638	1077.57592773438	539.7952	1077.58190917969	539.798217773438	2	11	1.1.1.2452.4	1	20.7317	243.2578	20.7652
6	57.79	57.79	78.2599985599518	72.460001707077	71.0099995136261	PF3D7_0608800 |	organism=Plasmodium_falciparum_3D7 | product=ornithine aminotransferase (OAT) | location=Pf3D7_06_v3:362635-363879(+) | length=414 | sequence_SO=chromosome | SO=protein_coding			2	99.0000009536743	GAHNYDPIPVVL		cleaved Y-G@N-term; cleaved L-K@C-term	-0.00392153020948172	1293.66784667969	647.8412	1293.67175292969	647.843139648438	2	10	1.1.1.2839.11	1	37.7631	359.4705	37.7403
6	57.79	57.79	78.2599985599518	72.460001707077	71.0099995136261	PF3D7_0608800 |	organism=Plasmodium_falciparum_3D7 | product=ornithine aminotransferase (OAT) | location=Pf3D7_06_v3:362635-363879(+) | length=414 | sequence_SO=chromosome | SO=protein_coding			2	99.0000009536743	GGNPLAAAICVEALK	Methylthio(C)@10	cleaved Y-G@N-term	-0.00042339600622654	1471.75231933594	736.8834	1471.75268554688	736.883605957031	2	23	1.1.1.3125.12	1	50.388	1196.514	50.4082
6	57.79	57.79	78.2599985599518	72.460001707077	71.0099995136261	PF3D7_0608800 |	organism=Plasmodium_falciparum_3D7 | product=ornithine aminotransferase (OAT) | location=Pf3D7_06_v3:362635-363879(+) | length=414 | sequence_SO=chromosome | SO=protein_coding			2	99.0000009536743	GLLCAIEFK	Methylthio(C)@4		-0.00160653004422784	1038.52270507813	520.2686	1038.52416992188	520.269409179688	2	12	1.1.1.3008.4	1	45.1582	1001.941	45.0595
6	57.79	57.79	78.2599985599518	72.460001707077	71.0099995136261	PF3D7_0608800 |	organism=Plasmodium_falciparum_3D7 | product=ornithine aminotransferase (OAT) | location=Pf3D7_06_v3:362635-363879(+) | length=414 | sequence_SO=chromosome | SO=protein_coding			2	99.0000009536743	GVFVYDIEDR			-0.000952375994529575	1211.58129882813	606.7979	1211.58227539063	606.798400878906	2	16	1.1.1.2693.4	1	31.3431	6515.081	31.2901
6	57.79	57.79	78.2599985599518	72.460001707077	71.0099995136261	PF3D7_0608800 |	organism=Plasmodium_falciparum_3D7 | product=ornithine aminotransferase (OAT) | location=Pf3D7_06_v3:362635-363879(+) | length=414 | sequence_SO=chromosome | SO=protein_coding			2	99.0000009536743	GVFVYDIEDRR		missed R-R@10	0.00358942011371255	1367.68688964844	456.9029	1367.68334960938	456.901733398438	3	14	1.1.1.2587.4	1	26.6975	2277.353	26.6856
6	57.79	57.79	78.2599985599518	72.460001707077	71.0099995136261	PF3D7_0608800 |	organism=Plasmodium_falciparum_3D7 | product=ornithine aminotransferase (OAT) | location=Pf3D7_06_v3:362635-363879(+) | length=414 | sequence_SO=chromosome | SO=protein_coding			2	99.0000009536743	IIVCNNNF	Methylthio(C)@4	cleaved F-S@C-term	0.000311014009639621	981.441467285156	491.728	981.441223144531	491.727874755859	2	10	1.1.1.2859.5	1	38.6381	588.7479	38.7139
6	57.79	57.79	78.2599985599518	72.460001707077	71.0099995136261	PF3D7_0608800 |	organism=Plasmodium_falciparum_3D7 | product=ornithine aminotransferase (OAT) | location=Pf3D7_06_v3:362635-363879(+) | length=414 | sequence_SO=chromosome | SO=protein_coding			2	99.0000009536743	IIVCNNNFSGR	Methylthio(C)@4		0.00302914995700121	1281.59887695313	641.8067	1281.59582519531	641.80517578125	2	16	1.1.1.2619.10	1	28.0994	3880.159	28.167
6	57.79	57.79	78.2599985599518	72.460001707077	71.0099995136261	PF3D7_0608800 |	organism=Plasmodium_falciparum_3D7 | product=ornithine aminotransferase (OAT) | location=Pf3D7_06_v3:362635-363879(+) | length=414 | sequence_SO=chromosome | SO=protein_coding			2	99.0000009536743	IVEPVQGEAGVIVPSDSYFPGVASLCK	Methylthio(C)@26	cleaved F-I@N-term	0.00206228997558355	2806.39404296875	936.472	2806.39208984375	936.471313476563	3	20	1.1.1.3221.11	1	54.7045	509.3409	54.6227
6	57.79	57.79	78.2599985599518	72.460001707077	71.0099995136261	PF3D7_0608800 |	organism=Plasmodium_falciparum_3D7 | product=ornithine aminotransferase (OAT) | location=Pf3D7_06_v3:362635-363879(+) | length=414 | sequence_SO=chromosome | SO=protein_coding			2	99.0000009536743	KYNVLFVADEVQTGLGR		missed K-Y@1	-0.000465699005872011	1908.01000976563	637.0106	1908.01049804688	637.010803222656	3	20	1.1.1.2869.7	1	39.0872	1707.977	39.1592
6	57.79	57.79	78.2599985599518	72.460001707077	71.0099995136261	PF3D7_0608800 |	organism=Plasmodium_falciparum_3D7 | product=ornithine aminotransferase (OAT) | location=Pf3D7_06_v3:362635-363879(+) | length=414 | sequence_SO=chromosome | SO=protein_coding			2	99.0000009536743	LGAPFLQNLK			0.0031462199985981	1099.64233398438	550.8284	1099.63903808594	550.826782226563	2	17	1.1.1.2765.2	1	34.501	6901.923	34.623
6	57.79	57.79	78.2599985599518	72.460001707077	71.0099995136261	PF3D7_0608800 |	organism=Plasmodium_falciparum_3D7 | product=ornithine aminotransferase (OAT) | location=Pf3D7_06_v3:362635-363879(+) | length=414 | sequence_SO=chromosome | SO=protein_coding			2	99.0000009536743	LLCTHHYGVKPDVILLGK	Methylthio(C)@3		0.00102276995312423	2051.107421875	513.7841	2051.10595703125	513.783752441406	4	23	1.1.1.2613.4	1	27.8278	2946.009	27.8615
6	57.79	57.79	78.2599985599518	72.460001707077	71.0099995136261	PF3D7_0608800 |	organism=Plasmodium_falciparum_3D7 | product=ornithine aminotransferase (OAT) | location=Pf3D7_06_v3:362635-363879(+) | length=414 | sequence_SO=chromosome | SO=protein_coding			2	99.0000009536743	LTPPLCITK	Methylthio(C)@6		0.00231881998479366	1030.55786132813	516.2862	1030.55554199219	516.285034179688	2	12	1.1.1.2679.4	1	30.7424	1109.604	30.8142
6	57.79	57.79	78.2599985599518	72.460001707077	71.0099995136261	PF3D7_0608800 |	organism=Plasmodium_falciparum_3D7 | product=ornithine aminotransferase (OAT) | location=Pf3D7_06_v3:362635-363879(+) | length=414 | sequence_SO=chromosome | SO=protein_coding			2	99.0000009536743	NDLVNVWDICLK	Methylthio(C)@10		-0.000606184010393918	1476.70983886719	739.3622	1476.71044921875	739.362548828125	2	20	1.1.1.3337.7	1	59.9098	1398.205	59.7898
6	57.79	57.79	78.2599985599518	72.460001707077	71.0099995136261	PF3D7_0608800 |	organism=Plasmodium_falciparum_3D7 | product=ornithine aminotransferase (OAT) | location=Pf3D7_06_v3:362635-363879(+) | length=414 | sequence_SO=chromosome | SO=protein_coding			2	99.0000009536743	NFGPFVPNFLK		cleaved N-N@N-term	-0.00323442998342216	1278.6728515625	640.3437	1278.67614746094	640.345336914063	2	7	1.1.1.3070.8	1	47.9284	87.4789	47.9112
6	57.79	57.79	78.2599985599518	72.460001707077	71.0099995136261	PF3D7_0608800 |	organism=Plasmodium_falciparum_3D7 | product=ornithine aminotransferase (OAT) | location=Pf3D7_06_v3:362635-363879(+) | length=414 | sequence_SO=chromosome | SO=protein_coding			2	99.0000009536743	NNFGPFVPNFLK			-0.00157513003796339	1392.71752929688	697.366	1392.71899414063	697.366760253906	2	18	1.1.1.3054.16	1	47.2255	2115.258	47.2391
6	57.79	57.79	78.2599985599518	72.460001707077	71.0099995136261	PF3D7_0608800 |	organism=Plasmodium_falciparum_3D7 | product=ornithine aminotransferase (OAT) | location=Pf3D7_06_v3:362635-363879(+) | length=414 | sequence_SO=chromosome | SO=protein_coding			2	99.0000009536743	RYYDFLSAY		cleaved Y-S@C-term; missed R-Y@1	0.000945216976106167	1196.55102539063	599.2828	1196.55017089844	599.282409667969	2	9	1.1.1.2865.10	1	38.9131	775.4725	38.8914
6	57.79	57.79	78.2599985599518	72.460001707077	71.0099995136261	PF3D7_0608800 |	organism=Plasmodium_falciparum_3D7 | product=ornithine aminotransferase (OAT) | location=Pf3D7_06_v3:362635-363879(+) | length=414 | sequence_SO=chromosome | SO=protein_coding			2	99.0000009536743	TLGCVSASTDK	Methylthio(C)@4		-0.001430350006558	1126.49841308594	564.2565	1126.49987792969	564.257202148438	2	11	1.1.1.2480.11	1	21.9738	505.855	21.9505
6	57.79	57.79	78.2599985599518	72.460001707077	71.0099995136261	PF3D7_0608800 |	organism=Plasmodium_falciparum_3D7 | product=ornithine aminotransferase (OAT) | location=Pf3D7_06_v3:362635-363879(+) | length=414 | sequence_SO=chromosome | SO=protein_coding			2	99.0000009536743	VADEVQTGLGR		cleaved F-V@N-term	-0.00538566010072827	1143.58312988281	572.7988	1143.58837890625	572.801452636719	2	14	1.1.1.2437.13	1	20.0915	539.7828	20.0219
6	57.79	57.79	78.2599985599518	72.460001707077	71.0099995136261	PF3D7_0608800 |	organism=Plasmodium_falciparum_3D7 | product=ornithine aminotransferase (OAT) | location=Pf3D7_06_v3:362635-363879(+) | length=414 | sequence_SO=chromosome | SO=protein_coding			2	99.0000009536743	VLMMNTGAEASETAYK			0.00443449011072516	1714.79504394531	858.4048	1714.79064941406	858.402587890625	2	24	1.1.1.2553.18	1	25.2056	1265.006	25.2596
6	57.79	57.79	78.2599985599518	72.460001707077	71.0099995136261	PF3D7_0608800 |	organism=Plasmodium_falciparum_3D7 | product=ornithine aminotransferase (OAT) | location=Pf3D7_06_v3:362635-363879(+) | length=414 | sequence_SO=chromosome | SO=protein_coding			2	99.0000009536743	VPYDDLEALEK			0.00302926008589566	1290.63745117188	646.326	1290.63439941406	646.324462890625	2	19	1.1.1.2656.16	1	29.7491	11788.76	29.7182
6	57.79	57.79	78.2599985599518	72.460001707077	71.0099995136261	PF3D7_0608800 |	organism=Plasmodium_falciparum_3D7 | product=ornithine aminotransferase (OAT) | location=Pf3D7_06_v3:362635-363879(+) | length=414 | sequence_SO=chromosome | SO=protein_coding			2	99.0000009536743	YLTNLFGYDK			-0.000504355994053185	1232.60729980469	617.3109	1232.60778808594	617.311157226563	2	16	1.1.1.2802.9	1	36.1341	6927.957	36.2495
6	57.79	57.79	78.2599985599518	72.460001707077	71.0099995136261	PF3D7_0608800 |	organism=Plasmodium_falciparum_3D7 | product=ornithine aminotransferase (OAT) | location=Pf3D7_06_v3:362635-363879(+) | length=414 | sequence_SO=chromosome | SO=protein_coding			2	99.0000009536743	YNVLFVADEVQTGLGR			-0.00162314996123314	1779.91381835938	594.3119	1779.91552734375	594.312438964844	3	18	1.1.1.3048.9	1	46.9437	782.4717	47.0138
6	57.79	57.79	78.2599985599518	72.460001707077	71.0099995136261	PF3D7_0608800 |	organism=Plasmodium_falciparum_3D7 | product=ornithine aminotransferase (OAT) | location=Pf3D7_06_v3:362635-363879(+) | length=414 | sequence_SO=chromosome | SO=protein_coding			2	99.0000009536743	YYDFLSAY		cleaved Y-S@C-term	0.000400568009354174	1040.44970703125	521.2321	1040.44909667969	521.231811523438	2	9	1.1.1.3067.6	1	47.7925	711.6702	47.8671
6	57.79	57.79	78.2599985599518	72.460001707077	71.0099995136261	PF3D7_0608800 |	organism=Plasmodium_falciparum_3D7 | product=ornithine aminotransferase (OAT) | location=Pf3D7_06_v3:362635-363879(+) | length=414 | sequence_SO=chromosome | SO=protein_coding			1.42021656036377	97.3900020122528	TLGCVSASTDKK	Methylthio(C)@4	missed K-K@11	0.000579270999878645	1254.59521484375	419.2057	1254.59484863281	419.205535888672	3	10	1.1.1.2417.2	1	19.1973	387.9484	19.1907
6	57.79	57.79	78.2599985599518	72.460001707077	71.0099995136261	PF3D7_0608800 |	organism=Plasmodium_falciparum_3D7 | product=ornithine aminotransferase (OAT) | location=Pf3D7_06_v3:362635-363879(+) | length=414 | sequence_SO=chromosome | SO=protein_coding			0.289036870002747	58.1300020217896	WGYEVK			-0.000309422990540043	780.380249023438	391.1974	780.380615234375	391.197601318359	2	8	1.1.1.2504.2	1	23.0322	1252.169	23.0691
6	57.79	57.79	78.2599985599518	72.460001707077	71.0099995136261	PF3D7_0608800 |	organism=Plasmodium_falciparum_3D7 | product=ornithine aminotransferase (OAT) | location=Pf3D7_06_v3:362635-363879(+) | length=414 | sequence_SO=chromosome | SO=protein_coding			0.0830199494957924	23.5799998044968	LTICSR	Methylthio(C)@4		0.00380360009148717	737.360290527344	369.6874	737.3564453125	369.685485839844	2	6	1.1.1.2524.3	1	23.9137	1038.823	23.9489
6	57.79	57.79	78.2599985599518	72.460001707077	71.0099995136261	PF3D7_0608800 |	organism=Plasmodium_falciparum_3D7 | product=ornithine aminotransferase (OAT) | location=Pf3D7_06_v3:362635-363879(+) | length=414 | sequence_SO=chromosome | SO=protein_coding			0	99.0000009536743	AFFSDSLGVCER	Delta:H(2)C(2)@N-term; Methylthio(C)@10		0.00042765200487338	1401.60632324219	701.8104	1401.60571289063	701.810119628906	2	12	1.1.1.3100.10	1	49.2557	183.3783	49.2794
6	57.79	57.79	78.2599985599518	72.460001707077	71.0099995136261	PF3D7_0608800 |	organism=Plasmodium_falciparum_3D7 | product=ornithine aminotransferase (OAT) | location=Pf3D7_06_v3:362635-363879(+) | length=414 | sequence_SO=chromosome | SO=protein_coding			0	99.0000009536743	AFFSDSLGVCER	Methylthio(C)@10		0.00024222899810411	1375.59033203125	688.8024	1375.59008789063	688.802307128906	2	16	1.1.1.2918.11	1	41.241	3650.787	41.3943
6	57.79	57.79	78.2599985599518	72.460001707077	71.0099995136261	PF3D7_0608800 |	organism=Plasmodium_falciparum_3D7 | product=ornithine aminotransferase (OAT) | location=Pf3D7_06_v3:362635-363879(+) | length=414 | sequence_SO=chromosome | SO=protein_coding			0	99.0000009536743	AFFSDSLGVCER	Methylthio(C)@10		0.00024222899810411	1375.59033203125	688.8024	1375.59008789063	688.802307128906	2	21	1.1.1.2922.6	1	41.4156	3650.787	41.3943
6	57.79	57.79	78.2599985599518	72.460001707077	71.0099995136261	PF3D7_0608800 |	organism=Plasmodium_falciparum_3D7 | product=ornithine aminotransferase (OAT) | location=Pf3D7_06_v3:362635-363879(+) | length=414 | sequence_SO=chromosome | SO=protein_coding			0	99.0000009536743	AFFSDSLGVCER	Methylthio(C)@10		0.00024222899810411	1375.59033203125	688.8024	1375.59008789063	688.802307128906	2	16	1.1.1.2926.7	1	41.5917	3650.787	41.3943
6	57.79	57.79	78.2599985599518	72.460001707077	71.0099995136261	PF3D7_0608800 |	organism=Plasmodium_falciparum_3D7 | product=ornithine aminotransferase (OAT) | location=Pf3D7_06_v3:362635-363879(+) | length=414 | sequence_SO=chromosome | SO=protein_coding			0	99.0000009536743	ALSGGHYPISAILANDDVMLVLKPGEHGSTY		cleaved Y-G@C-term	0.00877192988991737	3224.62646484375	807.1639	3224.61767578125	807.161682128906	4	15	1.1.1.3085.12	1	48.5987	373.3399	48.6541
6	57.79	57.79	78.2599985599518	72.460001707077	71.0099995136261	PF3D7_0608800 |	organism=Plasmodium_falciparum_3D7 | product=ornithine aminotransferase (OAT) | location=Pf3D7_06_v3:362635-363879(+) | length=414 | sequence_SO=chromosome | SO=protein_coding			0	99.0000009536743	ELQDPNVCAF	Methylthio(C)@8	cleaved F-I@C-term	0.000923422980122268	1180.490234375	591.2524	1180.4892578125	591.251892089844	2	10	1.1.1.2993.9	1	44.505	789.3817	44.4416
6	57.79	57.79	78.2599985599518	72.460001707077	71.0099995136261	PF3D7_0608800 |	organism=Plasmodium_falciparum_3D7 | product=ornithine aminotransferase (OAT) | location=Pf3D7_06_v3:362635-363879(+) | length=414 | sequence_SO=chromosome | SO=protein_coding			0	99.0000009536743	ELQDPNVCAF	Methylthio(C)@8	cleaved F-I@C-term	0.000923422980122268	1180.490234375	591.2524	1180.4892578125	591.251892089844	2	11	1.1.1.2996.9	1	44.6394	789.3817	44.4416
6	57.79	57.79	78.2599985599518	72.460001707077	71.0099995136261	PF3D7_0608800 |	organism=Plasmodium_falciparum_3D7 | product=ornithine aminotransferase (OAT) | location=Pf3D7_06_v3:362635-363879(+) | length=414 | sequence_SO=chromosome | SO=protein_coding			0	99.0000009536743	EQLDECTEIIVK	Methylthio(C)@6		-0.00276454002596438	1464.68127441406	733.3479	1464.68395996094	733.349304199219	2	12	1.1.1.2830.13	1	37.3661	1765.395	37.2087
6	57.79	57.79	78.2599985599518	72.460001707077	71.0099995136261	PF3D7_0608800 |	organism=Plasmodium_falciparum_3D7 | product=ornithine aminotransferase (OAT) | location=Pf3D7_06_v3:362635-363879(+) | length=414 | sequence_SO=chromosome | SO=protein_coding			0	99.0000009536743	FKENGLITR	Deamidated(N)@4	missed K-E@2	-0.00367017998360097	1077.57824707031	360.2	1077.58190917969	360.201232910156	3	11	1.1.1.2446.2	1	20.4671	3242.97	20.3722
6	57.79	57.79	78.2599985599518	72.460001707077	71.0099995136261	PF3D7_0608800 |	organism=Plasmodium_falciparum_3D7 | product=ornithine aminotransferase (OAT) | location=Pf3D7_06_v3:362635-363879(+) | length=414 | sequence_SO=chromosome | SO=protein_coding			0	99.0000009536743	FKENGLITR		missed K-E@2	-0.00234866002574563	1076.59533691406	359.8724	1076.59790039063	359.873229980469	3	10	1.1.1.2426.2	1	19.5903	733.6781	19.6712
6	57.79	57.79	78.2599985599518	72.460001707077	71.0099995136261	PF3D7_0608800 |	organism=Plasmodium_falciparum_3D7 | product=ornithine aminotransferase (OAT) | location=Pf3D7_06_v3:362635-363879(+) | length=414 | sequence_SO=chromosome | SO=protein_coding			0	65.8500015735626	FKENGLITR	Deamidated(N)@4	missed K-E@2	-0.00367017998360097	1077.57824707031	360.2	1077.58190917969	360.201232910156	3	11	1.1.1.2442.2	1	20.2916	3242.97	20.3722
6	57.79	57.79	78.2599985599518	72.460001707077	71.0099995136261	PF3D7_0608800 |	organism=Plasmodium_falciparum_3D7 | product=ornithine aminotransferase (OAT) | location=Pf3D7_06_v3:362635-363879(+) | length=414 | sequence_SO=chromosome | SO=protein_coding			0	99.0000009536743	GGNPLAAAICVEALK	Methylthio(C)@10	cleaved Y-G@N-term	-0.00042339600622654	1471.75231933594	736.8834	1471.75268554688	736.883605957031	2	15	1.1.1.3122.9	1	50.2473	1196.514	50.4082
6	57.79	57.79	78.2599985599518	72.460001707077	71.0099995136261	PF3D7_0608800 |	organism=Plasmodium_falciparum_3D7 | product=ornithine aminotransferase (OAT) | location=Pf3D7_06_v3:362635-363879(+) | length=414 | sequence_SO=chromosome | SO=protein_coding			0	99.0000009536743	GGNPLAAAICVEALK	Methylthio(C)@10	cleaved Y-G@N-term	-0.00042339600622654	1471.75231933594	736.8834	1471.75268554688	736.883605957031	2	18	1.1.1.3128.14	1	50.5272	1196.514	50.4082
6	57.79	57.79	78.2599985599518	72.460001707077	71.0099995136261	PF3D7_0608800 |	organism=Plasmodium_falciparum_3D7 | product=ornithine aminotransferase (OAT) | location=Pf3D7_06_v3:362635-363879(+) | length=414 | sequence_SO=chromosome | SO=protein_coding			0	99.0000009536743	GLLCAIEFK	Methylthio(C)@4		-0.00160653004422784	1038.52270507813	520.2686	1038.52416992188	520.269409179688	2	9	1.1.1.3004.3	1	44.9805	1001.941	45.0595
6	57.79	57.79	78.2599985599518	72.460001707077	71.0099995136261	PF3D7_0608800 |	organism=Plasmodium_falciparum_3D7 | product=ornithine aminotransferase (OAT) | location=Pf3D7_06_v3:362635-363879(+) | length=414 | sequence_SO=chromosome | SO=protein_coding			0	99.0000009536743	GVFVYDIEDR			-0.000952375994529575	1211.58129882813	606.7979	1211.58227539063	606.798400878906	2	16	1.1.1.2689.6	1	31.1817	6515.081	31.2901
6	57.79	57.79	78.2599985599518	72.460001707077	71.0099995136261	PF3D7_0608800 |	organism=Plasmodium_falciparum_3D7 | product=ornithine aminotransferase (OAT) | location=Pf3D7_06_v3:362635-363879(+) | length=414 | sequence_SO=chromosome | SO=protein_coding			0	99.0000009536743	IIVCNNNFSGR	Methylthio(C)@4		0.00302914995700121	1281.59887695313	641.8067	1281.59582519531	641.80517578125	2	11	1.1.1.2623.14	1	28.2839	3880.159	28.167
6	57.79	57.79	78.2599985599518	72.460001707077	71.0099995136261	PF3D7_0608800 |	organism=Plasmodium_falciparum_3D7 | product=ornithine aminotransferase (OAT) | location=Pf3D7_06_v3:362635-363879(+) | length=414 | sequence_SO=chromosome | SO=protein_coding			0	99.0000009536743	IIVCNNNFSGR	Methylthio(C)@4; Deamidated(N)@6		0.00310054002329707	1282.58312988281	642.2988	1282.57983398438	642.297180175781	2	12	1.1.1.2632.14	1	28.6845	432.0354	28.6118
6	57.79	57.79	78.2599985599518	72.460001707077	71.0099995136261	PF3D7_0608800 |	organism=Plasmodium_falciparum_3D7 | product=ornithine aminotransferase (OAT) | location=Pf3D7_06_v3:362635-363879(+) | length=414 | sequence_SO=chromosome | SO=protein_coding			0	99.0000009536743	IIVCNNNFSGR	Methylthio(C)@4; Deamidated(N)@5		0.00371086993254721	1282.58361816406	642.2991	1282.57983398438	642.297180175781	2	11	1.1.1.2648.11	1	29.3838	474.1613	29.4056
6	57.79	57.79	78.2599985599518	72.460001707077	71.0099995136261	PF3D7_0608800 |	organism=Plasmodium_falciparum_3D7 | product=ornithine aminotransferase (OAT) | location=Pf3D7_06_v3:362635-363879(+) | length=414 | sequence_SO=chromosome | SO=protein_coding			0	98.9000022411346	IIVCNNNFSGR	Methylthio(C)@4		0.00302914995700121	1281.59887695313	641.8067	1281.59582519531	641.80517578125	2	10	1.1.1.2627.12	1	28.4574	3880.159	28.167
6	57.79	57.79	78.2599985599518	72.460001707077	71.0099995136261	PF3D7_0608800 |	organism=Plasmodium_falciparum_3D7 | product=ornithine aminotransferase (OAT) | location=Pf3D7_06_v3:362635-363879(+) | length=414 | sequence_SO=chromosome | SO=protein_coding			0	95.440000295639	IIVCNNNFSGR	Methylthio(C)@4; Deamidated(N)@6		0.00737281003966928	1282.58728027344	642.3009	1282.57983398438	642.297180175781	2	9	1.1.1.2651.11	1	29.518	414.3678	29.4954
6	57.79	57.79	78.2599985599518	72.460001707077	71.0099995136261	PF3D7_0608800 |	organism=Plasmodium_falciparum_3D7 | product=ornithine aminotransferase (OAT) | location=Pf3D7_06_v3:362635-363879(+) | length=414 | sequence_SO=chromosome | SO=protein_coding			0	99.0000009536743	IVEPVQGEAGVIVPSDSYFPGVASLCK	Methylthio(C)@26	cleaved F-I@N-term	0.00206228997558355	2806.39404296875	936.472	2806.39208984375	936.471313476563	3	20	1.1.1.3217.12	1	54.5273	509.3409	54.6227
6	57.79	57.79	78.2599985599518	72.460001707077	71.0099995136261	PF3D7_0608800 |	organism=Plasmodium_falciparum_3D7 | product=ornithine aminotransferase (OAT) | location=Pf3D7_06_v3:362635-363879(+) | length=414 | sequence_SO=chromosome | SO=protein_coding			0	99.0000009536743	KYNVLFVADEVQTGLGR		missed K-Y@1	-0.000465699005872011	1908.01000976563	637.0106	1908.01049804688	637.010803222656	3	20	1.1.1.2873.5	1	39.2577	1707.977	39.1592
6	57.79	57.79	78.2599985599518	72.460001707077	71.0099995136261	PF3D7_0608800 |	organism=Plasmodium_falciparum_3D7 | product=ornithine aminotransferase (OAT) | location=Pf3D7_06_v3:362635-363879(+) | length=414 | sequence_SO=chromosome | SO=protein_coding			0	99.0000009536743	LGAPFLQNLK			0.0031462199985981	1099.64233398438	550.8284	1099.63903808594	550.826782226563	2	17	1.1.1.2769.5	1	34.6781	6901.923	34.623
6	57.79	57.79	78.2599985599518	72.460001707077	71.0099995136261	PF3D7_0608800 |	organism=Plasmodium_falciparum_3D7 | product=ornithine aminotransferase (OAT) | location=Pf3D7_06_v3:362635-363879(+) | length=414 | sequence_SO=chromosome | SO=protein_coding			0	99.0000009536743	LGAPFLQNLK	Delta:H(2)C(2)@N-term		-0.00254222005605698	1125.65209960938	563.8333	1125.65466308594	563.834594726563	2	10	1.1.1.2863.4	0	38.8131	718.3369	38.9815
6	57.79	57.79	78.2599985599518	72.460001707077	71.0099995136261	PF3D7_0608800 |	organism=Plasmodium_falciparum_3D7 | product=ornithine aminotransferase (OAT) | location=Pf3D7_06_v3:362635-363879(+) | length=414 | sequence_SO=chromosome | SO=protein_coding			0	99.0000009536743	LGAPFLQNLK	Delta:H(2)C(2)@N-term		-0.00254222005605698	1125.65209960938	563.8333	1125.65466308594	563.834594726563	2	14	1.1.1.2866.6	1	38.9513	718.3369	38.9815
6	57.79	57.79	78.2599985599518	72.460001707077	71.0099995136261	PF3D7_0608800 |	organism=Plasmodium_falciparum_3D7 | product=ornithine aminotransferase (OAT) | location=Pf3D7_06_v3:362635-363879(+) | length=414 | sequence_SO=chromosome | SO=protein_coding			0	99.0000009536743	LGAPFLQNLK	Delta:H(2)C(2)@N-term		-0.00254222005605698	1125.65209960938	563.8333	1125.65466308594	563.834594726563	2	12	1.1.1.2869.5	1	39.0838	718.3369	38.9815
6	57.79	57.79	78.2599985599518	72.460001707077	71.0099995136261	PF3D7_0608800 |	organism=Plasmodium_falciparum_3D7 | product=ornithine aminotransferase (OAT) | location=Pf3D7_06_v3:362635-363879(+) | length=414 | sequence_SO=chromosome | SO=protein_coding			0	99.0000009536743	LTPPLCITK	Methylthio(C)@6		-0.00256378995254636	1030.55310058594	516.2838	1030.55554199219	516.285034179688	2	12	1.1.1.2671.6	1	30.3988	2061.933	30.2938
6	57.79	57.79	78.2599985599518	72.460001707077	71.0099995136261	PF3D7_0608800 |	organism=Plasmodium_falciparum_3D7 | product=ornithine aminotransferase (OAT) | location=Pf3D7_06_v3:362635-363879(+) | length=414 | sequence_SO=chromosome | SO=protein_coding			0	99.0000009536743	LTPPLCITK	Methylthio(C)@6		-4.19148989294627E-07	1030.55541992188	516.285	1030.55554199219	516.285034179688	2	12	1.1.1.2685.5	1	31.0119	1109.604	30.8142
6	57.79	57.79	78.2599985599518	72.460001707077	71.0099995136261	PF3D7_0608800 |	organism=Plasmodium_falciparum_3D7 | product=ornithine aminotransferase (OAT) | location=Pf3D7_06_v3:362635-363879(+) | length=414 | sequence_SO=chromosome | SO=protein_coding			0	97.5499987602234	LTPPLCITK	Methylthio(C)@6		-0.00256378995254636	1030.55310058594	516.2838	1030.55554199219	516.285034179688	2	10	1.1.1.2667.8	1	30.2235	2061.933	30.2938
6	57.79	57.79	78.2599985599518	72.460001707077	71.0099995136261	PF3D7_0608800 |	organism=Plasmodium_falciparum_3D7 | product=ornithine aminotransferase (OAT) | location=Pf3D7_06_v3:362635-363879(+) | length=414 | sequence_SO=chromosome | SO=protein_coding			0	43.2700008153915	LTPPLCITK	Methylthio(C)@6		-4.19148989294627E-07	1030.55541992188	516.285	1030.55554199219	516.285034179688	2	8	1.1.1.2689.5	1	31.1784	1109.604	30.8142
6	57.79	57.79	78.2599985599518	72.460001707077	71.0099995136261	PF3D7_0608800 |	organism=Plasmodium_falciparum_3D7 | product=ornithine aminotransferase (OAT) | location=Pf3D7_06_v3:362635-363879(+) | length=414 | sequence_SO=chromosome | SO=protein_coding			0	99.0000009536743	NDLVNVWDICLK	Methylthio(C)@10		-0.000606184010393918	1476.70983886719	739.3622	1476.71044921875	739.362548828125	2	19	1.1.1.3331.5	1	59.6362	1398.205	59.7898
6	57.79	57.79	78.2599985599518	72.460001707077	71.0099995136261	PF3D7_0608800 |	organism=Plasmodium_falciparum_3D7 | product=ornithine aminotransferase (OAT) | location=Pf3D7_06_v3:362635-363879(+) | length=414 | sequence_SO=chromosome | SO=protein_coding			0	99.0000009536743	NDLVNVWDICLK	Methylthio(C)@10		-0.000606184010393918	1476.70983886719	739.3622	1476.71044921875	739.362548828125	2	21	1.1.1.3334.5	1	59.7696	1398.205	59.7898
6	57.79	57.79	78.2599985599518	72.460001707077	71.0099995136261	PF3D7_0608800 |	organism=Plasmodium_falciparum_3D7 | product=ornithine aminotransferase (OAT) | location=Pf3D7_06_v3:362635-363879(+) | length=414 | sequence_SO=chromosome | SO=protein_coding			0	99.0000009536743	NDLVNVWDICLK	Methylthio(C)@10		-0.000606184010393918	1476.70983886719	739.3622	1476.71044921875	739.362548828125	2	14	1.1.1.3340.4	1	60.0475	1398.205	59.7898
6	57.79	57.79	78.2599985599518	72.460001707077	71.0099995136261	PF3D7_0608800 |	organism=Plasmodium_falciparum_3D7 | product=ornithine aminotransferase (OAT) | location=Pf3D7_06_v3:362635-363879(+) | length=414 | sequence_SO=chromosome | SO=protein_coding			0	99.0000009536743	NNFGPFVPNFLK			-0.00157513003796339	1392.71752929688	697.366	1392.71899414063	697.366760253906	2	13	1.1.1.3048.15	1	46.9537	2115.258	47.2391
[truncated: 2,499 more rows]
