# Supplementary material for: Haem-activated promiscuous targeting of artemisinin in Plasmodium falciparum
Source: Nat Commun. 2015 Dec 22;6:10111. doi: 10.1038/ncomms10111 (PMC4703832; doi:10.1038/ncomms10111)
Supplement: Supplementary Data 3 — Protein summary of artemisinin targets (replicate 1). [file ncomms10111-s4.txt]

N	Unused	Total	%Cov	%Cov(50)	%Cov(95)	Accession	Name	Species	Peptides(95%)			Biological Processes	Molecular Function	PANTHER ID
1	232.37	232.37	59.35999751091	55.1900029182434	54.3600022792816	IPI:IPI00220741.8	Gene_Symbol=SPTA1 Isoform 1 of Spectrin alpha chain, erythrocyte	9606	142
1	0	232.37	58.8599979877472	55.2600026130676	54.4300019741058	IPI:IPI00641363.3	Gene_Symbol=SPTA1 Isoform 2 of Spectrin alpha chain, erythrocyte	9606	142
2	221.5	221.5	62.9599988460541	59.35999751091	58.3599984645844	IPI:IPI00744986.3	Gene_Symbol=ANK1 Isoform Er9 of Ankyrin-1	9606	153
2	0	221.5	56.6799998283386	54.0600001811981	53.1499981880188	IPI:IPI00748895.3	Gene_Symbol=ANK1 Isoform Er13 of Ankyrin-1	9606	153
2	0	221.5	60.5000019073486	57.7000021934509	56.7300021648407	IPI:IPI00748074.3	Gene_Symbol=ANK1 Isoform Er15 of Ankyrin-1	9606	153
2	0	221.5	58.9999973773956	56.2699973583221	55.3300023078918	IPI:IPI00747536.3	Gene_Symbol=ANK1 Isoform Er11 of Ankyrin-1	9606	153
2	0	221.5	61.2900018692017	58.4500014781952	57.4699997901917	IPI:IPI00744408.3	Gene_Symbol=ANK1 Isoform Er7 of Ankyrin-1	9606	153
2	0	221.5	59.7899973392487	57.0200026035309	56.0599982738495	IPI:IPI00654646.3	Gene_Symbol=ANK1 Isoform Er5 of Ankyrin-1	9606	153
2	0	221.5	60.5599999427795	57.7600002288818	56.7900002002716	IPI:IPI00374973.4	Gene_Symbol=ANK1 Isoform Er3 of Ankyrin-1	9606	153
2	0	221.5	59.7599983215332	56.989997625351	56.029999256134	IPI:IPI00216697.3	Gene_Symbol=ANK1 Isoform Er1 of Ankyrin-1	9606	153
3	186.04	186.04	52.7400016784668	48.8400012254715	47.0800012350082	IPI:IPI00914949.1	Gene_Symbol=SPTB Spectrin, beta, erythrocytic (Includes spherocytosis, clinical type I) variant (Fragment)	9606	111
3	0	186.04	52.8400003910065	48.9300012588501	47.1599996089935	IPI:IPI00216704.9	Gene_Symbol=SPTB Isoform 2 of Spectrin beta chain, erythrocyte	9606	111
3	0	186.04	56.9000005722046	53.2999992370605	51.3800024986267	IPI:IPI00783228.4	Gene_Symbol=SPTB Isoform 1 of Spectrin beta chain, erythrocyte	9606	111
4	97.24	97.24	68.8899993896484	67.1500027179718	62.8099977970123	IPI:IPI00827872.2	Gene_Symbol=EPB42 Isoform Short of Erythrocyte membrane protein band 4.2	9606	54
4	0	97.24	66.0199999809265	64.3599987030029	60.1899981498718	IPI:IPI00028120.5	Gene_Symbol=EPB42 Isoform Long of Erythrocyte membrane protein band 4.2	9606	54
5	87.04	87.04	48.0300009250641	45.7199990749359	43.970000743866	IPI:IPI00791534.2	Gene_Symbol=SLC4A1 Solute carrier family 4, anion exchanger, member 1	9606	68
6	57.79	57.79	78.2599985599518	72.460001707077	71.0099995136261	PF3D7_0608800 |	organism=Plasmodium_falciparum_3D7 | product=ornithine aminotransferase (OAT) | location=Pf3D7_06_v3:362635-363879(+) | length=414 | sequence_SO=chromosome | SO=protein_coding	0608800 |	40
7	47.04	47.04	42.3599988222122	37.729999423027	35.8799993991852	IPI:IPI00003921.2	Gene_Symbol=EPB41 Isoform 1 of Protein 4.1	9606	28
7	0	47.04	54.2900025844574	50.8599996566772	48.3599990606308	IPI:IPI00218698.2	Gene_Symbol=EPB41 Isoform 3 of Protein 4.1	9606	28
8	45.51	45.51	41.4600014686584	39.9100005626678	38.6599987745285	IPI:IPI00220327.4	Gene_Symbol=KRT1 Keratin, type II cytoskeletal 1	9606	23
9	43.58	43.58	67.7299976348877	63.730001449585	61.870002746582	IPI:IPI00021439.1	Gene_Symbol=ACTB Actin, cytoplasmic 1	9606	36
9	0	41.56	63.2000029087067	59.2000007629395	57.3300004005432	IPI:IPI00021440.1	Gene_Symbol=ACTG1 Actin, cytoplasmic 2	9606	33
10	34.54	34.54	52.1399974822998	52.1399974822998	48.0800002813339	PF3D7_1357100 |	organism=Plasmodium_falciparum_3D7 | product=elongation factor 1-alpha | location=Pf3D7_13_v3:2268901-2270232(+) | length=443 | sequence_SO=chromosome | SO=protein_coding	1357100 |	20
10	0	34.54	52.1399974822998	52.1399974822998	48.0800002813339	PF3D7_1357000 |	organism=Plasmodium_falciparum_3D7 | product=elongation factor 1-alpha | location=Pf3D7_13_v3:2265817-2267148(-) | length=443 | sequence_SO=chromosome | SO=protein_coding	1357000 |	20
11	33.8	33.8	20.160000026226	17.4799993634224	16.1400005221367	PF3D7_0523000 |	organism=Plasmodium_falciparum_3D7 | product=multidrug resistance protein (MDR1) | location=Pf3D7_05_v3:957890-962149(+) | length=1419 | sequence_SO=chromosome | SO=protein_coding	0523000 |	18
12	30.73	30.73	87.7600014209747	87.7600014209747	87.7600014209747	IPI:IPI00654755.3	Gene_Symbol=HBB Hemoglobin subunit beta	9606	19
13	30.68	30.68	26.6799986362457	24.040000140667	21.3899999856949	PF3D7_1451100 |	organism=Plasmodium_falciparum_3D7 | product=elongation factor 2 | location=Pf3D7_14_v3:2090902-2093400(+) | length=832 | sequence_SO=chromosome | SO=protein_coding	1451100 |	16
14	29.23	29.23	33.0900013446808	25.9999990463257	23.1900006532669	PF3D7_0818900 |	organism=Plasmodium_falciparum_3D7 | product=heat shock protein 70 (HSP70) | location=Pf3D7_08_v3:860384-862417(+) | length=677 | sequence_SO=chromosome | SO=protein_coding	0818900 |	15
15	27.14	27.14	48.9600002765656	48.9600002765656	44.5100009441376	PF3D7_1462800 |	organism=Plasmodium_falciparum_3D7 | product=glyceraldehyde-3-phosphate dehydrogenase (GAPDH) | location=Pf3D7_14_v3:2559098-2560347(+) | length=337 | sequence_SO=chromosome | SO=protein_coding	1462800 |	14
16	25.62	25.62	26.5399992465973	23.2899993658066	23.2899993658066	IPI:IPI00009865.4	Gene_Symbol=KRT10 Keratin, type I cytoskeletal 10	9606	16
17	25.25	25.25	41.729998588562	41.729998588562	36.8600010871887	PF3D7_1444800 |	organism=Plasmodium_falciparum_3D7 | product=fructose-bisphosphate aldolase (FBPA) | location=Pf3D7_14_v3:1844041-1845617(-) | length=369 | sequence_SO=chromosome | SO=protein_coding	1444800 |	13
18	24.5	24.5	25.9700000286102	20.0499996542931	18.359999358654	PF3D7_0619400 |	organism=Plasmodium_falciparum_3D7 | product=cell division cycle protein 48 homologue, putative | location=Pf3D7_06_v3:815622-818247(-) | length=828 | sequence_SO=chromosome | SO=protein_coding	0619400 |	12
19	23.74	23.74	26.1700004339218	21.4900001883507	21.4900001883507	IPI:IPI00019904.2	Gene_Symbol=ADD2;LOC440354 Isoform 1 of Beta-adducin	9606	15
19	0	21.74	29.5700013637543	23.649999499321	23.649999499321	IPI:IPI00924848.1	Gene_Symbol=ADD2;LOC440354 beta-adducin isoform f	9606	14
19	0	21.74	28.9600014686584	23.1700003147125	23.1700003147125	IPI:IPI00654787.4	Gene_Symbol=ADD2;LOC440354 Isoform 4 of Beta-adducin	9606	14
19	0	21.74	26.4400005340576	21.1500003933907	21.1500003933907	IPI:IPI00220241.3	Gene_Symbol=ADD2;LOC440354 Isoform 3 of Beta-adducin	9606	14
19	0	21.74	30.4100006818771	24.3300005793571	24.3300005793571	IPI:IPI00220240.6	Gene_Symbol=ADD2;LOC440354 Isoform 2 of Beta-adducin	9606	14
20	21.45	21.45	19.5999994874001	17.0499995350838	16.1100000143051	PF3D7_0708400 |	organism=Plasmodium_falciparum_3D7 | product=heat shock protein 90 (HSP90) | location=Pf3D7_07_v3:381592-384614(+) | length=745 | sequence_SO=chromosome | SO=protein_coding	0708400 |	11
21	21.32	21.32	36.9300007820129	36.1799985170364	28.889998793602	PF3D7_1468700 |	organism=Plasmodium_falciparum_3D7 | product=eukaryotic initiation factor 4A (eIF4A) | location=Pf3D7_14_v3:2825370-2826918(+) | length=398 | sequence_SO=chromosome | SO=protein_coding	1468700 |	14
22	21.22	21.22	28.7699997425079	27.2000014781952	27.2000014781952	PF3D7_0626800 |	organism=Plasmodium_falciparum_3D7 | product=pyruvate kinase (PyrK) | location=Pf3D7_06_v3:1078995-1081320(+) | length=511 | sequence_SO=chromosome | SO=protein_coding	0626800 |	13
23	20.89	20.89	46.8400001525879	46.8400001525879	41.7699992656708	PF3D7_1324900 |	organism=Plasmodium_falciparum_3D7 | product=L-lactate dehydrogenase (LDH) | location=Pf3D7_13_v3:1041157-1042107(+) | length=316 | sequence_SO=chromosome | SO=protein_coding	1324900 |	10
24	20.24	20.24	24.1899996995926	24.1899996995926	22.9699999094009	IPI:IPI00220194.6	Gene_Symbol=SLC2A1 Solute carrier family 2, facilitated glucose transporter member 1	9606	16
24	0	18.22	25.3500014543533	25.3500014543533	23.9600002765656	IPI:IPI00909237.1	Gene_Symbol=SLC2A1 cDNA FLJ55703, highly similar to Solute carrier family 2, facilitated glucose transporter member 1	9606	14
25	20	22	28.0099987983704	22.4700003862381	22.4700003862381	IPI:IPI00964151.1	Gene_Symbol=ADD1 Uncharacterized protein	9606	15
25	0	22	26.7399996519089	21.4499995112419	21.4499995112419	IPI:IPI00376220.1	Gene_Symbol=ADD1 alpha-adducin isoform d	9606	15
25	0	22	23.0499997735024	18.4900000691414	18.4900000691414	IPI:IPI00220158.1	Gene_Symbol=ADD1 Isoform 3 of Alpha-adducin	9606	15
25	0	22	24.0199998021126	19.2699998617172	19.2699998617172	IPI:IPI00019901.1	Gene_Symbol=ADD1 Isoform 1 of Alpha-adducin	9606	15
25	0	20	24.9200001358986	19.6400001645088	19.6400001645088	IPI:IPI00253279.2	Gene_Symbol=ADD1 Uncharacterized protein	9606	14
26	19.46	28.44	48.6699998378754	48.6699998378754	48.6699998378754	PF3D7_1246200 |	organism=Plasmodium_falciparum_3D7 | product=actin I (ACT1) | location=Pf3D7_12_v3:1920784-1921914(+) | length=376 | sequence_SO=chromosome | SO=protein_coding	1246200 |	19
27	18.98	18.98	37.270000576973	31.470000743866	27.3299992084503	PF3D7_0827900 |	organism=Plasmodium_falciparum_3D7 | product=protein disulfide isomerase (PDI8) | location=Pf3D7_08_v3:1206788-1208394(-) | length=483 | sequence_SO=chromosome | SO=protein_coding	0827900 |	9
28	18.86	18.86	31.7299991846085	31.7299991846085	31.7299991846085	PF3D7_1352500 |	organism=Plasmodium_falciparum_3D7 | product=thioredoxin-related protein, putative | location=Pf3D7_13_v3:2093365-2094337(-) | length=208 | sequence_SO=chromosome | SO=protein_coding	1352500 |	16
29	18.26	18.26	26.1700004339218	24.3000000715256	21.5000003576279	PF3D7_1129000 |	organism=Plasmodium_falciparum_3D7 | product=spermidine synthase (SpdSyn) | location=Pf3D7_11_v3:1121930-1123377(+) | length=321 | sequence_SO=chromosome | SO=protein_coding	1129000 |	10
30	18.02	18.02	12.9099994897842	8.03899988532066	8.03899988532066	PF3D7_0915400 |	organism=Plasmodium_falciparum_3D7 | product=6-phosphofructokinase (PFK9) | location=Pf3D7_09_v3:650585-654841(-) | length=1418 | sequence_SO=chromosome | SO=protein_coding	0915400 |	9
31	17.06	21.98	25.5800008773804	20.6200003623962	18.1400001049042	IPI:IPI00021304.1	Gene_Symbol=KRT2 Keratin, type II cytoskeletal 2 epidermal	9606	12
32	16.33	16.33	12.6000002026558	7.58799985051155	7.15800002217293	PF3D7_0802000 |	organism=Plasmodium_falciparum_3D7 | product=glutamate dehydrogenase, putative (GDH3) | location=Pf3D7_08_v3:146089-150282(+) | length=1397 | sequence_SO=chromosome | SO=protein_coding	0802000 |	8
33	15.3	15.3	17.7799999713898	13.400000333786	13.400000333786	PF3D7_1222300 |	organism=Plasmodium_falciparum_3D7 | product=endoplasmin, putative (GRP94) | location=Pf3D7_12_v3:883567-886032(-) | length=821 | sequence_SO=chromosome | SO=protein_coding	1222300 |	8
34	15.22	15.22	54.9799978733063	52.3800015449524	42.4199998378754	PF3D7_1012400 |	organism=Plasmodium_falciparum_3D7 | product=hypoxanthine-guanine phosphoribosyltransferase (HGPRT) | location=Pf3D7_10_v3:475327-476563(-) | length=231 | sequence_SO=chromosome | SO=protein_coding	1012400 |	7
35	14.38	14.38	32.2899997234344	27.1299988031387	24.889999628067	PF3D7_1015900 |	organism=Plasmodium_falciparum_3D7 | product=enolase (ENO) | location=Pf3D7_10_v3:637138-639011(+) | length=446 | sequence_SO=chromosome | SO=protein_coding	1015900 |	8
36	14.3	14.3	38.4600013494492	38.4600013494492	34.8399996757507	PF3D7_1465900 |	organism=Plasmodium_falciparum_3D7 | product=40S ribosomal protein S3 | location=Pf3D7_14_v3:2684141-2685534(+) | length=221 | sequence_SO=chromosome | SO=protein_coding	1465900 |	7
37	14	14	19.4100007414818	19.4100007414818	19.4100007414818	IPI:IPI01009918.1	Gene_Symbol=PRSS1 Uncharacterized protein	9606	13
37	0	14	17.620000243187	17.620000243187	17.620000243187	IPI:IPI00945846.1	Gene_Symbol=PRSS1 Uncharacterized protein	9606	13
37	0	14	18.6199992895126	18.6199992895126	18.6199992895126	IPI:IPI00011694.1	Gene_Symbol=PRSS1 Trypsin-1	9606	13
38	13.48	13.48	11.3899998366833	7.43699967861176	7.43699967861176	PF3D7_1211900 |	organism=Plasmodium_falciparum_3D7 | product=non-SERCA-type Ca2+ -transporting P-ATPase (ATP4) | location=Pf3D7_12_v3:529005-532799(-) | length=1264 | sequence_SO=chromosome | SO=protein_coding	1211900 |	7
39	13.01	13.01	24.719999730587	19.8699995875359	18.3200001716614	PF3D7_0903700 |	organism=Plasmodium_falciparum_3D7 | product=alpha tubulin 1 | location=Pf3D7_09_v3:175542-177442(+) | length=453 | sequence_SO=chromosome | SO=protein_coding	0903700 |	6
40	12.66	12.66	17.2800004482269	16.2100002169609	16.2100002169609	PF3D7_0202000 |	organism=Plasmodium_falciparum_3D7 | product=knob-associated histidine-rich protein (KAHRP) | location=Pf3D7_02_v3:103385-105796(-) | length=654 | sequence_SO=chromosome | SO=protein_coding	0202000 |	12
41	12.23	12.23	20.9000006318092	20.9000006318092	18.1600004434586	PF3D7_0922200 |	organism=Plasmodium_falciparum_3D7 | product=S-adenosylmethionine synthetase (SAMS) | location=Pf3D7_09_v3:903362-904570(+) | length=402 | sequence_SO=chromosome | SO=protein_coding	0922200 |	6
42	12.18	12.18	13.5299995541573	11.0200002789497	9.62300002574921	PF3D7_1456800 |	organism=Plasmodium_falciparum_3D7 | product=V-type H(+)-translocating pyrophosphatase, putative (VP1) | location=Pf3D7_14_v3:2329933-2332086(-) | length=717 | sequence_SO=chromosome | SO=protein_coding	1456800 |	6
43	12.1	12.1	24.5700001716614	18.979999423027	18.979999423027	PF3D7_0507100 |	organism=Plasmodium_falciparum_3D7 | product=60S ribosomal protein L4 (RPL4) | location=Pf3D7_05_v3:294668-295903(-) | length=411 | sequence_SO=chromosome | SO=protein_coding	0507100 |	6
44	12	12	27.4399995803833	27.4399995803833	27.4399995803833	PF3D7_1343000 |	organism=Plasmodium_falciparum_3D7 | product=phosphoethanolamine N-methyltransferase (PMT) | location=Pf3D7_13_v3:1696894-1698113(+) | length=266 | sequence_SO=chromosome | SO=protein_coding	1343000 |	6
45	11.49	11.49	24.2400005459785	12.6800000667572	9.95199978351593	IPI:IPI00019359.4	Gene_Symbol=KRT9 Keratin, type I cytoskeletal 9	9606	7
46	11.44	11.44	25.5699992179871	23.2800006866455	23.2800006866455	PF3D7_0322900 |	organism=Plasmodium_falciparum_3D7 | product=40S ribosomal protein S3A, putative | location=Pf3D7_03_v3:965553-966502(-) | length=262 | sequence_SO=chromosome | SO=protein_coding	0322900 |	8
47	11.19	11.19	29.0499985218048	25.7099986076355	25.7099986076355	PF3D7_1237700 |	organism=Plasmodium_falciparum_3D7 | product=conserved Plasmodium membrane protein, unknown function | location=Pf3D7_12_v3:1572371-1573557(+) | length=210 | sequence_SO=chromosome | SO=protein_coding	1237700 |	7
48	10.68	10.68	15.1099994778633	15.1099994778633	15.1099994778633	IPI:IPI00465155.3	Gene_Symbol=RHCE Isoform RHI of Blood group Rh(CE) polypeptide	9606	8
48	0	10.68	15.7100006937981	15.7100006937981	15.7100006937981	IPI:IPI00444375.2	Gene_Symbol=RHCE Uncharacterized protein	9606	8
48	0	10	13.5800004005432	13.5800004005432	13.5800004005432	IPI:IPI01018811.1	Gene_Symbol=RHCE Uncharacterized protein	9606	7
48	0	10	13.5800004005432	13.5800004005432	13.5800004005432	IPI:IPI00930293.1	Gene_Symbol=RHCE Isoform 8a of Blood group Rh(CE) polypeptide	9606	7
48	0	8.65	16.8200001120567	16.8200001120567	16.8200001120567	IPI:IPI00930477.1	Gene_Symbol=RHCE Isoform 1h of Blood group Rh(CE) polypeptide	9606	5
49	10.5	10.5	24.609999358654	21.5000003576279	15.5399993062019	PF3D7_1027800 |	organism=Plasmodium_falciparum_3D7 | product=60S ribosomal protein L3 (RPL3) | location=Pf3D7_10_v3:1153271-1154431(-) | length=386 | sequence_SO=chromosome | SO=protein_coding	1027800 |	6
50	10.42	10.42	26.1799991130829	26.1799991130829	21.7600002884865	PF3D7_1459400 |	organism=Plasmodium_falciparum_3D7 | product=conserved Plasmodium protein, unknown function | location=Pf3D7_14_v3:2433361-2434383(-) | length=340 | sequence_SO=chromosome | SO=protein_coding	1459400 |	5
51	10.25	10.25	7.03900009393692	5.29799982905388	3.84600013494492	PF3D7_0929400 |	organism=Plasmodium_falciparum_3D7 | product=high molecular weight rhoptry protein 2 (RhopH2) | location=Pf3D7_09_v3:1175203-1180762(+) | length=1378 | sequence_SO=chromosome | SO=protein_coding	0929400 |	5
52	10.25	10.25	61.9700014591217	61.9700014591217	57.039999961853	IPI:IPI00410714.5	Gene_Symbol=HBA2;HBA1 Hemoglobin subunit alpha	9606	8
52	0	8.24	66.3600027561188	66.3600027561188	60.0000023841858	IPI:IPI00853068.2	Gene_Symbol=HBA2;HBA1 Hemoglobin alpha-2	9606	6
53	10.2	10.2	14.1299992799759	9.23099964857101	8.25200006365776	IPI:IPI00006690.1	Gene_Symbol=EPX Eosinophil peroxidase	9606	5
54	10.12	10.12	12.1399998664856	8.22499990463257	6.31899982690811	PF3D7_0207600 |	organism=Plasmodium_falciparum_3D7 | product=serine repeat antigen 5 (SERA5) | location=Pf3D7_02_v3:303593-307027(-) | length=997 | sequence_SO=chromosome | SO=protein_coding	0207600 |	6
55	10.11	10.11	31.1500012874603	30.5999994277954	30.5999994277954	IPI:IPI00909207.1	Gene_Symbol=PRDX2 cDNA FLJ60461, highly similar to Peroxiredoxin-2	9606	6
55	0	10.11	28.7900000810623	28.2799988985062	28.2799988985062	IPI:IPI00027350.3	Gene_Symbol=PRDX2 Peroxiredoxin-2	9606	6
56	10	10	12.0800003409386	8.05099979043007	8.05099979043007	IPI:IPI00384444.6	Gene_Symbol=KRT14 Keratin, type I cytoskeletal 14	9606	5
56	0	8	8.66800025105476	5.70800006389618	5.70800006389618	IPI:IPI00217963.3	Gene_Symbol=KRT16 Keratin, type I cytoskeletal 16	9606	4
57	10	10	36.4699989557266	36.4699989557266	36.4699989557266	PF3D7_0422400 |	organism=Plasmodium_falciparum_3D7 | product=40S ribosomal protein S19 (RPS19) | location=Pf3D7_04_v3:1026648-1027399(+) | length=170 | sequence_SO=chromosome | SO=protein_coding	0422400 |	5
58	9.51	9.51	59.1000020503998	52.7899980545044	52.7899980545044	PF3D7_1016300 |	organism=Plasmodium_falciparum_3D7 | product=glycophorin binding protein (GBP) | location=Pf3D7_10_v3:650898-653567(-) | length=824 | sequence_SO=chromosome | SO=protein_coding	1016300 |	5
59	9.18	9.18	14.4099995493889	6.51500001549721	6.51500001549721	PF3D7_0106300 |	organism=Plasmodium_falciparum_3D7 | product=calcium-transporting ATPase (ATP6) | location=Pf3D7_01_v3:265208-269173(-) | length=1228 | sequence_SO=chromosome | SO=protein_coding	0106300 |	6
60	8.83	8.83	24.0799993276596	11.9300000369549	9.86199975013733	IPI:IPI00853348.2	Gene_Symbol=MPP1 55 kDa erythrocyte membrane protein isoform 4	9606	4
60	0	8.83	23.3899995684624	11.5800000727177	9.5770001411438	IPI:IPI00640916.2	Gene_Symbol=MPP1 55 kDa erythrocyte membrane protein isoform 2	9606	4
60	0	8.83	22.5299999117851	11.1599996685982	9.22700017690659	IPI:IPI00215610.2	Gene_Symbol=MPP1 55 kDa erythrocyte membrane protein	9606	4
60	0	8.83	21.9699993729591	11.6599999368191	9.64099988341331	IPI:IPI00853558.1	Gene_Symbol=MPP1 55 kDa erythrocyte membrane protein isoform 3	9606	4
61	8.64	8.64	22.9300007224083	15.6100004911423	15.6100004911423	IPI:IPI00940910.2	Gene_Symbol=RHAG Uncharacterized protein	9606	6
61	0	8.64	22.9800000786781	15.6499996781349	15.6499996781349	IPI:IPI00024094.4	Gene_Symbol=RHAG Ammonium transporter Rh type A	9606	6
62	8.53	8.53	36.6400003433228	26.7199993133545	21.1199998855591	IPI:IPI00642042.3	Gene_Symbol=TPM3 Putative uncharacterized protein DKFZp686J1372	9606	5
62	0	8.53	34.2700004577637	25	19.760000705719	IPI:IPI00479185.1	Gene_Symbol=TPM3 tropomyosin alpha-3 chain isoform 4	9606	5
62	0	8.53	34.2700004577637	25	19.760000705719	IPI:IPI00218319.3	Gene_Symbol=TPM3 Isoform 2 of Tropomyosin alpha-3 chain	9606	5
62	0	6.5	40.4399991035461	27.8699994087219	20.7699999213219	IPI:IPI01021744.1	Gene_Symbol=TPM3 cDNA FLJ35393 fis, clone SKNSH2000971, highly similar to TROPOMYOSIN, CYTOSKELETAL TYPE	9606	4
62	0	6.5	36.4499986171722	25.1199990510941	18.7199994921684	IPI:IPI00909961.1	Gene_Symbol=TPM3 cDNA FLJ50720, highly similar to Homo sapiens tropomyosin 3 (TPM3), transcript variant 2, mRNA	9606	4
62	0	6.5	33.0399990081787	22.7699995040894	16.9599995017052	IPI:IPI00854592.4	Gene_Symbol=TPM3 Uncharacterized protein	9606	4
62	0	6.5	29.5500010251999	20.2399998903275	14.9800002574921	IPI:IPI00477649.1	Gene_Symbol=TPM3 tropomyosin alpha-3 chain isoform 5	9606	3
62	0	6.5	29.4400006532669	20.160000026226	14.920000731945	IPI:IPI00382894.2	Gene_Symbol=TPM3 Uncharacterized protein	9606	3
62	0	6.5	29.5500010251999	20.2399998903275	14.9800002574921	IPI:IPI00218320.4	Gene_Symbol=TPM3 Isoform 3 of Tropomyosin alpha-3 chain	9606	3
63	8.3	8.3	11.7799997329712	9.98400002717972	8.83800014853477	PF3D7_1311900 |	organism=Plasmodium_falciparum_3D7 | product=vacuolar ATP synthase subunit a (vapA) | location=Pf3D7_13_v3:507900-509735(+) | length=611 | sequence_SO=chromosome | SO=protein_coding	1311900 |	4
64	8.17	8.17	11.2499997019768	9.46300029754639	7.41700008511543	PF3D7_0628300 |	organism=Plasmodium_falciparum_3D7 | product=choline/ethanolaminephosphotransferase, putative (CEPT) | location=Pf3D7_06_v3:1170813-1173696(-) | length=391 | sequence_SO=chromosome | SO=protein_coding	0628300 |	4
65	8.08	8.08	16.6700005531311	14.2900004982948	14.2900004982948	PF3D7_1424100 |	organism=Plasmodium_falciparum_3D7 | product=60S ribosomal protein L5, putative | location=Pf3D7_14_v3:973853-975543(-) | length=294 | sequence_SO=chromosome | SO=protein_coding	1424100 |	4
66	8	8	25.8799999952316	10.8400002121925	10.8400002121925	PF3D7_1407900 |	organism=Plasmodium_falciparum_3D7 | product=plasmepsin I (PMI) | location=Pf3D7_14_v3:288297-289655(+) | length=452 | sequence_SO=chromosome | SO=protein_coding	1407900 |	4
67	8	8	18.5599997639656	11.0799998044968	11.0799998044968	PF3D7_1410700 |	organism=Plasmodium_falciparum_3D7 | product=conserved Plasmodium protein, unknown function | location=Pf3D7_14_v3:429690-430861(-) | length=334 | sequence_SO=chromosome | SO=protein_coding	1410700 |	4
68	8	8	9.65799987316132	6.53799995779991	6.53799995779991	PF3D7_0525100 |	organism=Plasmodium_falciparum_3D7 | product=acyl-CoA synthetase (ACS10) | location=Pf3D7_05_v3:1041745-1043766(+) | length=673 | sequence_SO=chromosome | SO=protein_coding	0525100 |	4
69	8	8	33.8499993085861	24.6199995279312	24.6199995279312	PF3D7_0516900 |	organism=Plasmodium_falciparum_3D7 | product=60S ribosomal protein L2 (RPL2) | location=Pf3D7_05_v3:712762-713772(-) | length=260 | sequence_SO=chromosome | SO=protein_coding	0516900 |	4
70	8	8	24.0500003099442	16.4599999785423	16.4599999785423	IPI:IPI01010887.1	Gene_Symbol=STOM cDNA FLJ52062, highly similar to Erythrocyte band 7 integral membrane protein	9606	4
70	0	8	19.7899997234344	13.5399997234344	13.5399997234344	IPI:IPI00219682.6	Gene_Symbol=STOM Erythrocyte band 7 integral membrane protein	9606	4
71	8	8	15.1299998164177	11.1800000071526	11.1800000071526	IPI:IPI00939219.1	Gene_Symbol=SLC29A1 Equilibrative nucleoside transporter 1	9606	4
71	0	8	12.899999320507	9.53299999237061	9.53299999237061	IPI:IPI00550382.2	Gene_Symbol=SLC29A1 cDNA FLJ33172 fis, clone ADRGL2002029, highly similar to Equilibrative nucleoside transporter 1	9606	4
72	8	8	7.15100020170212	5.58700002729893	5.58700002729893	PF3D7_1451800 |	organism=Plasmodium_falciparum_3D7 | product=sortilin, putative | location=Pf3D7_14_v3:2123461-2126599(+) | length=895 | sequence_SO=chromosome | SO=protein_coding	1451800 |	4
73	8	8	16.0400003194809	13.3599996566772	13.3599996566772	PF3D7_1407800 |	organism=Plasmodium_falciparum_3D7 | product=plasmepsin IV (PM4) | location=Pf3D7_14_v3:283086-284435(+) | length=449 | sequence_SO=chromosome | SO=protein_coding	1407800 |	4
74	7.59	7.59	22.9300007224083	19.1699996590614	16.5399998426437	PF3D7_1105800 |	organism=Plasmodium_falciparum_3D7 | product=conserved Plasmodium protein, unknown function | location=Pf3D7_11_v3:250918-252872(+) | length=266 | sequence_SO=chromosome | SO=protein_coding	1105800 |	5
75	7.59	7.59	12.2599996626377	9.19800028204918	9.19800028204918	PF3D7_0709000 |	organism=Plasmodium_falciparum_3D7 | product=chloroquine resistance transporter (CRT) | location=Pf3D7_07_v3:403222-406317(+) | length=424 | sequence_SO=chromosome | SO=protein_coding	0709000 |	5
76	7.39	7.39	22.9800000786781	22.9800000786781	22.9800000786781	PF3D7_0317600 |	organism=Plasmodium_falciparum_3D7 | product=40S ribosomal protein S11, putative (RPS11) | location=Pf3D7_03_v3:725015-726130(+) | length=161 | sequence_SO=chromosome | SO=protein_coding	0317600 |	4
77	6.96	6.96	30.1499992609024	21.3699996471405	21.3699996471405	PF3D7_0818200 |	organism=Plasmodium_falciparum_3D7 | product=14-3-3 protein (14-3-3I) | location=Pf3D7_08_v3:830006-831454(+) | length=262 | sequence_SO=chromosome | SO=protein_coding	0818200 |	5
78	6.9	6.9	4.71699982881546	3.93100008368492	2.67299991101027	PF3D7_1332900 |	organism=Plasmodium_falciparum_3D7 | product=isoleucine--tRNA ligase, putative | location=Pf3D7_13_v3:1350042-1353860(-) | length=1272 | sequence_SO=chromosome | SO=protein_coding	1332900 |	3
79	6.68	6.68	15.3799995779991	15.3799995779991	15.3799995779991	PF3D7_0501000 |	organism=Plasmodium_falciparum_3D7 | product=Plasmodium exported protein, unknown function | location=Pf3D7_05_v3:55841-56872(+) | length=260 | sequence_SO=chromosome | SO=protein_coding	0501000 |	4
80	6.63	6.63	5.87700009346008	3.29499989748001	2.49300003051758	PF3D7_0524000 |	organism=Plasmodium_falciparum_3D7 | product=karyopherin beta (KASbeta) | location=Pf3D7_05_v3:998753-1002124(+) | length=1123 | sequence_SO=chromosome | SO=protein_coding	0524000 |	3
81	6.47	6.47	10.1599998772144	7.17099979519844	5.37800006568432	IPI:IPI00847535.1	Gene_Symbol=PRG2 Bone marrow proteoglycan precursor	9606	3
81	0	6.47	16.2200003862381	16.2200003862381	12.16000020504	IPI:IPI00010341.2	Gene_Symbol=PRG2 Bone marrow proteoglycan	9606	3
81	0	4.43	12.3199999332428	12.3199999332428	8.05699974298477	IPI:IPI00981634.1	Gene_Symbol=PRG2 Uncharacterized protein	9606	2
82	6.24	6.24	15.5100002884865	11.6899996995926	8.98900032043457	PF3D7_1008700 |	organism=Plasmodium_falciparum_3D7 | product=tubulin beta chain | location=Pf3D7_10_v3:360625-362480(-) | length=445 | sequence_SO=chromosome | SO=protein_coding	1008700 |	4
83	6.23	6.23	5.59000000357628	1.80200003087521	1.36099997907877	PF3D7_0624600 |	organism=Plasmodium_falciparum_3D7 | product=SNF2 helicase, putative (ISWI) | location=Pf3D7_06_v3:999524-1007683(+) | length=2719 | sequence_SO=chromosome | SO=protein_coding	0624600 |	3
84	6.19	6.19	21.9200000166893	21.9200000166893	15.7499998807907	PF3D7_1460700 |	organism=Plasmodium_falciparum_3D7 | product=60S ribosomal protein L27 (RPL27) | location=Pf3D7_14_v3:2475501-2476473(-) | length=146 | sequence_SO=chromosome | SO=protein_coding	1460700 |	3
85	6.18	6.18	9.00899991393089	6.04900009930134	5.14799989759922	PF3D7_1454400 |	organism=Plasmodium_falciparum_3D7 | product=aminopeptidase P (APP) | location=Pf3D7_14_v3:2234143-2236476(+) | length=777 | sequence_SO=chromosome | SO=protein_coding	1454400 |	3
86	6.16	6.16	17.2399997711182	13.7899994850159	9.28400009870529	PF3D7_1438100 |	organism=Plasmodium_falciparum_3D7 | product=secretory complex protein 62 (SEC62) | location=Pf3D7_14_v3:1541359-1542872(-) | length=377 | sequence_SO=chromosome | SO=protein_coding	1438100 |	4
87	6.15	6.15	18.6800003051758	11.5800000727177	8.6839996278286	PF3D7_1012900 |	organism=Plasmodium_falciparum_3D7 | product=autophagy-related protein 18, putative (ATG18) | location=Pf3D7_10_v3:496331-497573(-) | length=380 | sequence_SO=chromosome | SO=protein_coding	1012900 |	3
88	6.13	6.13	10.0400000810623	5.09099997580051	4.60299998521805	PF3D7_0500800 |	organism=Plasmodium_falciparum_3D7 | product=mature parasite-infected erythrocyte surface antigen,erythrocyte membrane protein 2 (MESA) | location=Pf3D7_05_v3:43327-47761(-) | length=1434 | sequence_SO=chromosome | SO=protein_coding	0500800 |	3
89	6.05	6.05	15.1399999856949	9.13499966263771	9.13499966263771	PF3D7_0922500 |	organism=Plasmodium_falciparum_3D7 | product=phosphoglycerate kinase (PGK) | location=Pf3D7_09_v3:913230-914480(+) | length=416 | sequence_SO=chromosome | SO=protein_coding	0922500 |	3
90	6.04	6.04	4.7189999371767	2.19700001180172	2.19700001180172	PF3D7_0706000 |	organism=Plasmodium_falciparum_3D7 | product=importin-7, putative | location=Pf3D7_07_v3:293400-297089(+) | length=1229 | sequence_SO=chromosome | SO=protein_coding	0706000 |	3
91	6.03	8.03	13.9599993824959	7.20899999141693	7.20899999141693	PF3D7_0917900 |	organism=Plasmodium_falciparum_3D7 | product=heat shock protein 70 (HSP70-2) | location=Pf3D7_09_v3:737985-740276(+) | length=652 | sequence_SO=chromosome | SO=protein_coding	0917900 |	4
92	6.02	6.02	8.62400010228157	8.62400010228157	7.52300024032593	PF3D7_0812400 |	organism=Plasmodium_falciparum_3D7 | product=karyopherin alpha (KARalpha) | location=Pf3D7_08_v3:621805-623442(-) | length=545 | sequence_SO=chromosome | SO=protein_coding	0812400 |	3
93	6	6	3.54700013995171	1.80200003087521	1.80200003087521	PF3D7_0930300 |	organism=Plasmodium_falciparum_3D7 | product=merozoite surface protein 1 (MSP1) | location=Pf3D7_09_v3:1201812-1206974(+) | length=1720 | sequence_SO=chromosome | SO=protein_coding	0930300 |	3
94	6	6	12.8499999642372	7.56099969148636	7.56099969148636	PF3D7_1357800 |	organism=Plasmodium_falciparum_3D7 | product=TCP-1/cpn60 chaperonin family, putative | location=Pf3D7_13_v3:2291897-2294134(+) | length=529 | sequence_SO=chromosome | SO=protein_coding	1357800 |	3
95	6	6	7.53199979662895	4.17100004851818	4.17100004851818	PF3D7_1349200 |	organism=Plasmodium_falciparum_3D7 | product=glutamate--tRNA ligase, putative | location=Pf3D7_13_v3:1971890-1974481(-) | length=863 | sequence_SO=chromosome | SO=protein_coding	1349200 |	3
96	6	6	10.7900001108646	8.42100009322166	8.42100009322166	PF3D7_0629200 |	organism=Plasmodium_falciparum_3D7 | product=DnaJ protein, putative | location=Pf3D7_06_v3:1199853-1200995(-) | length=380 | sequence_SO=chromosome | SO=protein_coding	0629200 |	3
97	6	6	25.8599996566772	25.8599996566772	25.8599996566772	PF3D7_1229400 |	organism=Plasmodium_falciparum_3D7 | product=macrophage migration inhibitory factor (MIF) | location=Pf3D7_12_v3:1208912-1209542(+) | length=116 | sequence_SO=chromosome | SO=protein_coding	1229400 |	3
98	6	6	22.8100001811981	22.8100001811981	22.8100001811981	PF3D7_0322000 |	organism=Plasmodium_falciparum_3D7 | product=peptidyl-prolyl cis-trans isomerase (CYP19A) | location=Pf3D7_03_v3:928644-929159(-) | length=171 | sequence_SO=chromosome | SO=protein_coding	0322000 |	4
99	6	6	51.8499970436096	51.8499970436096	51.8499970436096	PF3D7_0210000 |	organism=Plasmodium_falciparum_3D7 | product=secretory complex protein 61 gamma subunit (Sec61-gamma) | location=Pf3D7_02_v3:409983-410228(+) | length=81 | sequence_SO=chromosome | SO=protein_coding	0210000 |	3
100	5.94	5.94	19.760000705719	16.5299996733665	12.0999999344349	PF3D7_0814200 |	organism=Plasmodium_falciparum_3D7 | product=DNA/RNA-binding protein Alba 1 (ALBA1) | location=Pf3D7_08_v3:687340-688086(+) | length=248 | sequence_SO=chromosome | SO=protein_coding	0814200 |	3
101	5.74	5.74	5.89299984276295	5.89299984276295	5.89299984276295	PF3D7_0608700 |	organism=Plasmodium_falciparum_3D7 | product=chaperone, putative | location=Pf3D7_06_v3:358391-360203(+) | length=543 | sequence_SO=chromosome | SO=protein_coding	0608700 |	3
102	5.62	5.62	2.77999993413687	1.02099999785423	1.02099999785423	PF3D7_1305300 |	organism=Plasmodium_falciparum_3D7 | product=conserved Plasmodium protein, unknown function | location=Pf3D7_13_v3:256430-267182(-) | length=3525 | sequence_SO=chromosome | SO=protein_coding	1305300 |	3
103	5.51	5.51	6.00499995052814	1.40000004321337	1.40000004321337	PF3D7_1252100 |	organism=Plasmodium_falciparum_3D7 | product=rhoptry neck protein 3 (RON3) | location=Pf3D7_12_v3:2114628-2122487(-) | length=2215 | sequence_SO=chromosome | SO=protein_coding	1252100 |	3
104	5.46	5.46	37.8699988126755	17.6499992609024	9.55900028347969	PF3D7_1447000 |	organism=Plasmodium_falciparum_3D7 | product=40S ribosomal protein S5 | location=Pf3D7_14_v3:1929931-1931379(+) | length=272 | sequence_SO=chromosome | SO=protein_coding	1447000 |	2
105	5.43	5.43	12.3700000345707	12.3700000345707	9.408999979496	PF3D7_1347500 |	organism=Plasmodium_falciparum_3D7 | product=DNA/RNA-binding protein Alba 4 (ALBA4) | location=Pf3D7_13_v3:1897983-1899362(-) | length=372 | sequence_SO=chromosome | SO=protein_coding	1347500 |	3
106	5.42	5.42	17.2099992632866	17.2099992632866	17.2099992632866	PF3D7_0501300 |	organism=Plasmodium_falciparum_3D7 | product=skeleton-binding protein 1 (SBP1) | location=Pf3D7_05_v3:68930-70113(+) | length=337 | sequence_SO=chromosome | SO=protein_coding	0501300 |	3
107	4.64	4.64	14.2900004982948	14.2900004982948	11.0200002789497	PF3D7_0513300 |	organism=Plasmodium_falciparum_3D7 | product=purine nucleoside phosphorylase (PNP) | location=Pf3D7_05_v3:569182-569919(-) | length=245 | sequence_SO=chromosome | SO=protein_coding	0513300 |	2
108	4.5	4.5	10.2300003170967	8.55899974703789	4.8020001500845	PF3D7_0520900 |	organism=Plasmodium_falciparum_3D7 | product=S-adenosyl-L-homocysteine hydrolase (SAHH) | location=Pf3D7_05_v3:857038-858477(+) | length=479 | sequence_SO=chromosome | SO=protein_coding	0520900 |	2
109	4.49	4.49	13.6199995875359	8.71900022029877	6.53999969363213	PF3D7_1029600 |	organism=Plasmodium_falciparum_3D7 | product=adenosine deaminase (ADA) | location=Pf3D7_10_v3:1206302-1207405(+) | length=367 | sequence_SO=chromosome | SO=protein_coding	1029600 |	2
110	4.35	4.35	16.5500000119209	13.0300000309944	9.50699970126152	PF3D7_1330400.1	| organism=Plasmodium_falciparum_3D7 | product=ER lumen protein retaining receptor 1, putative | location=Pf3D7_13_v3:1279800-1281285(-) | length=284 | sequence_SO=chromosome | SO=protein_coding	1330400.1	2
111	4.35	4.35	28.4599989652634	28.4599989652634	16.1500006914139	PF3D7_0316800 |	organism=Plasmodium_falciparum_3D7 | product=40S ribosomal protein S15A, putative | location=Pf3D7_03_v3:677842-678474(+) | length=130 | sequence_SO=chromosome | SO=protein_coding	0316800 |	2
112	4.28	4.28	12.2599996626377	3.93700003623962	2.81199999153614	PF3D7_1034900 |	organism=Plasmodium_falciparum_3D7 | product=methionine--tRNA ligase, putative | location=Pf3D7_10_v3:1383450-1386119(+) | length=889 | sequence_SO=chromosome | SO=protein_coding	1034900 |	2
113	4.21	4.21	7.32799991965294	5.80199994146824	3.51100005209446	PF3D7_0823800 |	organism=Plasmodium_falciparum_3D7 | product=DnaJ protein, putative | location=Pf3D7_08_v3:1043813-1045780(+) | length=655 | sequence_SO=chromosome | SO=protein_coding	0823800 |	2
114	4.19	4.19	4.49500009417534	2.4320000782609	1.54799995943904	PF3D7_1462300 |	organism=Plasmodium_falciparum_3D7 | product=conserved Plasmodium protein, unknown function | location=Pf3D7_14_v3:2524921-2528994(-) | length=1357 | sequence_SO=chromosome | SO=protein_coding	1462300 |	2
115	4.11	4.11	11.2000003457069	6.66700005531311	6.66700005531311	PF3D7_1344800 |	organism=Plasmodium_falciparum_3D7 | product=aspartate carbamoyltransferase (ATCase) | location=Pf3D7_13_v3:1796274-1797709(+) | length=375 | sequence_SO=chromosome | SO=protein_coding	1344800 |	2
116	4.07	4.07	22.9300007224083	14.1499996185303	14.1499996185303	PF3D7_0415900 |	organism=Plasmodium_falciparum_3D7 | product=60S ribosomal protein L15, putative | location=Pf3D7_04_v3:697918-698768(-) | length=205 | sequence_SO=chromosome | SO=protein_coding	0415900 |	2
117	4.06	4.06	16.0999998450279	8.97800028324127	5.88200017809868	PF3D7_0826700 |	organism=Plasmodium_falciparum_3D7 | product=receptor for activated c kinase (RACK) | location=Pf3D7_08_v3:1160164-1161708(-) | length=323 | sequence_SO=chromosome | SO=protein_coding	0826700 |	2
118	4.06	4.06	12.2599996626377	8.81199985742569	8.81199985742569	PF3D7_1246800 |	organism=Plasmodium_falciparum_3D7 | product=signal recognition particle receptor, beta subunit (SRPR-beta) | location=Pf3D7_12_v3:1941365-1942491(+) | length=261 | sequence_SO=chromosome | SO=protein_coding	1246800 |	2
119	4.03	4.03	11.5199998021126	6.1269998550415	6.1269998550415	PF3D7_0501200 |	organism=Plasmodium_falciparum_3D7 | product=parasite-infected erythrocyte surface protein (PIESP2) | location=Pf3D7_05_v3:64065-65489(+) | length=408 | sequence_SO=chromosome | SO=protein_coding	0501200 |	2
120	4.02	4.14	3.53699997067451	1.13700004294515	0.842100009322166	PF3D7_1308200 |	organism=Plasmodium_falciparum_3D7 | product=carbamoyl phosphate synthetase (cpsSII) | location=Pf3D7_13_v3:361166-368495(-) | length=2375 | sequence_SO=chromosome | SO=protein_coding	1308200 |	2
121	4.01	4.01	13.3699998259544	4.86299991607666	4.86299991607666	IPI:IPI00917259.1	Gene_Symbol=AQP1 cDNA FLJ51453, highly similar to Aquaporin-1	9606	2
121	0	4.01	17.3199996352196	6.29900023341179	6.29900023341179	IPI:IPI00909619.2	Gene_Symbol=AQP1 cDNA FLJ51915, highly similar to Aquaporin-1	9606	2
121	0	4.01	16.3599997758865	5.94800002872944	5.94800002872944	IPI:IPI00024689.6	Gene_Symbol=AQP1 Aquaporin-1	9606	2
121	0	4	13.5600000619888	13.5600000619888	13.5600000619888	IPI:IPI00152455.1	Gene_Symbol=- Truncated aqp1 protein	9606	2
122	4	9.66	21.5299993753433	9.6610002219677	8.47499966621399	IPI:IPI00009867.3	Gene_Symbol=KRT5 Keratin, type II cytoskeletal 5	9606	6
122	0	7.61	20.9000006318092	8.28799977898598	7.02700018882751	IPI:IPI00796776.2	Gene_Symbol=KRT5 cDNA FLJ54081, highly similar to Keratin, type II cytoskeletal 5	9606	5
122	0	5.53	12.16000020504	6.53399974107742	5.26299998164177	IPI:IPI00005859.5	Gene_Symbol=KRT75 Keratin, type II cytoskeletal 75	9606	3
122	0	4.85	23.8800004124641	14.4299998879433	14.4299998879433	IPI:IPI01020842.1	Gene_Symbol=KRT5 Protein	9606	3
122	0	2.6	5.75699992477894	3.4120000898838	1.91900003701448	IPI:IPI00954463.2	Gene_Symbol=KRT7 Keratin, type II cytoskeletal 7	9606	1
122	0	2.6	6.06699995696545	3.59600000083447	2.02200002968311	IPI:IPI00792841.2	Gene_Symbol=KRT7 cDNA FLJ46620 fis, clone TLUNG2000654, highly similar to Keratin, type II cytoskeletal 7	9606	1
122	0	2.6	5.75699992477894	3.4120000898838	1.91900003701448	IPI:IPI00306959.12	Gene_Symbol=KRT7 Keratin, type II cytoskeletal 7	9606	1
122	0	1.77	27.2700011730194	8.33299979567528	8.33299979567528	IPI:IPI01020679.1	Gene_Symbol=KRT5 Uncharacterized protein	9606	1
123	4	4	10.6200002133846	2.21800003200769	2.21800003200769	PF3D7_1118300 |	organism=Plasmodium_falciparum_3D7 | product=insulinase, putative | location=Pf3D7_11_v3:694655-699121(+) | length=1488 | sequence_SO=chromosome | SO=protein_coding	1118300 |	2
124	4	4	8.7399996817112	2.54100002348423	2.54100002348423	PF3D7_1206200 |	organism=Plasmodium_falciparum_3D7 | product=eukaryotic translation initiation factor 3 subunit 8, putative | location=Pf3D7_12_v3:275744-279336(-) | length=984 | sequence_SO=chromosome | SO=protein_coding	1206200 |	2
125	4	4	33.5900008678436	11.7200002074242	11.7200002074242	PF3D7_0727400 |	organism=Plasmodium_falciparum_3D7 | product=proteasome subunit alpha type-5, putative | location=Pf3D7_07_v3:1162710-1163831(+) | length=256 | sequence_SO=chromosome | SO=protein_coding	0727400 |	2
126	4	4	13.3599996566772	2.22600009292364	2.22600009292364	PF3D7_0717700 |	organism=Plasmodium_falciparum_3D7 | product=serine--tRNA ligase, putative | location=Pf3D7_07_v3:764794-766413(-) | length=539 | sequence_SO=chromosome | SO=protein_coding	0717700 |	2
127	4	4	6.649000197649	2.33600009232759	2.33600009232759	PF3D7_0513600 |	organism=Plasmodium_falciparum_3D7 | product=deoxyribodipyrimidine photo-lyase, putative | location=Pf3D7_05_v3:574941-578505(-) | length=1113 | sequence_SO=chromosome | SO=protein_coding	0513600 |	2
128	4	4	3.87100018560886	0.999999977648258	0.999999977648258	PF3D7_0703500 |	organism=Plasmodium_falciparum_3D7 | product=erythrocyte membrane-associated antigen | location=Pf3D7_07_v3:135606-142505(+) | length=2299 | sequence_SO=chromosome | SO=protein_coding	0703500 |	2
129	4	4	11.7600001394749	5.68000003695488	5.68000003695488	PF3D7_0624000 |	organism=Plasmodium_falciparum_3D7 | product=hexokinase (HK) | location=Pf3D7_06_v3:981066-982547(+) | length=493 | sequence_SO=chromosome | SO=protein_coding	0624000 |	2
130	4	4	8.41799974441528	4.20899987220764	4.20899987220764	PF3D7_1137300 |	organism=Plasmodium_falciparum_3D7 | product=conserved Plasmodium membrane protein, unknown function | location=Pf3D7_11_v3:1466197-1468266(-) | length=689 | sequence_SO=chromosome | SO=protein_coding	1137300 |	2
131	4	4	3.108000010252	1.98400001972914	1.98400001972914	PF3D7_0606700 |	organism=Plasmodium_falciparum_3D7 | product=coatomer alpha subunit, putative | location=Pf3D7_06_v3:282049-287017(+) | length=1512 | sequence_SO=chromosome | SO=protein_coding	0606700 |	2
132	4	4	17.5899997353554	8.62099975347519	8.62099975347519	PF3D7_0202200 |	organism=Plasmodium_falciparum_3D7 | product=EMP1-trafficking protein (PTP1) | location=Pf3D7_02_v3:112547-113682(-) | length=290 | sequence_SO=chromosome | SO=protein_coding	0202200 |	2
133	4	4	16.0500004887581	11.7299996316433	11.7299996316433	PF3D7_1309100 |	organism=Plasmodium_falciparum_3D7 | product=60S ribosomal protein L24, putative | location=Pf3D7_13_v3:418820-420121(+) | length=162 | sequence_SO=chromosome | SO=protein_coding	1309100 |	2
134	4	4	12.8499999642372	9.02799963951111	9.02799963951111	PF3D7_1033400 |	organism=Plasmodium_falciparum_3D7 | product=haloacid dehalogenase-like hydrolase (HAD1) | location=Pf3D7_10_v3:1339762-1340628(+) | length=288 | sequence_SO=chromosome | SO=protein_coding	1033400 |	2
135	4	4	17.4899995326996	14.8000001907349	14.8000001907349	PF3D7_1010700 |	organism=Plasmodium_falciparum_3D7 | product=dolichyl-phosphate-mannose protein mannosyltransferase, putative | location=Pf3D7_10_v3:422961-424365(+) | length=223 | sequence_SO=chromosome | SO=protein_coding	1010700 |	2
136	4	4	3.21599990129471	3.21599990129471	3.21599990129471	PF3D7_1456700 |	organism=Plasmodium_falciparum_3D7 | product=conserved Plasmodium protein, unknown function | location=Pf3D7_14_v3:2323772-2325826(-) | length=684 | sequence_SO=chromosome | SO=protein_coding	1456700 |	2
137	4	4	12.3199999332428	12.3199999332428	12.3199999332428	PF3D7_1351400 |	organism=Plasmodium_falciparum_3D7 | product=60S ribosomal protein L17, putative | location=Pf3D7_13_v3:2052108-2053384(+) | length=203 | sequence_SO=chromosome | SO=protein_coding	1351400 |	2
138	4	4	16.5500000119209	16.5500000119209	16.5500000119209	PF3D7_1331800 |	organism=Plasmodium_falciparum_3D7 | product=60S ribosomal protein L23, putative | location=Pf3D7_13_v3:1324012-1324802(+) | length=139 | sequence_SO=chromosome | SO=protein_coding	1331800 |	2
139	4	4	19.7300001978874	19.7300001978874	19.7300001978874	PF3D7_1203900 |	organism=Plasmodium_falciparum_3D7 | product=ubiquitin-conjugating enzyme E2 (UBC) | location=Pf3D7_12_v3:194144-195462(+) | length=147 | sequence_SO=chromosome | SO=protein_coding	1203900 |	2
140	4	4	24.3900001049042	24.3900001049042	24.3900001049042	PF3D7_1144000 |	organism=Plasmodium_falciparum_3D7 | product=40S ribosomal protein S21 (RPS21) | location=Pf3D7_11_v3:1755438-1755935(+) | length=82 | sequence_SO=chromosome | SO=protein_coding	1144000 |	2
141	4	4	9.22499969601631	9.22499969601631	9.22499969601631	PF3D7_1011400 |	organism=Plasmodium_falciparum_3D7 | product=proteasome subunit beta type-5 | location=Pf3D7_10_v3:441140-441955(-) | length=271 | sequence_SO=chromosome | SO=protein_coding	1011400 |	2
142	4	4	7.46299996972084	7.46299996972084	7.46299996972084	PF3D7_0903100 |	organism=Plasmodium_falciparum_3D7 | product=retrieval receptor for endoplasmic reticulum membrane proteins, putative | location=Pf3D7_09_v3:130140-130937(-) | length=201 | sequence_SO=chromosome | SO=protein_coding	0903100 |	2
143	3.89	3.89	7.71199986338615	7.71199986338615	7.71199986338615	PF3D7_1360900 |	organism=Plasmodium_falciparum_3D7 | product=polyadenylate-binding protein, putative | location=Pf3D7_13_v3:2440438-2442909(-) | length=389 | sequence_SO=chromosome | SO=protein_coding	1360900 |	2
144	3.57	3.57	6.17000013589859	3.61699983477592	3.61699983477592	PF3D7_1416500 |	organism=Plasmodium_falciparum_3D7 | product=NADP-specific glutamate dehydrogenase (GDH1) | location=Pf3D7_14_v3:667412-668824(+) | length=470 | sequence_SO=chromosome | SO=protein_coding	1416500 |	2
144	0	2	8.23500007390976	1.76500007510185	1.76500007510185	PF3D7_1430700 |	organism=Plasmodium_falciparum_3D7 | product=NADP-specific glutamate dehydrogenase (GDH2) | location=Pf3D7_14_v3:1211012-1212776(+) | length=510 | sequence_SO=chromosome | SO=protein_coding	1430700 |	1
145	3.46	3.46	9.53399986028671	5.54299987852573	5.54299987852573	PF3D7_1408100 |	organism=Plasmodium_falciparum_3D7 | product=plasmepsin III,histo-aspartic protease (HAP) | location=Pf3D7_14_v3:297468-298823(+) | length=451 | sequence_SO=chromosome | SO=protein_coding	1408100 |	2
146	3.37	3.37	18.520000576973	4.44400012493134	4.44400012493134	IPI:IPI00292290.1	Gene_Symbol=EPB49 Isoform Long of Dematin	9606	2
146	0	3.37	13.0500003695488	4.69999983906746	4.69999983906746	IPI:IPI01015007.1	Gene_Symbol=EPB49 Isoform Short of Dematin	9606	2
146	0	3.37	15.3400003910065	5.52100017666817	5.52100017666817	IPI:IPI00985119.1	Gene_Symbol=EPB49 Uncharacterized protein	9606	2
146	0	3.37	14.4099995493889	5.18699996173382	5.18699996173382	IPI:IPI00981330.1	Gene_Symbol=EPB49 Uncharacterized protein	9606	2
146	0	3.34	16.7099997401237	4.9320001155138	4.9320001155138	IPI:IPI00984478.1	Gene_Symbol=EPB49 cDNA FLJ59528, highly similar to Dematin	9606	2
146	0	3.34	12.2000001370907	6.10200017690659	6.10200017690659	IPI:IPI00975836.1	Gene_Symbol=EPB49 Uncharacterized protein	9606	2
146	0	3.34	10.0599996745586	5.02800010144711	5.02800010144711	IPI:IPI00884361.1	Gene_Symbol=EPB49 dematin isoform 3	9606	2
146	0	2.03	19.6199998259544	4.30600009858608	4.30600009858608	IPI:IPI00980444.1	Gene_Symbol=EPB49 Uncharacterized protein	9606	1
146	0	2.03	19.42999958992	4.26499992609024	4.26499992609024	IPI:IPI00976998.1	Gene_Symbol=EPB49 Uncharacterized protein	9606	1
146	0	2.03	20.9099993109703	8.18200036883354	8.18200036883354	IPI:IPI00983287.1	Gene_Symbol=EPB49 Uncharacterized protein	9606	1
146	0	2	14.2900004982948	4.76199984550476	4.76199984550476	IPI:IPI00983953.1	Gene_Symbol=EPB49 Uncharacterized protein	9606	1
146	0	2	18.24000030756	6.0809999704361	6.0809999704361	IPI:IPI00979805.1	Gene_Symbol=EPB49 Uncharacterized protein	9606	1
146	0	2	17.8800001740456	5.95999993383884	5.95999993383884	IPI:IPI00976515.1	Gene_Symbol=EPB49 Uncharacterized protein	9606	1
146	0	2	12.5	12.5	12.5	IPI:IPI00978553.1	Gene_Symbol=EPB49 Uncharacterized protein	9606	1
147	3.36	3.36	13.9699995517731	4.23800013959408	3.20699997246265	PF3D7_0708800 |	organism=Plasmodium_falciparum_3D7 | product=heat shock protein 110 (HSP110c) | location=Pf3D7_07_v3:395711-398332(+) | length=873 | sequence_SO=chromosome | SO=protein_coding	0708800 |	2
148	3.26	3.26	6.39500021934509	4.45699989795685	4.45699989795685	PF3D7_0914700 |	organism=Plasmodium_falciparum_3D7 | product=transporter, putative | location=Pf3D7_09_v3:630657-632207(+) | length=516 | sequence_SO=chromosome | SO=protein_coding	0914700 |	2
149	3.2	3.2	19.1799998283386	19.1799998283386	7.30599984526634	PF3D7_1414300 |	organism=Plasmodium_falciparum_3D7 | product=60S ribosomal protein L10, putative | location=Pf3D7_14_v3:570802-571461(+) | length=219 | sequence_SO=chromosome | SO=protein_coding	1414300 |	2
150	3.14	3.14	4.98900003731251	1.2470000423491	1.2470000423491	PF3D7_1450400 |	organism=Plasmodium_falciparum_3D7 | product=zinc finger protein, putative | location=Pf3D7_14_v3:2059936-2065770(-) | length=1844 | sequence_SO=chromosome | SO=protein_coding	1450400 |	2
151	3.07	3.07	11.4100001752377	4.89099994301796	4.89099994301796	PF3D7_0709700 |	organism=Plasmodium_falciparum_3D7 | product=lysophospholipase, putative | location=Pf3D7_07_v3:435089-436195(-) | length=368 | sequence_SO=chromosome | SO=protein_coding	0709700 |	2
152	2.93	2.93	11.4799998700619	4.44400012493134	4.44400012493134	PF3D7_1108700 |	organism=Plasmodium_falciparum_3D7 | product=heat shock protein DnaJ homologue Pfj2 | location=Pf3D7_11_v3:373238-374860(-) | length=540 | sequence_SO=chromosome | SO=protein_coding	1108700 |	3
153	2.89	2.89	11.7700003087521	3.54299992322922	2.74299997836351	PF3D7_1224300 |	organism=Plasmodium_falciparum_3D7 | product=polyadenylate-binding protein, putative (PABP) | location=Pf3D7_12_v3:988628-991255(+) | length=875 | sequence_SO=chromosome | SO=protein_coding	1224300 |	2
154	2.85	2.85	30.1499992609024	12.5	7.35300034284592	PF3D7_0610400 |	organism=Plasmodium_falciparum_3D7 | product=histone H3 (H3) | location=Pf3D7_06_v3:444747-445157(+) | length=136 | sequence_SO=chromosome | SO=protein_coding	0610400 |	1
155	2.83	2.83	20.9499999880791	20.9499999880791	20.9499999880791	PF3D7_1421200 |	organism=Plasmodium_falciparum_3D7 | product=40S ribosomal protein S25 (RPS25) | location=Pf3D7_14_v3:875687-876385(-) | length=105 | sequence_SO=chromosome | SO=protein_coding	1421200 |	2
156	2.75	2.75	8.29500034451485	5.9909999370575	3.45599986612797	PF3D7_0103200 |	organism=Plasmodium_falciparum_3D7 | product=nucleoside transporter 4 (NT4) | location=Pf3D7_01_v3:140662-142219(-) | length=434 | sequence_SO=chromosome | SO=protein_coding	0103200 |	1
157	2.73	2.73	3.57600003480911	2.05199997872114	0.644800020381808	PF3D7_0706500 |	organism=Plasmodium_falciparum_3D7 | product=conserved Plasmodium protein, unknown function | location=Pf3D7_07_v3:309902-315022(-) | length=1706 | sequence_SO=chromosome | SO=protein_coding	0706500 |	1
158	2.72	4.51	9.7620002925396	9.7620002925396	5.23799993097782	PF3D7_1311500 |	organism=Plasmodium_falciparum_3D7 | product=26S protease regulatory subunit 7, putative (RPT1) | location=Pf3D7_13_v3:489927-491609(-) | length=420 | sequence_SO=chromosome | SO=protein_coding	1311500 |	2
159	2.66	2.66	9.43799987435341	4.27000001072884	2.2469999268651	PF3D7_1236100 |	organism=Plasmodium_falciparum_3D7 | product=clustered-asparagine-rich protein | location=Pf3D7_12_v3:1506932-1508269(-) | length=445 | sequence_SO=chromosome | SO=protein_coding	1236100 |	1
160	2.63	2.63	3.84600013494492	3.84600013494492	2.13699992746115	PF3D7_1454700 |	organism=Plasmodium_falciparum_3D7 | product=6-phosphogluconate dehydrogenase, decarboxylating, putative | location=Pf3D7_14_v3:2241433-2242839(+) | length=468 | sequence_SO=chromosome | SO=protein_coding	1454700 |	1
161	2.46	2.46	5.9179998934269	2.80799996107817	1.10299997031689	PF3D7_0627800 |	organism=Plasmodium_falciparum_3D7 | product=acetyl-CoA synthetase, putative (ACS) | location=Pf3D7_06_v3:1114544-1117537(-) | length=997 | sequence_SO=chromosome | SO=protein_coding	0627800 |	1
162	2.45	2.45	20.5099999904633	20.5099999904633	12.8199994564056	PF3D7_1105100 |	organism=Plasmodium_falciparum_3D7 | product=histone H2B (H2B) | location=Pf3D7_11_v3:226065-226418(+) | length=117 | sequence_SO=chromosome | SO=protein_coding	1105100 |	3
163	2.42	2.42	5.96599988639355	2.65900008380413	0.778200011700392	PF3D7_0922100 |	organism=Plasmodium_falciparum_3D7 | product=ubiquitin-like protein, putative | location=Pf3D7_09_v3:895415-900304(+) | length=1542 | sequence_SO=chromosome | SO=protein_coding	0922100 |	1
164	2.39	2.39	31.25	17.1900004148483	12.5	PF3D7_1365900 |	organism=Plasmodium_falciparum_3D7 | product=ubiquitin-60S ribosomal protein L40 | location=Pf3D7_13_v3:2632534-2633260(-) | length=128 | sequence_SO=chromosome | SO=protein_coding	1365900 |	1
164	0	2.39	52.4900019168854	28.8700014352798	20.9999993443489	PF3D7_1211800 |	organism=Plasmodium_falciparum_3D7 | product=polyubiquitin (PfpUB) | location=Pf3D7_12_v3:526109-527780(+) | length=381 | sequence_SO=chromosome | SO=protein_coding	1211800 |	1
165	2.33	2.33	6.61899968981743	6.61899968981743	2.12799999862909	PF3D7_1124600 |	organism=Plasmodium_falciparum_3D7 | product=ethanolamine kinase (EK) | location=Pf3D7_11_v3:970105-971376(-) | length=423 | sequence_SO=chromosome | SO=protein_coding	1124600 |	1
166	2.31	2.31	4.30699996650219	1.53299998492002	0.802899990230799	PF3D7_1429800 |	organism=Plasmodium_falciparum_3D7 | product=coatamer beta subunit, putative | location=Pf3D7_14_v3:1170829-1175293(+) | length=1370 | sequence_SO=chromosome | SO=protein_coding	1429800 |	1
167	2.31	2.31	5.88200017809868	4.35700006783009	2.1789999678731	PF3D7_1242800 |	organism=Plasmodium_falciparum_3D7 | product=rab specific GDP dissociation inhibitor (rabGDI) | location=Pf3D7_12_v3:1805380-1807356(-) | length=459 | sequence_SO=chromosome | SO=protein_coding	1242800 |	1
168	2.3	2.3	7.80500024557114	7.80500024557114	3.90199981629848	PF3D7_1212000 |	organism=Plasmodium_falciparum_3D7 | product=glutathione peroxidase-like thioredoxin peroxidase (TPx(Gl)) | location=Pf3D7_12_v3:534912-535915(-) | length=205 | sequence_SO=chromosome | SO=protein_coding	1212000 |	1
168	0	2	5.16100004315376	5.16100004315376	5.16100004315376	IPI:IPI00922286.2	Gene_Symbol=AIF1L Uncharacterized protein	9606	1
169	2.27	2.27	20.9099993109703	13.17999958992	5.00000007450581	PF3D7_0802200 |	organism=Plasmodium_falciparum_3D7 | product=1-cys peroxiredoxin (1-CysPxn) | location=Pf3D7_08_v3:165416-166078(+) | length=220 | sequence_SO=chromosome | SO=protein_coding	0802200 |	1
170	2.26	2.26	13.2200002670288	5.21400012075901	2.2350000217557	PF3D7_0528800 |	organism=Plasmodium_falciparum_3D7 | product=nucleolar preribosomal GTPase, putative | location=Pf3D7_05_v3:1180425-1182038(-) | length=537 | sequence_SO=chromosome | SO=protein_coding	0528800 |	1
171	2.26	2.26	18.690000474453	6.5420001745224	4.20599989593029	PF3D7_1217500 |	organism=Plasmodium_falciparum_3D7 | product=conserved Plasmodium protein, unknown function | location=Pf3D7_12_v3:693067-693711(+) | length=214 | sequence_SO=chromosome | SO=protein_coding	1217500 |	1
172	2.22	2.22	9.15300026535988	6.17799982428551	4.11899983882904	PF3D7_1325100 |	organism=Plasmodium_falciparum_3D7 | product=phosphoribosylpyrophosphate synthetase | location=Pf3D7_13_v3:1044552-1045865(-) | length=437 | sequence_SO=chromosome | SO=protein_coding	1325100 |	1
173	2.18	2.18	18.6000004410744	4.13199998438358	2.06599999219179	PF3D7_1115700 |	organism=Plasmodium_falciparum_3D7 | product=cysteine proteinase falcipain 2a,falcipain 2 (FP2A) | location=Pf3D7_11_v3:592130-593584(-) | length=484 | sequence_SO=chromosome | SO=protein_coding	1115700 |	1
174	2.16	6	14.5699992775917	9.71300005912781	9.71300005912781	PF3D7_1408000 |	organism=Plasmodium_falciparum_3D7 | product=plasmepsin II | location=Pf3D7_14_v3:293471-294832(+) | length=453 | sequence_SO=chromosome | SO=protein_coding	1408000 |	3
175	2.13	2.13	6.3289999961853	0.732799991965294	0.732799991965294	PF3D7_1225700 |	organism=Plasmodium_falciparum_3D7 | product=conserved Plasmodium protein, unknown function | location=Pf3D7_12_v3:1039410-1043915(-) | length=1501 | sequence_SO=chromosome | SO=protein_coding	1225700 |	1
176	2.13	2.13	18.4400007128716	9.8360002040863	3.27900014817715	PF3D7_1211400 |	organism=Plasmodium_falciparum_3D7 | product=heat shock protein DNAJ homologue Pfj4 (PfJ4) | location=Pf3D7_12_v3:505344-506662(+) | length=244 | sequence_SO=chromosome | SO=protein_coding	1211400 |	1
177	2.11	2.11	15.2799993753433	6.3120000064373	3.65400016307831	PF3D7_1037300 |	organism=Plasmodium_falciparum_3D7 | product=ADP/ATP transporter on adenylate translocase (ADT) | location=Pf3D7_10_v3:1477940-1478845(-) | length=301 | sequence_SO=chromosome | SO=protein_coding	1037300 |	1
178	2.1	2.1	3.25299985706806	2.16899998486042	0.963899958878756	PF3D7_0611400 |	organism=Plasmodium_falciparum_3D7 | product=SWI/SNF-related matrix-associated actin-dependent regulator of chromatin | location=Pf3D7_06_v3:471658-474150(-) | length=830 | sequence_SO=chromosome | SO=protein_coding	0611400 |	1
179	2.09	2.09	17.9499998688698	11.2800002098083	11.2800002098083	PF3D7_1438900 |	organism=Plasmodium_falciparum_3D7 | product=thioredoxin peroxidase 1 (Trx-Px1) | location=Pf3D7_14_v3:1575984-1576571(+) | length=195 | sequence_SO=chromosome | SO=protein_coding	1438900 |	1
180	2.08	2.08	3.2820001244545	0.43759997934103	0.43759997934103	PF3D7_1107800 |	organism=Plasmodium_falciparum_3D7 | product=transcription factor with AP2 domain(s) (ApiAP2) | location=Pf3D7_11_v3:329867-335601(-) | length=1828 | sequence_SO=chromosome | SO=protein_coding	1107800 |	1
181	2.07	2.07	4.41900007426739	0.883799977600574	0.883799977600574	PF3D7_0214100 |	organism=Plasmodium_falciparum_3D7 | product=protein transport protein SEC31 (SEC31) | location=Pf3D7_02_v3:568529-573315(-) | length=1471 | sequence_SO=chromosome | SO=protein_coding	0214100 |	1
182	2.06	2.06	15.5300006270409	6.83199986815453	6.83199986815453	PF3D7_1204300 |	organism=Plasmodium_falciparum_3D7 | product=eukaryotic translation initiation factor 5A (EIF5A) | location=Pf3D7_12_v3:205491-205976(-) | length=161 | sequence_SO=chromosome | SO=protein_coding	1204300 |	1
183	2.05	2.05	6.76999986171722	4.06199991703033	1.93399991840124	PF3D7_0528200 |	organism=Plasmodium_falciparum_3D7 | product=eukaryotic translation initiation factor 3, subunit 6, putative | location=Pf3D7_05_v3:1163408-1165072(-) | length=517 | sequence_SO=chromosome | SO=protein_coding	0528200 |	1
184	2.02	2.02	3.99999991059303	2.85700000822544	2.85700000822544	PF3D7_1116700 |	organism=Plasmodium_falciparum_3D7 | product=cathepsin C, homolog,dipeptidyl aminopeptidase 1 (DPAP1) | location=Pf3D7_11_v3:630779-632881(-) | length=700 | sequence_SO=chromosome | SO=protein_coding	1116700 |	1
185	2.01	2.01	4.14699986577034	0.79739997163415	0.79739997163415	PF3D7_0302900 |	organism=Plasmodium_falciparum_3D7 | product=exportin-1, putative | location=Pf3D7_03_v3:152168-156146(-) | length=1254 | sequence_SO=chromosome | SO=protein_coding	0302900 |	1
186	2.01	2.01	7.11899995803833	2.88100000470877	2.88100000470877	PF3D7_1323500 |	organism=Plasmodium_falciparum_3D7 | product=plasmepsin V (PMV) | location=Pf3D7_13_v3:975403-977175(+) | length=590 | sequence_SO=chromosome | SO=protein_coding	1323500 |	1
187	2	47.04	40.6699985265732	37.2999995946884	35.3799998760223	IPI:IPI00218697.2	Gene_Symbol=EPB41 Isoform 2 of Protein 4.1	9606	28
187	0	44.95	53.0600011348724	49.32000041008	46.5999990701675	IPI:IPI00218699.1	Gene_Symbol=EPB41 Isoform 4 of Protein 4.1	9606	27
188	2	12	11.7399998009205	11.7399998009205	11.7399998009205	IPI:IPI00169276.11	Gene_Symbol=- Putative trypsin-6	9606	11
189	2	10	10.0000001490116	10.0000001490116	10.0000001490116	IPI:IPI00479145.3	Gene_Symbol=KRT19 Keratin, type I cytoskeletal 19	9606	5
189	0	8	12.1799997985363	4.90700006484985	4.90700006484985	IPI:IPI00789324.4	Gene_Symbol=JUP Uncharacterized protein	9606	4
189	0	8	16.6700005531311	6.71299993991852	6.71299993991852	IPI:IPI00450768.7	Gene_Symbol=KRT17 Keratin, type I cytoskeletal 17	9606	4
189	0	8	15.8199995756149	15.8199995756149	15.8199995756149	IPI:IPI00794644.1	Gene_Symbol=KRT19 Uncharacterized protein	9606	4
190	2	4.01	8.50600004196167	6.43699988722801	6.43699988722801	PF3D7_1248900 |	organism=Plasmodium_falciparum_3D7 | product=26S protease regulatory subunit 8, putative (RPT6) | location=Pf3D7_12_v3:2002723-2004030(-) | length=435 | sequence_SO=chromosome | SO=protein_coding	1248900 |	2
191	2	4	16.2799999117851	6.61600008606911	6.61600008606911	PF3D7_1306400 |	organism=Plasmodium_falciparum_3D7 | product=26S protease regulatory subunit 10B, putative (RPT4) | location=Pf3D7_13_v3:297178-298359(-) | length=393 | sequence_SO=chromosome | SO=protein_coding	1306400 |	2
192	2	2	3.78299988806248	0.325100007466972	0.325100007466972	PF3D7_1442900 |	organism=Plasmodium_falciparum_3D7 | product=protein transport protein SEC7, putative (SEC7) | location=Pf3D7_14_v3:1753510-1763664(+) | length=3384 | sequence_SO=chromosome | SO=protein_coding	1442900 |	1
193	2	2	4.44700010120869	0.596500001847744	0.596500001847744	PF3D7_1329500 |	organism=Plasmodium_falciparum_3D7 | product=conserved Plasmodium protein, unknown function | location=Pf3D7_13_v3:1252059-1257973(+) | length=1844 | sequence_SO=chromosome | SO=protein_coding	1329500 |	1
194	2	2	4.34500016272068	0.628900015726686	0.628900015726686	PF3D7_1119900 |	organism=Plasmodium_falciparum_3D7 | product=conserved Plasmodium protein, unknown function | location=Pf3D7_11_v3:749152-754401(+) | length=1749 | sequence_SO=chromosome | SO=protein_coding	1119900 |	1
195	2	2	7.95700028538704	1.29000004380941	1.29000004380941	PF3D7_1118200 |	organism=Plasmodium_falciparum_3D7 | product=heat shock protein 90, putative | location=Pf3D7_11_v3:688766-691558(-) | length=930 | sequence_SO=chromosome | SO=protein_coding	1118200 |	1
196	2	2	2.75400001555681	0.600899988785386	0.600899988785386	PF3D7_1219100 |	organism=Plasmodium_falciparum_3D7 | product=clathrin heavy chain, putative | location=Pf3D7_12_v3:757649-763642(+) | length=1997 | sequence_SO=chromosome | SO=protein_coding	1219100 |	1
197	2	2	7.33399987220764	1.16400001570582	1.16400001570582	PF3D7_1221900 |	organism=Plasmodium_falciparum_3D7 | product=conserved Plasmodium membrane protein, unknown function | location=Pf3D7_12_v3:872361-874940(-) | length=859 | sequence_SO=chromosome | SO=protein_coding	1221900 |	1
198	2	2	5.03499992191792	1.53799997642636	1.53799997642636	PF3D7_1449500 |	organism=Plasmodium_falciparum_3D7 | product=transcription factor with AP2 domain(s), putative (ApiAP2) | location=Pf3D7_14_v3:2031087-2033397(+) | length=715 | sequence_SO=chromosome | SO=protein_coding	1449500 |	1
199	2	2	3.98299992084503	1.29199996590614	1.29199996590614	PF3D7_1355100 |	organism=Plasmodium_falciparum_3D7 | product=DNA replication licensing factor MCM6 (MCM6) | location=Pf3D7_13_v3:2187435-2190224(+) | length=929 | sequence_SO=chromosome | SO=protein_coding	1355100 |	1
200	2	2	11.1900001764297	3.16299982368946	3.16299982368946	PF3D7_1338300 |	organism=Plasmodium_falciparum_3D7 | product=elongation factor 1-gamma, putative | location=Pf3D7_13_v3:1548692-1550396(+) | length=411 | sequence_SO=chromosome | SO=protein_coding	1338300 |	1
201	2	2	5.77300004661083	1.41599997878075	1.41599997878075	PF3D7_1331700 |	organism=Plasmodium_falciparum_3D7 | product=glutamine--tRNA ligase, putative | location=Pf3D7_13_v3:1319089-1321845(-) | length=918 | sequence_SO=chromosome | SO=protein_coding	1331700 |	1
202	2	2	6.94399997591972	1.38900000602007	1.38900000602007	PF3D7_1238800 |	organism=Plasmodium_falciparum_3D7 | product=acyl-CoA synthetase (ACS11) | location=Pf3D7_12_v3:1610363-1612741(+) | length=792 | sequence_SO=chromosome | SO=protein_coding	1238800 |	1
203	2	2	4.34399992227554	1.28300003707409	1.28300003707409	PF3D7_1126000 |	organism=Plasmodium_falciparum_3D7 | product=threonine--tRNA ligase (ThrRS) | location=Pf3D7_11_v3:1014334-1017375(-) | length=1013 | sequence_SO=chromosome | SO=protein_coding	1126000 |	1
204	2	2	5.76499998569489	1.76500007510185	1.76500007510185	PF3D7_1110100 |	organism=Plasmodium_falciparum_3D7 | product=conserved Plasmodium protein, unknown function | location=Pf3D7_11_v3:400686-403238(+) | length=850 | sequence_SO=chromosome | SO=protein_coding	1110100 |	1
205	2	2	8.05900022387505	1.64500009268522	1.64500009268522	PF3D7_0811400 |	organism=Plasmodium_falciparum_3D7 | product=conserved protein, unknown function | location=Pf3D7_08_v3:575986-578370(+) | length=608 | sequence_SO=chromosome | SO=protein_coding	0811400 |	1
206	2	2	8.01500007510185	2.29000002145767	2.29000002145767	PF3D7_0217500 |	organism=Plasmodium_falciparum_3D7 | product=calcium-dependent protein kinase 1 (CDPK1) | location=Pf3D7_02_v3:720437-722661(+) | length=524 | sequence_SO=chromosome | SO=protein_coding	0217500 |	1
207	2	2	3.2260000705719	1.1060000397265	1.1060000397265	PF3D7_0102200 |	organism=Plasmodium_falciparum_3D7 | product=ring-infected erythrocyte surface antigen (RESA) | location=Pf3D7_01_v3:98819-102282(+) | length=1085 | sequence_SO=chromosome | SO=protein_coding	0102200 |	1
208	2	2	10.5499997735023	3.42999994754791	3.42999994754791	IPI:IPI00892872.2	Gene_Symbol=FLOT1 cDNA FLJ54943, highly similar to Flotillin-1	9606	1
208	0	2	9.36800017952919	3.04400008171797	3.04400008171797	IPI:IPI00027438.2	Gene_Symbol=FLOT1 Flotillin-1	9606	1
208	0	2	12.1200002729893	5.62799982726574	5.62799982726574	IPI:IPI00893347.3	Gene_Symbol=FLOT1 Flotillin 1	9606	1
208	0	2	11.7600001394749	5.46200014650822	5.46200014650822	IPI:IPI00827631.1	Gene_Symbol=FLOT1 Uncharacterized protein	9606	1
208	0	2	7.34300017356873	4.54499982297421	4.54499982297421	IPI:IPI01021929.1	Gene_Symbol=FLOT1 Uncharacterized protein	9606	1
208	0	2	6.98899999260902	6.98899999260902	6.98899999260902	IPI:IPI00894029.1	Gene_Symbol=FLOT1 Flotillin 1	9606	1
208	0	2	21.6700002551079	21.6700002551079	21.6700002551079	IPI:IPI00893832.1	Gene_Symbol=FLOT1 Flotillin 1	9606	1
209	2	2	3.89899984002113	1.46199995651841	1.46199995651841	IPI:IPI00790327.2	Gene_Symbol=ATP1A3 cDNA FLJ59513, highly similar to Sodium/potassium-transporting ATPase alpha-3 chain	9606	2
209	0	2	3.09999994933605	1.22300004586577	1.22300004586577	IPI:IPI00788782.1	Gene_Symbol=ATP1A3 Uncharacterized protein	9606	2
209	0	2	2.95000001788139	1.5259999781847	1.5259999781847	IPI:IPI00647099.3	Gene_Symbol=ATP1A3 Uncharacterized protein	9606	2
209	0	2	2.86299996078014	1.4809999614954	1.4809999614954	IPI:IPI00302840.2	Gene_Symbol=ATP1A3 Sodium/potassium-transporting ATPase subunit alpha-3	9606	2
209	0	2	5.89400008320808	1.44899999722838	1.44899999722838	IPI:IPI00218919.7	Gene_Symbol=ATP4A Potassium-transporting ATPase alpha chain 1	9606	2
209	0	2	2.21800003200769	1.51199996471405	1.51199996471405	IPI:IPI00977640.1	Gene_Symbol=ATP1A1 sodium/potassium-transporting ATPase subunit alpha-1 isoform d	9606	2
209	0	2	2.1509999409318	1.46599998697639	1.46599998697639	IPI:IPI00646182.5	Gene_Symbol=ATP1A1 sodium/potassium-transporting ATPase subunit alpha-1 isoform c	9606	2
209	0	2	2.18000002205372	1.48700000718236	1.48700000718236	IPI:IPI00640401.1	Gene_Symbol=ATP1A2 Uncharacterized protein	9606	2
209	0	2	3.2310001552105	2.20299996435642	2.20299996435642	IPI:IPI00414005.2	Gene_Symbol=ATP1A1 Isoform Short of Sodium/potassium-transporting ATPase subunit alpha-1	9606	2
209	0	2	2.1509999409318	1.46599998697639	1.46599998697639	IPI:IPI00006482.1	Gene_Symbol=ATP1A1 Isoform Long of Sodium/potassium-transporting ATPase subunit alpha-1	9606	2
209	0	2	2.15700007975101	1.47099997848272	1.47099997848272	IPI:IPI00003021.1	Gene_Symbol=ATP1A2 Sodium/potassium-transporting ATPase subunit alpha-2	9606	2
209	0	2	5.51499985158443	5.51499985158443	5.51499985158443	IPI:IPI00911028.1	Gene_Symbol=ATP1A2 cDNA FLJ53737, highly similar to Sodium/potassium-transporting ATPase alpha-2 chain	9606	2
210	2	2	2.62599997222424	0.35349999088794	0.35349999088794	IPI:IPI00028954.1	Gene_Symbol=MCM3AP 80 kDa MCM3-associated protein	9606	2
211	2	2	4.4709999114275	1.93700008094311	1.93700008094311	PF3D7_1419200 |	organism=Plasmodium_falciparum_3D7 | product=thioredoxin-like protein, putative | location=Pf3D7_14_v3:797709-800135(-) | length=671 | sequence_SO=chromosome | SO=protein_coding	1419200 |	1
212	2	2	7.95499980449677	3.63599993288517	3.63599993288517	PF3D7_1401800 |	organism=Plasmodium_falciparum_3D7 | product=choline kinase (CK) | location=Pf3D7_14_v3:71368-72690(+) | length=440 | sequence_SO=chromosome | SO=protein_coding	1401800 |	1
213	2	2	4.03899997472763	1.13099999725819	1.13099999725819	PF3D7_1368200 |	organism=Plasmodium_falciparum_3D7 | product=RNAse L inhibitor protein, putative | location=Pf3D7_13_v3:2713463-2715436(-) | length=619 | sequence_SO=chromosome | SO=protein_coding	1368200 |	1
214	2	2	16.3200005888939	6.84200003743172	6.84200003743172	PF3D7_1323400 |	organism=Plasmodium_falciparum_3D7 | product=60S ribosomal protein L23 (RPL23) | location=Pf3D7_13_v3:971847-973036(-) | length=190 | sequence_SO=chromosome | SO=protein_coding	1323400 |	1
215	2	2	8.61700028181076	2.4940000846982	2.4940000846982	PF3D7_1223100 |	organism=Plasmodium_falciparum_3D7 | product=cAMP-dependent protein kinase regulatory subunit (PKAr) | location=Pf3D7_12_v3:927825-929991(-) | length=441 | sequence_SO=chromosome | SO=protein_coding	1223100 |	1
216	2	2	4.22799997031689	1.65400002151728	1.65400002151728	PF3D7_1132200 |	organism=Plasmodium_falciparum_3D7 | product=TCP-1/cpn60 chaperonin family, putative | location=Pf3D7_11_v3:1248310-1250232(-) | length=544 | sequence_SO=chromosome | SO=protein_coding	1132200 |	1
217	2	2	2.67099998891354	0.918199960142374	0.918199960142374	PF3D7_0910100 |	organism=Plasmodium_falciparum_3D7 | product=Ran-binding protein, putative | location=Pf3D7_09_v3:456959-461318(-) | length=1198 | sequence_SO=chromosome | SO=protein_coding	0910100 |	1
218	2	2	7.95499980449677	2.27300003170967	2.27300003170967	PF3D7_0532400 |	organism=Plasmodium_falciparum_3D7 | product=lysine-rich membrane-associated PHISTb protein (LyMP) | location=Pf3D7_05_v3:1312471-1314154(+) | length=528 | sequence_SO=chromosome | SO=protein_coding	0532400 |	1
219	2	2	11.5199998021126	4.18800003826618	4.18800003826618	IPI:IPI00478896.3	Gene_Symbol=RPL7A;SNORD24 Uncharacterized protein	9606	1
219	0	2	8.27099978923798	3.00799999386072	3.00799999386072	IPI:IPI00299573.12	Gene_Symbol=RPL7A;SNORD24 60S ribosomal protein L7a	9606	1
220	2	2	11.8299998342991	6.5090000629425	6.5090000629425	IPI:IPI00215964.2	Gene_Symbol=DARC Isoform 1 of Duffy antigen/chemokine receptor	9606	1
220	0	2	8.63099992275238	6.5480001270771	6.5480001270771	IPI:IPI00002940.3	Gene_Symbol=DARC Isoform 2 of Duffy antigen/chemokine receptor	9606	1
221	2	2	2.59700007736683	1.18100000545383	1.18100000545383	PF3D7_1437200 |	organism=Plasmodium_falciparum_3D7 | product=ribonucleoside-diphosphate reductase, large subunit, putative | location=Pf3D7_14_v3:1507359-1510089(-) | length=847 | sequence_SO=chromosome | SO=protein_coding	1437200 |	1
222	2	2	3.50299999117851	2.07000002264977	2.07000002264977	PF3D7_1434600 |	organism=Plasmodium_falciparum_3D7 | product=methionine aminopeptidase 2 (METAP2) | location=Pf3D7_14_v3:1404312-1406198(+) | length=628 | sequence_SO=chromosome | SO=protein_coding	1434600 |	1
223	2	2	15.1500001549721	7.87900015711784	7.87900015711784	PF3D7_1431700 |	organism=Plasmodium_falciparum_3D7 | product=60S ribosomal protein L14, putative | location=Pf3D7_14_v3:1247030-1247950(+) | length=165 | sequence_SO=chromosome | SO=protein_coding	1431700 |	1
224	2	2	11.4200003445148	8.67599993944168	8.67599993944168	PF3D7_1429600 |	organism=Plasmodium_falciparum_3D7 | product=conserved Plasmodium protein, unknown function (GEXP03) | location=Pf3D7_14_v3:1167144-1167803(+) | length=219 | sequence_SO=chromosome | SO=protein_coding	1429600 |	1
225	2	2	14.9100005626678	8.07500034570694	8.07500034570694	PF3D7_1426000 |	organism=Plasmodium_falciparum_3D7 | product=60S ribosomal protein L21 (RPL21) | location=Pf3D7_14_v3:1016133-1016618(-) | length=161 | sequence_SO=chromosome | SO=protein_coding	1426000 |	1
226	2	2	7.54000023007393	3.57099995017052	3.57099995017052	PF3D7_1354600 |	organism=Plasmodium_falciparum_3D7 | product=60S ribosomal protein L7-2, putative | location=Pf3D7_13_v3:2176308-2177272(-) | length=252 | sequence_SO=chromosome | SO=protein_coding	1354600 |	1
227	2	2	1.48000000044703	0.493399985134602	0.493399985134602	PF3D7_1231800 |	organism=Plasmodium_falciparum_3D7 | product=asparagine-rich protein, putative | location=Pf3D7_12_v3:1314696-1320170(+) | length=1824 | sequence_SO=chromosome | SO=protein_coding	1231800 |	1
228	2	2	3.52399982511997	1.98199991136789	1.98199991136789	PF3D7_1223200 |	organism=Plasmodium_falciparum_3D7 | product=nucleus export protein BRR6, putative | location=Pf3D7_12_v3:932917-934281(+) | length=454 | sequence_SO=chromosome | SO=protein_coding	1223200 |	1
229	2	2	10.4500003159046	5.57500012218952	5.57500012218952	PF3D7_1127000 |	organism=Plasmodium_falciparum_3D7 | product=protein phosphatase, putative | location=Pf3D7_11_v3:1056198-1058054(-) | length=287 | sequence_SO=chromosome | SO=protein_coding	1127000 |	1
230	2	2	7.42899999022484	4.57100011408329	4.57100011408329	PF3D7_1107400 |	organism=Plasmodium_falciparum_3D7 | product=DNA repair protein RAD51 (RAD51) | location=Pf3D7_11_v3:317819-318871(-) | length=350 | sequence_SO=chromosome | SO=protein_coding	1107400 |	1
231	2	2	8.81199985742569	3.44800017774105	3.44800017774105	PF3D7_1105400 |	organism=Plasmodium_falciparum_3D7 | product=40S ribosomal protein S4, putative | location=Pf3D7_11_v3:235597-237097(-) | length=261 | sequence_SO=chromosome | SO=protein_coding	1105400 |	1
232	2	2	4.43900004029274	2.61100009083748	2.61100009083748	PF3D7_1006700 |	organism=Plasmodium_falciparum_3D7 | product=conserved Plasmodium protein, unknown function | location=Pf3D7_10_v3:274091-275426(+) | length=383 | sequence_SO=chromosome | SO=protein_coding	1006700 |	1
233	2	2	4.60399985313416	2.39400006830692	2.39400006830692	PF3D7_0922600 |	organism=Plasmodium_falciparum_3D7 | product=glutamine synthetase, putative | location=Pf3D7_09_v3:916603-918674(+) | length=543 | sequence_SO=chromosome | SO=protein_coding	0922600 |	1
234	2	2	5.43499998748302	4.71000000834465	4.71000000834465	PF3D7_0913200 |	organism=Plasmodium_falciparum_3D7 | product=elongation factor 1-beta (EF-1beta) | location=Pf3D7_09_v3:575679-576509(+) | length=276 | sequence_SO=chromosome | SO=protein_coding	0913200 |	1
235	2	2	12.4099999666214	4.8870000988245	4.8870000988245	PF3D7_0824600 |	organism=Plasmodium_falciparum_3D7 | product=Fe-S cluster assembly protein DRE2, putative (DRE2) | location=Pf3D7_08_v3:1068563-1069902(+) | length=266 | sequence_SO=chromosome | SO=protein_coding	0824600 |	1
236	2	2	7.93699994683266	4.44400012493134	4.44400012493134	PF3D7_0813300 |	organism=Plasmodium_falciparum_3D7 | product=conserved Plasmodium protein, unknown function | location=Pf3D7_08_v3:656078-657630(+) | length=315 | sequence_SO=chromosome | SO=protein_coding	0813300 |	1
237	2	2	5.91400004923344	3.2260000705719	3.2260000705719	PF3D7_0626700 |	organism=Plasmodium_falciparum_3D7 | product=conserved protein, unknown function | location=Pf3D7_06_v3:1075018-1076136(+) | length=372 | sequence_SO=chromosome | SO=protein_coding	0626700 |	1
238	2	2	12.7100005745888	7.18199983239174	7.18199983239174	PF3D7_0532100 |	organism=Plasmodium_falciparum_3D7 | product=early transcribed membrane protein 5 (ETRAMP5) | location=Pf3D7_05_v3:1301224-1301769(+) | length=181 | sequence_SO=chromosome | SO=protein_coding	0532100 |	1
239	2	2	12.3000003397465	6.14800006151199	6.14800006151199	IPI:IPI01021570.1	Gene_Symbol=METTL7A Protein	9606	1
239	0	2	16.6700005531311	8.33299979567528	8.33299979567528	IPI:IPI01021273.1	Gene_Symbol=METTL7A Uncharacterized protein	9606	1
239	0	2	17.1399995684624	8.57099965214729	8.57099965214729	IPI:IPI00910039.1	Gene_Symbol=METTL7A cDNA FLJ52156, moderately similar to Mus musculus methyltransferase like 7A (Mettl7a), mRNA	9606	1
239	0	2	12.3000003397465	6.14800006151199	6.14800006151199	IPI:IPI00022300.5	Gene_Symbol=METTL7A Methyltransferase-like protein 7A	9606	1
240	2	2	12.83999979496	3.71600016951561	3.71600016951561	IPI:IPI00925530.1	Gene_Symbol=GNB2 Uncharacterized protein	9606	1
240	0	2	11.1800000071526	3.23499999940395	3.23499999940395	IPI:IPI00003348.3	Gene_Symbol=GNB2 Guanine nucleotide-binding protein G(I)/G(S)/G(T) subunit beta-2	9606	1
240	0	2	6.66700005531311	6.66700005531311	6.66700005531311	IPI:IPI00946384.1	Gene_Symbol=GNB4 Protein	9606	1
240	0	2	7.23700001835823	7.23700001835823	7.23700001835823	IPI:IPI00797969.1	Gene_Symbol=GNB2 Uncharacterized protein	9606	1
240	0	2	4.7410000115633	4.7410000115633	4.7410000115633	IPI:IPI00790896.1	Gene_Symbol=GNB2 Uncharacterized protein	9606	1
240	0	2	4.38200011849403	4.38200011849403	4.38200011849403	IPI:IPI00790302.1	Gene_Symbol=GNB2 Uncharacterized protein	9606	1
240	0	2	8.20899978280067	8.20899978280067	8.20899978280067	IPI:IPI00640949.1	Gene_Symbol=GNB1 Uncharacterized protein	9606	1
240	0	2	10.1899996399879	10.1899996399879	10.1899996399879	IPI:IPI00640462.1	Gene_Symbol=GNB1 Uncharacterized protein	9606	1
240	0	2	7.48300030827522	7.48300030827522	7.48300030827522	IPI:IPI00639998.1	Gene_Symbol=GNB1 Uncharacterized protein	9606	1
240	0	2	3.23499999940395	3.23499999940395	3.23499999940395	IPI:IPI00026268.3	Gene_Symbol=GNB1 Guanine nucleotide-binding protein G(I)/G(S)/G(T) subunit beta-1	9606	1
240	0	2	3.23499999940395	3.23499999940395	3.23499999940395	IPI:IPI00012451.3	Gene_Symbol=GNB4 Guanine nucleotide-binding protein subunit beta-4	9606	1
241	2	2	9.64900031685829	4.38599996268749	4.38599996268749	IPI:IPI00917921.1	Gene_Symbol=CYBRD1 cDNA FLJ56257, highly similar to Homo sapiens cytochrome b reductase 1 (CYBRD1), mRNA	9606	1
241	0	2	7.69200026988983	3.49700003862381	3.49700003862381	IPI:IPI00100199.4	Gene_Symbol=CYBRD1 Cytochrome b reductase 1	9606	1
242	2	2	75.9999990463257	21.9999998807907	21.9999998807907	IPI:IPI00880127.1	Gene_Symbol=RHOQ Uncharacterized protein	9606	1
242	0	2	10.8999997377396	5.21299988031387	5.21299988031387	IPI:IPI00219675.1	Gene_Symbol=RAC1 Isoform B of Ras-related C3 botulinum toxin substrate 1	9606	1
242	0	2	11.9800001382828	5.72899989783764	5.72899989783764	IPI:IPI00023138.1	Gene_Symbol=RAC3 Ras-related C3 botulinum toxin substrate 3	9606	1
242	0	2	11.9800001382828	5.72899989783764	5.72899989783764	IPI:IPI00010271.3	Gene_Symbol=RAC1 Isoform A of Ras-related C3 botulinum toxin substrate 1	9606	1
242	0	2	6.17999993264675	6.17999993264675	6.17999993264675	IPI:IPI01026003.1	Gene_Symbol=RHOJ 20 kDa protein	9606	1
242	0	2	7.19000026583672	7.19000026583672	7.19000026583672	IPI:IPI01025905.1	Gene_Symbol=RHOJ 17 kDa protein	9606	1
242	0	2	4.66100014746189	4.66100014746189	4.66100014746189	IPI:IPI00909484.1	Gene_Symbol=- cDNA FLJ54776, highly similar to Cell division control protein 42 homolog	9606	1
242	0	2	6.62700012326241	6.62700012326241	6.62700012326241	IPI:IPI00879948.1	Gene_Symbol=RAC2 Uncharacterized protein	9606	1
242	0	2	12.7900004386902	12.7900004386902	12.7900004386902	IPI:IPI00877816.1	Gene_Symbol=RAC2 Uncharacterized protein	9606	1
242	0	2	8.08800011873245	8.08800011873245	8.08800011873245	IPI:IPI00642590.1	Gene_Symbol=CDC42 Uncharacterized protein	9606	1
242	0	2	7.63899981975555	7.63899981975555	7.63899981975555	IPI:IPI00555566.3	Gene_Symbol=RAC1 Ras-related C3 botulinum toxin substrate 1 isoform Rac1b variant (Fragment)	9606	1
242	0	2	5.72899989783764	5.72899989783764	5.72899989783764	IPI:IPI00249526.1	Gene_Symbol=RHOJ Isoform 2 of Rho-related GTP-binding protein RhoJ	9606	1
242	0	2	5.13999983668327	5.13999983668327	5.13999983668327	IPI:IPI00027952.1	Gene_Symbol=RHOJ Isoform 1 of Rho-related GTP-binding protein RhoJ	9606	1
242	0	2	5.75900003314018	5.75900003314018	5.75900003314018	IPI:IPI00017342.1	Gene_Symbol=RHOG Rho-related GTP-binding protein RhoG	9606	1
242	0	2	5.75900003314018	5.75900003314018	5.75900003314018	IPI:IPI00016786.1	Gene_Symbol=CDC42 Isoform 2 of Cell division control protein 42 homolog	9606	1
242	0	2	5.36600016057491	5.36600016057491	5.36600016057491	IPI:IPI00012511.6	Gene_Symbol=RHOQ Rho-related GTP-binding protein RhoQ	9606	1
242	0	2	5.72899989783764	5.72899989783764	5.72899989783764	IPI:IPI00010270.1	Gene_Symbol=RAC2 Ras-related C3 botulinum toxin substrate 2	9606	1
242	0	2	5.75900003314018	5.75900003314018	5.75900003314018	IPI:IPI00007189.1	Gene_Symbol=CDC42 Isoform 1 of Cell division control protein 42 homolog	9606	1
243	2	2	21.3599994778633	11.6499997675419	11.6499997675419	IPI:IPI00453473.6	Gene_Symbol=HIST2H4B;HIST1H4C;HIST1H4J;HIST1H4D;HIST1H4A;HIST2H4A;HIST1H4I;HIST1H4K;HIST1H4E;HIST1H4L;HIST1H4F;HIST1H4H;HIST4H4;HIST1H4B Histone H4	9606	1
243	0	2	11.6499997675419	11.6499997675419	11.6499997675419	PF3D7_1105000 |	organism=Plasmodium_falciparum_3D7 | product=histone H4 (H4) | location=Pf3D7_11_v3:221818-222129(-) | length=103 | sequence_SO=chromosome | SO=protein_coding	1105000 |	1
244	2	2	10.1400002837181	10.1400002837181	10.1400002837181	PF3D7_1460600 |	organism=Plasmodium_falciparum_3D7 | product=inner membrane complex sub-compartment protein 3, putative (ISP3) | location=Pf3D7_14_v3:2473758-2474204(+) | length=148 | sequence_SO=chromosome | SO=protein_coding	1460600 |	1
245	2	2	5.62499985098839	5.62499985098839	5.62499985098839	PF3D7_1421900 |	organism=Plasmodium_falciparum_3D7 | product=copper transporter, putative | location=Pf3D7_14_v3:891140-891622(-) | length=160 | sequence_SO=chromosome | SO=protein_coding	1421900 |	1
246	2	2	4.01600003242493	4.01600003242493	4.01600003242493	PF3D7_1370300 |	organism=Plasmodium_falciparum_3D7 | product=membrane associated histidine-rich protein (MAHRP1) | location=Pf3D7_13_v3:2787972-2788913(+) | length=249 | sequence_SO=chromosome | SO=protein_coding	1370300 |	1
247	2	2	1.70200001448393	1.70200001448393	1.70200001448393	PF3D7_1361100 |	organism=Plasmodium_falciparum_3D7 | product=protein transport protein Sec24A (SEC24A) | location=Pf3D7_13_v3:2450461-2453760(+) | length=940 | sequence_SO=chromosome | SO=protein_coding	1361100 |	1
248	2	2	4.07200008630753	4.07200008630753	4.07200008630753	PF3D7_1353600 |	organism=Plasmodium_falciparum_3D7 | product=ER lumen protein retaining receptor (ERD2) | location=Pf3D7_13_v3:2146181-2147147(-) | length=221 | sequence_SO=chromosome | SO=protein_coding	1353600 |	1
249	2	2	7.58600011467934	7.58600011467934	7.58600011467934	PF3D7_1317800 |	organism=Plasmodium_falciparum_3D7 | product=40S ribosomal protein S19 (RPS19) | location=Pf3D7_13_v3:740527-741454(+) | length=145 | sequence_SO=chromosome | SO=protein_coding	1317800 |	1
250	2	2	10.2399997413158	10.2399997413158	10.2399997413158	PF3D7_1142500 |	organism=Plasmodium_falciparum_3D7 | product=60S ribosomal protein L28 (RPL28) | location=Pf3D7_11_v3:1705696-1706573(-) | length=127 | sequence_SO=chromosome | SO=protein_coding	1142500 |	1
251	2	2	4.17900010943413	4.17900010943413	4.17900010943413	PF3D7_1108400 |	organism=Plasmodium_falciparum_3D7 | product=casein kinase 2, alpha subunit (CK2alpha) | location=Pf3D7_11_v3:365093-366100(+) | length=335 | sequence_SO=chromosome | SO=protein_coding	1108400 |	2
252	2	2	12.0399996638298	12.0399996638298	12.0399996638298	PF3D7_1019400 |	organism=Plasmodium_falciparum_3D7 | product=60S ribosomal protein L30e, putative | location=Pf3D7_10_v3:786503-787008(+) | length=108 | sequence_SO=chromosome | SO=protein_coding	1019400 |	1
253	2	2	4.96499985456467	4.96499985456467	4.96499985456467	PF3D7_0931800 |	organism=Plasmodium_falciparum_3D7 | product=proteasome subunit beta type-6, putative | location=Pf3D7_09_v3:1273082-1273930(-) | length=282 | sequence_SO=chromosome | SO=protein_coding	0931800 |	1
254	2	2	3.75000014901161	3.75000014901161	3.75000014901161	PF3D7_0918300 |	organism=Plasmodium_falciparum_3D7 | product=eukaryotic translation initiation factor 3 subunit 5, putative | location=Pf3D7_09_v3:751358-752422(-) | length=320 | sequence_SO=chromosome | SO=protein_coding	0918300 |	1
255	2	2	2.22200006246567	2.22200006246567	2.22200006246567	PF3D7_0824400 |	organism=Plasmodium_falciparum_3D7 | product=nucleoside transporter 2 (NT2) | location=Pf3D7_08_v3:1062304-1064061(-) | length=585 | sequence_SO=chromosome | SO=protein_coding	0824400 |	1
256	2	2	8.33299979567528	8.33299979567528	8.33299979567528	PF3D7_0813900 |	organism=Plasmodium_falciparum_3D7 | product=40S ribosomal protein S16, putative | location=Pf3D7_08_v3:677989-678725(-) | length=144 | sequence_SO=chromosome | SO=protein_coding	0813900 |	1
257	2	2	3.56200002133846	3.56200002133846	3.56200002133846	PF3D7_0722400 |	organism=Plasmodium_falciparum_3D7 | product=GTP-binding protein, putative | location=Pf3D7_07_v3:954784-956343(+) | length=393 | sequence_SO=chromosome | SO=protein_coding	0722400 |	1
258	2	2	12.9600003361702	12.9600003361702	12.9600003361702	PF3D7_0705700 |	organism=Plasmodium_falciparum_3D7 | product=40S ribosomal protein S29, putative | location=Pf3D7_07_v3:285472-286166(-) | length=54 | sequence_SO=chromosome | SO=protein_coding	0705700 |	1
259	2	2	10.0000001490116	10.0000001490116	10.0000001490116	PF3D7_0505800 |	organism=Plasmodium_falciparum_3D7 | product=small ubiquitin-related modifier (SUMO) | location=Pf3D7_05_v3:252047-252606(-) | length=100 | sequence_SO=chromosome | SO=protein_coding	0505800 |	1
260	2	2	18.0299997329712	18.0299997329712	18.0299997329712	PF3D7_0503400 |	organism=Plasmodium_falciparum_3D7 | product=actin-depolymerizing factor 1 (ADF1) | location=Pf3D7_05_v3:140710-141471(+) | length=122 | sequence_SO=chromosome | SO=protein_coding	0503400 |	1
261	2	2	10.5800002813339	10.5800002813339	10.5800002813339	PF3D7_0304400 |	organism=Plasmodium_falciparum_3D7 | product=60S ribosomal protein L44 (RPL44) | location=Pf3D7_03_v3:217941-218489(+) | length=104 | sequence_SO=chromosome | SO=protein_coding	0304400 |	1
262	2	2	2.18800008296967	2.18800008296967	2.18800008296967	PF3D7_0209800 |	organism=Plasmodium_falciparum_3D7 | product=ATP-dependent RNA helicase UAP56 (UAP56) | location=Pf3D7_02_v3:404281-406355(-) | length=457 | sequence_SO=chromosome | SO=protein_coding	0209800 |	1
263	1.96	2	2.92600002139807	2.92600002139807	2.92600002139807	PF3D7_1450000 |	organism=Plasmodium_falciparum_3D7 | product=serine/threonine protein kinase, putative | location=Pf3D7_14_v3:2047793-2050083(+) | length=376 | sequence_SO=chromosome | SO=protein_coding	1450000 |	1
264	1.85	2	3.87599989771843	3.87599989771843	3.87599989771843	PF3D7_1132800 |	organism=Plasmodium_falciparum_3D7 | product=aquaglyceroporin (AQP) | location=Pf3D7_11_v3:1271204-1271980(+) | length=258 | sequence_SO=chromosome | SO=protein_coding	1132800 |	1
265	1.85	2	4.23099994659424	4.23099994659424	4.23099994659424	PF3D7_0807500 |	organism=Plasmodium_falciparum_3D7 | product=proteasome subunit alpha type-6, putative | location=Pf3D7_08_v3:387219-388364(+) | length=260 | sequence_SO=chromosome | SO=protein_coding	0807500 |	1
266	1.8	2	5.07900007069111	5.07900007069111	5.07900007069111	PF3D7_0405600 |	organism=Plasmodium_falciparum_3D7 | product=conserved Plasmodium membrane protein, unknown function | location=Pf3D7_04_v3:303329-305343(+) | length=315 | sequence_SO=chromosome | SO=protein_coding	0405600 |	1
267	1.74	1.74	6.69699981808662	1.1009999550879	1.1009999550879	PF3D7_1149200 |	organism=Plasmodium_falciparum_3D7 | product=ring-infected erythrocyte surface antigen | location=Pf3D7_11_v3:1976407-1979804(+) | length=1090 | sequence_SO=chromosome | SO=protein_coding	1149200 |	1
268	1.74	1.74	4.48100008070469	2.1229999139905	2.1229999139905	PF3D7_1437900 |	organism=Plasmodium_falciparum_3D7 | product=HSP40, subfamily A, putative | location=Pf3D7_14_v3:1533329-1534947(+) | length=424 | sequence_SO=chromosome | SO=protein_coding	1437900 |	1
269	1.74	1.74	8.71800035238266	4.61499989032745	4.61499989032745	PF3D7_0721600 |	organism=Plasmodium_falciparum_3D7 | product=40S ribosomal protein S5, putative | location=Pf3D7_07_v3:931459-932164(-) | length=195 | sequence_SO=chromosome | SO=protein_coding	0721600 |	1
269	0	1.68	4.41199988126755	4.41199988126755	4.41199988126755	IPI:IPI00008433.4	Gene_Symbol=RPS5 40S ribosomal protein S5	9606	1
270	1.73	1.73	2.75500006973743	1.02000003680587	1.02000003680587	PF3D7_1025000 |	organism=Plasmodium_falciparum_3D7 | product=formin 2, putative | location=Pf3D7_10_v3:1045608-1049760(-) | length=980 | sequence_SO=chromosome | SO=protein_coding	1025000 |	1
271	1.62	1.62	6.21300004422665	0.945500005036592	0.945500005036592	PF3D7_0108300 |	organism=Plasmodium_falciparum_3D7 | product=conserved Plasmodium protein, unknown function | location=Pf3D7_01_v3:337168-343833(+) | length=2221 | sequence_SO=chromosome | SO=protein_coding	0108300 |	1
272	1.53	1.53	11.8900001049042	11.8900001049042	2.79699992388487	PF3D7_0823200 |	organism=Plasmodium_falciparum_3D7 | product=RNA-binding protein, putative | location=Pf3D7_08_v3:1022629-1023846(-) | length=286 | sequence_SO=chromosome | SO=protein_coding	0823200 |	1
273	1.52	1.52	13.289999961853	3.98700013756752	3.98700013756752	PF3D7_0621200 |	organism=Plasmodium_falciparum_3D7 | product=pyridoxine biosynthesis protein PDX1 (PDX1) | location=Pf3D7_06_v3:871297-872202(-) | length=301 | sequence_SO=chromosome | SO=protein_coding	0621200 |	1
274	1.47	1.47	5.99999986588955	5.99999986588955	3.3330000936985	PF3D7_0525800 |	organism=Plasmodium_falciparum_3D7 | product=inner membrane complex protein 1g, putative (IMC1g) | location=Pf3D7_05_v3:1071247-1072149(+) | length=300 | sequence_SO=chromosome | SO=protein_coding	0525800 |	1
275	1.47	1.47	4.56500016152859	1.19599997997284	1.19599997997284	IPI:IPI01009279.1	Gene_Symbol=RTN3 cDNA FLJ60267, highly similar to Homo sapiens reticulon 3 (RTN3), transcript variant 2, mRNA	9606	1
275	0	1.47	4.06999997794628	1.06600001454353	1.06600001454353	IPI:IPI00743293.2	Gene_Symbol=RTN3 Isoform 1 of Reticulon-3	9606	1
275	0	1.47	4.14599999785423	1.08599998056889	1.08599998056889	IPI:IPI00398795.4	Gene_Symbol=RTN3 Isoform 2 of Reticulon-3	9606	1
275	0	1.47	4.31400015950203	4.31400015950203	4.31400015950203	IPI:IPI00412154.4	Gene_Symbol=RTN3 Isoform 4 of Reticulon-3	9606	1
275	0	1.47	4.66100014746189	4.66100014746189	4.66100014746189	IPI:IPI00028946.2	Gene_Symbol=RTN3 Isoform 3 of Reticulon-3	9606	1
276	1.46	1.46	1.96100007742643	1.08899995684624	1.08899995684624	PF3D7_1212700 |	organism=Plasmodium_falciparum_3D7 | product=eukaryotic translation initiation factor 3 subunit 10, putative | location=Pf3D7_12_v3:558047-562180(-) | length=1377 | sequence_SO=chromosome | SO=protein_coding	1212700 |	1
277	1.44	1.44	2.06599999219179	2.06599999219179	2.06599999219179	PF3D7_1420000 |	organism=Plasmodium_falciparum_3D7 | product=splicing factor 3B subunit 4, putative (SF3B4) | location=Pf3D7_14_v3:828904-830773(-) | length=484 | sequence_SO=chromosome | SO=protein_coding	1420000 |	1
278	1.42	1.42	4.34800013899803	4.34800013899803	2.27700006216764	IPI:IPI00795979.1	Gene_Symbol=FLOT2 Uncharacterized protein	9606	1
278	0	1.42	4.90700006484985	4.90700006484985	2.56999991834164	IPI:IPI00789008.1	Gene_Symbol=FLOT2 Flotillin-2	9606	1
279	1.21	1.21	3.50200012326241	2.14000009000301	2.14000009000301	PF3D7_0821000 |	organism=Plasmodium_falciparum_3D7 | product=conserved Plasmodium protein, unknown function | location=Pf3D7_08_v3:948745-950899(+) | length=514 | sequence_SO=chromosome | SO=protein_coding	0821000 |	1
280	1.18	1.18	5.83599992096424	1.87899991869926	1.18699995800853	PF3D7_0801800 |	organism=Plasmodium_falciparum_3D7 | product=mannose-6-phosphate isomerase, putative | location=Pf3D7_08_v3:119032-122067(-) | length=1011 | sequence_SO=chromosome | SO=protein_coding	0801800 |	1
281	1.11	1.11	10.6600001454353	6.8010002374649	0	PF3D7_1437000 |	organism=Plasmodium_falciparum_3D7 | product=N-acetyltransferase, putative | location=Pf3D7_14_v3:1502648-1504861(+) | length=544 | sequence_SO=chromosome | SO=protein_coding	1437000 |	0
282	1.06	1.06	16.0600006580353	16.0600006580353	16.0600006580353	PF3D7_1353200 |	organism=Plasmodium_falciparum_3D7 | product=membrane associated histidine-rich protein (MAHRP2) | location=Pf3D7_13_v3:2130531-2131065(+) | length=137 | sequence_SO=chromosome | SO=protein_coding	1353200 |	2
283	0.96	0.96	4.23300005495548	4.23300005495548	4.23300005495548	PF3D7_1362300 |	organism=Plasmodium_falciparum_3D7 | product=conserved protein, unknown function | location=Pf3D7_13_v3:2493143-2493712(+) | length=189 | sequence_SO=chromosome | SO=protein_coding	1362300 |	1
284	0.93	0.93	9.23900008201599	5.43499998748302	5.43499998748302	PF3D7_1341200 |	organism=Plasmodium_falciparum_3D7 | product=60S ribosomal protein L18, putative | location=Pf3D7_13_v3:1633860-1634530(-) | length=184 | sequence_SO=chromosome | SO=protein_coding	1341200 |	1
285	0.84	0.84	3.07700000703335	0.41579999960959	0.41579999960959	PF3D7_1019000 |	organism=Plasmodium_falciparum_3D7 | product=eukaryotic translation initiation factor subunit eIF2A, putative | location=Pf3D7_10_v3:757795-765158(+) | length=2405 | sequence_SO=chromosome | SO=protein_coding	1019000 |	1
286	0.84	0.84	3.89100015163422	3.89100015163422	3.89100015163422	PF3D7_0307200 |	organism=Plasmodium_falciparum_3D7 | product=60S ribosomal protein L7, putative | location=Pf3D7_03_v3:314976-316236(-) | length=257 | sequence_SO=chromosome | SO=protein_coding	0307200 |	1
287	0.81	0.81	5.00800013542175	1.61300003528595	0.933799985796213	IPI:IPI01018624.1	Gene_Symbol=ATP2B2 Uncharacterized protein	9606	1
287	0	0.81	4.86800000071526	1.56800001859665	0.907600019127131	IPI:IPI01008982.1	Gene_Symbol=ATP2B2 Isoform XB of Plasma membrane calcium-transporting ATPase 2	9606	1
287	0	0.81	5.05100004374981	1.6270000487566	0.941799953579903	IPI:IPI01008870.1	Gene_Symbol=ATP2B2 Isoform XA of Plasma membrane calcium-transporting ATPase 2	9606	1
287	0	0.81	6.1269998550415	1.97299998253584	1.14200003445148	IPI:IPI00984683.2	Gene_Symbol=ATP2B1 Uncharacterized protein	9606	1
287	0	0.81	4.92499992251396	1.58600006252527	0.918199960142374	IPI:IPI00219297.1	Gene_Symbol=ATP2B2 Isoform ZB of Plasma membrane calcium-transporting ATPase 2	9606	1
287	0	0.81	4.80099990963936	1.54600003734231	0.894999969750643	IPI:IPI00219296.1	Gene_Symbol=ATP2B2 Isoform YB of Plasma membrane calcium-transporting ATPase 2	9606	1
287	0	0.81	5.11300005018711	1.64599996060133	0.953199993818998	IPI:IPI00219295.1	Gene_Symbol=ATP2B2 Isoform ZA of Plasma membrane calcium-transporting ATPase 2	9606	1
287	0	0.81	4.9210000783205	1.58500000834465	0.917399954050779	IPI:IPI00219294.2	Gene_Symbol=ATP2B2 Uncharacterized protein	9606	1
287	0	0.81	4.9210000783205	1.58500000834465	0.917399954050779	IPI:IPI00219293.1	Gene_Symbol=ATP2B2 Isoform WA of Plasma membrane calcium-transporting ATPase 2	9606	1
287	0	0.81	4.9830000847578	1.60499997437	0.929099973291159	IPI:IPI00216530.1	Gene_Symbol=ATP2B1 Isoform K of Plasma membrane calcium-transporting ATPase 1	9606	1
287	0	0.81	5.03799989819527	1.62300001829863	0.939400028437376	IPI:IPI00216529.1	Gene_Symbol=ATP2B1 Isoform E of Plasma membrane calcium-transporting ATPase 1	9606	1
287	0	0.81	4.7240000218153	1.52099998667836	0.880699977278709	IPI:IPI00216528.1	Gene_Symbol=ATP2B1 Isoform C of Plasma membrane calcium-transporting ATPase 1	9606	1
287	0	0.81	4.8360001295805	1.55699998140335	0.90159997344017	IPI:IPI00216527.1	Gene_Symbol=ATP2B1 Isoform B of Plasma membrane calcium-transporting ATPase 1	9606	1
287	0	0.81	5.01700006425381	1.6160000115633	0.935399997979403	IPI:IPI00216526.1	Gene_Symbol=ATP2B1 Isoform A of Plasma membrane calcium-transporting ATPase 1	9606	1
287	0	0.81	4.6900000423193	1.51000004261732	0.874400045722723	IPI:IPI00021695.1	Gene_Symbol=ATP2B1 Isoform D of Plasma membrane calcium-transporting ATPase 1	9606	1
287	0	0.81	4.746999964118	1.52899995446205	0.884999986737967	IPI:IPI00009791.1	Gene_Symbol=ATP2B2 Isoform WB of Plasma membrane calcium-transporting ATPase 2	9606	1
287	0	0.81	4.21499982476234	1.70399993658066	0.98649999126792	IPI:IPI00219262.2	Gene_Symbol=ATP2B3 Isoform ZG of Plasma membrane calcium-transporting ATPase 3	9606	1
287	0	0.81	4.16299998760223	1.68299991637468	0.974300038069487	IPI:IPI00219261.2	Gene_Symbol=ATP2B3 Isoform XG of Plasma membrane calcium-transporting ATPase 3	9606	1
287	0	0.81	4.07299995422363	1.64599996060133	0.953199993818998	IPI:IPI00219260.2	Gene_Symbol=ATP2B3 Isoform ZE of Plasma membrane calcium-transporting ATPase 3	9606	1
287	0	0.81	4.02400009334087	1.6270000487566	0.941799953579903	IPI:IPI00219259.2	Gene_Symbol=ATP2B3 Isoform XE of Plasma membrane calcium-transporting ATPase 3	9606	1
287	0	0.81	3.89700010418892	1.57500002533197	0.912099983543158	IPI:IPI00219258.2	Gene_Symbol=ATP2B3 Isoform ZB of Plasma membrane calcium-transporting ATPase 3	9606	1
287	0	0.81	4.05500009655952	1.638999953866	0.949100032448769	IPI:IPI00219257.2	Gene_Symbol=ATP2B3 Isoform ZA of Plasma membrane calcium-transporting ATPase 3	9606	1
287	0	0.81	4.00700010359287	1.62000004202127	0.937800016254187	IPI:IPI00219256.2	Gene_Symbol=ATP2B3 Isoform XA of Plasma membrane calcium-transporting ATPase 3	9606	1
287	0	0.81	3.82400006055832	1.54600003734231	0.894999969750643	IPI:IPI00217171.1	Gene_Symbol=ATP2B4 Isoform ZD of Plasma membrane calcium-transporting ATPase 4	9606	1
287	0	0.81	3.94000001251698	1.5930000692606	0.922000035643578	IPI:IPI00217170.1	Gene_Symbol=ATP2B4 Isoform ZB of Plasma membrane calcium-transporting ATPase 4	9606	1
287	0	0.81	3.90000008046627	1.5769999474287	0.912899989634752	IPI:IPI00217169.1	Gene_Symbol=ATP2B4 Isoform XB of Plasma membrane calcium-transporting ATPase 4	9606	1
287	0	0.81	4.18899990618229	1.69300008565187	0.980400014668703	IPI:IPI00217168.1	Gene_Symbol=ATP2B4 Isoform ZK of Plasma membrane calcium-transporting ATPase 4	9606	1
287	0	0.81	4.14500012993813	1.67500004172325	0.970000028610229	IPI:IPI00217166.1	Gene_Symbol=ATP2B4 Isoform XK of Plasma membrane calcium-transporting ATPase 4	9606	1
287	0	0.81	4.05899994075298	1.64100006222725	0.949900038540363	IPI:IPI00217165.1	Gene_Symbol=ATP2B4 Isoform ZA of Plasma membrane calcium-transporting ATPase 4	9606	1
287	0	0.81	4.01699990034103	1.62400007247925	0.940200034528971	IPI:IPI00217164.1	Gene_Symbol=ATP2B4 Isoform XA of Plasma membrane calcium-transporting ATPase 4	9606	1
287	0	0.81	3.78700010478497	1.53099996969104	0.886400043964386	IPI:IPI00012490.1	Gene_Symbol=ATP2B4 Isoform XD of Plasma membrane calcium-transporting ATPase 4	9606	1
287	0	0.81	3.85200008749962	1.55699998140335	0.90159997344017	IPI:IPI00003831.4	Gene_Symbol=ATP2B3 Isoform XB of Plasma membrane calcium-transporting ATPase 3	9606	1
288	0.79	0.79	9.12400037050247	0.990600045770407	0	PF3D7_0727800 |	organism=Plasmodium_falciparum_3D7 | product=cation transporting ATPase, putative | location=Pf3D7_07_v3:1175944-1181700(+) | length=1918 | sequence_SO=chromosome | SO=protein_coding	0727800 |	0
289	0.76	0.76	2.55900006741285	1.22800003737211	1.22800003737211	PF3D7_0607000 |	organism=Plasmodium_falciparum_3D7 | product=translation initiation factor IF-2, putative | location=Pf3D7_06_v3:293864-296797(+) | length=977 | sequence_SO=chromosome | SO=protein_coding	0607000 |	1
290	0.75	0.75	6.51500001549721	1.21200000867248	1.21200000867248	IPI:IPI00910547.3	Gene_Symbol=CAPN1 cDNA FLJ53224, highly similar to Calpain-1 catalytic subunit	9606	1
290	0	0.75	6.02199994027615	1.11999996006489	1.11999996006489	IPI:IPI00011285.1	Gene_Symbol=CAPN1 Calpain-1 catalytic subunit	9606	1
291	0.7	0.7	1.44400000572205	1.44400000572205	1.44400000572205	RRRRRIPI:IPI01009192.2	REVERSED Gene_Symbol=GLT25D2 Uncharacterized protein	9606	1
291	0	0.7	2.20400001853704	2.20400001853704	2.20400001853704	RRRRRIPI:IPI00642522.1	REVERSED Gene_Symbol=GLT25D2 Uncharacterized protein	9606	1
291	0	0.7	1.27800004556775	1.27800004556775	1.27800004556775	RRRRRIPI:IPI00514694.1	REVERSED Gene_Symbol=GLT25D2 Procollagen galactosyltransferase 2	9606	1
292	0.61	0.61	0.97089996561408	0.97089996561408	0.97089996561408	RRRRRPF3D7_1220100 |	REVERSED organism=Plasmodium_falciparum_3D7 | product=pre-mRNA splicing factor, putative | location=Pf3D7_12_v3:802544-804400(+) | length=618 | sequence_SO=chromosome | SO=protein_coding	1220100 |	1
293	0.54	0.54	7.29499980807304	7.29499980807304	0	PF3D7_0728000 |	organism=Plasmodium_falciparum_3D7 | product=eukaryotic translation initiation factor 2 alpha subunit, putative | location=Pf3D7_07_v3:1191179-1192289(-) | length=329 | sequence_SO=chromosome | SO=protein_coding	0728000 |	0
294	0.47	0.47	5.62100000679493	2.95899994671345	0	PF3D7_1144500 |	organism=Plasmodium_falciparum_3D7 | product=ubiquitin activating enzyme (E1) subunit Aos1, putative (AOS1) | location=Pf3D7_11_v3:1768328-1769344(+) | length=338 | sequence_SO=chromosome | SO=protein_coding	1144500 |	0
295	0.42	0.42	7.11999982595444	2.91300006210804	0	PF3D7_0424600 |	organism=Plasmodium_falciparum_3D7 | product=Plasmodium exported protein (PHISTb), unknown function | location=Pf3D7_04_v3:1113345-1114486(-) | length=309 | sequence_SO=chromosome | SO=protein_coding	0424600 |	0
296	0.38	0.38	5.99999986588955	5.99999986588955	0	PF3D7_0710600 |	organism=Plasmodium_falciparum_3D7 | product=60S ribosomal protein L34 (RPL34) | location=Pf3D7_07_v3:478468-479138(-) | length=150 | sequence_SO=chromosome | SO=protein_coding	0710600 |	0
297	0.37	0.37	5.95600008964539	1.48900002241135	0	RRRRRPF3D7_0706700 |	REVERSED organism=Plasmodium_falciparum_3D7 | product=DNA mismatch repair protein MSH2, putative (MSH2-2) | location=Pf3D7_07_v3:322907-325528(+) | length=873 | sequence_SO=chromosome | SO=protein_coding	0706700 |	0
298	0.35	0.35	4.19900007545948	2.63700000941753	0	PF3D7_1447900 |	organism=Plasmodium_falciparum_3D7 | product=multidrug resistance protein 2 (heavy metal transport family) (MDR2) | location=Pf3D7_14_v3:1954601-1957675(-) | length=1024 | sequence_SO=chromosome | SO=protein_coding	1447900 |	0
299	0.31	0.31	4.01500016450882	1.33800003677607	0	RRRRRIPI:IPI00974035.1	REVERSED Gene_Symbol=EBF1 Uncharacterized protein	9606	0
299	0	0.31	3.75000014901161	1.25000001862645	0	RRRRRIPI:IPI00383432.1	REVERSED Gene_Symbol=EBF1 Isoform 2 of Transcription factor COE1	9606	0
299	0	0.31	3.55300009250641	1.18399998173118	0	RRRRRIPI:IPI00329425.1	REVERSED Gene_Symbol=EBF1 Isoform 1 of Transcription factor COE1	9606	0
299	0	0.31	1.2699999846518	1.2699999846518	0	RRRRRIPI:IPI00220430.1	REVERSED Gene_Symbol=EBF3 Isoform Short of Transcription factor COE3	9606	0
299	0	0.31	1.1739999987185	1.1739999987185	0	RRRRRIPI:IPI00024242.3	REVERSED Gene_Symbol=EBF3 Isoform Long of Transcription factor COE3	9606	0
300	0.27	0.27	3.74299995601177	3.74299995601177	0	PF3D7_1341300 |	organism=Plasmodium_falciparum_3D7 | product=60S ribosomal protein L18-2, putative | location=Pf3D7_13_v3:1636556-1637833(+) | length=187 | sequence_SO=chromosome | SO=protein_coding	1341300 |	0
301	0.26	0.26	1.67699996381998	1.67699996381998	0	PF3D7_0612100 |	organism=Plasmodium_falciparum_3D7 | product=eukaryotic translation initiation factor 3 subunit L, putative | location=Pf3D7_06_v3:509160-511130(-) | length=656 | sequence_SO=chromosome | SO=protein_coding	0612100 |	0
302	0.24	0.24	3.30599993467331	1.32200000807643	0	PF3D7_1446200 |	organism=Plasmodium_falciparum_3D7 | product=M17 leucyl aminopeptidase (LAP) | location=Pf3D7_14_v3:1893200-1895017(-) | length=605 | sequence_SO=chromosome | SO=protein_coding	1446200 |	0
303	0.23	0.23	4.10499982535839	1.80600006133318	0	PF3D7_1016400 |	organism=Plasmodium_falciparum_3D7 | product=serine/threonine protein kinase, FIKK family (FIKK10.1) | location=Pf3D7_10_v3:656709-659027(-) | length=609 | sequence_SO=chromosome | SO=protein_coding	1016400 |	0
304	0.23	0.23	3.19099985063076	3.19099985063076	0	IPI:IPI00013717.2	Gene_Symbol=AQP6 Aquaporin-6	9606	0
305	0.22	0.22	0.990100018680096	0.990100018680096	0	PF3D7_0905900 |	organism=Plasmodium_falciparum_3D7 | product=beta subunit of coatomer complex, putative (SEC27) | location=Pf3D7_09_v3:293585-296617(-) | length=1010 | sequence_SO=chromosome | SO=protein_coding	0905900 |	0
306	0.21	0.21	5.97699992358685	1.92099995911121	0	PF3D7_1416100 |	organism=Plasmodium_falciparum_3D7 | product=root hair defective 3 GTP-binding protein (RHD3) homolog, putative | location=Pf3D7_14_v3:645641-648454(-) | length=937 | sequence_SO=chromosome | SO=protein_coding	1416100 |	0
307	0.21	0.21	1.42900003120303	1.42900003120303	0	PF3D7_0401800 |	organism=Plasmodium_falciparum_3D7 | product=Plasmodium exported protein (PHISTb), unknown function (PfD80) | location=Pf3D7_04_v3:103742-105603(-) | length=560 | sequence_SO=chromosome | SO=protein_coding	0401800 |	0
308	0.2	0.2	2.26600002497435	2.26600002497435	0	PF3D7_0927900 |	organism=Plasmodium_falciparum_3D7 | product=phosphatidylserine decarboxylase (PSD) | location=Pf3D7_09_v3:1131074-1132135(-) | length=353 | sequence_SO=chromosome | SO=protein_coding	0927900 |	0
309	0.19	0.19	0.81190001219511	0.162400002591312	0	RRRRRIPI:IPI00783665.5	REVERSED Gene_Symbol=LAMA5 Laminin subunit alpha-5	9606	0
310	0.17	0.17	3.3550001680851	1.43799996003509	0	PF3D7_0102900 |	organism=Plasmodium_falciparum_3D7 | product=aspartate--tRNA ligase | location=Pf3D7_01_v3:128960-130840(-) | length=626 | sequence_SO=chromosome | SO=protein_coding	0102900 |	0
311	0.15	0.15	2.25399993360043	2.25399993360043	0	RRRRRIPI:IPI00395792.1	REVERSED Gene_Symbol=C19orf47 Isoform 2 of Uncharacterized protein C19orf47	9606	0
311	0	0.15	1.89599990844727	1.89599990844727	0	RRRRRIPI:IPI00167762.2	REVERSED Gene_Symbol=C19orf47 Isoform 1 of Uncharacterized protein C19orf47	9606	0
312	0.14	0.18	1.98299996554852	0.145099998917431	0	PF3D7_1366300 |	organism=Plasmodium_falciparum_3D7 | product=conserved Plasmodium protein, unknown function | location=Pf3D7_13_v3:2638955-2652697(-) | length=4136 | sequence_SO=chromosome | SO=protein_coding	1366300 |	0
313	0.14	0.14	8.77899974584579	2.67200004309416	0	RRRRRIPI:IPI01014723.1	REVERSED Gene_Symbol=CRTAP cDNA FLJ40331 fis, clone TESTI2031687, highly similar to Cartilage-associated protein	9606	0
313	0	0.14	5.92800006270409	1.80399995297194	0	RRRRRIPI:IPI01009252.1	REVERSED Gene_Symbol=CRTAP cDNA FLJ34453 fis, clone HLUNG2002429, highly similar to Homo sapiens cartilage-associated protein	9606	0
313	0	0.14	8.77899974584579	2.67200004309416	0	RRRRRIPI:IPI00902594.1	REVERSED Gene_Symbol=CRTAP cDNA PSEC0091 fis, clone PLACE1001683, highly similar to Cartilage-associated protein	9606	0
313	0	0.14	6.42499998211861	1.95499993860722	0	RRRRRIPI:IPI00793277.1	REVERSED Gene_Symbol=CRTAP Uncharacterized protein	9606	0
313	0	0.14	5.73600009083748	1.74599997699261	0	RRRRRIPI:IPI00748502.2	REVERSED Gene_Symbol=CRTAP Cartilage-associated protein	9606	0
314	0.14	0.14	1.22699998319149	0.57760002091527	0	RRRRRPF3D7_1013500 |	REVERSED organism=Plasmodium_falciparum_3D7 | product=phosphoinositide-specific phospholipase C (PI-PLC) | location=Pf3D7_10_v3:526840-531448(+) | length=1385 | sequence_SO=chromosome | SO=protein_coding	1013500 |	0
315	0.13	0.14	1.04000000283122	1.04000000283122	0	PF3D7_0527000 |	organism=Plasmodium_falciparum_3D7 | product=DNA replication licensing factor MCM3, putative (MCM3) | location=Pf3D7_05_v3:1125099-1128146(-) | length=962 | sequence_SO=chromosome | SO=protein_coding	0527000 |	0
316	0.13	0.13	1.83899998664856	0.104799994733185	0	PF3D7_0826100 |	organism=Plasmodium_falciparum_3D7 | product=E3 ubiquitin-protein ligase, putative | location=Pf3D7_08_v3:1113369-1139144(-) | length=8591 | sequence_SO=chromosome | SO=protein_coding	0826100 |	0
317	0.13	0.13	2.72599998861551	0.149099994450808	0	IPI:IPI00873991.3	Gene_Symbol=DNAH8 537 kDa protein	9606	0
317	0	0.13	3.06499991565943	0.167599995620549	0	IPI:IPI00552749.5	Gene_Symbol=DNAH8 478 kDa protein	9606	0
317	0	0.13	2.55900006741285	0.157199997920543	0	IPI:IPI00478021.5	Gene_Symbol=DNAH8 Isoform 2 of Dynein heavy chain 8, axonemal	9606	0
317	0	0.13	2.53899991512299	0.155899999663234	0	IPI:IPI00014845.10	Gene_Symbol=DNAH8 Isoform 1 of Dynein heavy chain 8, axonemal	9606	0
318	0.13	0.13	3.72299998998642	0.513500021770597	0	PF3D7_1423700 |	organism=Plasmodium_falciparum_3D7 | product=conserved Plasmodium protein, unknown function | location=Pf3D7_14_v3:959074-963750(-) | length=1558 | sequence_SO=chromosome | SO=protein_coding	1423700 |	0
319	0.12	0.12	1.83799993246794	1.83799993246794	0	RRRRRPF3D7_0306400 |	REVERSED organism=Plasmodium_falciparum_3D7 | product=FAD-dependent glycerol-3-phosphate dehydrogenase, putative | location=Pf3D7_03_v3:298517-300478(+) | length=653 | sequence_SO=chromosome | SO=protein_coding	0306400 |	0
320	0.12	0.12	7.61900022625923	7.61900022625923	0	PF3D7_1240100 |	organism=Plasmodium_falciparum_3D7 | product=early transcribed membrane protein 12 (ETRAMP12) | location=Pf3D7_12_v3:1685094-1685411(-) | length=105 | sequence_SO=chromosome | SO=protein_coding	1240100 |	0
321	0.11	0.11	6.56900033354759	2.43299994617701	0	PF3D7_1302600 |	organism=Plasmodium_falciparum_3D7 | product=deoxyhypusine hydroxylase (DOHH) | location=Pf3D7_13_v3:142860-144095(-) | length=411 | sequence_SO=chromosome | SO=protein_coding	1302600 |	0
322	0.11	0.11	14.4299998879433	14.4299998879433	0	RRRRRIPI:IPI00917868.4	REVERSED Gene_Symbol=NGEF Protein	9606	0
323	0.11	0.11	3.15200015902519	3.15200015902519	0	PF3D7_1405600 |	organism=Plasmodium_falciparum_3D7 | product=ribonucleotide reductase small subunit (RNR) | location=Pf3D7_14_v3:193216-194265(-) | length=349 | sequence_SO=chromosome | SO=protein_coding	1405600 |	0
324	0.1	0.1	5.15099987387657	1.4580000191927	0	IPI:IPI00375339.2	Gene_Symbol=ATP1A4 Isoform 1 of Sodium/potassium-transporting ATPase subunit alpha-4	9606	0
324	0	0.1	4.25500012934208	2.90099997073412	0	IPI:IPI00984044.1	Gene_Symbol=ATP1A4 Uncharacterized protein	9606	0
325	0.1	0.1	5.43499998748302	1.90200004726648	0	IPI:IPI00304442.4	Gene_Symbol=PAPOLG Poly(A) polymerase gamma	9606	0
326	0.1	0.1	2.23799999803305	2.23799999803305	0	RRRRRPF3D7_1334100 |	REVERSED organism=Plasmodium_falciparum_3D7 | product=conserved Plasmodium protein, unknown function | location=Pf3D7_13_v3:1392614-1395565(-) | length=983 | sequence_SO=chromosome | SO=protein_coding	1334100 |	0
327	0.09	0.1	4.38599996268749	1.97400003671646	0	PF3D7_0515700 |	organism=Plasmodium_falciparum_3D7 | product=glideosome-associated protein 40, putative (GAP40) | location=Pf3D7_05_v3:653966-655336(-) | length=456 | sequence_SO=chromosome | SO=protein_coding	0515700 |	0
328	0.09	0.1	3.2260000705719	3.2260000705719	0	PF3D7_0925900 |	organism=Plasmodium_falciparum_3D7 | product=conserved Plasmodium protein, unknown function | location=Pf3D7_09_v3:1040713-1041516(+) | length=217 | sequence_SO=chromosome | SO=protein_coding	0925900 |	0
329	0.09	0.09	1.43400002270937	0.239000003784895	0	PF3D7_1233600 |	organism=Plasmodium_falciparum_3D7 | product=asparagine and aspartate rich protein 1 (AARP1) | location=Pf3D7_12_v3:1385707-1402218(+) | length=5439 | sequence_SO=chromosome | SO=protein_coding	1233600 |	0
330	0.09	0.09	1.73499993979931	0.913199968636036	0	RRRRRPF3D7_1470800 |	REVERSED organism=Plasmodium_falciparum_3D7 | product=conserved Plasmodium protein, unknown function | location=Pf3D7_14_v3:2892221-2895999(-) | length=1095 | sequence_SO=chromosome | SO=protein_coding	1470800 |	0
331	0.09	0.09	2.39700004458427	2.39700004458427	0	RRRRRIPI:IPI00855810.2	REVERSED Gene_Symbol=RSBN1 Isoform 4 of Round spermatid basic protein 1	9606	0
331	0	0.09	1.37200001627207	1.37200001627207	0	RRRRRIPI:IPI00019999.2	REVERSED Gene_Symbol=RSBN1 Isoform 1 of Round spermatid basic protein 1	9606	0
332	0.08	0.08	1.22199999168515	0.0698400021065027	0	RRRRRPF3D7_0826100 |	REVERSED organism=Plasmodium_falciparum_3D7 | product=E3 ubiquitin-protein ligase, putative | location=Pf3D7_08_v3:1113369-1139144(-) | length=8591 | sequence_SO=chromosome | SO=protein_coding	0826100 |	0
333	0.08	0.08	1.86599995940924	0	0	PF3D7_1408700 |	organism=Plasmodium_falciparum_3D7 | product=conserved Plasmodium protein, unknown function | location=Pf3D7_14_v3:324754-346468(-) | length=7182 | sequence_SO=chromosome | SO=protein_coding	1408700 |	0
334	0.08	0.08	2.28899996727705	0	0	PF3D7_1239800 |	organism=Plasmodium_falciparum_3D7 | product=conserved Plasmodium protein, unknown function | location=Pf3D7_12_v3:1660451-1677754(+) | length=5767 | sequence_SO=chromosome | SO=protein_coding	1239800 |	0
335	0.08	0.08	1.88900008797646	0.279899989254773	0	RRRRRPF3D7_0800200 |	REVERSED organism=Plasmodium_falciparum_3D7 | product=erythrocyte membrane protein 1, PfEMP1 (VAR) | location=Pf3D7_08_v3:29700-39033(-) | length=2858 | sequence_SO=chromosome | SO=protein_coding	0800200 |	0
336	0.08	0.08	7.35900029540062	1.94799993187189	0	PF3D7_1363200 |	organism=Plasmodium_falciparum_3D7 | product=bifunctional polynucleotide phosphatase/kinase (PNKP) | location=Pf3D7_13_v3:2539948-2541540(-) | length=462 | sequence_SO=chromosome | SO=protein_coding	1363200 |	0
337	0.08	0.08	2.31599994003773	0.479200016707182	0	PF3D7_1120700 |	organism=Plasmodium_falciparum_3D7 | product=conserved Plasmodium protein, unknown function | location=Pf3D7_11_v3:784592-788350(-) | length=1252 | sequence_SO=chromosome | SO=protein_coding	1120700 |	0
338	0.08	0.08	4.38599996268749	1.09599996358156	0	PF3D7_0811500 |	organism=Plasmodium_falciparum_3D7 | product=histone-arginine methyltransferase, putative (CARM1) | location=Pf3D7_08_v3:579483-582221(+) | length=912 | sequence_SO=chromosome | SO=protein_coding	0811500 |	0
339	0.08	0.08	6.36000037193298	3.53399999439716	0	PF3D7_1424400 |	organism=Plasmodium_falciparum_3D7 | product=60S ribosomal protein L7-3, putative | location=Pf3D7_14_v3:977908-979166(+) | length=283 | sequence_SO=chromosome | SO=protein_coding	1424400 |	0
340	0.08	0.08	6.4360000193119	2.96999998390675	0	PF3D7_1004000 |	organism=Plasmodium_falciparum_3D7 | product=60S ribosomal protein L13, putative | location=Pf3D7_10_v3:179344-180226(-) | length=202 | sequence_SO=chromosome | SO=protein_coding	1004000 |	0
341	0.08	0.08	3.54400016367435	1.77200008183718	0	IPI:IPI00909712.1	Gene_Symbol=- cDNA FLJ57551, moderately similar to Solute carrier family 23 member 1	9606	0
341	0	0.08	0.655400007963181	0.655400007963181	0	IPI:IPI00927601.1	Gene_Symbol=DGKI Uncharacterized protein	9606	0
341	0	0.08	0.668600015342236	0.668600015342236	0	IPI:IPI00927461.1	Gene_Symbol=DGKI Uncharacterized protein	9606	0
341	0	0.08	0.712799979373813	0.712799979373813	0	IPI:IPI00847800.4	Gene_Symbol=DGKI Uncharacterized protein	9606	0
341	0	0.08	0.657299999147654	0.657299999147654	0	IPI:IPI00027380.1	Gene_Symbol=DGKI Diacylglycerol kinase iota	9606	0
342	0.07	0.08	1.01399999111891	0.417699990794063	0	IPI:IPI00032291.2	Gene_Symbol=C5 Complement C5	9606	0
343	0.07	0.07	13.289999961853	0.839199963957071	0	RRRRRPF3D7_0931700 |	REVERSED organism=Plasmodium_falciparum_3D7 | product=conserved Plasmodium protein, unknown function | location=Pf3D7_09_v3:1270155-1272656(+) | length=715 | sequence_SO=chromosome | SO=protein_coding	0931700 |	0
343	0	0.07	3.99999991059303	1.41200004145503	0	RRRRRPF3D7_1031800 |	REVERSED organism=Plasmodium_falciparum_3D7 | product=conserved Plasmodium protein, unknown function | location=Pf3D7_10_v3:1282405-1284057(-) | length=425 | sequence_SO=chromosome | SO=protein_coding	1031800 |	0
343	0	0.07	1.19399996474385	0.325600011274219	0	RRRRRPF3D7_0703000 |	REVERSED organism=Plasmodium_falciparum_3D7 | product=conserved Plasmodium protein, unknown function | location=Pf3D7_07_v3:115239-120770(+) | length=1843 | sequence_SO=chromosome | SO=protein_coding	0703000 |	0
343	0	0.07	5.63899986445904	2.25600004196167	0	IPI:IPI00184884.6	Gene_Symbol=NSMCE1 Non-structural maintenance of chromosomes element 1 homolog	9606	0
343	0	0.07	2.77800001204014	2.77800001204014	0	IPI:IPI00925985.1	Gene_Symbol=LRRC23 Uncharacterized protein	9606	0
344	0.07	0.07	3.84600013494492	0.928399991244078	0	IPI:IPI01010484.1	Gene_Symbol=GIGYF1 GIGYF1 protein (Fragment)	9606	0
344	0.01	0.01	2.80000008642673	0	0	RRRRRIPI:IPI01021548.1	REVERSED Gene_Symbol=- Uncharacterized protein	9606	0
344	0.01	0.01	2.89600007236004	0	0	RRRRRIPI:IPI00982243.1	REVERSED Gene_Symbol=MIR4315-1;MIR4315-2;PLEKHM1 cDNA FLJ57568, highly similar to Homo sapiens pleckstrin homology domain containing, family M member 1, mRNA	9606	0
344	0.01	0.01	2.80000008642673	0	0	RRRRRIPI:IPI00910060.1	REVERSED Gene_Symbol=MIR4315-1;MIR4315-2 cDNA FLJ57575, highly similar to Homo sapiens pleckstrin homology domain containing, family M member 1, mRNA	9606	0
344	0.01	0.01	2.65200007706881	0	0	RRRRRIPI:IPI00000764.3	REVERSED Gene_Symbol=PLEKHM1;MIR4315-1;MIR4315-2 Pleckstrin homology domain-containing family M member 1	9606	0
344	0.01	0.01	1.60199999809265	0	0	RRRRRPF3D7_0917800 |	REVERSED organism=Plasmodium_falciparum_3D7 | product=conserved Plasmodium protein, unknown function | location=Pf3D7_09_v3:734629-735942(+) | length=437 | sequence_SO=chromosome | SO=protein_coding	0917800 |	0
344	0.01	0.01	2.46500000357628	0	0	RRRRRIPI:IPI01021151.1	REVERSED Gene_Symbol=- Uncharacterized protein	9606	0
344	0.01	0.01	3.91100011765957	0	0	RRRRRIPI:IPI01021008.1	REVERSED Gene_Symbol=- Uncharacterized protein	9606	0
344	0.01	0.01	4.09400016069412	0	0	RRRRRIPI:IPI00939433.1	REVERSED Gene_Symbol=MIR4315-1;MIR4315-2 cDNA FLJ60005, moderately similar to Homo sapiens pleckstrin homology domain containing, family M member 1, mRNA	9606	0
344	0.01	0.01	2.46500000357628	0	0	RRRRRIPI:IPI00740885.3	REVERSED Gene_Symbol=MIR4315-1;MIR4315-2 cDNA FLJ52691, moderately similar to Homo sapiens pleckstrin homology domain containing, family M member 1, mRNA	9606	0
344	0.01	0.01	4.37499992549419	0	0	IPI:IPI01015490.1	Gene_Symbol=STAT1 19 kDa protein	9606	0
344	0.01	0.01	0.980400014668703	0	0	IPI:IPI00795482.1	Gene_Symbol=STAT1 83 kDa protein	9606	0
344	0.01	0.01	0.983100011944771	0	0	IPI:IPI00218188.1	Gene_Symbol=STAT1 Isoform Beta of Signal transducer and activator of transcription 1-alpha/beta	9606	0
344	0.01	0.01	0.933299958705902	0	0	IPI:IPI00030781.1	Gene_Symbol=STAT1 Isoform Alpha of Signal transducer and activator of transcription 1-alpha/beta	9606	0
344	0	0.07	2.80200000852346	0.676300004124641	0	IPI:IPI00021739.2	Gene_Symbol=GIGYF1 PERQ amino acid-rich with GYF domain-containing protein 1	9606	0
345	0.07	0.07	0.841199979186058	0.841199979186058	0	RRRRRIPI:IPI00169325.1	REVERSED Gene_Symbol=WDR36 WD repeat-containing protein 36	9606	0
346	0.07	0.07	1.89599990844727	1.89599990844727	0	PF3D7_1347200 |	organism=Plasmodium_falciparum_3D7 | product=nucleoside transporter 1 (NT1) | location=Pf3D7_13_v3:1889853-1891121(-) | length=422 | sequence_SO=chromosome | SO=protein_coding	1347200 |	0
347	0.06	0.17	8.70700031518936	1.66500005871058	0	RRRRRIPI:IPI01014964.1	REVERSED Gene_Symbol=FAM186B cDNA FLJ57285	9606	0
347	0	0.17	7.61500000953674	1.45600000396371	0	RRRRRIPI:IPI00217802.2	REVERSED Gene_Symbol=FAM186B Protein FAM186B	9606	0
348	0.06	0.09	3.88099998235703	0.283999997191131	0	PF3D7_1442400 |	organism=Plasmodium_falciparum_3D7 | product=conserved Plasmodium protein, unknown function | location=Pf3D7_14_v3:1717171-1723512(+) | length=2113 | sequence_SO=chromosome | SO=protein_coding	1442400 |	0
348	0	0.09	3.34799997508526	0.647900020703673	0	IPI:IPI00155475.5	Gene_Symbol=KCTD19 BTB/POZ domain-containing protein KCTD19	9606	0
348	0	0.09	11.5599997341633	2.66699995845556	0	RRRRRPF3D7_1309900 |	REVERSED organism=Plasmodium_falciparum_3D7 | product=conserved Plasmodium protein, unknown function | location=Pf3D7_13_v3:447424-448101(+) | length=225 | sequence_SO=chromosome | SO=protein_coding	1309900 |	0
348	0	0.09	2.79900003224611	0.55970000103116	0	RRRRRIPI:IPI00479572.3	REVERSED Gene_Symbol=RET Isoform 2 of Proto-oncogene tyrosine-protein kinase receptor Ret	9606	0
348	0	0.09	2.69300006330013	0.538600003346801	0	RRRRRIPI:IPI00013983.1	REVERSED Gene_Symbol=RET Isoform 1 of Proto-oncogene tyrosine-protein kinase receptor Ret	9606	0
348	0	0.09	9.64300036430359	2.14300006628037	0	PF3D7_0413800 |	organism=Plasmodium_falciparum_3D7 | product=50S ribosomal protein L10, putative | location=Pf3D7_04_v3:622094-622936(+) | length=280 | sequence_SO=chromosome | SO=protein_coding	0413800 |	0
348	0	0.09	2.81199999153614	0.562300020828843	0	IPI:IPI00982606.1	Gene_Symbol=DAAM2 disheveled-associated activator of morphogenesis 2 isoform 2	9606	0
348	0	0.09	2.80900001525879	0.561799993738532	0	IPI:IPI00514893.3	Gene_Symbol=DAAM2 Disheveled-associated activator of morphogenesis 2	9606	0
348	0	0.09	6.21500015258789	1.13000003620982	0	IPI:IPI00401321.2	Gene_Symbol=PRMT3 Isoform 1 of Protein arginine N-methyltransferase 3	9606	0
348	0	0.09	1.05799995362759	0.634900014847517	0	RRRRRPF3D7_1031400.2	REVERSED | organism=Plasmodium_falciparum_3D7 | product=OTU-like cysteine protease, putative | location=Pf3D7_10_v3:1265079-1268785(+) | length=945 | sequence_SO=chromosome | SO=protein_coding	1031400.2	0
348	0	0.09	1.06600001454353	0.639700004830956	0	RRRRRPF3D7_1031400.1	REVERSED | organism=Plasmodium_falciparum_3D7 | product=OTU-like cysteine protease, putative | location=Pf3D7_10_v3:1265079-1268785(+) | length=938 | sequence_SO=chromosome | SO=protein_coding	1031400.1	0
348	0	0.09	2.85199992358685	1.00699998438358	0	RRRRRIPI:IPI00984426.1	REVERSED Gene_Symbol=- RET tyrosine kinase/cAMP protein kinase A subunit RI	9606	0
348	0	0.09	0.468100002035499	0.216099992394447	0	RRRRRIPI:IPI00974143.1	REVERSED Gene_Symbol=PIEZO2 Isoform 4 of Protein PIEZO2	9606	0
348	0	0.09	0.48349997960031	0.223099999129772	0	RRRRRIPI:IPI00791071.2	REVERSED Gene_Symbol=PIEZO2 Isoform 2 of Protein PIEZO2	9606	0
348	0	0.09	0.472400011494756	0.218000006861985	0	RRRRRIPI:IPI00642845.6	REVERSED Gene_Symbol=PIEZO2 Isoform 1 of Protein PIEZO2	9606	0
348	0	0.09	2.5730000808835	1.02899996563792	0	PF3D7_1350100 |	organism=Plasmodium_falciparum_3D7 | product=lysine--tRNA ligase (KRS1) | location=Pf3D7_13_v3:2005962-2007950(-) | length=583 | sequence_SO=chromosome | SO=protein_coding	1350100 |	0
348	0	0.09	2.20400001853704	0.826399959623814	0	PF3D7_1343700 |	organism=Plasmodium_falciparum_3D7 | product=kelch protein K13 (K13) | location=Pf3D7_13_v3:1724817-1726997(-) | length=726 | sequence_SO=chromosome | SO=protein_coding	1343700 |	0
348	0	0.09	1.19399996474385	0.551000004634261	0	PF3D7_1204100 |	organism=Plasmodium_falciparum_3D7 | product=conserved Plasmodium protein, unknown function | location=Pf3D7_12_v3:198970-202239(-) | length=1089 | sequence_SO=chromosome | SO=protein_coding	1204100 |	0
348	0	0.09	5.02899996936321	1.16100003942847	0	IPI:IPI01012872.1	Gene_Symbol=PRMT3 Uncharacterized protein	9606	0
348	0	0.09	15.4899999499321	8.45099985599518	0	IPI:IPI00984630.1	Gene_Symbol=KCTD21 Uncharacterized protein	9606	0
348	0	0.09	6.66700005531311	3.63599993288517	0	IPI:IPI00982618.1	Gene_Symbol=KCTD21 Uncharacterized protein	9606	0
348	0	0.09	9.48299989104271	5.17200008034706	0	IPI:IPI00982000.1	Gene_Symbol=KCTD21 Uncharacterized protein	9606	0
348	0	0.09	7.85700008273125	4.28600013256073	0	IPI:IPI00980966.1	Gene_Symbol=KCTD21 Uncharacterized protein	9606	0
348	0	0.09	2.29899995028973	0.862099975347519	0	IPI:IPI00978771.1	Gene_Symbol=LOC645177 hypothetical protein LOC645177	9606	0
348	0	0.09	5.72700016200542	1.32200000807643	0	IPI:IPI00922411.1	Gene_Symbol=PRMT3 protein arginine N-methyltransferase 3 isoform 3	9606	0
348	0	0.09	1.64599996060133	0.61730002053082	0	IPI:IPI00848233.1	Gene_Symbol=KIT Isoform 2 of Mast/stem cell growth factor receptor	9606	0
348	0	0.09	2.3369999602437	0.737999984994531	0	IPI:IPI00783521.1	Gene_Symbol=KCTD3 Isoform 2 of BTB/POZ domain-containing protein KCTD3	9606	0
348	0	0.09	2.331000007689	0.736200017854571	0	IPI:IPI00410103.2	Gene_Symbol=KCTD3 Isoform 1 of BTB/POZ domain-containing protein KCTD3	9606	0
348	0	0.09	4.23099994659424	2.3080000653863	0	IPI:IPI00400983.3	Gene_Symbol=KCTD21 BTB/POZ domain-containing protein KCTD21	9606	0
348	0	0.09	1.35199995711446	0.4056999925524	0	IPI:IPI00216695.1	Gene_Symbol=BAZ1B Isoform 2 of Tyrosine-protein kinase BAZ1B	9606	0
348	0	0.09	1.34899998083711	0.404600007459521	0	IPI:IPI00069817.2	Gene_Symbol=BAZ1B Isoform 1 of Tyrosine-protein kinase BAZ1B	9606	0
348	0	0.09	1.638999953866	0.614799978211522	0	IPI:IPI00022296.1	Gene_Symbol=KIT Isoform 1 of Mast/stem cell growth factor receptor	9606	0
348	0	0.09	2.69399993121624	0.950899999588728	0	IPI:IPI00000878.4	Gene_Symbol=TEC Tyrosine-protein kinase Tec	9606	0
348	0	0.09	1.14700002595782	1.14700002595782	0	RRRRRIPI:IPI00651718.1	REVERSED Gene_Symbol=XKR5 Isoform 2 of XK-related protein 5	9606	0
348	0	0.09	0.874600000679493	0.874600000679493	0	RRRRRIPI:IPI00410477.5	REVERSED Gene_Symbol=XKR5 Isoform 1 of XK-related protein 5	9606	0
348	0	0.09	0.700900005176663	0.700900005176663	0	PF3D7_1226400 |	organism=Plasmodium_falciparum_3D7 | product=conserved Plasmodium protein, unknown function | location=Pf3D7_12_v3:1067470-1071309(-) | length=856 | sequence_SO=chromosome | SO=protein_coding	1226400 |	0
348	0	0.09	3.3330000936985	3.3330000936985	0	IPI:IPI01010106.1	Gene_Symbol=KCTD17 Potassium channel tetramerisation domain containing 17	9606	0
348	0	0.09	0.489800004288554	0.489800004288554	0	IPI:IPI00984493.1	Gene_Symbol=CDAN1 Uncharacterized protein	9606	0
348	0	0.09	2.41899993270636	2.41899993270636	0	IPI:IPI00964600.1	Gene_Symbol=MTX3 Uncharacterized protein	9606	0
348	0	0.09	2.39000003784895	2.39000003784895	0	IPI:IPI00963862.1	Gene_Symbol=MTX3 metaxin-3 isoform 1	9606	0
348	0	0.09	3.79699990153313	3.79699990153313	0	IPI:IPI00939186.1	Gene_Symbol=MTX3 Uncharacterized protein	9606	0
348	0	0.09	2.77800001204014	2.77800001204014	0	IPI:IPI00935457.2	Gene_Symbol=KCTD17 Uncharacterized protein	9606	0
348	0	0.09	2.41899993270636	2.41899993270636	0	IPI:IPI00916755.1	Gene_Symbol=MTX3 Isoform 3 of Metaxin-3	9606	0
348	0	0.09	3.79699990153313	3.79699990153313	0	IPI:IPI00894211.1	Gene_Symbol=MTX3 Isoform 2 of Metaxin-3	9606	0
348	0	0.09	9.52399969100952	9.52399969100952	0	IPI:IPI00877638.1	Gene_Symbol=KCTD17 Uncharacterized protein	9606	0
348	0	0.09	2.81700007617474	2.81700007617474	0	IPI:IPI00791085.1	Gene_Symbol=PEMT Uncharacterized protein	9606	0
348	0	0.09	2.58600004017353	2.58600004017353	0	IPI:IPI00791039.4	Gene_Symbol=PEMT Uncharacterized protein	9606	0
348	0	0.09	1.92300006747246	1.92300006747246	0	IPI:IPI00646857.3	Gene_Symbol=MTX3 Isoform 1 of Metaxin-3	9606	0
348	0	0.09	2.33500003814697	2.33500003814697	0	IPI:IPI00644763.2	Gene_Symbol=KCTD1 BTB/POZ domain-containing protein KCTD1	9606	0
348	0	0.09	2.5000000372529	2.5000000372529	0	IPI:IPI00480013.3	Gene_Symbol=KCTD3 Uncharacterized protein	9606	0
348	0	0.09	0.48899999819696	0.48899999819696	0	IPI:IPI00386747.3	Gene_Symbol=CDAN1 Isoform 2 of Codanin-1	9606	0
348	0	0.09	1.96700002998114	1.96700002998114	0	IPI:IPI00384008.3	Gene_Symbol=SHKBP1 Isoform 2 of SH3KBP1-binding protein 1	9606	0
348	0	0.09	2.01999992132187	2.01999992132187	0	IPI:IPI00333463.5	Gene_Symbol=KCTD17 Isoform 2 of BTB/POZ domain-containing protein KCTD17	9606	0
348	0	0.09	2.54200007766485	2.54200007766485	0	IPI:IPI00328921.6	Gene_Symbol=PEMT Isoform 2 of Phosphatidylethanolamine N-methyltransferase	9606	0
348	0	0.09	3.01500000059605	3.01500000059605	0	IPI:IPI00328909.5	Gene_Symbol=PEMT Isoform 1 of Phosphatidylethanolamine N-methyltransferase	9606	0
348	0	0.09	1.86899993568659	1.86899993568659	0	IPI:IPI00297162.5	Gene_Symbol=KCTD17 Isoform 1 of BTB/POZ domain-containing protein KCTD17	9606	0
348	0	0.09	0.489400001242757	0.489400001242757	0	IPI:IPI00217439.7	Gene_Symbol=CDAN1 Isoform 1 of Codanin-1	9606	0
348	0	0.09	0.693600019440055	0.693600019440055	0	IPI:IPI00174853.6	Gene_Symbol=KCTD1 BTB/POZ domain-containing protein KCTD1 isoform b	9606	0
348	0	0.09	0.848700013011694	0.848700013011694	0	IPI:IPI00163403.7	Gene_Symbol=SHKBP1 Isoform 1 of SH3KBP1-binding protein 1	9606	0
348	0	0.09	2.58600004017353	2.58600004017353	0	IPI:IPI00102959.5	Gene_Symbol=KCTD11 BTB/POZ domain-containing protein KCTD11	9606	0
348	0	0.09	0.61730002053082	0.61730002053082	0	IPI:IPI00011218.1	Gene_Symbol=CSF1R Macrophage colony-stimulating factor 1 receptor	9606	0
349	0.06	0.07	2.9279999434948	1.08500001952052	0	PF3D7_1211000 |	organism=Plasmodium_falciparum_3D7 | product=kinesin-7, putative | location=Pf3D7_12_v3:484065-489902(+) | length=1844 | sequence_SO=chromosome | SO=protein_coding	1211000 |	0
350	0.06	0.06	6.67999982833862	2.35799998044968	0	RRRRRPF3D7_1120600 |	REVERSED organism=Plasmodium_falciparum_3D7 | product=conserved Plasmodium protein, unknown function | location=Pf3D7_11_v3:775233-783639(-) | length=2545 | sequence_SO=chromosome | SO=protein_coding	1120600 |	0
351	0.06	0.06	2.69499998539686	0	0	RRRRRPF3D7_1250200 |	REVERSED organism=Plasmodium_falciparum_3D7 | product=conserved Plasmodium membrane protein, unknown function | location=Pf3D7_12_v3:2059108-2063227(+) | length=1039 | sequence_SO=chromosome | SO=protein_coding	1250200 |	0
352	0.06	0.06	4.07099984586239	0.678500020876527	0	RRRRRIPI:IPI01018218.1	REVERSED Gene_Symbol=SORCS1 VPS10 domain-containing receptor SorCS1 isoform f precursor	9606	0
352	0	0.06	4.07099984586239	0.678500020876527	0	RRRRRIPI:IPI00644354.1	REVERSED Gene_Symbol=SORCS1 Isoform 3 of VPS10 domain-containing receptor SorCS1	9606	0
352	0	0.06	4.00700010359287	0.667800009250641	0	RRRRRIPI:IPI00412910.3	REVERSED Gene_Symbol=SORCS1 Isoform 2 of VPS10 domain-containing receptor SorCS1	9606	0
353	0.06	0.06	2.46300008147955	0.970099959522486	0	PF3D7_0935800 |	organism=Plasmodium_falciparum_3D7 | product=cytoadherence linked asexual protein 9 (CLAG9) | location=Pf3D7_09_v3:1413840-1419754(+) | length=1340 | sequence_SO=chromosome | SO=protein_coding	0935800 |	0
354	0.06	0.06	2.18800008296967	0.900899991393089	0	RRRRRPF3D7_1454400 |	REVERSED organism=Plasmodium_falciparum_3D7 | product=aminopeptidase P (APP) | location=Pf3D7_14_v3:2234143-2236476(+) | length=777 | sequence_SO=chromosome | SO=protein_coding	1454400 |	0
355	0.06	0.06	1.53999999165535	0.68430001847446	0	RRRRRIPI:IPI00479724.4	REVERSED Gene_Symbol=ITGAX Similar to Integrin alpha-X precursor	9606	0
356	0.06	0.06	8.64899978041649	4.32399995625019	0	RRRRRIPI:IPI00445571.3	REVERSED Gene_Symbol=GPATCH4 cDNA FLJ58432, highly similar to Homo sapiens G patch domain containing 4 (GPATC4), transcript variant 2, mRNA	9606	0
357	0.06	0.06	5.79300001263618	2.43900008499622	0	PF3D7_1305200 |	organism=Plasmodium_falciparum_3D7 | product=transcription factor with AP2 domain(s) (ApiAP2) | location=Pf3D7_13_v3:255130-256116(+) | length=328 | sequence_SO=chromosome | SO=protein_coding	1305200 |	0
358	0.06	0.06	3.94899994134903	1.26900002360344	0	PF3D7_1033500 |	organism=Plasmodium_falciparum_3D7 | product=WD-repeat protein, putative | location=Pf3D7_10_v3:1341646-1343775(+) | length=709 | sequence_SO=chromosome | SO=protein_coding	1033500 |	0
359	0.06	0.06	1.75599996000528	1.05400001630187	0	PF3D7_1011800 |	organism=Plasmodium_falciparum_3D7 | product=PRE-binding protein (PREBP) | location=Pf3D7_10_v3:455398-458817(+) | length=1139 | sequence_SO=chromosome | SO=protein_coding	1011800 |	0
360	0.05	0.06	1.3880000449717	0.231299991719425	0	RRRRRIPI:IPI01009835.2	REVERSED Gene_Symbol=MGA 332 kDa protein	9606	0
360	0	0.06	1.37000000104308	0.228399992920458	0	RRRRRIPI:IPI00943971.1	REVERSED Gene_Symbol=MGA MAX gene-associated protein isoform 1	9606	0
360	0	0.06	1.47099997848272	0.245100003667176	0	RRRRRIPI:IPI00741005.7	REVERSED Gene_Symbol=MGA MAX gene-associated protein isoform 2	9606	0
361	0.05	0.06	5.69300018250942	1.73300001770258	0	IPI:IPI00845313.1	Gene_Symbol=METTL22 Isoform 1 of Methyltransferase-like protein 22	9606	0
361	0	0.06	3.91100011765957	3.91100011765957	0	IPI:IPI00845325.1	Gene_Symbol=METTL22 Isoform 3 of Methyltransferase-like protein 22	9606	0
362	0.05	0.06	4.18500006198883	1.98199991136789	0	RRRRRIPI:IPI00444149.2	REVERSED Gene_Symbol=SON cDNA FLJ46057 fis, clone T1ESE2000609, highly similar to SON protein	9606	0
362	0	0.06	0.770500022917986	0.365000008605421	0	RRRRRIPI:IPI00218624.2	REVERSED Gene_Symbol=SON Isoform I of Protein SON	9606	0
362	0	0.06	0.796299986541271	0.377200008369982	0	RRRRRIPI:IPI00218622.2	REVERSED Gene_Symbol=SON Isoform G of Protein SON	9606	0
362	0	0.06	0.78320000320673	0.371000007726252	0	RRRRRIPI:IPI00000192.3	REVERSED Gene_Symbol=SON Isoform F of Protein SON	9606	0
363	0.05	0.06	7.48500004410744	2.69499998539686	0	PF3D7_0421500 |	organism=Plasmodium_falciparum_3D7 | product=rifin, pseudogene,PIR protein, pseudogene | location=Pf3D7_04_v3:981823-982990(-) | length=336 | sequence_SO=chromosome | SO=protein_coding	0421500 |	0
364	0.05	0.06	1.7170000821352	1.58500000834465	0	IPI:IPI01015181.1	Gene_Symbol=IMMT mitochondrial inner membrane protein isoform 2	9606	0
364	0	0.06	1.7400000244379	1.60600002855062	0	IPI:IPI01012925.1	Gene_Symbol=IMMT Uncharacterized protein	9606	0
364	0	0.06	1.97299998253584	1.82099994271994	0	IPI:IPI00940432.2	Gene_Symbol=IMMT Uncharacterized protein	9606	0
364	0	0.06	1.82799994945526	1.68800000101328	0	IPI:IPI00926611.1	Gene_Symbol=IMMT cDNA FLJ59388, highly similar to Mitochondrial inner membrane protein	9606	0
364	0	0.06	2.12099999189377	1.95799991488457	0	IPI:IPI00925553.2	Gene_Symbol=IMMT Protein	9606	0
364	0	0.06	3.21800000965595	2.96999998390675	0	IPI:IPI00916765.2	Gene_Symbol=- cDNA FLJ53959, highly similar to Mitochondrial inner membrane protein	9606	0
364	0	0.06	1.97299998253584	1.82099994271994	0	IPI:IPI00910079.3	Gene_Symbol=IMMT cDNA FLJ59418, highly similar to Mitochondrial inner membrane protein	9606	0
364	0	0.06	1.7400000244379	1.60600002855062	0	IPI:IPI00554469.1	Gene_Symbol=IMMT Isoform 2 of Mitochondrial inner membrane protein	9606	0
364	0	0.06	1.79099999368191	1.65299996733665	0	IPI:IPI00470829.5	Gene_Symbol=IMMT Uncharacterized protein	9606	0
364	0	0.06	1.71499997377396	1.58300008624792	0	IPI:IPI00009960.6	Gene_Symbol=IMMT Isoform 1 of Mitochondrial inner membrane protein	9606	0
365	0.05	0.06	1.98899991810322	0.636400002986193	0	IPI:IPI00893833.1	Gene_Symbol=ABCB5 ATP-binding cassette sub-family B member 5 isoform 1	9606	0
365	0	0.06	2.54800003021955	2.54800003021955	0	IPI:IPI00915866.1	Gene_Symbol=ABCB5 35 kDa protein	9606	0
365	0	0.06	0.985199958086014	0.985199958086014	0	IPI:IPI00746222.5	Gene_Symbol=ABCB5 Isoform 1 of ATP-binding cassette sub-family B member 5	9606	0
366	0.05	0.06	1.54400002211332	1.54400002211332	0	PF3D7_1212500 |	organism=Plasmodium_falciparum_3D7 | product=glycerol-3-phosphate 1-O-acyltransferase (GAT) | location=Pf3D7_12_v3:552102-553853(-) | length=583 | sequence_SO=chromosome | SO=protein_coding	1212500 |	0
367	0.05	0.06	9.375	9.375	0	PF3D7_1117300 |	organism=Plasmodium_falciparum_3D7 | product=conserved Plasmodium protein, unknown function | location=Pf3D7_11_v3:662000-662386(+) | length=128 | sequence_SO=chromosome | SO=protein_coding	1117300 |	0
368	0.05	0.06	1.68399997055531	1.68399997055531	0	PF3D7_1106000 |	organism=Plasmodium_falciparum_3D7 | product=RuvB-like helicase 2 (RUVB2) | location=Pf3D7_11_v3:255714-257141(-) | length=475 | sequence_SO=chromosome | SO=protein_coding	1106000 |	0
369	0.05	0.06	1.84799991548061	1.84799991548061	0	PF3D7_0923800.2	| organism=Plasmodium_falciparum_3D7 | product=thioredoxin reductase (TRXR) | location=Pf3D7_09_v3:961933-963786(-) | length=541 | sequence_SO=chromosome | SO=protein_coding	0923800.2	0
369	0	0.06	1.62099990993738	1.62099990993738	0	PF3D7_0923800.1	| organism=Plasmodium_falciparum_3D7 | product=thioredoxin reductase (TRXR) | location=Pf3D7_09_v3:961933-963786(-) | length=617 | sequence_SO=chromosome | SO=protein_coding	0923800.1	0
370	0.05	0.06	2.56399996578693	2.56399996578693	0	PF3D7_0418200 |	organism=Plasmodium_falciparum_3D7 | product=golgi organization and biogenesis factor, putative | location=Pf3D7_04_v3:817400-818689(+) | length=429 | sequence_SO=chromosome | SO=protein_coding	0418200 |	0
371	0.05	0.06	1.23100001364946	1.23100001364946	0	IPI:IPI00974136.2	Gene_Symbol=NT5C1B-RDH14;NT5C1B NT5C1B-RDH14 protein isoform 1	9606	0
371	0	0.06	2.38099992275238	2.38099992275238	0	IPI:IPI00177940.2	Gene_Symbol=RDH14 Retinol dehydrogenase 14	9606	0
372	0.05	0.05	5.52799999713898	1.25599997118115	0	PF3D7_0817200 |	organism=Plasmodium_falciparum_3D7 | product=conserved Plasmodium protein, unknown function | location=Pf3D7_08_v3:777257-779647(-) | length=796 | sequence_SO=chromosome | SO=protein_coding	0817200 |	0
373	0.05	0.05	1.82099994271994	1.82099994271994	0	IPI:IPI00888042.3	Gene_Symbol=ZNF853 Zinc finger protein 853	9606	0
