# Supplementary material for: Haem-activated promiscuous targeting of artemisinin in Plasmodium falciparum
Source: Nat Commun. 2015 Dec 22;6:10111. doi: 10.1038/ncomms10111 (PMC4703832; doi:10.1038/ncomms10111)
Supplement: Supplementary Data 4 — Peptide summary of artemisinin targets (replicate 2). [file ncomms10111-s5.txt]

N	Unused	Total	%Cov	%Cov(50)	%Cov(95)	Accessions	Names	Used	Annotation	Contrib	Conf	Sequence	Modifications	Cleavages	dMass	Prec MW	Prec m/z	Theor MW	Theor m/z	Theor z	Sc	Spectrum	Specific	Time	PrecursorSignal	PrecursorElution
1	222.68	222.68	59.9399983882904	56.4300000667572	55.1500022411346	IPI:IPI00220741.8	Gene_Symbol=SPTA1 Isoform 1 of Spectrin alpha chain, erythrocyte			2	99.0000009536743	AAVGQEEIQLR			0.00135087000671774	1212.64770507813	607.3311	1212.64624023438	607.330383300781	2	18	1.1.1.2467.15	1	22.8059	7838.333	22.7314
1	222.68	222.68	59.9399983882904	56.4300000667572	55.1500022411346	IPI:IPI00220741.8	Gene_Symbol=SPTA1 Isoform 1 of Spectrin alpha chain, erythrocyte			2	99.0000009536743	ADMEAEAPTFQALEDFSAELIDSGHHASPEIEK			0.00155823002569377	3584.626953125	897.164	3584.62524414063	897.163635253906	4	29	1.1.1.3272.3	1	58.3865	480.866	58.3463
1	222.68	222.68	59.9399983882904	56.4300000667572	55.1500022411346	IPI:IPI00220741.8	Gene_Symbol=SPTA1 Isoform 1 of Spectrin alpha chain, erythrocyte			2	99.0000009536743	ADMEAEAPTFQALEDFSAELIDSGHHASPEIEKK		missed K-K@33	0.008113750256598	3712.728515625	929.1894	3712.72021484375	929.187377929688	4	24	1.1.1.3193.7	1	54.8041	327.0552	54.8194
1	222.68	222.68	59.9399983882904	56.4300000667572	55.1500022411346	IPI:IPI00220741.8	Gene_Symbol=SPTA1 Isoform 1 of Spectrin alpha chain, erythrocyte			2	99.0000009536743	ADVVEAWIADK			0.00139999005477875	1215.61511230469	608.8148	1215.61352539063	608.814025878906	2	18	1.1.1.2739.8	1	34.73	887.7159	34.757
1	222.68	222.68	59.9399983882904	56.4300000667572	55.1500022411346	IPI:IPI00220741.8	Gene_Symbol=SPTA1 Isoform 1 of Spectrin alpha chain, erythrocyte			2	99.0000009536743	ADVVEAWIADKETSLK		missed K-E@11	0.00187433999963105	1773.9169921875	592.3129	1773.91491699219	592.312255859375	3	21	1.1.1.2789.5	1	36.9172	5157.827	36.861
1	222.68	222.68	59.9399983882904	56.4300000667572	55.1500022411346	IPI:IPI00220741.8	Gene_Symbol=SPTA1 Isoform 1 of Spectrin alpha chain, erythrocyte			2	99.0000009536743	AEDLFVEFAHK			-0.0016856900183484	1304.63842773438	653.3265	1304.64013671875	653.327331542969	2	15	1.1.1.2672.6	1	31.7974	1755.494	31.6891
1	222.68	222.68	59.9399983882904	56.4300000667572	55.1500022411346	IPI:IPI00220741.8	Gene_Symbol=SPTA1 Isoform 1 of Spectrin alpha chain, erythrocyte			2	99.0000009536743	ALGVPSSPYTWLTVEVLER			0.00151932996232063	2116.1220703125	706.3813	2116.12036132813	706.380737304688	3	21	1.1.1.3296.2	1	59.4499	255.0225	59.2987
1	222.68	222.68	59.9399983882904	56.4300000667572	55.1500022411346	IPI:IPI00220741.8	Gene_Symbol=SPTA1 Isoform 1 of Spectrin alpha chain, erythrocyte			2	99.0000009536743	ALSNAANLQR	Deamidated(N)@4		0.00356596009805799	1057.55529785156	529.7849	1057.55163574219	529.783081054688	2	12	1.1.1.2401.9	1	19.8779	264.2297	19.9031
1	222.68	222.68	59.9399983882904	56.4300000667572	55.1500022411346	IPI:IPI00220741.8	Gene_Symbol=SPTA1 Isoform 1 of Spectrin alpha chain, erythrocyte			2	99.0000009536743	ASALNNWCEK	Methylthio(C)@8		-0.00148809002712369	1180.4990234375	591.2568	1180.50048828125	591.257507324219	2	17	1.1.1.2603.10	1	28.7849	2541.145	28.7189
1	222.68	222.68	59.9399983882904	56.4300000667572	55.1500022411346	IPI:IPI00220741.8	Gene_Symbol=SPTA1 Isoform 1 of Spectrin alpha chain, erythrocyte			2	99.0000009536743	AYFLDGSLLK			5.86946989642456E-05	1125.60705566406	563.8108	1125.60705566406	563.810791015625	2	16	1.1.1.2811.7	1	37.8886	9705.992	37.8283
1	222.68	222.68	59.9399983882904	56.4300000667572	55.1500022411346	IPI:IPI00220741.8	Gene_Symbol=SPTA1 Isoform 1 of Spectrin alpha chain, erythrocyte			2	99.0000009536743	CATHMQQYMDPR	Methylthio(C)@1	cleaved F-C@N-term	-0.00237933988682926	1525.59094238281	509.5376	1525.59338378906	509.538421630859	3	15	1.1.1.2446.7	1	21.8537	545.8217	21.8371
1	222.68	222.68	59.9399983882904	56.4300000667572	55.1500022411346	IPI:IPI00220741.8	Gene_Symbol=SPTA1 Isoform 1 of Spectrin alpha chain, erythrocyte			2	99.0000009536743	CLLELDQQIK	Methylthio(C)@1		-0.00248158001340926	1247.62292480469	624.8187	1247.62536621094	624.819946289063	2	15	1.1.1.2749.7	1	35.1641	2075.725	35.2802
1	222.68	222.68	59.9399983882904	56.4300000667572	55.1500022411346	IPI:IPI00220741.8	Gene_Symbol=SPTA1 Isoform 1 of Spectrin alpha chain, erythrocyte			2	99.0000009536743	DHEDFLASLAR			-0.000500713009387255	1272.609375	425.2104	1272.60986328125	425.210571289063	3	13	1.1.1.2664.3	1	31.436	3302.63	31.2977
1	222.68	222.68	59.9399983882904	56.4300000667572	55.1500022411346	IPI:IPI00220741.8	Gene_Symbol=SPTA1 Isoform 1 of Spectrin alpha chain, erythrocyte			2	99.0000009536743	DKAAVGQEEIQLR		missed K-A@2	-0.00363608007319272	1455.76440429688	486.2621	1455.76818847656	486.263336181641	3	18	1.1.1.2439.4	1	21.536	764.9955	21.5696
1	222.68	222.68	59.9399983882904	56.4300000667572	55.1500022411346	IPI:IPI00220741.8	Gene_Symbol=SPTA1 Isoform 1 of Spectrin alpha chain, erythrocyte			2	99.0000009536743	DLASAGNLLK			-0.00353398988954723	1000.55187988281	501.2832	1000.55529785156	501.284942626953	2	14	1.1.1.2559.7	1	26.8454	3985.244	26.9173
1	222.68	222.68	59.9399983882904	56.4300000667572	55.1500022411346	IPI:IPI00220741.8	Gene_Symbol=SPTA1 Isoform 1 of Spectrin alpha chain, erythrocyte			2	99.0000009536743	DLNTLAEDLLSSGTFNVDQIVK			-0.00588457006961107	2391.2109375	798.0776	2391.21704101563	798.07958984375	3	24	1.1.1.3514.15	1	67.956	1383.103	67.924
1	222.68	222.68	59.9399983882904	56.4300000667572	55.1500022411346	IPI:IPI00220741.8	Gene_Symbol=SPTA1 Isoform 1 of Spectrin alpha chain, erythrocyte			2	99.0000009536743	DLQGVQNLLK			0.000149073006468825	1126.63464355469	564.3246	1126.63464355469	564.324584960938	2	17	1.1.1.2695.8	1	32.8021	5509.737	32.7843
1	222.68	222.68	59.9399983882904	56.4300000667572	55.1500022411346	IPI:IPI00220741.8	Gene_Symbol=SPTA1 Isoform 1 of Spectrin alpha chain, erythrocyte			2	99.0000009536743	DLVASEGLFHSHK			-0.00315860006958246	1438.71728515625	480.5797	1438.72045898438	480.580780029297	3	15	1.1.1.2491.2	1	23.8406	2294.18	23.834
1	222.68	222.68	59.9399983882904	56.4300000667572	55.1500022411346	IPI:IPI00220741.8	Gene_Symbol=SPTA1 Isoform 1 of Spectrin alpha chain, erythrocyte			2	99.0000009536743	DLVPLGDKVTILGETAER		missed K-V@8	0.00386801990680397	1925.05090332031	642.6909	1925.04699707031	642.689575195313	3	21	1.1.1.2781.5	1	36.5659	925.8328	36.5106
1	222.68	222.68	59.9399983882904	56.4300000667572	55.1500022411346	IPI:IPI00220741.8	Gene_Symbol=SPTA1 Isoform 1 of Spectrin alpha chain, erythrocyte			2	99.0000009536743	DSEQVDSWMSR			0.000551984005142003	1338.55163574219	670.2831	1338.55102539063	670.282775878906	2	18	1.1.1.2542.14	1	26.1147	1138.627	26.0864
1	222.68	222.68	59.9399983882904	56.4300000667572	55.1500022411346	IPI:IPI00220741.8	Gene_Symbol=SPTA1 Isoform 1 of Spectrin alpha chain, erythrocyte			2	99.0000009536743	DVTEAIQWIK			-0.00150621996726841	1201.63293457031	601.8237	1201.63427734375	601.824401855469	2	16	1.1.1.2821.7	1	38.327	3274.232	38.4449
1	222.68	222.68	59.9399983882904	56.4300000667572	55.1500022411346	IPI:IPI00220741.8	Gene_Symbol=SPTA1 Isoform 1 of Spectrin alpha chain, erythrocyte			2	99.0000009536743	EHWDHLLER			-0.00521406019106507	1233.58386230469	617.7992	1233.58911132813	617.801818847656	2	13	1.1.1.2475.11	1	23.1555	631.9069	23.2175
1	222.68	222.68	59.9399983882904	56.4300000667572	55.1500022411346	IPI:IPI00220741.8	Gene_Symbol=SPTA1 Isoform 1 of Spectrin alpha chain, erythrocyte			2	99.0000009536743	EKEPIVDNTNYGADEEAAGALLK		missed K-E@2	0.000597048026975244	2446.18725585938	816.403	2446.18627929688	816.402709960938	3	29	1.1.1.2651.7	1	30.8977	4962.283	30.8212
1	222.68	222.68	59.9399983882904	56.4300000667572	55.1500022411346	IPI:IPI00220741.8	Gene_Symbol=SPTA1 Isoform 1 of Spectrin alpha chain, erythrocyte			2	99.0000009536743	EKEPVLTSEDYGK		missed K-E@2	-0.00202790996991098	1493.72277832031	498.9149	1493.72497558594	498.915588378906	3	15	1.1.1.2392.7	1	19.4775	2266.051	19.5499
1	222.68	222.68	59.9399983882904	56.4300000667572	55.1500022411346	IPI:IPI00220741.8	Gene_Symbol=SPTA1 Isoform 1 of Spectrin alpha chain, erythrocyte			2	99.0000009536743	ETGTLESQLEANK			0.000878733990248293	1418.68981933594	710.3522	1418.68884277344	710.351745605469	2	21	1.1.1.2472.15	1	23.0286	2004.365	23.0439
1	222.68	222.68	59.9399983882904	56.4300000667572	55.1500022411346	IPI:IPI00220741.8	Gene_Symbol=SPTA1 Isoform 1 of Spectrin alpha chain, erythrocyte			2	99.0000009536743	ETGTLESQLEANKR		missed K-R@13	-0.00109865004196763	1574.78881835938	525.9369	1574.7900390625	525.937255859375	3	15	1.1.1.2428.6	1	21.0545	8494.878	21.1285
1	222.68	222.68	59.9399983882904	56.4300000667572	55.1500022411346	IPI:IPI00220741.8	Gene_Symbol=SPTA1 Isoform 1 of Spectrin alpha chain, erythrocyte			2	99.0000009536743	FEALKEPLATR		missed K-E@5	0.0031119401101023	1273.70617675781	425.576	1273.70300292969	425.574951171875	3	16	1.1.1.2468.3	1	22.8309	5020.675	22.9113
1	222.68	222.68	59.9399983882904	56.4300000667572	55.1500022411346	IPI:IPI00220741.8	Gene_Symbol=SPTA1 Isoform 1 of Spectrin alpha chain, erythrocyte			2	99.0000009536743	FLDAVDPGR			-0.000807481992524117	988.4970703125	495.2558	988.497802734375	495.256164550781	2	11	1.1.1.2496.9	1	24.0714	2945.476	23.9644
1	222.68	222.68	59.9399983882904	56.4300000667572	55.1500022411346	IPI:IPI00220741.8	Gene_Symbol=SPTA1 Isoform 1 of Spectrin alpha chain, erythrocyte			2	99.0000009536743	FLNVQELAAAHHEK			0.00230217003263533	1605.82849121094	402.4644	1605.82629394531	402.4638671875	4	17	1.1.1.2493.3	1	23.9292	5630.461	23.9644
1	222.68	222.68	59.9399983882904	56.4300000667572	55.1500022411346	IPI:IPI00220741.8	Gene_Symbol=SPTA1 Isoform 1 of Spectrin alpha chain, erythrocyte			2	99.0000009536743	FQSADETGQDLVNANHEASDEVR			-0.00142431003041565	2531.11474609375	844.7122	2531.11596679688	844.712646484375	3	23	1.1.1.2487.19	1	23.6934	3175.864	23.7019
1	222.68	222.68	59.9399983882904	56.4300000667572	55.1500022411346	IPI:IPI00220741.8	Gene_Symbol=SPTA1 Isoform 1 of Spectrin alpha chain, erythrocyte			2	99.0000009536743	FSSDFDELSGWMNEK	Oxidation(M)@12		0.00686651980504394	1806.74743652344	904.381	1806.74072265625	904.377624511719	2	20	1.1.1.2776.10	1	36.3716	681.1916	36.3802
1	222.68	222.68	59.9399983882904	56.4300000667572	55.1500022411346	IPI:IPI00220741.8	Gene_Symbol=SPTA1 Isoform 1 of Spectrin alpha chain, erythrocyte			2	99.0000009536743	GDCGDTLAATQSLL	Methylthio(C)@3	cleaved L-M@C-term	0.00415050983428955	1409.62084960938	705.8177	1409.61669921875	705.815612792969	2	11	1.1.1.2987.13	1	45.6109	178.209	45.6294
1	222.68	222.68	59.9399983882904	56.4300000667572	55.1500022411346	IPI:IPI00220741.8	Gene_Symbol=SPTA1 Isoform 1 of Spectrin alpha chain, erythrocyte			2	99.0000009536743	GDCGDTLAATQSLLMK	Methylthio(C)@3		2.63172005361412E-05	1668.75231933594	835.3834	1668.75207519531	835.383361816406	2	22	1.1.1.2937.7	1	43.4042	1363.348	43.252
1	222.68	222.68	59.9399983882904	56.4300000667572	55.1500022411346	IPI:IPI00220741.8	Gene_Symbol=SPTA1 Isoform 1 of Spectrin alpha chain, erythrocyte			2	99.0000009536743	GDVLTLLSSINK			0.000471370993182063	1258.71362304688	630.3641	1258.71325683594	630.363891601563	2	11	1.1.1.3012.6	1	46.705	159.2869	46.691
1	222.68	222.68	59.9399983882904	56.4300000667572	55.1500022411346	IPI:IPI00220741.8	Gene_Symbol=SPTA1 Isoform 1 of Spectrin alpha chain, erythrocyte			2	99.0000009536743	GLNYYLPMVEEDEHEPK			0.00521828979253769	2061.94067382813	688.3208	2061.93530273438	688.319091796875	3	17	1.1.1.2717.7	1	33.7709	1491.824	33.8398
1	222.68	222.68	59.9399983882904	56.4300000667572	55.1500022411346	IPI:IPI00220741.8	Gene_Symbol=SPTA1 Isoform 1 of Spectrin alpha chain, erythrocyte			2	99.0000009536743	GYVSLEDYTAF		cleaved F-L@C-term	-2.45011997321853E-05	1263.56591796875	632.7902	1263.56591796875	632.790222167969	2	17	1.1.1.2983.7	1	45.4208	1573.596	45.4493
1	222.68	222.68	59.9399983882904	56.4300000667572	55.1500022411346	IPI:IPI00220741.8	Gene_Symbol=SPTA1 Isoform 1 of Spectrin alpha chain, erythrocyte			2	99.0000009536743	GYVSLEDYTAFLIDKESENIK		missed K-E@15	-0.0042977798730135	2433.19091796875	812.0709	2433.19506835938	812.072326660156	3	22	1.1.1.3132.10	1	52.092	1006.488	52.1525
1	222.68	222.68	59.9399983882904	56.4300000667572	55.1500022411346	IPI:IPI00220741.8	Gene_Symbol=SPTA1 Isoform 1 of Spectrin alpha chain, erythrocyte			2	99.0000009536743	HEALENDFAVHETR			0.000742124975658953	1666.77062988281	556.5975	1666.76989746094	556.597229003906	3	21	1.1.1.2428.9	1	21.0595	6776.483	20.9095
1	222.68	222.68	59.9399983882904	56.4300000667572	55.1500022411346	IPI:IPI00220741.8	Gene_Symbol=SPTA1 Isoform 1 of Spectrin alpha chain, erythrocyte			2	99.0000009536743	HEDFEEAFTAQEEK			-0.00152997998520732	1708.72009277344	570.5806	1708.7216796875	570.581176757813	3	19	1.1.1.2520.11	1	25.1245	2711.239	25.1464
1	222.68	222.68	59.9399983882904	56.4300000667572	55.1500022411346	IPI:IPI00220741.8	Gene_Symbol=SPTA1 Isoform 1 of Spectrin alpha chain, erythrocyte			2	99.0000009536743	HGLLESAVAAR			-0.00231597991660237	1122.6123046875	375.2114	1122.61450195313	375.212127685547	3	14	1.1.1.2441.2	1	21.6209	1905.514	21.7022
1	222.68	222.68	59.9399983882904	56.4300000667572	55.1500022411346	IPI:IPI00220741.8	Gene_Symbol=SPTA1 Isoform 1 of Spectrin alpha chain, erythrocyte			2	99.0000009536743	HQSLEAEVQTK			-0.00159899005666375	1268.63439941406	423.8854	1268.63610839844	423.885955810547	3	13	1.1.1.2344.3	1	17.3604	201.0288	17.3906
1	222.68	222.68	59.9399983882904	56.4300000667572	55.1500022411346	IPI:IPI00220741.8	Gene_Symbol=SPTA1 Isoform 1 of Spectrin alpha chain, erythrocyte			2	99.0000009536743	ITDLEHFAESLIADEHYAK			0.000898857018910348	2201.06494140625	551.2735	2201.06396484375	551.273315429688	4	17	1.1.1.3089.6	1	50.1376	1986.958	50.1226
1	222.68	222.68	59.9399983882904	56.4300000667572	55.1500022411346	IPI:IPI00220741.8	Gene_Symbol=SPTA1 Isoform 1 of Spectrin alpha chain, erythrocyte			2	99.0000009536743	ITDLEHFAESLIADEHYAKEEIATR		missed K-E@19	-0.00055578799219802	2900.41845703125	726.1119	2900.41918945313	726.112060546875	4	22	1.1.1.3126.7	1	51.8276	559.4257	51.8826
1	222.68	222.68	59.9399983882904	56.4300000667572	55.1500022411346	IPI:IPI00220741.8	Gene_Symbol=SPTA1 Isoform 1 of Spectrin alpha chain, erythrocyte			2	99.0000009536743	IVDLGDNLEDALILDIK			0.000846180017106235	1868.01501464844	935.0148	1868.01428222656	935.014404296875	2	31	1.1.1.3227.10	1	56.3474	1160.89	56.4886
1	222.68	222.68	59.9399983882904	56.4300000667572	55.1500022411346	IPI:IPI00220741.8	Gene_Symbol=SPTA1 Isoform 1 of Spectrin alpha chain, erythrocyte			2	99.0000009536743	KAENTGVELDDVWELQK		missed K-A@1	-0.00191514997277409	1972.97216796875	658.6647	1972.97424316406	658.665344238281	3	22	1.1.1.2693.9	1	32.7142	2183.934	32.6947
1	222.68	222.68	59.9399983882904	56.4300000667572	55.1500022411346	IPI:IPI00220741.8	Gene_Symbol=SPTA1 Isoform 1 of Spectrin alpha chain, erythrocyte			2	99.0000009536743	KFEDFQVELVAK		missed K-F@1	-0.00220684008672833	1451.76391601563	484.9286	1451.76599121094	484.929290771484	3	16	1.1.1.2610.7	1	29.0922	2255.358	29.0318
1	222.68	222.68	59.9399983882904	56.4300000667572	55.1500022411346	IPI:IPI00220741.8	Gene_Symbol=SPTA1 Isoform 1 of Spectrin alpha chain, erythrocyte			2	99.0000009536743	KGDVLTLLSSINK		missed K-G@1	0.00263934000395238	1386.81091308594	463.2776	1386.80822753906	463.276672363281	3	16	1.1.1.2807.4	1	37.7067	1025.057	37.7402
1	222.68	222.68	59.9399983882904	56.4300000667572	55.1500022411346	IPI:IPI00220741.8	Gene_Symbol=SPTA1 Isoform 1 of Spectrin alpha chain, erythrocyte			2	99.0000009536743	KGDVLTLLSSINKDWWK		missed K-G@1; missed K-D@13	-0.00626251986250281	2002.08251953125	668.3681	2002.08874511719	668.370178222656	3	18	1.1.1.3159.4	1	53.2772	382.3682	53.1704
1	222.68	222.68	59.9399983882904	56.4300000667572	55.1500022411346	IPI:IPI00220741.8	Gene_Symbol=SPTA1 Isoform 1 of Spectrin alpha chain, erythrocyte			2	99.0000009536743	KHEAFLLDLNSFGDSMK		missed K-H@1	-0.00133805000223219	1950.94958496094	651.3238	1950.95092773438	651.324279785156	3	20	1.1.1.2814.5	1	38.0157	1003.712	37.9606
1	222.68	222.68	59.9399983882904	56.4300000667572	55.1500022411346	IPI:IPI00220741.8	Gene_Symbol=SPTA1 Isoform 1 of Spectrin alpha chain, erythrocyte			2	99.0000009536743	KHGLLESAVAAR		missed K-H@1	-0.000971151981502771	1250.70849609375	417.9101	1250.70947265625	417.910461425781	3	15	1.1.1.2385.4	1	19.1676	1281.677	19.2012
1	222.68	222.68	59.9399983882904	56.4300000667572	55.1500022411346	IPI:IPI00220741.8	Gene_Symbol=SPTA1 Isoform 1 of Spectrin alpha chain, erythrocyte			2	99.0000009536743	KLADDEDYKDIQNLK		missed K-L@1; missed K-D@9	0.00208745989948511	1806.90209960938	603.308	1806.89990234375	603.307250976563	3	21	1.1.1.2459.16	1	22.4488	899.9266	22.4624
1	222.68	222.68	59.9399983882904	56.4300000667572	55.1500022411346	IPI:IPI00220741.8	Gene_Symbol=SPTA1 Isoform 1 of Spectrin alpha chain, erythrocyte			2	99.0000009536743	LAQFVEHWEK			0.000748764025047421	1285.64611816406	429.556	1285.6455078125	429.555786132813	3	13	1.1.1.2512.3	1	24.7577	5937.45	24.7929
1	222.68	222.68	59.9399983882904	56.4300000667572	55.1500022411346	IPI:IPI00220741.8	Gene_Symbol=SPTA1 Isoform 1 of Spectrin alpha chain, erythrocyte			2	99.0000009536743	LEDSYHLQVFK			-0.00268113007768989	1377.69006347656	460.2373	1377.69287109375	460.238220214844	3	15	1.1.1.2540.6	1	26.011	2000.748	26.0413
1	222.68	222.68	59.9399983882904	56.4300000667572	55.1500022411346	IPI:IPI00220741.8	Gene_Symbol=SPTA1 Isoform 1 of Spectrin alpha chain, erythrocyte			2	99.0000009536743	LEESLEYLQFMQNAEEEEAWINEK			0.00497790984809399	2971.34838867188	991.4567	2971.34326171875	991.455078125	3	22	1.1.1.3216.9	1	55.851	255.0036	55.8109
1	222.68	222.68	59.9399983882904	56.4300000667572	55.1500022411346	IPI:IPI00220741.8	Gene_Symbol=SPTA1 Isoform 1 of Spectrin alpha chain, erythrocyte			2	99.0000009536743	LGDYANLK			-0.000251649995334446	892.465270996094	447.2399	892.465454101563	447.239990234375	2	13	1.1.1.2433.5	1	21.2741	1904.939	21.306
1	222.68	222.68	59.9399983882904	56.4300000667572	55.1500022411346	IPI:IPI00220741.8	Gene_Symbol=SPTA1 Isoform 1 of Spectrin alpha chain, erythrocyte			2	99.0000009536743	LIGDDHYDSENIK			0.000193900006706826	1517.70007324219	506.9073	1517.69982910156	506.907196044922	3	16	1.1.1.2422.6	1	20.7917	6507.852	20.8656
1	222.68	222.68	59.9399983882904	56.4300000667572	55.1500022411346	IPI:IPI00220741.8	Gene_Symbol=SPTA1 Isoform 1 of Spectrin alpha chain, erythrocyte			2	99.0000009536743	LLDLLHLQLICR	Methylthio(C)@11		-0.00299741001799703	1494.83862304688	499.2868	1494.84143066406	499.287750244141	3	13	1.1.1.3233.4	1	56.5959	126.0346	56.6244
1	222.68	222.68	59.9399983882904	56.4300000667572	55.1500022411346	IPI:IPI00220741.8	Gene_Symbol=SPTA1 Isoform 1 of Spectrin alpha chain, erythrocyte			2	99.0000009536743	LPEITDLK			0.00112512998748571	927.528869628906	464.7717	927.527709960938	464.771118164063	2	13	1.1.1.2544.5	1	26.1889	2214.868	26.2209
1	222.68	222.68	59.9399983882904	56.4300000667572	55.1500022411346	IPI:IPI00220741.8	Gene_Symbol=SPTA1 Isoform 1 of Spectrin alpha chain, erythrocyte			2	99.0000009536743	LPEITDLKDK		missed K-D@8	-0.0011638900032267	1170.64831542969	391.2234	1170.64965820313	391.223815917969	3	13	1.1.1.2482.2	1	23.4418	4791.572	23.5228
1	222.68	222.68	59.9399983882904	56.4300000667572	55.1500022411346	IPI:IPI00220741.8	Gene_Symbol=SPTA1 Isoform 1 of Spectrin alpha chain, erythrocyte			2	99.0000009536743	LQLEDDYAFQEF		cleaved F-N@C-term	0.00335759995505214	1516.67541503906	759.345	1516.67224121094	759.343383789063	2	17	1.1.1.3049.7	1	48.3449	1712.046	48.2869
1	222.68	222.68	59.9399983882904	56.4300000667572	55.1500022411346	IPI:IPI00220741.8	Gene_Symbol=SPTA1 Isoform 1 of Spectrin alpha chain, erythrocyte			2	99.0000009536743	LQLEDDYAFQEFNWK			0.00114554003812373	1944.890625	973.4526	1944.88940429688	973.451965332031	2	22	1.1.1.3017.21	1	46.9545	1031.398	46.9146
1	222.68	222.68	59.9399983882904	56.4300000667572	55.1500022411346	IPI:IPI00220741.8	Gene_Symbol=SPTA1 Isoform 1 of Spectrin alpha chain, erythrocyte			2	99.0000009536743	LSESHPDATEDLQR			0.00160309998318553	1596.73950195313	533.2538	1596.73803710938	533.253295898438	3	21	1.1.1.2366.10	1	18.3562	8394.399	18.2817
1	222.68	222.68	59.9399983882904	56.4300000667572	55.1500022411346	IPI:IPI00220741.8	Gene_Symbol=SPTA1 Isoform 1 of Spectrin alpha chain, erythrocyte			2	99.0000009536743	LSEVASLWEELLEATK			0.00103965995367616	1816.94689941406	909.4807	1816.94580078125	909.480224609375	2	28	1.1.1.3484.2	1	66.8729	761.8176	66.9678
1	222.68	222.68	59.9399983882904	56.4300000667572	55.1500022411346	IPI:IPI00220741.8	Gene_Symbol=SPTA1 Isoform 1 of Spectrin alpha chain, erythrocyte			2	99.0000009536743	LTLSHPSDAPQIQEMK			-0.00114654004573822	1793.89721679688	598.973	1793.89819335938	598.973327636719	3	22	1.1.1.2481.15	1	23.4197	2980.067	23.4787
1	222.68	222.68	59.9399983882904	56.4300000667572	55.1500022411346	IPI:IPI00220741.8	Gene_Symbol=SPTA1 Isoform 1 of Spectrin alpha chain, erythrocyte			2	99.0000009536743	LYEDSDDLK			5.4303298384184E-05	1096.49243164063	549.2535	1096.49243164063	549.253479003906	2	10	1.1.1.2397.13	1	19.708	503.4268	19.7265
1	222.68	222.68	59.9399983882904	56.4300000667572	55.1500022411346	IPI:IPI00220741.8	Gene_Symbol=SPTA1 Isoform 1 of Spectrin alpha chain, erythrocyte			2	99.0000009536743	MEENLSEPVHCVSLNEIR	Methylthio(C)@11		0.00181100005283952	2143.97192382813	715.6646	2143.96997070313	715.663940429688	3	17	1.1.1.2720.3	1	33.8946	1558.355	33.7528
1	222.68	222.68	59.9399983882904	56.4300000667572	55.1500022411346	IPI:IPI00220741.8	Gene_Symbol=SPTA1 Isoform 1 of Spectrin alpha chain, erythrocyte			2	99.0000009536743	MELNEAWEDLQGR			-0.00265990011394024	1589.7119140625	795.8632	1589.71435546875	795.864501953125	2	20	1.1.1.2807.13	1	37.7217	1477.04	37.7402
1	222.68	222.68	59.9399983882904	56.4300000667572	55.1500022411346	IPI:IPI00220741.8	Gene_Symbol=SPTA1 Isoform 1 of Spectrin alpha chain, erythrocyte			2	99.0000009536743	MQHNLEQQIQAK			-0.00157945998944342	1466.72827148438	489.9167	1466.72998046875	489.917266845703	3	20	1.1.1.2379.3	1	18.9158	6515.474	18.9409
1	222.68	222.68	59.9399983882904	56.4300000667572	55.1500022411346	IPI:IPI00220741.8	Gene_Symbol=SPTA1 Isoform 1 of Spectrin alpha chain, erythrocyte			2	99.0000009536743	MVEEGHFAAEDVASR			-0.000406515988288447	1646.73559570313	549.9191	1646.73583984375	549.919250488281	3	23	1.1.1.2441.10	1	21.6343	3768.532	21.7022
1	222.68	222.68	59.9399983882904	56.4300000667572	55.1500022411346	IPI:IPI00220741.8	Gene_Symbol=SPTA1 Isoform 1 of Spectrin alpha chain, erythrocyte			2	99.0000009536743	NFEMCQEFEQNASTF	Methylthio(C)@5	cleaved F-L@C-term	0.00260498002171516	1869.70349121094	935.859	1869.70080566406	935.857666015625	2	20	1.1.1.3241.8	1	56.9818	316.6527	56.9416
1	222.68	222.68	59.9399983882904	56.4300000667572	55.1500022411346	IPI:IPI00220741.8	Gene_Symbol=SPTA1 Isoform 1 of Spectrin alpha chain, erythrocyte			2	99.0000009536743	NQANACQQQQAAPVEGVAGEQR	Methylthio(C)@6		-0.00587756978347898	2342.04345703125	781.6884	2342.04907226563	781.690307617188	3	23	1.1.1.2448.19	1	21.9637	2194.91	21.9722
1	222.68	222.68	59.9399983882904	56.4300000667572	55.1500022411346	IPI:IPI00220741.8	Gene_Symbol=SPTA1 Isoform 1 of Spectrin alpha chain, erythrocyte			2	99.0000009536743	QDTLDASLQSFQQER			0.00420633982867002	1764.83203125	883.4233	1764.82788085938	883.421203613281	2	25	1.1.1.2659.8	1	31.2292	750.5187	31.1677
1	222.68	222.68	59.9399983882904	56.4300000667572	55.1500022411346	IPI:IPI00220741.8	Gene_Symbol=SPTA1 Isoform 1 of Spectrin alpha chain, erythrocyte			2	99.0000009536743	QEAFLENEDLGNSLGSAEALLQK	Gln->pyro-Glu@N-term		0.00499780988320708	2458.19140625	820.4044	2458.18627929688	820.402709960938	3	24	1.1.1.3255.3	1	57.596	542.2859	57.6664
1	222.68	222.68	59.9399983882904	56.4300000667572	55.1500022411346	IPI:IPI00220741.8	Gene_Symbol=SPTA1 Isoform 1 of Spectrin alpha chain, erythrocyte			2	99.0000009536743	QEQIENQYR	Gln->pyro-Glu@N-term		-0.000152492997585796	1189.53625488281	595.7754	1189.53637695313	595.775451660156	2	14	1.1.1.2458.14	1	22.4006	1545.013	22.4175
1	222.68	222.68	59.9399983882904	56.4300000667572	55.1500022411346	IPI:IPI00220741.8	Gene_Symbol=SPTA1 Isoform 1 of Spectrin alpha chain, erythrocyte			2	99.0000009536743	QFFQDLDDEESWIEEK	Gln->pyro-Glu@N-term	cleaved F-Q@N-term	0.00516897020861506	2039.86950683594	1020.942	2039.86364746094	1020.93908691406	2	21	1.1.1.3273.6	1	58.4318	185.43	58.437
1	222.68	222.68	59.9399983882904	56.4300000667572	55.1500022411346	IPI:IPI00220741.8	Gene_Symbol=SPTA1 Isoform 1 of Spectrin alpha chain, erythrocyte			2	99.0000009536743	QKMELNEAWEDLQGR	Gln->pyro-Glu@N-term	missed K-M@2	-0.00152869999874383	1828.83959960938	610.6205	1828.84143066406	610.62109375	3	18	1.1.1.2867.4	1	40.3351	317.9893	40.3243
1	222.68	222.68	59.9399983882904	56.4300000667572	55.1500022411346	IPI:IPI00220741.8	Gene_Symbol=SPTA1 Isoform 1 of Spectrin alpha chain, erythrocyte			2	99.0000009536743	QLLGSAHAVEVFHR	Gln->pyro-Glu@N-term		0.000991943990811706	1545.80615234375	516.276	1545.80517578125	516.275695800781	3	22	1.1.1.2629.5	1	29.9244	1420.971	29.913
1	222.68	222.68	59.9399983882904	56.4300000667572	55.1500022411346	IPI:IPI00220741.8	Gene_Symbol=SPTA1 Isoform 1 of Spectrin alpha chain, erythrocyte			2	99.0000009536743	QLQKDHEDFLASLAR	Gln->pyro-Glu@N-term	missed K-D@4	-0.00117537996266037	1752.87817382813	585.3	1752.87951660156	585.300415039063	3	18	1.1.1.2705.13	1	33.2572	625.6408	33.3191
1	222.68	222.68	59.9399983882904	56.4300000667572	55.1500022411346	IPI:IPI00220741.8	Gene_Symbol=SPTA1 Isoform 1 of Spectrin alpha chain, erythrocyte			2	99.0000009536743	QNEVNAAWER	Gln->pyro-Glu@N-term		-0.00358282006345689	1198.53332519531	600.2739	1198.53674316406	600.275634765625	2	15	1.1.1.2528.14	1	25.4856	925.3835	25.5025
1	222.68	222.68	59.9399983882904	56.4300000667572	55.1500022411346	IPI:IPI00220741.8	Gene_Symbol=SPTA1 Isoform 1 of Spectrin alpha chain, erythrocyte			2	99.0000009536743	RLEGELVAHEPAIQNVLDMAEK		missed R-L@1	-0.0128288995474577	2461.25048828125	616.3199	2461.26342773438	616.323181152344	4	22	1.1.1.2845.3	1	39.3692	366.0352	39.3609
1	222.68	222.68	59.9399983882904	56.4300000667572	55.1500022411346	IPI:IPI00220741.8	Gene_Symbol=SPTA1 Isoform 1 of Spectrin alpha chain, erythrocyte			2	99.0000009536743	RWEQLLEASAVHR		missed R-W@1	-0.00602190010249615	1593.83166503906	532.2845	1593.83752441406	532.286437988281	3	19	1.1.1.2541.5	1	26.0545	2457.994	26.0864
1	222.68	222.68	59.9399983882904	56.4300000667572	55.1500022411346	IPI:IPI00220741.8	Gene_Symbol=SPTA1 Isoform 1 of Spectrin alpha chain, erythrocyte			2	99.0000009536743	SAADPGSDLFSVQALQR		cleaved L-S@N-term	-0.00715060019865632	1760.8623046875	881.4384	1760.86938476563	881.441955566406	2	19	1.1.1.2762.18	1	35.7609	444.9718	35.7273
1	222.68	222.68	59.9399983882904	56.4300000667572	55.1500022411346	IPI:IPI00220741.8	Gene_Symbol=SPTA1 Isoform 1 of Spectrin alpha chain, erythrocyte			2	99.0000009536743	SDDKSSLDSLEALMK		missed K-S@4	0.00031427398789674	1637.78186035156	546.9346	1637.78186035156	546.9345703125	3	20	1.1.1.2792.8	1	37.0551	1763.536	36.9491
1	222.68	222.68	59.9399983882904	56.4300000667572	55.1500022411346	IPI:IPI00220741.8	Gene_Symbol=SPTA1 Isoform 1 of Spectrin alpha chain, erythrocyte			2	99.0000009536743	SHLSGYDYVGFTNSYFGN			-0.0015083400066942	2026.86743164063	1014.441	2026.86975097656	1014.44213867188	2	24	1.1.1.2868.20	1	40.4063	1380.266	40.2799
1	222.68	222.68	59.9399983882904	56.4300000667572	55.1500022411346	IPI:IPI00220741.8	Gene_Symbol=SPTA1 Isoform 1 of Spectrin alpha chain, erythrocyte			2	99.0000009536743	SLNQNMESLR			-0.000508932978846133	1190.57092285156	596.2927	1190.57141113281	596.29296875	2	17	1.1.1.2452.18	1	22.138	4150.313	22.1482
1	222.68	222.68	59.9399983882904	56.4300000667572	55.1500022411346	IPI:IPI00220741.8	Gene_Symbol=SPTA1 Isoform 1 of Spectrin alpha chain, erythrocyte			2	99.0000009536743	SSDEIENAFQALAEGK			0.00189800001680851	1707.79711914063	854.9058	1707.79516601563	854.904846191406	2	27	1.1.1.3022.16	1	47.1706	5986.867	47.1392
1	222.68	222.68	59.9399983882904	56.4300000667572	55.1500022411346	IPI:IPI00220741.8	Gene_Symbol=SPTA1 Isoform 1 of Spectrin alpha chain, erythrocyte			2	99.0000009536743	SSLDSLEALMK			-0.00125682994257659	1192.59973144531	597.3071	1192.60095214844	597.307739257813	2	17	1.1.1.2866.11	1	40.3024	1090.74	40.4132
1	222.68	222.68	59.9399983882904	56.4300000667572	55.1500022411346	IPI:IPI00220741.8	Gene_Symbol=SPTA1 Isoform 1 of Spectrin alpha chain, erythrocyte			2	99.0000009536743	SYEDPTNIQGK			-0.00363691011443734	1250.57421875	626.2944	1250.57788085938	626.296203613281	2	19	1.1.1.2389.7	1	19.3567	3967.096	19.2885
1	222.68	222.68	59.9399983882904	56.4300000667572	55.1500022411346	IPI:IPI00220741.8	Gene_Symbol=SPTA1 Isoform 1 of Spectrin alpha chain, erythrocyte			2	99.0000009536743	TAAINADELPTDVAGGEVLLDR			-0.00812834966927767	2239.12524414063	747.3823	2239.13330078125	747.385009765625	3	21	1.1.1.2876.10	1	40.743	3420.774	40.5477
1	222.68	222.68	59.9399983882904	56.4300000667572	55.1500022411346	IPI:IPI00220741.8	Gene_Symbol=SPTA1 Isoform 1 of Spectrin alpha chain, erythrocyte			2	99.0000009536743	TGQEMIEGGHYASDNVTTR			-0.00201579998247325	2064.9150390625	689.3123	2064.9169921875	689.31298828125	3	21	1.1.1.2427.17	1	21.0292	2918.668	21.0411
1	222.68	222.68	59.9399983882904	56.4300000667572	55.1500022411346	IPI:IPI00220741.8	Gene_Symbol=SPTA1 Isoform 1 of Spectrin alpha chain, erythrocyte			2	99.0000009536743	TNGNGADLGDFLTLLAK	Deamidated(N)@2; Deamidated(N)@4		-0.00228072004392743	1720.84973144531	861.4321	1720.85192871094	861.433227539063	2	27	1.1.1.3315.4	1	60.3238	206.6911	60.292
1	222.68	222.68	59.9399983882904	56.4300000667572	55.1500022411346	IPI:IPI00220741.8	Gene_Symbol=SPTA1 Isoform 1 of Spectrin alpha chain, erythrocyte			2	99.0000009536743	TWLTVEVLER		cleaved Y-T@N-term	0.00391625007614493	1244.68041992188	623.3475	1244.67651367188	623.345520019531	2	14	1.1.1.2886.4	1	41.1731	766.431	41.288
1	222.68	222.68	59.9399983882904	56.4300000667572	55.1500022411346	IPI:IPI00220741.8	Gene_Symbol=SPTA1 Isoform 1 of Spectrin alpha chain, erythrocyte			2	99.0000009536743	VADDLLFEGLLTPEGAQIR			0.00232385005801916	2056.08642578125	686.3694	2056.083984375	686.36865234375	3	21	1.1.1.3168.8	1	53.6949	3493.269	53.8937
1	222.68	222.68	59.9399983882904	56.4300000667572	55.1500022411346	IPI:IPI00220741.8	Gene_Symbol=SPTA1 Isoform 1 of Spectrin alpha chain, erythrocyte			2	99.0000009536743	VEAADHQGIVPAVY		cleaved Y-V@C-term	-0.00231163995340467	1467.73352050781	734.874	1467.73583984375	734.875183105469	2	17	1.1.1.2548.12	1	26.3836	3980.802	26.2645
1	222.68	222.68	59.9399983882904	56.4300000667572	55.1500022411346	IPI:IPI00220741.8	Gene_Symbol=SPTA1 Isoform 1 of Spectrin alpha chain, erythrocyte			2	99.0000009536743	VILENIASHEPR			-0.00380216003395617	1376.7373046875	459.9197	1376.7412109375	459.921020507813	3	13	1.1.1.2479.3	1	23.3126	9032.234	23.3913
1	222.68	222.68	59.9399983882904	56.4300000667572	55.1500022411346	IPI:IPI00220741.8	Gene_Symbol=SPTA1 Isoform 1 of Spectrin alpha chain, erythrocyte			2	99.0000009536743	VLETAEEIQER			-0.00251481006853282	1315.65942382813	658.837	1315.66198730469	658.838256835938	2	18	1.1.1.2438.15	1	21.5106	6541.602	21.3948
1	222.68	222.68	59.9399983882904	56.4300000667572	55.1500022411346	IPI:IPI00220741.8	Gene_Symbol=SPTA1 Isoform 1 of Spectrin alpha chain, erythrocyte			2	99.0000009536743	VMALYDFQAR			0.00301117007620633	1212.59912109375	607.3068	1212.59606933594	607.305358886719	2	16	1.1.1.2672.5	1	31.7941	1138.35	31.8627
1	222.68	222.68	59.9399983882904	56.4300000667572	55.1500022411346	IPI:IPI00220741.8	Gene_Symbol=SPTA1 Isoform 1 of Spectrin alpha chain, erythrocyte			2	99.0000009536743	VQNVCAQGEDILNK	Methylthio(C)@5		-0.00282960990443826	1575.73571777344	788.8751	1575.73852539063	788.876525878906	2	24	1.1.1.2662.11	1	31.3659	4084.414	31.2544
1	222.68	222.68	59.9399983882904	56.4300000667572	55.1500022411346	IPI:IPI00220741.8	Gene_Symbol=SPTA1 Isoform 1 of Spectrin alpha chain, erythrocyte			2	99.0000009536743	VTILGETAER			-0.00228381995111704	1087.58508300781	544.7998	1087.58728027344	544.800964355469	2	15	1.1.1.2477.7	1	23.2391	7076.036	23.3044
1	222.68	222.68	59.9399983882904	56.4300000667572	55.1500022411346	IPI:IPI00220741.8	Gene_Symbol=SPTA1 Isoform 1 of Spectrin alpha chain, erythrocyte			2	99.0000009536743	VVEVNQYANECAEENHPDLPLIQSK	Methylthio(C)@11		0.00525243021547794	2884.34228515625	962.4547	2884.33715820313	962.453002929688	3	19	1.1.1.2784.19	1	36.7206	1819.801	36.6415
1	222.68	222.68	59.9399983882904	56.4300000667572	55.1500022411346	IPI:IPI00220741.8	Gene_Symbol=SPTA1 Isoform 1 of Spectrin alpha chain, erythrocyte			2	99.0000009536743	WEQLLEASAVHR			-0.0024945898912847	1437.73388671875	480.2519	1437.73645019531	480.252777099609	3	17	1.1.1.2540.8	1	26.0144	5206.276	26.0413
1	222.68	222.68	59.9399983882904	56.4300000667572	55.1500022411346	IPI:IPI00220741.8	Gene_Symbol=SPTA1 Isoform 1 of Spectrin alpha chain, erythrocyte			2	99.0000009536743	WLEDVEWQVTSEDYGK			0.00231449003331363	1982.89208984375	992.4533	1982.88977050781	992.4521484375	2	23	1.1.1.2885.7	1	41.1433	269.0994	41.1585
1	222.68	222.68	59.9399983882904	56.4300000667572	55.1500022411346	IPI:IPI00220741.8	Gene_Symbol=SPTA1 Isoform 1 of Spectrin alpha chain, erythrocyte			2	99.0000009536743	YSTIGLAQQWDQLY		cleaved Y-Q@C-term	0.000838169013150036	1684.81042480469	843.4125	1684.80969238281	843.412109375	2	20	1.1.1.3110.8	1	51.0974	2205.094	50.9348
1	222.68	222.68	59.9399983882904	56.4300000667572	55.1500022411346	IPI:IPI00220741.8	Gene_Symbol=SPTA1 Isoform 1 of Spectrin alpha chain, erythrocyte			2	99.0000009536743	YSTIGLAQQWDQLYQLGLR			0.00066828599665314	2252.15966796875	751.7272	2252.15893554688	751.726928710938	3	22	1.1.1.3221.13	1	56.0668	544.8734	55.9918
1	222.68	222.68	59.9399983882904	56.4300000667572	55.1500022411346	IPI:IPI00220741.8	Gene_Symbol=SPTA1 Isoform 1 of Spectrin alpha chain, erythrocyte			1.85387206077576	98.6299991607666	EDLVSSWEHIR			-0.00325426994822919	1369.65942382813	685.837	1369.66259765625	685.838562011719	2	12	1.1.1.2676.7	1	31.9649	561.5111	31.9935
1	222.68	222.68	59.9399983882904	56.4300000667572	55.1500022411346	IPI:IPI00220741.8	Gene_Symbol=SPTA1 Isoform 1 of Spectrin alpha chain, erythrocyte			1.69897043704987	99.0000009536743	SHLSGYDYVGF		cleaved F-T@C-term	0.00085533200763166	1243.55187988281	622.7832	1243.55090332031	622.782775878906	2	15	1.1.1.2671.8	1	31.7489	1071.973	31.7759
1	222.68	222.68	59.9399983882904	56.4300000667572	55.1500022411346	IPI:IPI00220741.8	Gene_Symbol=SPTA1 Isoform 1 of Spectrin alpha chain, erythrocyte			1.26760601997375	99.0000009536743	QLLGSAHAVEVF	Gln->pyro-Glu@N-term	cleaved F-H@C-term	-0.000630471971817315	1252.64453125	627.3295	1252.64514160156	627.329895019531	2	10	1.1.1.3028.4	1	47.4193	418.1908	47.4972
1	222.68	222.68	59.9399983882904	56.4300000667572	55.1500022411346	IPI:IPI00220741.8	Gene_Symbol=SPTA1 Isoform 1 of Spectrin alpha chain, erythrocyte			1.20760846138	99.0000009536743	LEDSYHLQVF		cleaved F-K@C-term	0.00115459004882723	1249.59912109375	625.8068	1249.59790039063	625.806213378906	2	15	1.1.1.2732.8	1	34.4236	1696.974	34.4941
1	222.68	222.68	59.9399983882904	56.4300000667572	55.1500022411346	IPI:IPI00220741.8	Gene_Symbol=SPTA1 Isoform 1 of Spectrin alpha chain, erythrocyte			1.19381999969482	99.0000009536743	QYEQCLDFHLF	Methylthio(C)@5	cleaved F-Y@C-term	-0.00202593998983502	1487.61950683594	744.817	1487.62133789063	744.817932128906	2	12	1.1.1.3178.8	1	54.1449	240.196	54.2085
1	222.68	222.68	59.9399983882904	56.4300000667572	55.1500022411346	IPI:IPI00220741.8	Gene_Symbol=SPTA1 Isoform 1 of Spectrin alpha chain, erythrocyte			1.09151518344879	99.0000009536743	DLNTLAEDLLSSGTF		cleaved F-N@C-term	0.00159539002925158	1594.77429199219	798.3944	1594.77258300781	798.393615722656	2	10	1.1.1.3517.21	1	68.1072	783.209	68.0186
1	222.68	222.68	59.9399983882904	56.4300000667572	55.1500022411346	IPI:IPI00220741.8	Gene_Symbol=SPTA1 Isoform 1 of Spectrin alpha chain, erythrocyte			0.809668362140656	98.1400012969971	LQWILETR		cleaved F-L@N-term	0.0022195300552994	1057.59423828125	529.8044	1057.59204101563	529.803283691406	2	11	1.1.1.2733.6	1	34.4639	1864.313	34.5379
1	222.68	222.68	59.9399983882904	56.4300000667572	55.1500022411346	IPI:IPI00220741.8	Gene_Symbol=SPTA1 Isoform 1 of Spectrin alpha chain, erythrocyte			0.79587996006012	84.0300023555756	HLSDIIEER			-0.00130928005091846	1110.56555175781	371.1958	1110.56689453125	371.196258544922	3	11	1.1.1.2452.2	1	22.1113	3700.86	22.1482
1	222.68	222.68	59.9399983882904	56.4300000667572	55.1500022411346	IPI:IPI00220741.8	Gene_Symbol=SPTA1 Isoform 1 of Spectrin alpha chain, erythrocyte			0.759450674057007	96.2800025939941	QALTPEQVSF		cleaved F-C@C-term	0.00393741019070148	1118.56469726563	560.2896	1118.56079101563	560.287658691406	2	10	1.1.1.2688.8	1	32.4905	977.3585	32.3429
1	222.68	222.68	59.9399983882904	56.4300000667572	55.1500022411346	IPI:IPI00220741.8	Gene_Symbol=SPTA1 Isoform 1 of Spectrin alpha chain, erythrocyte			0.744727492332459	81.9700002670288	DLVPLGDK			-0.0014282800257206	855.468872070313	428.7417	855.470153808594	428.742370605469	2	9	1.1.1.2492.4	1	23.8874	2906.988	23.834
1	222.68	222.68	59.9399983882904	56.4300000667572	55.1500022411346	IPI:IPI00220741.8	Gene_Symbol=SPTA1 Isoform 1 of Spectrin alpha chain, erythrocyte			0.709965407848358	99.0000009536743	AENTGVELDDVWELQK			-0.990857005119324	1843.88842773438	922.9515	1844.87927246094	923.446899414063	2	14	1.1.1.2817.18	1	38.1686	685.5399	38.223
1	222.68	222.68	59.9399983882904	56.4300000667572	55.1500022411346	IPI:IPI00220741.8	Gene_Symbol=SPTA1 Isoform 1 of Spectrin alpha chain, erythrocyte			0.590066850185394	83.1399977207184	QLPLQK	Gln->pyro-Glu@N-term		-0.00110369001049548	708.415893554688	355.2152	708.417053222656	355.215789794922	2	8	1.1.1.2519.2	1	25.0654	1141.774	25.058
1	222.68	222.68	59.9399983882904	56.4300000667572	55.1500022411346	IPI:IPI00220741.8	Gene_Symbol=SPTA1 Isoform 1 of Spectrin alpha chain, erythrocyte			0.546681702136993	95.9399998188019	LIDKESENIK		cleaved F-L@N-term; missed K-E@4	-0.000214735002373345	1187.63940429688	396.8871	1187.63977050781	396.88720703125	3	12	1.1.1.2324.3	1	16.4903	140.5822	16.4955
1	222.68	222.68	59.9399983882904	56.4300000667572	55.1500022411346	IPI:IPI00220741.8	Gene_Symbol=SPTA1 Isoform 1 of Spectrin alpha chain, erythrocyte			0.431798279285431	63.0200028419495	FYLFLSK			0.00153000000864267	916.507446289063	459.261	916.505859375	459.260192871094	2	10	1.1.1.2821.4	1	38.322	3809.107	38.2671
1	222.68	222.68	59.9399983882904	56.4300000667572	55.1500022411346	IPI:IPI00220741.8	Gene_Symbol=SPTA1 Isoform 1 of Spectrin alpha chain, erythrocyte			0.26201269030571	66.3699984550476	FLDAVDPGRK		missed R-K@9	-0.0257504004985094	1116.56701660156	373.1963	1116.5927734375	373.204864501953	3	13	1.1.1.2434.3	0	21.3151	18979.46	21.4389
1	222.68	222.68	59.9399983882904	56.4300000667572	55.1500022411346	IPI:IPI00220741.8	Gene_Symbol=SPTA1 Isoform 1 of Spectrin alpha chain, erythrocyte			0.23358716070652	90.64000248909	KGYVSLEDYTAF		cleaved F-L@C-term; missed K-G@1	-0.00488382996991277	1391.65612792969	696.8353	1391.66088867188	696.837707519531	2	9	1.1.1.2798.8	1	37.3181	316.4201	37.258
1	222.68	222.68	59.9399983882904	56.4300000667572	55.1500022411346	IPI:IPI00220741.8	Gene_Symbol=SPTA1 Isoform 1 of Spectrin alpha chain, erythrocyte			0.140861704945564	82.370001077652	KGDVLTLL		cleaved L-S@C-term; missed K-G@1	-0.00289767002686858	857.519287109375	429.7669	857.522216796875	429.768371582031	2	7	1.1.1.2753.3	1	35.3335	493.2244	35.2802
1	222.68	222.68	59.9399983882904	56.4300000667572	55.1500022411346	IPI:IPI00220741.8	Gene_Symbol=SPTA1 Isoform 1 of Spectrin alpha chain, erythrocyte			0.116906642913818	23.6399993300438	SLLDRAEER		missed R-A@5	-0.00154534005559981	1087.56066894531	544.7876	1087.56213378906	544.788391113281	2	6	1.1.1.2411.6	1	20.3135	318.0497	20.3002
1	222.68	222.68	59.9399983882904	56.4300000667572	55.1500022411346	IPI:IPI00220741.8	Gene_Symbol=SPTA1 Isoform 1 of Spectrin alpha chain, erythrocyte			0.109020404517651	71.2499976158142	AEDLFVEF		cleaved F-A@C-term	-9.2194699391257E-05	968.449096679688	485.2318	968.449096679688	485.231842041016	2	8	1.1.1.3083.5	1	49.8652	223.472	49.9422
1	222.68	222.68	59.9399983882904	56.4300000667572	55.1500022411346	IPI:IPI00220741.8	Gene_Symbol=SPTA1 Isoform 1 of Spectrin alpha chain, erythrocyte			0.0447934605181217	93.6500012874603	EKEPVLTSEDYGKDLVASEGLFHSHK		missed K-E@2; missed K-D@13	-1.01238000392914	2913.42260742188	729.3629	2914.43481445313	729.615966796875	4	13	1.1.1.2639.6	1	30.3771	0	-1
1	222.68	222.68	59.9399983882904	56.4300000667572	55.1500022411346	IPI:IPI00220741.8	Gene_Symbol=SPTA1 Isoform 1 of Spectrin alpha chain, erythrocyte			0.0428717993199825	96.340000629425	DVTEAIQW		cleaved W-I@C-term	0.000104915001429617	960.455444335938	481.235	960.455261230469	481.234893798828	2	10	1.1.1.2821.5	1	38.3237	217.9143	38.3114
1	222.68	222.68	59.9399983882904	56.4300000667572	55.1500022411346	IPI:IPI00220741.8	Gene_Symbol=SPTA1 Isoform 1 of Spectrin alpha chain, erythrocyte			0.0172766130417585	61.1100018024445	GIEILLER		cleaved T-G@N-term	-0.0021845200099051	941.552490234375	471.7835	941.554565429688	471.784576416016	2	12	1.1.1.2549.2	0	26.4022	17442.19	26.3081
1	222.68	222.68	59.9399983882904	56.4300000667572	55.1500022411346	IPI:IPI00220741.8	Gene_Symbol=SPTA1 Isoform 1 of Spectrin alpha chain, erythrocyte			0.0127807697281241	84.6599996089935	QALTPEQVSFC	Gln->pyro-Glu@N-term; Methylthio(C)@11	cleaved C-A@C-term	-0.000304063985822722	1250.53088378906	626.2727	1250.53112792969	626.272827148438	2	8	1.1.1.3207.7	1	55.4278	99.3724	55.495
1	222.68	222.68	59.9399983882904	56.4300000667572	55.1500022411346	IPI:IPI00220741.8	Gene_Symbol=SPTA1 Isoform 1 of Spectrin alpha chain, erythrocyte			0.00305075151845813	99.0000009536743	DTLDASLQSFQQER	GlyGly(T)@2	cleaved Q-D@N-term	0.0095347398892045	1750.82189941406	876.4182	1750.81225585938	876.413391113281	2	18	1.1.1.2570.12	1	27.3323	738.6418	27.2641
1	222.68	222.68	59.9399983882904	56.4300000667572	55.1500022411346	IPI:IPI00220741.8	Gene_Symbol=SPTA1 Isoform 1 of Spectrin alpha chain, erythrocyte			0	99.0000009536743	AAVGQEEIQLR			0.00135087000671774	1212.64770507813	607.3311	1212.64624023438	607.330383300781	2	19	1.1.1.2466.15	1	22.7612	7838.333	22.7314
1	222.68	222.68	59.9399983882904	56.4300000667572	55.1500022411346	IPI:IPI00220741.8	Gene_Symbol=SPTA1 Isoform 1 of Spectrin alpha chain, erythrocyte			0	99.0000009536743	ADMEAEAPTFQALEDFSAELIDSGHHASPEIEK	Oxidation(M)@3		0.00496215978637338	3600.62524414063	901.1636	3600.6201171875	901.162353515625	4	25	1.1.1.3223.8	1	56.167	596.2991	56.2172
1	222.68	222.68	59.9399983882904	56.4300000667572	55.1500022411346	IPI:IPI00220741.8	Gene_Symbol=SPTA1 Isoform 1 of Spectrin alpha chain, erythrocyte			0	99.0000009536743	ADMEAEAPTFQALEDFSAELIDSGHHASPEIEK	Oxidation(M)@3		0.00496215978637338	3600.62524414063	901.1636	3600.6201171875	901.162353515625	4	26	1.1.1.3226.8	1	56.2973	596.2991	56.2172
1	222.68	222.68	59.9399983882904	56.4300000667572	55.1500022411346	IPI:IPI00220741.8	Gene_Symbol=SPTA1 Isoform 1 of Spectrin alpha chain, erythrocyte			0	99.0000009536743	ADVVEAWIADKETSLK		missed K-E@11	0.00187433999963105	1773.9169921875	592.3129	1773.91491699219	592.312255859375	3	19	1.1.1.2785.4	1	36.7395	5157.827	36.861
1	222.68	222.68	59.9399983882904	56.4300000667572	55.1500022411346	IPI:IPI00220741.8	Gene_Symbol=SPTA1 Isoform 1 of Spectrin alpha chain, erythrocyte			0	99.0000009536743	ADVVEAWIADKETSLK		missed K-E@11	0.00187433999963105	1773.9169921875	592.3129	1773.91491699219	592.312255859375	3	14	1.1.1.2793.5	1	37.0946	5157.827	36.861
1	222.68	222.68	59.9399983882904	56.4300000667572	55.1500022411346	IPI:IPI00220741.8	Gene_Symbol=SPTA1 Isoform 1 of Spectrin alpha chain, erythrocyte			0	94.6900010108948	ADVVEAWIADKETSLK		missed K-E@11	1.00233995914459	1774.91748046875	592.6464	1773.91491699219	592.312255859375	3	13	1.1.1.2788.7	1	36.8764	2123.812	36.861
1	222.68	222.68	59.9399983882904	56.4300000667572	55.1500022411346	IPI:IPI00220741.8	Gene_Symbol=SPTA1 Isoform 1 of Spectrin alpha chain, erythrocyte			0	67.7100002765656	AEDLFVEF		cleaved F-A@C-term	-9.2194699391257E-05	968.449096679688	485.2318	968.449096679688	485.231842041016	2	8	1.1.1.3086.4	1	49.9988	223.472	49.9422
1	222.68	222.68	59.9399983882904	56.4300000667572	55.1500022411346	IPI:IPI00220741.8	Gene_Symbol=SPTA1 Isoform 1 of Spectrin alpha chain, erythrocyte			0	99.0000009536743	AEDLFVEFAHK			-0.00233820010907948	1304.6376953125	435.8865	1304.64013671875	435.887298583984	3	16	1.1.1.2668.2	1	31.6087	5327.915	31.6891
1	222.68	222.68	59.9399983882904	56.4300000667572	55.1500022411346	IPI:IPI00220741.8	Gene_Symbol=SPTA1 Isoform 1 of Spectrin alpha chain, erythrocyte			0	41.100001335144	AENTGVELDDVWELQK			0.00874796975404024	1844.88781738281	923.4512	1844.87927246094	923.446899414063	2	11	1.1.1.2818.19	1	38.2144	644.6286	38.1788
1	222.68	222.68	59.9399983882904	56.4300000667572	55.1500022411346	IPI:IPI00220741.8	Gene_Symbol=SPTA1 Isoform 1 of Spectrin alpha chain, erythrocyte			0	99.0000009536743	ALGVPSSPYTWLTVEVLER			0.00151932996232063	2116.1220703125	706.3813	2116.12036132813	706.380737304688	3	23	1.1.1.3290.2	1	59.2026	255.0225	59.2987
1	222.68	222.68	59.9399983882904	56.4300000667572	55.1500022411346	IPI:IPI00220741.8	Gene_Symbol=SPTA1 Isoform 1 of Spectrin alpha chain, erythrocyte			0	99.0000009536743	ALGVPSSPYTWLTVEVLER			0.00151932996232063	2116.1220703125	706.3813	2116.12036132813	706.380737304688	3	23	1.1.1.3293.2	1	59.3157	255.0225	59.2987
1	222.68	222.68	59.9399983882904	56.4300000667572	55.1500022411346	IPI:IPI00220741.8	Gene_Symbol=SPTA1 Isoform 1 of Spectrin alpha chain, erythrocyte			0	98.6400008201599	ALSNAANLQR			4.99667985423002E-05	1056.56762695313	529.2911	1056.56762695313	529.291076660156	2	9	1.1.1.2364.12	1	18.2615	196.1978	18.2817
1	222.68	222.68	59.9399983882904	56.4300000667572	55.1500022411346	IPI:IPI00220741.8	Gene_Symbol=SPTA1 Isoform 1 of Spectrin alpha chain, erythrocyte			0	84.5700025558472	ALSNAANLQR			4.99667985423002E-05	1056.56762695313	529.2911	1056.56762695313	529.291076660156	2	7	1.1.1.2367.13	1	18.3977	196.1978	18.2817
1	222.68	222.68	59.9399983882904	56.4300000667572	55.1500022411346	IPI:IPI00220741.8	Gene_Symbol=SPTA1 Isoform 1 of Spectrin alpha chain, erythrocyte			0	20.2199995517731	ALSNAANLQR	Deamidated(N)@4		0.00356596009805799	1057.55529785156	529.7849	1057.55163574219	529.783081054688	2	6	1.1.1.2402.12	1	19.9269	264.2297	19.9031
1	222.68	222.68	59.9399983882904	56.4300000667572	55.1500022411346	IPI:IPI00220741.8	Gene_Symbol=SPTA1 Isoform 1 of Spectrin alpha chain, erythrocyte			0	99.0000009536743	ASALNNWCEK	Methylthio(C)@8		-0.00148809002712369	1180.4990234375	591.2568	1180.50048828125	591.257507324219	2	16	1.1.1.2600.9	1	28.6489	2541.145	28.7189
1	222.68	222.68	59.9399983882904	56.4300000667572	55.1500022411346	IPI:IPI00220741.8	Gene_Symbol=SPTA1 Isoform 1 of Spectrin alpha chain, erythrocyte			0	96.5399980545044	AYFLDGSLLK			5.86946989642456E-05	1125.60705566406	563.8108	1125.60705566406	563.810791015625	2	11	1.1.1.2807.7	1	37.7117	9705.992	37.8283
1	222.68	222.68	59.9399983882904	56.4300000667572	55.1500022411346	IPI:IPI00220741.8	Gene_Symbol=SPTA1 Isoform 1 of Spectrin alpha chain, erythrocyte			0	80.510002374649	AYFLDGSLLK	Delta:H(2)C(2)@N-term		-0.00121250003576279	1151.62145996094	576.818	1151.62268066406	576.818603515625	2	8	1.1.1.2981.6	1	45.329	339.7169	45.4043
1	222.68	222.68	59.9399983882904	56.4300000667572	55.1500022411346	IPI:IPI00220741.8	Gene_Symbol=SPTA1 Isoform 1 of Spectrin alpha chain, erythrocyte			0	41.100001335144	AYFLDGSLLK			5.86946989642456E-05	1125.60705566406	563.8108	1125.60705566406	563.810791015625	2	8	1.1.1.2818.3	1	38.1878	9705.992	37.8283
1	222.68	222.68	59.9399983882904	56.4300000667572	55.1500022411346	IPI:IPI00220741.8	Gene_Symbol=SPTA1 Isoform 1 of Spectrin alpha chain, erythrocyte			0	99.0000009536743	CATHMQQYMDPR	Methylthio(C)@1; Oxidation(M)@9	cleaved F-C@N-term	0.00319394003599882	1541.591796875	514.8712	1541.58837890625	514.870056152344	3	12	1.1.1.2367.12	1	18.396	408.7907	18.4613
1	222.68	222.68	59.9399983882904	56.4300000667572	55.1500022411346	IPI:IPI00220741.8	Gene_Symbol=SPTA1 Isoform 1 of Spectrin alpha chain, erythrocyte			0	97.680002450943	CATHMQQYMDPR	Methylthio(C)@1; Oxidation(M)@5	cleaved F-C@N-term	-0.000651205016765743	1541.58776855469	514.8699	1541.58837890625	514.870056152344	3	11	1.1.1.2361.10	1	18.1231	309.4946	18.0577
1	222.68	222.68	59.9399983882904	56.4300000667572	55.1500022411346	IPI:IPI00220741.8	Gene_Symbol=SPTA1 Isoform 1 of Spectrin alpha chain, erythrocyte			0	97.5600004196167	CATHMQQYMDPR	Methylthio(C)@1; Oxidation(M)@9	cleaved F-C@N-term	0.00319394003599882	1541.591796875	514.8712	1541.58837890625	514.870056152344	3	11	1.1.1.2370.9	1	18.526	408.7907	18.4613
1	222.68	222.68	59.9399983882904	56.4300000667572	55.1500022411346	IPI:IPI00220741.8	Gene_Symbol=SPTA1 Isoform 1 of Spectrin alpha chain, erythrocyte			0	96.3500022888184	CATHMQQYMDPR	Methylthio(C)@1; Oxidation(M)@5	cleaved F-C@N-term	-0.000651205016765743	1541.58776855469	514.8699	1541.58837890625	514.870056152344	3	10	1.1.1.2357.5	1	17.9443	309.4946	18.0577
1	222.68	222.68	59.9399983882904	56.4300000667572	55.1500022411346	IPI:IPI00220741.8	Gene_Symbol=SPTA1 Isoform 1 of Spectrin alpha chain, erythrocyte			0	99.0000009536743	CLLELDQQIK	Methylthio(C)@1		-0.00248158001340926	1247.62292480469	624.8187	1247.62536621094	624.819946289063	2	14	1.1.1.2753.11	1	35.3468	2075.725	35.2802
1	222.68	222.68	59.9399983882904	56.4300000667572	55.1500022411346	IPI:IPI00220741.8	Gene_Symbol=SPTA1 Isoform 1 of Spectrin alpha chain, erythrocyte			0	99.0000009536743	DHEDFLASLAR			-0.000500713009387255	1272.609375	425.2104	1272.60986328125	425.210571289063	3	13	1.1.1.2660.3	1	31.2625	3302.63	31.2977
1	222.68	222.68	59.9399983882904	56.4300000667572	55.1500022411346	IPI:IPI00220741.8	Gene_Symbol=SPTA1 Isoform 1 of Spectrin alpha chain, erythrocyte			0	99.0000009536743	DKAAVGQEEIQLR		missed K-A@2	-0.00363608007319272	1455.76440429688	486.2621	1455.76818847656	486.263336181641	3	14	1.1.1.2439.5	1	21.5377	764.9955	21.5696
1	222.68	222.68	59.9399983882904	56.4300000667572	55.1500022411346	IPI:IPI00220741.8	Gene_Symbol=SPTA1 Isoform 1 of Spectrin alpha chain, erythrocyte			0	99.0000009536743	DLASAGNLLK			-0.00353398988954723	1000.55187988281	501.2832	1000.55529785156	501.284942626953	2	13	1.1.1.2563.4	1	27.0139	3985.244	26.9173
1	222.68	222.68	59.9399983882904	56.4300000667572	55.1500022411346	IPI:IPI00220741.8	Gene_Symbol=SPTA1 Isoform 1 of Spectrin alpha chain, erythrocyte			0	99.0000009536743	DLQGVQNLLK			0.000149073006468825	1126.63464355469	564.3246	1126.63464355469	564.324584960938	2	14	1.1.1.2692.10	1	32.6712	5509.737	32.7843
1	222.68	222.68	59.9399983882904	56.4300000667572	55.1500022411346	IPI:IPI00220741.8	Gene_Symbol=SPTA1 Isoform 1 of Spectrin alpha chain, erythrocyte			0	99.0000009536743	DLQGVQNLLK			0.000149073006468825	1126.63464355469	564.3246	1126.63464355469	564.324584960938	2	12	1.1.1.2698.8	1	32.9353	5509.737	32.7843
1	222.68	222.68	59.9399983882904	56.4300000667572	55.1500022411346	IPI:IPI00220741.8	Gene_Symbol=SPTA1 Isoform 1 of Spectrin alpha chain, erythrocyte			0	73.9600002765656	DLVPLGDK			-0.0014282800257206	855.468872070313	428.7417	855.470153808594	428.742370605469	2	8	1.1.1.2488.7	1	23.7183	2906.988	23.834
1	222.68	222.68	59.9399983882904	56.4300000667572	55.1500022411346	IPI:IPI00220741.8	Gene_Symbol=SPTA1 Isoform 1 of Spectrin alpha chain, erythrocyte			0	99.0000009536743	DSEQVDSWMSR	Oxidation(M)@9		0.00276326993480325	1354.54870605469	678.2816	1354.5458984375	678.2802734375	2	18	1.1.1.2439.18	1	21.5594	1063.054	21.5696
1	222.68	222.68	59.9399983882904	56.4300000667572	55.1500022411346	IPI:IPI00220741.8	Gene_Symbol=SPTA1 Isoform 1 of Spectrin alpha chain, erythrocyte			0	99.0000009536743	DVTEAIQWIK			-0.00150621996726841	1201.63293457031	601.8237	1201.63427734375	601.824401855469	2	16	1.1.1.2824.6	1	38.4595	3274.232	38.4449
1	222.68	222.68	59.9399983882904	56.4300000667572	55.1500022411346	IPI:IPI00220741.8	Gene_Symbol=SPTA1 Isoform 1 of Spectrin alpha chain, erythrocyte			0	99.0000009536743	DVTEAIQWIK			-0.00150621996726841	1201.63293457031	601.8237	1201.63427734375	601.824401855469	2	14	1.1.1.2827.8	1	38.5968	3274.232	38.4449
1	222.68	222.68	59.9399983882904	56.4300000667572	55.1500022411346	IPI:IPI00220741.8	Gene_Symbol=SPTA1 Isoform 1 of Spectrin alpha chain, erythrocyte			0	90.8500015735626	EHWDHLLER			0.000202327995793894	1233.58923339844	412.2037	1233.58911132813	412.203643798828	3	11	1.1.1.2478.3	1	23.2692	1376.49	23.2175
1	222.68	222.68	59.9399983882904	56.4300000667572	55.1500022411346	IPI:IPI00220741.8	Gene_Symbol=SPTA1 Isoform 1 of Spectrin alpha chain, erythrocyte			0	25.6399989128113	EHWDHLLER			0.000202327995793894	1233.58923339844	412.2037	1233.58911132813	412.203643798828	3	7	1.1.1.2474.2	1	23.0938	1376.49	23.2175
1	222.68	222.68	59.9399983882904	56.4300000667572	55.1500022411346	IPI:IPI00220741.8	Gene_Symbol=SPTA1 Isoform 1 of Spectrin alpha chain, erythrocyte			0	99.0000009536743	EKEPIVDNTNYGADEEAAGALLK		missed K-E@2	0.000597048026975244	2446.18725585938	816.403	2446.18627929688	816.402709960938	3	31	1.1.1.2647.8	1	30.7295	4962.283	30.8212
1	222.68	222.68	59.9399983882904	56.4300000667572	55.1500022411346	IPI:IPI00220741.8	Gene_Symbol=SPTA1 Isoform 1 of Spectrin alpha chain, erythrocyte			0	99.0000009536743	EKEPVLTSEDYGK		missed K-E@2	-0.00202790996991098	1493.72277832031	498.9149	1493.72497558594	498.915588378906	3	10	1.1.1.2396.8	1	19.6552	2266.051	19.5499
1	222.68	222.68	59.9399983882904	56.4300000667572	55.1500022411346	IPI:IPI00220741.8	Gene_Symbol=SPTA1 Isoform 1 of Spectrin alpha chain, erythrocyte			0	26.1799991130829	ESENIKSSDEIENAFQALAEGK	Decanoyl(S)@8; Deamidated(N)@13	missed K-S@6	-0.0100443996489048	2563.24389648438	855.4219	2563.25415039063	855.42529296875	3	10	1.1.1.3072.14	1	49.3838	1517.256	49.5361
1	222.68	222.68	59.9399983882904	56.4300000667572	55.1500022411346	IPI:IPI00220741.8	Gene_Symbol=SPTA1 Isoform 1 of Spectrin alpha chain, erythrocyte			0	99.0000009536743	ETGTLESQLEANKR		missed K-R@13	-0.00109865004196763	1574.78881835938	525.9369	1574.7900390625	525.937255859375	3	14	1.1.1.2432.8	1	21.2345	8494.878	21.1285
1	222.68	222.68	59.9399983882904	56.4300000667572	55.1500022411346	IPI:IPI00220741.8	Gene_Symbol=SPTA1 Isoform 1 of Spectrin alpha chain, erythrocyte			0	99.0000009536743	FLDAVDPGR			-0.000807481992524117	988.4970703125	495.2558	988.497802734375	495.256164550781	2	12	1.1.1.2492.5	1	23.889	2945.476	23.9644
1	222.68	222.68	59.9399983882904	56.4300000667572	55.1500022411346	IPI:IPI00220741.8	Gene_Symbol=SPTA1 Isoform 1 of Spectrin alpha chain, erythrocyte			0	99.0000009536743	FSSDFDELSGWMNEK			0.00277843000367284	1790.74841308594	896.3815	1790.74572753906	896.380187988281	2	20	1.1.1.2971.17	1	44.9001	1757.265	45.0002
1	222.68	222.68	59.9399983882904	56.4300000667572	55.1500022411346	IPI:IPI00220741.8	Gene_Symbol=SPTA1 Isoform 1 of Spectrin alpha chain, erythrocyte			0	99.0000009536743	FSSDFDELSGWMNEK			0.00277843000367284	1790.74841308594	896.3815	1790.74572753906	896.380187988281	2	26	1.1.1.2975.15	1	45.0743	1757.265	45.0002
1	222.68	222.68	59.9399983882904	56.4300000667572	55.1500022411346	IPI:IPI00220741.8	Gene_Symbol=SPTA1 Isoform 1 of Spectrin alpha chain, erythrocyte			0	99.0000009536743	FSSDFDELSGWMNEK	Oxidation(M)@12		0.00686651980504394	1806.74743652344	904.381	1806.74072265625	904.377624511719	2	17	1.1.1.2780.12	1	36.5423	681.1916	36.3802
1	222.68	222.68	59.9399983882904	56.4300000667572	55.1500022411346	IPI:IPI00220741.8	Gene_Symbol=SPTA1 Isoform 1 of Spectrin alpha chain, erythrocyte			0	99.0000009536743	GDCGDTLAATQSLLMK	Methylthio(C)@3; Oxidation(M)@15		-0.00486074993386865	1684.74230957031	843.3784	1684.7470703125	843.380798339844	2	24	1.1.1.2813.9	1	37.9889	845.8735	38.0911
1	222.68	222.68	59.9399983882904	56.4300000667572	55.1500022411346	IPI:IPI00220741.8	Gene_Symbol=SPTA1 Isoform 1 of Spectrin alpha chain, erythrocyte			0	99.0000009536743	GDCGDTLAATQSLLMK	Methylthio(C)@3; Oxidation(M)@15		-0.00486074993386865	1684.74230957031	843.3784	1684.7470703125	843.380798339844	2	23	1.1.1.2818.15	1	38.2078	845.8735	38.0911
1	222.68	222.68	59.9399983882904	56.4300000667572	55.1500022411346	IPI:IPI00220741.8	Gene_Symbol=SPTA1 Isoform 1 of Spectrin alpha chain, erythrocyte			0	99.0000009536743	GDCGDTLAATQSLLMK	Methylthio(C)@3		2.63172005361412E-05	1668.75231933594	835.3834	1668.75207519531	835.383361816406	2	25	1.1.1.2933.10	1	43.2285	1363.348	43.252
1	222.68	222.68	59.9399983882904	56.4300000667572	55.1500022411346	IPI:IPI00220741.8	Gene_Symbol=SPTA1 Isoform 1 of Spectrin alpha chain, erythrocyte			0	59.9300026893616	GIEILLER		cleaved T-G@N-term	-0.0021845200099051	941.552490234375	471.7835	941.554565429688	471.784576416016	2	12	1.1.1.2545.4	0	26.231	17442.19	26.3081
1	222.68	222.68	59.9399983882904	56.4300000667572	55.1500022411346	IPI:IPI00220741.8	Gene_Symbol=SPTA1 Isoform 1 of Spectrin alpha chain, erythrocyte			0	99.0000009536743	GLNYYLPMVEEDEHEPK			0.00375347002409399	2061.93920898438	688.3203	2061.93530273438	688.319091796875	3	15	1.1.1.2721.5	1	33.9379	1491.12	33.9264
1	222.68	222.68	59.9399983882904	56.4300000667572	55.1500022411346	IPI:IPI00220741.8	Gene_Symbol=SPTA1 Isoform 1 of Spectrin alpha chain, erythrocyte			0	99.0000009536743	GLNYYLPMVEEDEHEPK			0.00375347002409399	2061.93920898438	688.3203	2061.93530273438	688.319091796875	3	15	1.1.1.2726.13	1	34.1688	1491.12	33.9264
1	222.68	222.68	59.9399983882904	56.4300000667572	55.1500022411346	IPI:IPI00220741.8	Gene_Symbol=SPTA1 Isoform 1 of Spectrin alpha chain, erythrocyte			0	99.0000009536743	GLNYYLPMVEEDEHEPK	Oxidation(M)@8		-0.0032543099950999	2077.92700195313	693.6496	2077.93017578125	693.650695800781	3	14	1.1.1.2605.14	1	28.8809	1742.974	28.8085
1	222.68	222.68	59.9399983882904	56.4300000667572	55.1500022411346	IPI:IPI00220741.8	Gene_Symbol=SPTA1 Isoform 1 of Spectrin alpha chain, erythrocyte			0	92.8200006484985	GLNYYLPMVEEDEHEPK			0.00375347002409399	2061.93920898438	688.3203	2061.93530273438	688.319091796875	3	12	1.1.1.2725.8	1	34.1169	1491.12	33.9264
1	222.68	222.68	59.9399983882904	56.4300000667572	55.1500022411346	IPI:IPI00220741.8	Gene_Symbol=SPTA1 Isoform 1 of Spectrin alpha chain, erythrocyte			0	98.4899997711182	GTQLHEANQQLQFENNAEDLQR	Oxidation(N)@8; Ammonia-loss(N)@15		-0.0585458986461163	2581.12084960938	861.3809	2581.17919921875	861.400390625	3	18	1.1.1.2494.21	1	24.003	9543.429	23.8775
1	222.68	222.68	59.9399983882904	56.4300000667572	55.1500022411346	IPI:IPI00220741.8	Gene_Symbol=SPTA1 Isoform 1 of Spectrin alpha chain, erythrocyte			0	53.2899975776672	GTQLHEANQQLQFENNAEDLQR			-0.0142754996195436	2582.19677734375	861.7395	2582.2109375	861.744262695313	3	11	1.1.1.2498.18	1	24.1745	4520.952	24.0522
1	222.68	222.68	59.9399983882904	56.4300000667572	55.1500022411346	IPI:IPI00220741.8	Gene_Symbol=SPTA1 Isoform 1 of Spectrin alpha chain, erythrocyte			0	99.0000009536743	GYVSLEDYTAF		cleaved F-L@C-term	-2.45011997321853E-05	1263.56591796875	632.7902	1263.56591796875	632.790222167969	2	11	1.1.1.2980.8	1	45.2874	1573.596	45.4493
1	222.68	222.68	59.9399983882904	56.4300000667572	55.1500022411346	IPI:IPI00220741.8	Gene_Symbol=SPTA1 Isoform 1 of Spectrin alpha chain, erythrocyte			0	99.0000009536743	GYVSLEDYTAF		cleaved F-L@C-term	-2.45011997321853E-05	1263.56591796875	632.7902	1263.56591796875	632.790222167969	2	13	1.1.1.2986.9	1	45.5591	1573.596	45.4493
1	222.68	222.68	59.9399983882904	56.4300000667572	55.1500022411346	IPI:IPI00220741.8	Gene_Symbol=SPTA1 Isoform 1 of Spectrin alpha chain, erythrocyte			0	66.7200028896332	GYVSLEDYTAF		cleaved F-L@C-term	-2.45011997321853E-05	1263.56591796875	632.7902	1263.56591796875	632.790222167969	2	7	1.1.1.2989.8	1	45.6923	1573.596	45.4493
1	222.68	222.68	59.9399983882904	56.4300000667572	55.1500022411346	IPI:IPI00220741.8	Gene_Symbol=SPTA1 Isoform 1 of Spectrin alpha chain, erythrocyte			0	99.0000009536743	GYVSLEDYTAFLIDKESENIK		missed K-E@15	-0.0042977798730135	2433.19091796875	812.0709	2433.19506835938	812.072326660156	3	17	1.1.1.3135.10	1	52.234	1006.488	52.1525
1	222.68	222.68	59.9399983882904	56.4300000667572	55.1500022411346	IPI:IPI00220741.8	Gene_Symbol=SPTA1 Isoform 1 of Spectrin alpha chain, erythrocyte			0	99.0000009536743	HEALENDFAVHETR			0.000742124975658953	1666.77062988281	556.5975	1666.76989746094	556.597229003906	3	24	1.1.1.2424.12	1	20.8893	6776.483	20.9095
1	222.68	222.68	59.9399983882904	56.4300000667572	55.1500022411346	IPI:IPI00220741.8	Gene_Symbol=SPTA1 Isoform 1 of Spectrin alpha chain, erythrocyte			0	99.0000009536743	HEALENDFAVHETR			0.00971413031220436	1666.77978515625	556.6005	1666.76989746094	556.597229003906	3	16	1.1.1.2437.6	1	21.4621	381.0375	21.4389
1	222.68	222.68	59.9399983882904	56.4300000667572	55.1500022411346	IPI:IPI00220741.8	Gene_Symbol=SPTA1 Isoform 1 of Spectrin alpha chain, erythrocyte			0	99.0000009536743	ITDLEHFAESLIADEHYAK			0.000898857018910348	2201.06494140625	551.2735	2201.06396484375	551.273315429688	4	14	1.1.1.3086.7	1	50.0038	1986.958	50.1226
1	222.68	222.68	59.9399983882904	56.4300000667572	55.1500022411346	IPI:IPI00220741.8	Gene_Symbol=SPTA1 Isoform 1 of Spectrin alpha chain, erythrocyte			0	97.2800016403198	ITDLEHFAESLIADEHYAK			0.000898857018910348	2201.06494140625	551.2735	2201.06396484375	551.273315429688	4	12	1.1.1.3092.4	1	50.2698	1986.958	50.1226
1	222.68	222.68	59.9399983882904	56.4300000667572	55.1500022411346	IPI:IPI00220741.8	Gene_Symbol=SPTA1 Isoform 1 of Spectrin alpha chain, erythrocyte			0	99.0000009536743	ITDLEHFAESLIADEHYAKEEIATR		missed K-E@19	-0.00055578799219802	2900.41845703125	726.1119	2900.41918945313	726.112060546875	4	27	1.1.1.3129.6	1	51.952	559.4257	51.8826
1	222.68	222.68	59.9399983882904	56.4300000667572	55.1500022411346	IPI:IPI00220741.8	Gene_Symbol=SPTA1 Isoform 1 of Spectrin alpha chain, erythrocyte			0	99.0000009536743	IVDLGDNLEDALILDIK			0.000846180017106235	1868.01501464844	935.0148	1868.01428222656	935.014404296875	2	30	1.1.1.3230.7	1	56.4834	1160.89	56.4886
1	222.68	222.68	59.9399983882904	56.4300000667572	55.1500022411346	IPI:IPI00220741.8	Gene_Symbol=SPTA1 Isoform 1 of Spectrin alpha chain, erythrocyte			0	99.0000009536743	IVDLGDNLEDALILDIK			0.000846180017106235	1868.01501464844	935.0148	1868.01428222656	935.014404296875	2	28	1.1.1.3233.9	1	56.6192	1160.89	56.4886
1	222.68	222.68	59.9399983882904	56.4300000667572	55.1500022411346	IPI:IPI00220741.8	Gene_Symbol=SPTA1 Isoform 1 of Spectrin alpha chain, erythrocyte			0	99.0000009536743	IVDLGDNLEDALILDIK			0.00168218999169767	1868.01611328125	623.6793	1868.01428222656	623.6787109375	3	20	1.1.1.3236.4	1	56.7319	813.436	56.4432
1	222.68	222.68	59.9399983882904	56.4300000667572	55.1500022411346	IPI:IPI00220741.8	Gene_Symbol=SPTA1 Isoform 1 of Spectrin alpha chain, erythrocyte			0	99.0000009536743	KAENTGVELDDVWELQK		missed K-A@1	-0.00191514997277409	1972.97216796875	658.6647	1972.97424316406	658.665344238281	3	19	1.1.1.2690.9	1	32.5803	2183.934	32.6947
1	222.68	222.68	59.9399983882904	56.4300000667572	55.1500022411346	IPI:IPI00220741.8	Gene_Symbol=SPTA1 Isoform 1 of Spectrin alpha chain, erythrocyte			0	99.0000009536743	KFEDFQVELVAK		missed K-F@1	-0.00220684008672833	1451.76391601563	484.9286	1451.76599121094	484.929290771484	3	15	1.1.1.2607.4	1	28.9538	2255.358	29.0318
1	222.68	222.68	59.9399983882904	56.4300000667572	55.1500022411346	IPI:IPI00220741.8	Gene_Symbol=SPTA1 Isoform 1 of Spectrin alpha chain, erythrocyte			0	99.0000009536743	KGDVLTLLSSINKDWWK		missed K-G@1; missed K-D@13	-0.00626251986250281	2002.08251953125	668.3681	2002.08874511719	668.370178222656	3	19	1.1.1.3155.7	1	53.1069	382.3682	53.1704
1	222.68	222.68	59.9399983882904	56.4300000667572	55.1500022411346	IPI:IPI00220741.8	Gene_Symbol=SPTA1 Isoform 1 of Spectrin alpha chain, erythrocyte			0	99.0000009536743	KHEAFLLDLNSFGDSMK		missed K-H@1	0.00195775995962322	1950.95288085938	651.3249	1950.95092773438	651.324279785156	3	18	1.1.1.2810.11	1	37.8509	1003.712	37.9606
1	222.68	222.68	59.9399983882904	56.4300000667572	55.1500022411346	IPI:IPI00220741.8	Gene_Symbol=SPTA1 Isoform 1 of Spectrin alpha chain, erythrocyte			0	98.8300025463104	LEDSYHLQVF		cleaved F-K@C-term	0.00115459004882723	1249.59912109375	625.8068	1249.59790039063	625.806213378906	2	13	1.1.1.2736.12	1	34.6053	1696.974	34.4941
1	222.68	222.68	59.9399983882904	56.4300000667572	55.1500022411346	IPI:IPI00220741.8	Gene_Symbol=SPTA1 Isoform 1 of Spectrin alpha chain, erythrocyte			0	99.0000009536743	LEESLEYLQFMQNAEEEEAWINEK	Oxidation(M)@11		0.000556209997739643	2987.3388671875	996.7869	2987.33813476563	996.786682128906	3	20	1.1.1.3049.13	1	48.3649	322.0585	48.3735
1	222.68	222.68	59.9399983882904	56.4300000667572	55.1500022411346	IPI:IPI00220741.8	Gene_Symbol=SPTA1 Isoform 1 of Spectrin alpha chain, erythrocyte			0	96.6499984264374	LGDYANLK	Delta:H(2)C(2)@N-term		-0.00234361994080245	918.478698730469	460.2466	918.481079101563	460.247802734375	2	13	1.1.1.2487.4	1	23.6684	1437.992	23.7019
1	222.68	222.68	59.9399983882904	56.4300000667572	55.1500022411346	IPI:IPI00220741.8	Gene_Symbol=SPTA1 Isoform 1 of Spectrin alpha chain, erythrocyte			0	96.1899995803833	LGDYANLK	Delta:H(2)C(2)@N-term		-0.00454084994271398	918.476501464844	460.2455	918.481079101563	460.247802734375	2	13	1.1.1.2493.7	1	23.9358	1338.756	23.9644
1	222.68	222.68	59.9399983882904	56.4300000667572	55.1500022411346	IPI:IPI00220741.8	Gene_Symbol=SPTA1 Isoform 1 of Spectrin alpha chain, erythrocyte			0	92.2500014305115	LGDYANLK			-0.000251649995334446	892.465270996094	447.2399	892.465454101563	447.239990234375	2	8	1.1.1.2436.6	1	21.4087	1904.939	21.306
1	222.68	222.68	59.9399983882904	56.4300000667572	55.1500022411346	IPI:IPI00220741.8	Gene_Symbol=SPTA1 Isoform 1 of Spectrin alpha chain, erythrocyte			0	97.0300018787384	LPEITDLKDK		missed K-D@8	-0.0011638900032267	1170.64831542969	391.2234	1170.64965820313	391.223815917969	3	12	1.1.1.2486.3	1	23.6216	4791.572	23.5228
1	222.68	222.68	59.9399983882904	56.4300000667572	55.1500022411346	IPI:IPI00220741.8	Gene_Symbol=SPTA1 Isoform 1 of Spectrin alpha chain, erythrocyte			0	99.0000009536743	LQLEDDYAFQEF		cleaved F-N@C-term	0.00335759995505214	1516.67541503906	759.345	1516.67224121094	759.343383789063	2	17	1.1.1.3045.4	1	48.1753	1712.046	48.2869
1	222.68	222.68	59.9399983882904	56.4300000667572	55.1500022411346	IPI:IPI00220741.8	Gene_Symbol=SPTA1 Isoform 1 of Spectrin alpha chain, erythrocyte			0	99.0000009536743	LQLEDDYAFQEF		cleaved F-N@C-term	0.00335759995505214	1516.67541503906	759.345	1516.67224121094	759.343383789063	2	12	1.1.1.3053.9	1	48.5226	1712.046	48.2869
1	222.68	222.68	59.9399983882904	56.4300000667572	55.1500022411346	IPI:IPI00220741.8	Gene_Symbol=SPTA1 Isoform 1 of Spectrin alpha chain, erythrocyte			0	99.0000009536743	LQLEDDYAFQEFNWK			0.00114554003812373	1944.890625	973.4526	1944.88940429688	973.451965332031	2	17	1.1.1.3020.21	1	47.089	1031.398	46.9146
1	222.68	222.68	59.9399983882904	56.4300000667572	55.1500022411346	IPI:IPI00220741.8	Gene_Symbol=SPTA1 Isoform 1 of Spectrin alpha chain, erythrocyte			0	99.0000009536743	LQLEDDYAFQEFNWK			-0.00133379001636058	1944.88806152344	649.3033	1944.88940429688	649.3037109375	3	12	1.1.1.3014.10	1	46.801	834.9955	46.9146
1	222.68	222.68	59.9399983882904	56.4300000667572	55.1500022411346	IPI:IPI00220741.8	Gene_Symbol=SPTA1 Isoform 1 of Spectrin alpha chain, erythrocyte			0	95.6799983978271	LQWILETR		cleaved F-L@N-term	0.0022195300552994	1057.59423828125	529.8044	1057.59204101563	529.803283691406	2	9	1.1.1.2737.9	1	34.6443	1864.313	34.5379
1	222.68	222.68	59.9399983882904	56.4300000667572	55.1500022411346	IPI:IPI00220741.8	Gene_Symbol=SPTA1 Isoform 1 of Spectrin alpha chain, erythrocyte			0	99.0000009536743	LSESHPDATEDLQR			0.00160309998318553	1596.73950195313	533.2538	1596.73803710938	533.253295898438	3	19	1.1.1.2363.11	1	18.2147	8394.399	18.2817
1	222.68	222.68	59.9399983882904	56.4300000667572	55.1500022411346	IPI:IPI00220741.8	Gene_Symbol=SPTA1 Isoform 1 of Spectrin alpha chain, erythrocyte			0	99.0000009536743	LSESHPDATEDLQR	Delta:H(2)C(2)(H)@5		0.0121061997488141	1622.76574707031	541.9292	1622.75366210938	541.925170898438	3	13	1.1.1.2396.14	1	19.6652	300.7912	19.6821
1	222.68	222.68	59.9399983882904	56.4300000667572	55.1500022411346	IPI:IPI00220741.8	Gene_Symbol=SPTA1 Isoform 1 of Spectrin alpha chain, erythrocyte			0	86.1000001430511	LSESHPDATEDLQR			-0.00224203988909721	1596.73571777344	533.2525	1596.73803710938	533.253295898438	3	9	1.1.1.2371.7	1	18.5663	409.6627	18.6382
1	222.68	222.68	59.9399983882904	56.4300000667572	55.1500022411346	IPI:IPI00220741.8	Gene_Symbol=SPTA1 Isoform 1 of Spectrin alpha chain, erythrocyte			0	99.0000009536743	LSEVASLWEELLEATK			0.00103965995367616	1816.94689941406	909.4807	1816.94580078125	909.480224609375	2	29	1.1.1.3487.2	1	67.0075	761.8176	66.9678
1	222.68	222.68	59.9399983882904	56.4300000667572	55.1500022411346	IPI:IPI00220741.8	Gene_Symbol=SPTA1 Isoform 1 of Spectrin alpha chain, erythrocyte			0	99.0000009536743	LTLSHPSDAPQIQEMK	Oxidation(M)@15		-0.00136243004817516	1809.89172363281	604.3045	1809.89306640625	604.304992675781	3	21	1.1.1.2431.12	1	21.1964	2080.677	21.2167
1	222.68	222.68	59.9399983882904	56.4300000667572	55.1500022411346	IPI:IPI00220741.8	Gene_Symbol=SPTA1 Isoform 1 of Spectrin alpha chain, erythrocyte			0	99.0000009536743	LTLSHPSDAPQIQEMK	Oxidation(M)@15		-0.00136243004817516	1809.89172363281	604.3045	1809.89306640625	604.304992675781	3	13	1.1.1.2434.14	1	21.3335	2080.677	21.2167
1	222.68	222.68	59.9399983882904	56.4300000667572	55.1500022411346	IPI:IPI00220741.8	Gene_Symbol=SPTA1 Isoform 1 of Spectrin alpha chain, erythrocyte			0	15.1999995112419	LYEDSDDLK			5.4303298384184E-05	1096.49243164063	549.2535	1096.49243164063	549.253479003906	2	6	1.1.1.2401.12	1	19.8829	503.4268	19.7265
1	222.68	222.68	59.9399983882904	56.4300000667572	55.1500022411346	IPI:IPI00220741.8	Gene_Symbol=SPTA1 Isoform 1 of Spectrin alpha chain, erythrocyte			0	99.0000009536743	MEENLSEPVHCVSLNEIR	Methylthio(C)@11		0.00181100005283952	2143.97192382813	715.6646	2143.96997070313	715.663940429688	3	15	1.1.1.2716.3	1	33.7209	1558.355	33.7528
1	222.68	222.68	59.9399983882904	56.4300000667572	55.1500022411346	IPI:IPI00220741.8	Gene_Symbol=SPTA1 Isoform 1 of Spectrin alpha chain, erythrocyte			0	99.0000009536743	MELNEAWEDLQGR			-0.00265990011394024	1589.7119140625	795.8632	1589.71435546875	795.864501953125	2	17	1.1.1.2806.12	1	37.6761	1477.04	37.7402
1	222.68	222.68	59.9399983882904	56.4300000667572	55.1500022411346	IPI:IPI00220741.8	Gene_Symbol=SPTA1 Isoform 1 of Spectrin alpha chain, erythrocyte			0	99.0000009536743	MQHNLEQQIQAK	Oxidation(M)@1		0.00171050999779254	1482.72668457031	495.2495	1482.72485351563	495.248901367188	3	14	1.1.1.2359.5	1	18.0325	340.5463	18.1019
1	222.68	222.68	59.9399983882904	56.4300000667572	55.1500022411346	IPI:IPI00220741.8	Gene_Symbol=SPTA1 Isoform 1 of Spectrin alpha chain, erythrocyte			0	99.0000009536743	MQHNLEQQIQAK	Deamidated(N)@4		0.00498889992013574	1467.71887207031	490.2469	1467.71398925781	490.245269775391	3	13	1.1.1.2395.8	1	19.6109	237.9411	19.6378
1	222.68	222.68	59.9399983882904	56.4300000667572	55.1500022411346	IPI:IPI00220741.8	Gene_Symbol=SPTA1 Isoform 1 of Spectrin alpha chain, erythrocyte			0	99.0000009536743	MQHNLEQQIQAK			-0.00157945998944342	1466.72827148438	489.9167	1466.72998046875	489.917266845703	3	14	1.1.1.2383.4	1	19.0821	6515.474	18.9409
1	222.68	222.68	59.9399983882904	56.4300000667572	55.1500022411346	IPI:IPI00220741.8	Gene_Symbol=SPTA1 Isoform 1 of Spectrin alpha chain, erythrocyte			0	99.0000009536743	MQHNLEQQIQAK	Oxidation(M)@1		0.00171050999779254	1482.72668457031	495.2495	1482.72485351563	495.248901367188	3	10	1.1.1.2363.8	1	18.2097	340.5463	18.1019
1	222.68	222.68	59.9399983882904	56.4300000667572	55.1500022411346	IPI:IPI00220741.8	Gene_Symbol=SPTA1 Isoform 1 of Spectrin alpha chain, erythrocyte			0	99.0000009536743	MVEEGHFAAEDVASR			0.974430024623871	1647.71020507813	550.244	1646.73583984375	549.919250488281	3	15	1.1.1.2451.10	1	22.081	342.7439	22.0609
1	222.68	222.68	59.9399983882904	56.4300000667572	55.1500022411346	IPI:IPI00220741.8	Gene_Symbol=SPTA1 Isoform 1 of Spectrin alpha chain, erythrocyte			0	99.0000009536743	NFEMCQEFEQNASTF	Methylthio(C)@5; Deamidated(Q)@6	cleaved F-L@C-term	0.017705800011754	1870.70251464844	936.3585	1870.68481445313	936.349670410156	2	20	1.1.1.3240.3	1	56.9247	184.0251	56.9416
1	222.68	222.68	59.9399983882904	56.4300000667572	55.1500022411346	IPI:IPI00220741.8	Gene_Symbol=SPTA1 Isoform 1 of Spectrin alpha chain, erythrocyte			0	99.0000009536743	NFEMCQEFEQNASTF	Methylthio(C)@5	cleaved F-L@C-term	0.00260498002171516	1869.70349121094	935.859	1869.70080566406	935.857666015625	2	18	1.1.1.3243.6	1	57.066	316.6527	56.9416
1	222.68	222.68	59.9399983882904	56.4300000667572	55.1500022411346	IPI:IPI00220741.8	Gene_Symbol=SPTA1 Isoform 1 of Spectrin alpha chain, erythrocyte			0	95.9399998188019	QALTPEQVSF	Gln->pyro-Glu@N-term	cleaved F-C@C-term	-0.00300365011207759	1101.53125	551.7729	1101.5341796875	551.7744140625	2	8	1.1.1.2943.2	1	43.6497	443.3476	43.7305
1	222.68	222.68	59.9399983882904	56.4300000667572	55.1500022411346	IPI:IPI00220741.8	Gene_Symbol=SPTA1 Isoform 1 of Spectrin alpha chain, erythrocyte			0	92.2500014305115	QALTPEQVSF		cleaved F-C@C-term	0.00393741019070148	1118.56469726563	560.2896	1118.56079101563	560.287658691406	2	11	1.1.1.2684.8	1	32.3159	977.3585	32.3429
1	222.68	222.68	59.9399983882904	56.4300000667572	55.1500022411346	IPI:IPI00220741.8	Gene_Symbol=SPTA1 Isoform 1 of Spectrin alpha chain, erythrocyte			0	69.42999958992	QALTPEQVSFC	Gln->pyro-Glu@N-term; Methylthio(C)@11	cleaved C-A@C-term	-0.000304063985822722	1250.53088378906	626.2727	1250.53112792969	626.272827148438	2	8	1.1.1.3210.6	1	55.5639	99.3724	55.495
1	222.68	222.68	59.9399983882904	56.4300000667572	55.1500022411346	IPI:IPI00220741.8	Gene_Symbol=SPTA1 Isoform 1 of Spectrin alpha chain, erythrocyte			0	99.0000009536743	QDTLDASLQSFQQER	Gln->pyro-Glu@N-term		-0.00258104992099106	1747.79870605469	874.9066	1747.80126953125	874.907958984375	2	18	1.1.1.2818.17	1	38.2111	1010.459	38.1788
1	222.68	222.68	59.9399983882904	56.4300000667572	55.1500022411346	IPI:IPI00220741.8	Gene_Symbol=SPTA1 Isoform 1 of Spectrin alpha chain, erythrocyte			0	99.0000009536743	QEAFLENEDLGNSLGSAEALLQK			-0.0034736399538815	2475.20947265625	826.0771	2475.212890625	826.078247070313	3	25	1.1.1.3057.12	1	48.7069	832.9556	48.7255
1	222.68	222.68	59.9399983882904	56.4300000667572	55.1500022411346	IPI:IPI00220741.8	Gene_Symbol=SPTA1 Isoform 1 of Spectrin alpha chain, erythrocyte			0	99.0000009536743	QEAFLENEDLGNSLGSAEALLQK			-0.0034736399538815	2475.20947265625	826.0771	2475.212890625	826.078247070313	3	21	1.1.1.3060.16	1	48.847	832.9556	48.7255
1	222.68	222.68	59.9399983882904	56.4300000667572	55.1500022411346	IPI:IPI00220741.8	Gene_Symbol=SPTA1 Isoform 1 of Spectrin alpha chain, erythrocyte			0	99.0000009536743	QEAFLENEDLGNSLGSAEALLQK	Gln->pyro-Glu@N-term		0.00499780988320708	2458.19140625	820.4044	2458.18627929688	820.402709960938	3	25	1.1.1.3258.5	1	57.7382	542.2859	57.6664
1	222.68	222.68	59.9399983882904	56.4300000667572	55.1500022411346	IPI:IPI00220741.8	Gene_Symbol=SPTA1 Isoform 1 of Spectrin alpha chain, erythrocyte			0	37.4199986457825	QEQIENQYR			-0.00516605982556939	1206.5576171875	604.2861	1206.56286621094	604.288757324219	2	7	1.1.1.2354.14	1	17.819	99.8368	17.8359
1	222.68	222.68	59.9399983882904	56.4300000667572	55.1500022411346	IPI:IPI00220741.8	Gene_Symbol=SPTA1 Isoform 1 of Spectrin alpha chain, erythrocyte			0	99.0000009536743	QFFQDLDDEESWIEEK		cleaved F-Q@N-term	0.00325759989209473	2056.89331054688	1029.454	2056.89013671875	1029.45239257813	2	18	1.1.1.2983.21	1	45.4441	479.457	45.4944
1	222.68	222.68	59.9399983882904	56.4300000667572	55.1500022411346	IPI:IPI00220741.8	Gene_Symbol=SPTA1 Isoform 1 of Spectrin alpha chain, erythrocyte			0	99.0000009536743	QFFQDLDDEESWIEEK		cleaved F-Q@N-term	0.00325759989209473	2056.89331054688	1029.454	2056.89013671875	1029.45239257813	2	17	1.1.1.2986.21	1	45.5791	479.457	45.4944
1	222.68	222.68	59.9399983882904	56.4300000667572	55.1500022411346	IPI:IPI00220741.8	Gene_Symbol=SPTA1 Isoform 1 of Spectrin alpha chain, erythrocyte			0	99.0000009536743	QLLGSAHAVEVF		cleaved F-H@C-term	-0.00384459993802011	1269.66784667969	635.8412	1269.67175292969	635.843139648438	2	14	1.1.1.2691.8	1	32.6231	748.4397	32.65
1	222.68	222.68	59.9399983882904	56.4300000667572	55.1500022411346	IPI:IPI00220741.8	Gene_Symbol=SPTA1 Isoform 1 of Spectrin alpha chain, erythrocyte			0	82.2700023651123	QLLGSAHAVEVF	Gln->pyro-Glu@N-term	cleaved F-H@C-term	-0.000630471971817315	1252.64453125	627.3295	1252.64514160156	627.329895019531	2	8	1.1.1.3032.9	1	47.6064	418.1908	47.4972
1	222.68	222.68	59.9399983882904	56.4300000667572	55.1500022411346	IPI:IPI00220741.8	Gene_Symbol=SPTA1 Isoform 1 of Spectrin alpha chain, erythrocyte			0	99.0000009536743	QLLGSAHAVEVFHR			-0.00436733989045024	1562.82763671875	521.9498	1562.83178710938	521.951171875	3	17	1.1.1.2485.15	1	23.5967	951.2769	23.5671
1	222.68	222.68	59.9399983882904	56.4300000667572	55.1500022411346	IPI:IPI00220741.8	Gene_Symbol=SPTA1 Isoform 1 of Spectrin alpha chain, erythrocyte			0	99.0000009536743	QNEVNAAWER			0.000679761986248195	1215.56384277344	608.7892	1215.56323242188	608.788879394531	2	13	1.1.1.2439.14	1	21.5527	1818.689	21.5696
1	222.68	222.68	59.9399983882904	56.4300000667572	55.1500022411346	IPI:IPI00220741.8	Gene_Symbol=SPTA1 Isoform 1 of Spectrin alpha chain, erythrocyte			0	99.0000009536743	SDDKSSLDSLEALMK	Oxidation(M)@14	missed K-S@4	-0.000255977007327601	1653.77648925781	552.2661	1653.77673339844	552.266174316406	3	20	1.1.1.2535.10	1	25.7928	1906.538	25.8164
1	222.68	222.68	59.9399983882904	56.4300000667572	55.1500022411346	IPI:IPI00220741.8	Gene_Symbol=SPTA1 Isoform 1 of Spectrin alpha chain, erythrocyte			0	99.0000009536743	SDDKSSLDSLEALMK		missed K-S@4	0.00031427398789674	1637.78186035156	546.9346	1637.78186035156	546.9345703125	3	21	1.1.1.2788.4	1	36.8714	1763.536	36.9491
1	222.68	222.68	59.9399983882904	56.4300000667572	55.1500022411346	IPI:IPI00220741.8	Gene_Symbol=SPTA1 Isoform 1 of Spectrin alpha chain, erythrocyte			0	99.0000009536743	SHLSGYDYVGFTNSYFGN			-0.0015083400066942	2026.86743164063	1014.441	2026.86975097656	1014.44213867188	2	21	1.1.1.2871.20	1	40.5408	1380.266	40.2799
1	222.68	222.68	59.9399983882904	56.4300000667572	55.1500022411346	IPI:IPI00220741.8	Gene_Symbol=SPTA1 Isoform 1 of Spectrin alpha chain, erythrocyte			0	99.0000009536743	SHLSGYDYVGFTNSYFGN			-0.0015083400066942	2026.86743164063	1014.441	2026.86975097656	1014.44213867188	2	18	1.1.1.2875.21	1	40.7177	1462.863	40.2355
1	222.68	222.68	59.9399983882904	56.4300000667572	55.1500022411346	IPI:IPI00220741.8	Gene_Symbol=SPTA1 Isoform 1 of Spectrin alpha chain, erythrocyte			0	99.0000009536743	SHLSGYDYVGFTNSYFGN			-0.0015083400066942	2026.86743164063	1014.441	2026.86975097656	1014.44213867188	2	19	1.1.1.2864.21	1	40.2303	1380.266	40.2799
1	222.68	222.68	59.9399983882904	56.4300000667572	55.1500022411346	IPI:IPI00220741.8	Gene_Symbol=SPTA1 Isoform 1 of Spectrin alpha chain, erythrocyte			0	99.0000009536743	SLNQNMESLR	Oxidation(M)@6		-0.00121281004976481	1206.56506347656	604.2898	1206.56628417969	604.290405273438	2	15	1.1.1.2348.3	1	17.5653	94.7731	17.5256
1	222.68	222.68	59.9399983882904	56.4300000667572	55.1500022411346	IPI:IPI00220741.8	Gene_Symbol=SPTA1 Isoform 1 of Spectrin alpha chain, erythrocyte			0	99.0000009536743	SSDEIENAFQALAEGK			0.00189800001680851	1707.79711914063	854.9058	1707.79516601563	854.904846191406	2	28	1.1.1.3019.13	1	47.0309	5986.867	47.1392
1	222.68	222.68	59.9399983882904	56.4300000667572	55.1500022411346	IPI:IPI00220741.8	Gene_Symbol=SPTA1 Isoform 1 of Spectrin alpha chain, erythrocyte			0	99.0000009536743	SSDEIENAFQALAEGK			0.00189800001680851	1707.79711914063	854.9058	1707.79516601563	854.904846191406	2	25	1.1.1.3025.17	1	47.3068	5986.867	47.1392
1	222.68	222.68	59.9399983882904	56.4300000667572	55.1500022411346	IPI:IPI00220741.8	Gene_Symbol=SPTA1 Isoform 1 of Spectrin alpha chain, erythrocyte			0	99.0000009536743	SSLDSLEALMK			-0.00125682994257659	1192.59973144531	597.3071	1192.60095214844	597.307739257813	2	16	1.1.1.2870.12	1	40.4828	1090.74	40.4132
1	222.68	222.68	59.9399983882904	56.4300000667572	55.1500022411346	IPI:IPI00220741.8	Gene_Symbol=SPTA1 Isoform 1 of Spectrin alpha chain, erythrocyte			0	99.0000009536743	SSLDSLEALMK	Oxidation(M)@10		-0.00140032998751849	1208.59448242188	605.3045	1208.59582519531	605.30517578125	2	16	1.1.1.2573.15	1	27.4665	996.08	27.438
1	222.68	222.68	59.9399983882904	56.4300000667572	55.1500022411346	IPI:IPI00220741.8	Gene_Symbol=SPTA1 Isoform 1 of Spectrin alpha chain, erythrocyte			0	19.1599994897842	SSLDSLEALMK	Oxidation(M)@10		-0.00140032998751849	1208.59448242188	605.3045	1208.59582519531	605.30517578125	2	7	1.1.1.2577.12	1	27.6395	996.08	27.438
1	222.68	222.68	59.9399983882904	56.4300000667572	55.1500022411346	IPI:IPI00220741.8	Gene_Symbol=SPTA1 Isoform 1 of Spectrin alpha chain, erythrocyte			0	99.0000009536743	SYEDPTNIQGK			-0.0350084006786346	1250.54284667969	626.2787	1250.57788085938	626.296203613281	2	15	1.1.1.2385.16	1	19.1876	2078.306	18.8978
1	222.68	222.68	59.9399983882904	56.4300000667572	55.1500022411346	IPI:IPI00220741.8	Gene_Symbol=SPTA1 Isoform 1 of Spectrin alpha chain, erythrocyte			0	99.0000009536743	TAAINADELPTDVAGGEVLLDR			-0.00812834966927767	2239.12524414063	747.3823	2239.13330078125	747.385009765625	3	23	1.1.1.2869.15	1	40.4428	3420.774	40.5477
1	222.68	222.68	59.9399983882904	56.4300000667572	55.1500022411346	IPI:IPI00220741.8	Gene_Symbol=SPTA1 Isoform 1 of Spectrin alpha chain, erythrocyte			0	99.0000009536743	TAAINADELPTDVAGGEVLLDR			-0.00812834966927767	2239.12524414063	747.3823	2239.13330078125	747.385009765625	3	28	1.1.1.2872.11	1	40.5704	3420.774	40.5477
1	222.68	222.68	59.9399983882904	56.4300000667572	55.1500022411346	IPI:IPI00220741.8	Gene_Symbol=SPTA1 Isoform 1 of Spectrin alpha chain, erythrocyte			0	99.0000009536743	TGQEMIEGGHYASDNVTTR	Oxidation(M)@5		0.00470888987183571	2080.91674804688	694.6462	2080.912109375	694.644592285156	3	23	1.1.1.2381.8	1	19.0222	2130.879	19.0274
1	222.68	222.68	59.9399983882904	56.4300000667572	55.1500022411346	IPI:IPI00220741.8	Gene_Symbol=SPTA1 Isoform 1 of Spectrin alpha chain, erythrocyte			0	97.680002450943	TGQEMIEGGHYASDNVTTR	Delta:H(2)C(2)@N-term; Oxidation(M)@5		0.00783372018486261	2106.935546875	703.3191	2106.927734375	703.316467285156	3	12	1.1.1.2399.20	1	19.808	152.3526	19.7707
1	222.68	222.68	59.9399983882904	56.4300000667572	55.1500022411346	IPI:IPI00220741.8	Gene_Symbol=SPTA1 Isoform 1 of Spectrin alpha chain, erythrocyte			0	99.0000009536743	TNGNGADLGDFLTLLAK	Deamidated(N)@2; Deamidated(N)@4		-0.0020365898963064	1720.85009765625	861.4323	1720.85192871094	861.433227539063	2	29	1.1.1.3306.4	1	59.9159	332.0092	59.9748
1	222.68	222.68	59.9399983882904	56.4300000667572	55.1500022411346	IPI:IPI00220741.8	Gene_Symbol=SPTA1 Isoform 1 of Spectrin alpha chain, erythrocyte			0	99.0000009536743	TNGNGADLGDFLTLLAK	Deamidated(N)@2; Deamidated(N)@4		-0.0020365898963064	1720.85009765625	861.4323	1720.85192871094	861.433227539063	2	29	1.1.1.3309.4	1	60.0518	332.0092	59.9748
1	222.68	222.68	59.9399983882904	56.4300000667572	55.1500022411346	IPI:IPI00220741.8	Gene_Symbol=SPTA1 Isoform 1 of Spectrin alpha chain, erythrocyte			0	99.0000009536743	TNGNGADLGDFLTLLAK	Deamidated(N)@2; Deamidated(N)@4		-0.0020365898963064	1720.85009765625	861.4323	1720.85192871094	861.433227539063	2	20	1.1.1.3312.5	1	60.1896	332.0092	59.9748
1	222.68	222.68	59.9399983882904	56.4300000667572	55.1500022411346	IPI:IPI00220741.8	Gene_Symbol=SPTA1 Isoform 1 of Spectrin alpha chain, erythrocyte			0	99.0000009536743	TNGNGADLGDFLTLLAK	Deamidated(N)@2; Deamidated(N)@4		0.000282680004602298	1720.85229492188	861.4334	1720.85192871094	861.433227539063	2	26	1.1.1.3329.6	1	60.9576	297.9479	61.0082
1	222.68	222.68	59.9399983882904	56.4300000667572	55.1500022411346	IPI:IPI00220741.8	Gene_Symbol=SPTA1 Isoform 1 of Spectrin alpha chain, erythrocyte			0	99.0000009536743	TNGNGADLGDFLTLLAK	Deamidated(N)@2; Deamidated(N)@4		0.000282680004602298	1720.85229492188	861.4334	1720.85192871094	861.433227539063	2	29	1.1.1.3332.4	1	61.0937	297.9479	61.0082
1	222.68	222.68	59.9399983882904	56.4300000667572	55.1500022411346	IPI:IPI00220741.8	Gene_Symbol=SPTA1 Isoform 1 of Spectrin alpha chain, erythrocyte			0	99.0000009536743	TNGNGADLGDFLTLLAK	Deamidated(N)@2; Deamidated(N)@4		0.000893015007022768	1720.85290527344	861.4337	1720.85192871094	861.433227539063	2	30	1.1.1.3335.5	1	61.2297	407.4986	61.2803
1	222.68	222.68	59.9399983882904	56.4300000667572	55.1500022411346	IPI:IPI00220741.8	Gene_Symbol=SPTA1 Isoform 1 of Spectrin alpha chain, erythrocyte			0	99.0000009536743	TNGNGADLGDFLTLLAK	Deamidated(N)@2; Deamidated(N)@4		0.000893015007022768	1720.85290527344	861.4337	1720.85192871094	861.433227539063	2	31	1.1.1.3338.3	1	61.366	407.4986	61.2803
1	222.68	222.68	59.9399983882904	56.4300000667572	55.1500022411346	IPI:IPI00220741.8	Gene_Symbol=SPTA1 Isoform 1 of Spectrin alpha chain, erythrocyte			0	99.0000009536743	TNGNGADLGDFLTLLAK	Deamidated(N)@2; Deamidated(N)@4		0.00150334998033941	1720.853515625	861.434	1720.85192871094	861.433227539063	2	28	1.1.1.3341.5	1	61.4959	899.6797	61.6888
1	222.68	222.68	59.9399983882904	56.4300000667572	55.1500022411346	IPI:IPI00220741.8	Gene_Symbol=SPTA1 Isoform 1 of Spectrin alpha chain, erythrocyte			0	99.0000009536743	TNGNGADLGDFLTLLAK	Deamidated(N)@2; Deamidated(N)@4		0.00150334998033941	1720.853515625	861.434	1720.85192871094	861.433227539063	2	31	1.1.1.3344.6	1	61.6317	899.6797	61.6888
1	222.68	222.68	59.9399983882904	56.4300000667572	55.1500022411346	IPI:IPI00220741.8	Gene_Symbol=SPTA1 Isoform 1 of Spectrin alpha chain, erythrocyte			0	99.0000009536743	TNGNGADLGDFLTLLAK	Deamidated(N)@2; Deamidated(N)@4		0.00150334998033941	1720.853515625	861.434	1720.85192871094	861.433227539063	2	30	1.1.1.3347.8	1	61.7692	899.6797	61.6888
1	222.68	222.68	59.9399983882904	56.4300000667572	55.1500022411346	IPI:IPI00220741.8	Gene_Symbol=SPTA1 Isoform 1 of Spectrin alpha chain, erythrocyte			0	99.0000009536743	TNGNGADLGDFLTLLAK	Deamidated(N)@2; Deamidated(N)@4		0.00113714998587966	1720.85302734375	861.4338	1720.85192871094	861.433227539063	2	29	1.1.1.3357.4	1	62.2281	1530.328	62.3242
1	222.68	222.68	59.9399983882904	56.4300000667572	55.1500022411346	IPI:IPI00220741.8	Gene_Symbol=SPTA1 Isoform 1 of Spectrin alpha chain, erythrocyte			0	99.0000009536743	TNGNGADLGDFLTLLAK	Deamidated(N)@2; Deamidated(N)@4		-0.000421481992816553	1720.85168457031	574.6245	1720.85192871094	574.624572753906	3	19	1.1.1.3359.4	1	62.3107	416.5313	62.3242
1	222.68	222.68	59.9399983882904	56.4300000667572	55.1500022411346	IPI:IPI00220741.8	Gene_Symbol=SPTA1 Isoform 1 of Spectrin alpha chain, erythrocyte			0	99.0000009536743	TNGNGADLGDFLTLLAK	Deamidated(N)@2; Deamidated(N)@4		0.00113714998587966	1720.85302734375	861.4338	1720.85192871094	861.433227539063	2	31	1.1.1.3360.5	1	62.3644	1530.328	62.3242
1	222.68	222.68	59.9399983882904	56.4300000667572	55.1500022411346	IPI:IPI00220741.8	Gene_Symbol=SPTA1 Isoform 1 of Spectrin alpha chain, erythrocyte			0	99.0000009536743	TNGNGADLGDFLTLLAK	Deamidated(N)@2; Deamidated(N)@4		0.00113714998587966	1720.85302734375	861.4338	1720.85192871094	861.433227539063	2	28	1.1.1.3363.5	1	62.5004	1530.328	62.3242
1	222.68	222.68	59.9399983882904	56.4300000667572	55.1500022411346	IPI:IPI00220741.8	Gene_Symbol=SPTA1 Isoform 1 of Spectrin alpha chain, erythrocyte			0	99.0000009536743	TWLTVEVLER	Delta:H(2)C(2)@N-term	cleaved Y-T@N-term	0.00371666997671127	1270.69592285156	636.3552	1270.69213867188	636.353332519531	2	10	1.1.1.3063.8	1	48.969	87.9979	48.9959
1	222.68	222.68	59.9399983882904	56.4300000667572	55.1500022411346	IPI:IPI00220741.8	Gene_Symbol=SPTA1 Isoform 1 of Spectrin alpha chain, erythrocyte			0	99.0000009536743	VADDLLFEGLLTPEGAQIR			0.00232385005801916	2056.08642578125	686.3694	2056.083984375	686.36865234375	3	23	1.1.1.3171.7	1	53.8304	3493.269	53.8937
1	222.68	222.68	59.9399983882904	56.4300000667572	55.1500022411346	IPI:IPI00220741.8	Gene_Symbol=SPTA1 Isoform 1 of Spectrin alpha chain, erythrocyte			0	99.0000009536743	VADDLLFEGLLTPEGAQIR	Cation:Na(E)@8		0.000878312974236906	2078.06689453125	693.6962	2078.06591796875	693.695922851563	3	13	1.1.1.3173.10	1	53.9166	183.3744	53.8937
1	222.68	222.68	59.9399983882904	56.4300000667572	55.1500022411346	IPI:IPI00220741.8	Gene_Symbol=SPTA1 Isoform 1 of Spectrin alpha chain, erythrocyte			0	99.0000009536743	VADDLLFEGLLTPEGAQIR			0.00232385005801916	2056.08642578125	686.3694	2056.083984375	686.36865234375	3	21	1.1.1.3174.9	1	53.9649	3493.269	53.8937
1	222.68	222.68	59.9399983882904	56.4300000667572	55.1500022411346	IPI:IPI00220741.8	Gene_Symbol=SPTA1 Isoform 1 of Spectrin alpha chain, erythrocyte			0	99.0000009536743	VADDLLFEGLLTPEGAQIR			0.00232385005801916	2056.08642578125	686.3694	2056.083984375	686.36865234375	3	20	1.1.1.3182.4	1	54.3343	3709.428	53.849
1	222.68	222.68	59.9399983882904	56.4300000667572	55.1500022411346	IPI:IPI00220741.8	Gene_Symbol=SPTA1 Isoform 1 of Spectrin alpha chain, erythrocyte			0	99.0000009536743	VADDLLFEGLLTPEGAQIR	Delta:H(2)C(2)@N-term		-0.00150059000588953	2082.09814453125	695.04	2082.099609375	695.04052734375	3	20	1.1.1.3321.4	1	60.5907	218.6661	60.56
1	222.68	222.68	59.9399983882904	56.4300000667572	55.1500022411346	IPI:IPI00220741.8	Gene_Symbol=SPTA1 Isoform 1 of Spectrin alpha chain, erythrocyte			0	99.0000009536743	VADDLLFEGLLTPEGAQIR			0.00232385005801916	2056.08642578125	686.3694	2056.083984375	686.36865234375	3	15	1.1.1.3177.7	1	54.0899	3493.269	53.8937
1	222.68	222.68	59.9399983882904	56.4300000667572	55.1500022411346	IPI:IPI00220741.8	Gene_Symbol=SPTA1 Isoform 1 of Spectrin alpha chain, erythrocyte			0	99.0000009536743	VEAADHQGIVPAVY		cleaved Y-V@C-term	-0.00231163995340467	1467.73352050781	734.874	1467.73583984375	734.875183105469	2	15	1.1.1.2544.17	1	26.2089	3980.802	26.2645
1	222.68	222.68	59.9399983882904	56.4300000667572	55.1500022411346	IPI:IPI00220741.8	Gene_Symbol=SPTA1 Isoform 1 of Spectrin alpha chain, erythrocyte			0	95.9500014781952	VILENIASHEPR			-0.00380216003395617	1376.7373046875	459.9197	1376.7412109375	459.921020507813	3	12	1.1.1.2483.5	1	23.4909	9032.234	23.3913
1	222.68	222.68	59.9399983882904	56.4300000667572	55.1500022411346	IPI:IPI00220741.8	Gene_Symbol=SPTA1 Isoform 1 of Spectrin alpha chain, erythrocyte			0	99.0000009536743	VLETAEEIQER			-0.00251481006853282	1315.65942382813	658.837	1315.66198730469	658.838256835938	2	19	1.1.1.2434.17	0	21.3385	6541.602	21.3948
1	222.68	222.68	59.9399983882904	56.4300000667572	55.1500022411346	IPI:IPI00220741.8	Gene_Symbol=SPTA1 Isoform 1 of Spectrin alpha chain, erythrocyte			0	99.0000009536743	VMALYDFQAR			0.00301117007620633	1212.59912109375	607.3068	1212.59606933594	607.305358886719	2	12	1.1.1.2676.5	1	31.9616	1138.35	31.8627
1	222.68	222.68	59.9399983882904	56.4300000667572	55.1500022411346	IPI:IPI00220741.8	Gene_Symbol=SPTA1 Isoform 1 of Spectrin alpha chain, erythrocyte			0	99.0000009536743	VMALYDFQAR	Oxidation(M)@2		-0.00294395000673831	1228.58801269531	615.3013	1228.59106445313	615.302795410156	2	12	1.1.1.2549.7	1	26.4106	745.7711	26.4391
1	222.68	222.68	59.9399983882904	56.4300000667572	55.1500022411346	IPI:IPI00220741.8	Gene_Symbol=SPTA1 Isoform 1 of Spectrin alpha chain, erythrocyte			0	99.0000009536743	VQNVCAQGEDILNK	Methylthio(C)@5		-0.00282960990443826	1575.73571777344	788.8751	1575.73852539063	788.876525878906	2	24	1.1.1.2658.14	1	31.2025	4084.414	31.2544
1	222.68	222.68	59.9399983882904	56.4300000667572	55.1500022411346	IPI:IPI00220741.8	Gene_Symbol=SPTA1 Isoform 1 of Spectrin alpha chain, erythrocyte			0	99.0000009536743	VTILGETAER			-0.00228381995111704	1087.58508300781	544.7998	1087.58728027344	544.800964355469	2	15	1.1.1.2481.10	1	23.4113	7076.036	23.3044
1	222.68	222.68	59.9399983882904	56.4300000667572	55.1500022411346	IPI:IPI00220741.8	Gene_Symbol=SPTA1 Isoform 1 of Spectrin alpha chain, erythrocyte			0	99.0000009536743	VVEVNQYANECAEENHPDLPLIQSK	Methylthio(C)@11		0.00525243021547794	2884.34228515625	962.4547	2884.33715820313	962.453002929688	3	17	1.1.1.2779.15	1	36.4954	1819.801	36.6415
1	222.68	222.68	59.9399983882904	56.4300000667572	55.1500022411346	IPI:IPI00220741.8	Gene_Symbol=SPTA1 Isoform 1 of Spectrin alpha chain, erythrocyte			0	99.0000009536743	YSTIGLAQQWDQLY		cleaved Y-Q@C-term	0.000838169013150036	1684.81042480469	843.4125	1684.80969238281	843.412109375	2	20	1.1.1.3104.12	1	50.8258	2205.094	50.9348
1	222.68	222.68	59.9399983882904	56.4300000667572	55.1500022411346	IPI:IPI00220741.8	Gene_Symbol=SPTA1 Isoform 1 of Spectrin alpha chain, erythrocyte			0	99.0000009536743	YSTIGLAQQWDQLY		cleaved Y-Q@C-term	0.000838169013150036	1684.81042480469	843.4125	1684.80969238281	843.412109375	2	22	1.1.1.3107.12	1	50.9599	2205.094	50.9348
1	222.68	222.68	59.9399983882904	56.4300000667572	55.1500022411346	IPI:IPI00220741.8	Gene_Symbol=SPTA1 Isoform 1 of Spectrin alpha chain, erythrocyte			0	69.42999958992	YSTIGLAQQWDQLY		cleaved Y-Q@C-term	0.000838169013150036	1684.81042480469	843.4125	1684.80969238281	843.412109375	2	8	1.1.1.3113.16	1	51.2381	2205.094	50.9348
1	222.68	222.68	59.9399983882904	56.4300000667572	55.1500022411346	IPI:IPI00220741.8	Gene_Symbol=SPTA1 Isoform 1 of Spectrin alpha chain, erythrocyte			0	99.0000009536743	YSTIGLAQQWDQLYQLGLR			0.00066828599665314	2252.15966796875	751.7272	2252.15893554688	751.726928710938	3	17	1.1.1.3218.10	1	55.9249	544.8734	55.9918
2	191.93	191.93	58.4500014781952	52.4900019168854	50.1699984073639	IPI:IPI00914949.1; IPI:IPI00216704.9	Gene_Symbol=SPTB Spectrin, beta, erythrocytic (Includes spherocytosis, clinical type I) variant (Fragment); Gene_Symbol=SPTB Isoform 2 of Spectrin beta chain, erythrocyte			2	99.0000009536743	AHLLSAEFGK			-0.00100142997689545	1071.5703125	358.1974	1071.5712890625	358.197692871094	3	13	1.1.1.2463.2	1	22.6042	2874.028	22.6411
2	191.93	191.93	58.4500014781952	52.4900019168854	50.1699984073639	IPI:IPI00914949.1; IPI:IPI00216704.9	Gene_Symbol=SPTB Spectrin, beta, erythrocytic (Includes spherocytosis, clinical type I) variant (Fragment); Gene_Symbol=SPTB Isoform 2 of Spectrin beta chain, erythrocyte			2	99.0000009536743	ALEDLAQELEKENYHDQKR		missed K-E@11; missed K-R@18	0.00467640021815896	2328.13940429688	583.0421	2328.13452148438	583.040954589844	4	18	1.1.1.2581.9	1	27.8125	1173.747	27.8824
2	191.93	191.93	58.4500014781952	52.4900019168854	50.1699984073639	IPI:IPI00914949.1; IPI:IPI00216704.9	Gene_Symbol=SPTB Spectrin, beta, erythrocytic (Includes spherocytosis, clinical type I) variant (Fragment); Gene_Symbol=SPTB Isoform 2 of Spectrin beta chain, erythrocyte			2	99.0000009536743	AQEASVLLR			-0.000806752999778837	985.554870605469	493.7847	985.5556640625	493.785095214844	2	14	1.1.1.2459.8	1	22.4355	2466.506	22.4624
2	191.93	191.93	58.4500014781952	52.4900019168854	50.1699984073639	IPI:IPI00914949.1; IPI:IPI00216704.9	Gene_Symbol=SPTB Spectrin, beta, erythrocytic (Includes spherocytosis, clinical type I) variant (Fragment); Gene_Symbol=SPTB Isoform 2 of Spectrin beta chain, erythrocyte			2	99.0000009536743	AQGLLSAGHPEGEQIIR			-0.00163891003467143	1774.93078613281	592.6509	1774.9326171875	592.651489257813	3	20	1.1.1.2494.15	1	23.993	4526.636	24.0082
2	191.93	191.93	58.4500014781952	52.4900019168854	50.1699984073639	IPI:IPI00914949.1; IPI:IPI00216704.9	Gene_Symbol=SPTB Spectrin, beta, erythrocytic (Includes spherocytosis, clinical type I) variant (Fragment); Gene_Symbol=SPTB Isoform 2 of Spectrin beta chain, erythrocyte			2	99.0000009536743	AWESLEEAEYR			0.00457970984280109	1381.61962890625	691.8171	1381.61499023438	691.814758300781	2	18	1.1.1.2567.11	1	27.2022	830.763	27.2208
2	191.93	191.93	58.4500014781952	52.4900019168854	50.1699984073639	IPI:IPI00914949.1; IPI:IPI00216704.9	Gene_Symbol=SPTB Spectrin, beta, erythrocytic (Includes spherocytosis, clinical type I) variant (Fragment); Gene_Symbol=SPTB Isoform 2 of Spectrin beta chain, erythrocyte			2	99.0000009536743	DASVAEAWLIAQEPY		cleaved Y-L@C-term	-0.0013274799566716	1661.79223632813	831.9034	1661.79370117188	831.904113769531	2	15	1.1.1.3179.7	1	54.1901	225.9553	54.296
2	191.93	191.93	58.4500014781952	52.4900019168854	50.1699984073639	IPI:IPI00914949.1; IPI:IPI00216704.9	Gene_Symbol=SPTB Spectrin, beta, erythrocytic (Includes spherocytosis, clinical type I) variant (Fragment); Gene_Symbol=SPTB Isoform 2 of Spectrin beta chain, erythrocyte			2	99.0000009536743	DASVAEAWLIAQEPYLASGDFGHTVDSVEK			0.00394116993993521	3204.53002929688	1069.184	3204.52514648438	1069.18237304688	3	24	1.1.1.3197.9	1	54.9876	365.0703	54.9978
2	191.93	191.93	58.4500014781952	52.4900019168854	50.1699984073639	IPI:IPI00914949.1; IPI:IPI00216704.9	Gene_Symbol=SPTB Spectrin, beta, erythrocytic (Includes spherocytosis, clinical type I) variant (Fragment); Gene_Symbol=SPTB Isoform 2 of Spectrin beta chain, erythrocyte			2	99.0000009536743	DLAGIIAIQR			-0.000175527005922049	1068.62902832031	535.3218	1068.62915039063	535.321838378906	2	15	1.1.1.2729.8	1	34.2922	4624.051	34.1874
2	191.93	191.93	58.4500014781952	52.4900019168854	50.1699984073639	IPI:IPI00914949.1; IPI:IPI00216704.9	Gene_Symbol=SPTB Spectrin, beta, erythrocytic (Includes spherocytosis, clinical type I) variant (Fragment); Gene_Symbol=SPTB Isoform 2 of Spectrin beta chain, erythrocyte			2	99.0000009536743	DLEDETLWVEER			0.00181747996248305	1532.70129394531	767.3579	1532.69946289063	767.356994628906	2	17	1.1.1.2794.12	1	37.1508	1452.673	37.258
2	191.93	191.93	58.4500014781952	52.4900019168854	50.1699984073639	IPI:IPI00914949.1; IPI:IPI00216704.9	Gene_Symbol=SPTB Spectrin, beta, erythrocytic (Includes spherocytosis, clinical type I) variant (Fragment); Gene_Symbol=SPTB Isoform 2 of Spectrin beta chain, erythrocyte			2	99.0000009536743	DVSSVELLMK			0.000777044973801821	1119.58532714844	560.7999	1119.58459472656	560.799560546875	2	14	1.1.1.2695.7	1	32.8005	1633.783	32.8736
2	191.93	191.93	58.4500014781952	52.4900019168854	50.1699984073639	IPI:IPI00914949.1; IPI:IPI00216704.9	Gene_Symbol=SPTB Spectrin, beta, erythrocytic (Includes spherocytosis, clinical type I) variant (Fragment); Gene_Symbol=SPTB Isoform 2 of Spectrin beta chain, erythrocyte			2	99.0000009536743	EKEQIYSSLDYGK		missed K-E@2	0.00369412009604275	1558.75500488281	520.5923	1558.75146484375	520.591125488281	3	16	1.1.1.2458.9	1	22.3922	1109.627	22.3722
2	191.93	191.93	58.4500014781952	52.4900019168854	50.1699984073639	IPI:IPI00914949.1; IPI:IPI00216704.9	Gene_Symbol=SPTB Spectrin, beta, erythrocytic (Includes spherocytosis, clinical type I) variant (Fragment); Gene_Symbol=SPTB Isoform 2 of Spectrin beta chain, erythrocyte			2	99.0000009536743	ELHLLGVQVQQFQDVATR			-0.00686067016795278	2080.099609375	694.3738	2080.1064453125	694.376098632813	3	20	1.1.1.2812.4	1	37.927	1693.299	37.8728
2	191.93	191.93	58.4500014781952	52.4900019168854	50.1699984073639	IPI:IPI00914949.1; IPI:IPI00216704.9	Gene_Symbol=SPTB Spectrin, beta, erythrocytic (Includes spherocytosis, clinical type I) variant (Fragment); Gene_Symbol=SPTB Isoform 2 of Spectrin beta chain, erythrocyte			2	99.0000009536743	ELPEDVGLDASTAESFHR			-0.00382401002570987	1971.91369628906	658.3118	1971.91735839844	658.313049316406	3	18	1.1.1.2583.17	1	27.9154	926.7559	27.8377
2	191.93	191.93	58.4500014781952	52.4900019168854	50.1699984073639	IPI:IPI00914949.1; IPI:IPI00216704.9	Gene_Symbol=SPTB Spectrin, beta, erythrocytic (Includes spherocytosis, clinical type I) variant (Fragment); Gene_Symbol=SPTB Isoform 2 of Spectrin beta chain, erythrocyte			2	99.0000009536743	ELVASSPEMGQDFDHVTLLR			0.00679842988029122	2243.095703125	748.7059	2243.08911132813	748.703674316406	3	21	1.1.1.2766.11	1	35.9233	1890.769	35.9888
2	191.93	191.93	58.4500014781952	52.4900019168854	50.1699984073639	IPI:IPI00914949.1; IPI:IPI00216704.9	Gene_Symbol=SPTB Spectrin, beta, erythrocytic (Includes spherocytosis, clinical type I) variant (Fragment); Gene_Symbol=SPTB Isoform 2 of Spectrin beta chain, erythrocyte			2	99.0000009536743	ELYQQVVAQADLR			-0.00183948001358658	1531.79772949219	766.9061	1531.79943847656	766.906982421875	2	22	1.1.1.2647.5	1	30.7145	1335.841	30.7347
2	191.93	191.93	58.4500014781952	52.4900019168854	50.1699984073639	IPI:IPI00914949.1; IPI:IPI00216704.9	Gene_Symbol=SPTB Spectrin, beta, erythrocytic (Includes spherocytosis, clinical type I) variant (Fragment); Gene_Symbol=SPTB Isoform 2 of Spectrin beta chain, erythrocyte			2	99.0000009536743	EQEVSAAWQALLDACAGR	Methylthio(C)@15		-0.00335535989142954	1962.88952636719	655.3038	1962.89282226563	655.304870605469	3	21	1.1.1.3436.3	1	65.0644	126.8208	65.0249
2	191.93	191.93	58.4500014781952	52.4900019168854	50.1699984073639	IPI:IPI00914949.1; IPI:IPI00216704.9	Gene_Symbol=SPTB Spectrin, beta, erythrocytic (Includes spherocytosis, clinical type I) variant (Fragment); Gene_Symbol=SPTB Isoform 2 of Spectrin beta chain, erythrocyte			2	99.0000009536743	EQIYSSLDYGK			0.00133408000692725	1301.615234375	651.8149	1301.61389160156	651.814270019531	2	15	1.1.1.2498.15	1	24.1695	1423.328	24.1848
2	191.93	191.93	58.4500014781952	52.4900019168854	50.1699984073639	IPI:IPI00914949.1; IPI:IPI00216704.9	Gene_Symbol=SPTB Spectrin, beta, erythrocytic (Includes spherocytosis, clinical type I) variant (Fragment); Gene_Symbol=SPTB Isoform 2 of Spectrin beta chain, erythrocyte			2	99.0000009536743	ETDDLEQWISEK			-9.87386010820046E-05	1491.6728515625	746.8437	1491.67297363281	746.84375	2	18	1.1.1.2781.10	1	36.5742	1860.288	36.6853
2	191.93	191.93	58.4500014781952	52.4900019168854	50.1699984073639	IPI:IPI00914949.1; IPI:IPI00216704.9	Gene_Symbol=SPTB Spectrin, beta, erythrocytic (Includes spherocytosis, clinical type I) variant (Fragment); Gene_Symbol=SPTB Isoform 2 of Spectrin beta chain, erythrocyte			2	99.0000009536743	EVSAQWDQLK			-0.00139442994259298	1202.59191894531	602.3032	1202.59313964844	602.303833007813	2	17	1.1.1.2517.16	1	24.9997	2900.617	25.0133
2	191.93	191.93	58.4500014781952	52.4900019168854	50.1699984073639	IPI:IPI00914949.1; IPI:IPI00216704.9	Gene_Symbol=SPTB Spectrin, beta, erythrocytic (Includes spherocytosis, clinical type I) variant (Fragment); Gene_Symbol=SPTB Isoform 2 of Spectrin beta chain, erythrocyte			2	99.0000009536743	FAALEKPTTLELK			-0.00308286002837121	1459.82556152344	487.6158	1459.82861328125	487.616821289063	3	21	1.1.1.2538.7	1	25.9226	5329.093	25.9511
2	191.93	191.93	58.4500014781952	52.4900019168854	50.1699984073639	IPI:IPI00914949.1; IPI:IPI00216704.9	Gene_Symbol=SPTB Spectrin, beta, erythrocytic (Includes spherocytosis, clinical type I) variant (Fragment); Gene_Symbol=SPTB Isoform 2 of Spectrin beta chain, erythrocyte			2	99.0000009536743	FANSLTGVQQQLQAF		cleaved F-S@C-term	0.00164461997337639	1650.83825683594	826.4264	1650.83654785156	826.425537109375	2	20	1.1.1.2989.13	1	45.7007	786.6533	45.7643
2	191.93	191.93	58.4500014781952	52.4900019168854	50.1699984073639	IPI:IPI00914949.1; IPI:IPI00216704.9	Gene_Symbol=SPTB Spectrin, beta, erythrocytic (Includes spherocytosis, clinical type I) variant (Fragment); Gene_Symbol=SPTB Isoform 2 of Spectrin beta chain, erythrocyte			2	99.0000009536743	FDILDQEMK			-0.00264511001296341	1137.53503417969	569.7748	1137.53759765625	569.776062011719	2	13	1.1.1.2667.8	1	31.5751	2366.648	31.6456
2	191.93	191.93	58.4500014781952	52.4900019168854	50.1699984073639	IPI:IPI00914949.1; IPI:IPI00216704.9	Gene_Symbol=SPTB Spectrin, beta, erythrocytic (Includes spherocytosis, clinical type I) variant (Fragment); Gene_Symbol=SPTB Isoform 2 of Spectrin beta chain, erythrocyte			2	99.0000009536743	FFWEMDEAESWIK			-0.000199332003830932	1716.74926757813	859.3819	1716.74938964844	859.381958007813	2	21	1.1.1.3193.6	1	54.7991	330.6711	54.8633
2	191.93	191.93	58.4500014781952	52.4900019168854	50.1699984073639	IPI:IPI00914949.1; IPI:IPI00216704.9	Gene_Symbol=SPTB Spectrin, beta, erythrocytic (Includes spherocytosis, clinical type I) variant (Fragment); Gene_Symbol=SPTB Isoform 2 of Spectrin beta chain, erythrocyte			2	99.0000009536743	FLDLLEPLGR			0.000518178974743932	1171.66064453125	586.8376	1171.66015625	586.837341308594	2	14	1.1.1.3061.8	1	48.8788	3257.022	49.0408
2	191.93	191.93	58.4500014781952	52.4900019168854	50.1699984073639	IPI:IPI00914949.1; IPI:IPI00216704.9	Gene_Symbol=SPTB Spectrin, beta, erythrocytic (Includes spherocytosis, clinical type I) variant (Fragment); Gene_Symbol=SPTB Isoform 2 of Spectrin beta chain, erythrocyte			2	99.0000009536743	FQIQDIVVQTQEGR			4.97213986818679E-05	1659.85803222656	830.9363	1659.85803222656	830.936279296875	2	20	1.1.1.2761.16	1	35.7137	1414.495	35.6372
2	191.93	191.93	58.4500014781952	52.4900019168854	50.1699984073639	IPI:IPI00914949.1; IPI:IPI00216704.9	Gene_Symbol=SPTB Spectrin, beta, erythrocytic (Includes spherocytosis, clinical type I) variant (Fragment); Gene_Symbol=SPTB Isoform 2 of Spectrin beta chain, erythrocyte			2	99.0000009536743	GLDAHLEQIFQEAHGMVAR			-0.00359816011041403	2121.0390625	708.0203	2121.04248046875	708.021484375	3	22	1.1.1.2937.6	1	43.4009	530.3018	43.2956
2	191.93	191.93	58.4500014781952	52.4900019168854	50.1699984073639	IPI:IPI00914949.1; IPI:IPI00216704.9	Gene_Symbol=SPTB Spectrin, beta, erythrocytic (Includes spherocytosis, clinical type I) variant (Fragment); Gene_Symbol=SPTB Isoform 2 of Spectrin beta chain, erythrocyte			2	99.0000009536743	GNLEVLLF		cleaved F-T@C-term	-0.00208726990967989	903.504455566406	452.7595	903.506591796875	452.760559082031	2	11	1.1.1.3196.3	1	54.9207	336.0791	54.7756
2	191.93	191.93	58.4500014781952	52.4900019168854	50.1699984073639	IPI:IPI00914949.1; IPI:IPI00216704.9	Gene_Symbol=SPTB Spectrin, beta, erythrocytic (Includes spherocytosis, clinical type I) variant (Fragment); Gene_Symbol=SPTB Isoform 2 of Spectrin beta chain, erythrocyte			2	99.0000009536743	GQQLVEAAEIDCQDLEER	Methylthio(C)@12		-0.00449497019872069	2090.92041015625	697.9807	2090.9248046875	697.982238769531	3	20	1.1.1.3003.7	1	46.3116	1025.793	46.4275
2	191.93	191.93	58.4500014781952	52.4900019168854	50.1699984073639	IPI:IPI00914949.1; IPI:IPI00216704.9	Gene_Symbol=SPTB Spectrin, beta, erythrocytic (Includes spherocytosis, clinical type I) variant (Fragment); Gene_Symbol=SPTB Isoform 2 of Spectrin beta chain, erythrocyte			2	99.0000009536743	GVMEHLEQQAQGFPEEFR			0.00294822989962995	2130.982421875	711.3347	2130.97924804688	711.333679199219	3	20	1.1.1.2824.8	1	38.4629	1786.972	38.223
2	191.93	191.93	58.4500014781952	52.4900019168854	50.1699984073639	IPI:IPI00914949.1; IPI:IPI00216704.9	Gene_Symbol=SPTB Spectrin, beta, erythrocytic (Includes spherocytosis, clinical type I) variant (Fragment); Gene_Symbol=SPTB Isoform 2 of Spectrin beta chain, erythrocyte			2	99.0000009536743	GYQPCDPQVIQDR	Methylthio(C)@5		-0.000243011993006803	1563.68090820313	782.8477	1563.68103027344	782.847778320313	2	19	1.1.1.2572.7	1	27.4194	1500.161	27.4818
2	191.93	191.93	58.4500014781952	52.4900019168854	50.1699984073639	IPI:IPI00914949.1; IPI:IPI00216704.9	Gene_Symbol=SPTB Spectrin, beta, erythrocytic (Includes spherocytosis, clinical type I) variant (Fragment); Gene_Symbol=SPTB Isoform 2 of Spectrin beta chain, erythrocyte			2	99.0000009536743	HKDFLEELEESR		missed K-D@2	0.00150868995115161	1530.73291015625	511.2516	1530.7314453125	511.251098632813	3	18	1.1.1.2641.5	1	30.4502	1899.387	30.4754
2	191.93	191.93	58.4500014781952	52.4900019168854	50.1699984073639	IPI:IPI00914949.1; IPI:IPI00216704.9	Gene_Symbol=SPTB Spectrin, beta, erythrocytic (Includes spherocytosis, clinical type I) variant (Fragment); Gene_Symbol=SPTB Isoform 2 of Spectrin beta chain, erythrocyte			2	99.0000009536743	HLLEVEDLLQK			-0.000890917028300464	1335.73901367188	446.2536	1335.73986816406	446.253875732422	3	15	1.1.1.2728.4	1	34.2415	1584.649	34.319
2	191.93	191.93	58.4500014781952	52.4900019168854	50.1699984073639	IPI:IPI00914949.1; IPI:IPI00216704.9	Gene_Symbol=SPTB Spectrin, beta, erythrocytic (Includes spherocytosis, clinical type I) variant (Fragment); Gene_Symbol=SPTB Isoform 2 of Spectrin beta chain, erythrocyte			2	99.0000009536743	HNLEHAFNVAER			0.00129309005569667	1435.69689941406	479.5729	1435.69567871094	479.572509765625	3	20	1.1.1.2400.8	1	19.8323	5190.994	19.9031
2	191.93	191.93	58.4500014781952	52.4900019168854	50.1699984073639	IPI:IPI00914949.1; IPI:IPI00216704.9	Gene_Symbol=SPTB Spectrin, beta, erythrocytic (Includes spherocytosis, clinical type I) variant (Fragment); Gene_Symbol=SPTB Isoform 2 of Spectrin beta chain, erythrocyte			2	99.0000009536743	HRELPEDVGLDASTAESFHR		missed R-E@2	-0.0012064699549228	2265.076171875	567.2763	2265.07739257813	567.276611328125	4	22	1.1.1.2485.19	1	23.6033	1000.845	23.6119
2	191.93	191.93	58.4500014781952	52.4900019168854	50.1699984073639	IPI:IPI00914949.1; IPI:IPI00216704.9	Gene_Symbol=SPTB Spectrin, beta, erythrocytic (Includes spherocytosis, clinical type I) variant (Fragment); Gene_Symbol=SPTB Isoform 2 of Spectrin beta chain, erythrocyte			2	99.0000009536743	HRPDLIDFDK			0.00187935004942119	1254.63757324219	419.2198	1254.6357421875	419.219177246094	3	14	1.1.1.2463.6	1	22.6109	727.1304	22.6411
2	191.93	191.93	58.4500014781952	52.4900019168854	50.1699984073639	IPI:IPI00914949.1; IPI:IPI00216704.9	Gene_Symbol=SPTB Spectrin, beta, erythrocytic (Includes spherocytosis, clinical type I) variant (Fragment); Gene_Symbol=SPTB Isoform 2 of Spectrin beta chain, erythrocyte			2	99.0000009536743	IHCLENVDK	Methylthio(C)@3		-0.00123298005200922	1115.50903320313	558.7618	1115.51037597656	558.762451171875	2	15	1.1.1.2441.12	1	21.6376	824.9602	21.6578
2	191.93	191.93	58.4500014781952	52.4900019168854	50.1699984073639	IPI:IPI00914949.1; IPI:IPI00216704.9	Gene_Symbol=SPTB Spectrin, beta, erythrocytic (Includes spherocytosis, clinical type I) variant (Fragment); Gene_Symbol=SPTB Isoform 2 of Spectrin beta chain, erythrocyte			2	99.0000009536743	IKEVSAQWDQLK		missed K-E@2	-0.00681761000305414	1443.76538085938	482.2624	1443.77221679688	482.264678955078	3	18	1.1.1.2488.10	1	23.7233	628.3932	23.7468
2	191.93	191.93	58.4500014781952	52.4900019168854	50.1699984073639	IPI:IPI00914949.1; IPI:IPI00216704.9	Gene_Symbol=SPTB Spectrin, beta, erythrocytic (Includes spherocytosis, clinical type I) variant (Fragment); Gene_Symbol=SPTB Isoform 2 of Spectrin beta chain, erythrocyte			2	99.0000009536743	ISHLEQCFEELSNMAAGR	Methylthio(C)@7		-0.00250442000105977	2079.9150390625	694.3123	2079.91772460938	694.313171386719	3	21	1.1.1.3248.4	1	57.2991	344.1499	57.259
2	191.93	191.93	58.4500014781952	52.4900019168854	50.1699984073639	IPI:IPI00914949.1; IPI:IPI00216704.9	Gene_Symbol=SPTB Spectrin, beta, erythrocytic (Includes spherocytosis, clinical type I) variant (Fragment); Gene_Symbol=SPTB Isoform 2 of Spectrin beta chain, erythrocyte			2	99.0000009536743	KEELGELFAQVPSMGEEGGDADLSIEKR		missed K-E@1; missed K-R@27	-0.0157408993691206	3033.44409179688	759.3683	3033.46020507813	759.372314453125	4	19	1.1.1.2845.8	1	39.3776	503.6304	39.4044
2	191.93	191.93	58.4500014781952	52.4900019168854	50.1699984073639	IPI:IPI00914949.1; IPI:IPI00216704.9	Gene_Symbol=SPTB Spectrin, beta, erythrocytic (Includes spherocytosis, clinical type I) variant (Fragment); Gene_Symbol=SPTB Isoform 2 of Spectrin beta chain, erythrocyte			2	99.0000009536743	KFANSLTGVQQQLQAF		cleaved F-S@C-term; missed K-F@1	-0.00552506977692246	1778.92602539063	890.4703	1778.93151855469	890.473022460938	2	23	1.1.1.2829.9	1	38.6886	714.1498	38.7104
2	191.93	191.93	58.4500014781952	52.4900019168854	50.1699984073639	IPI:IPI00914949.1; IPI:IPI00216704.9	Gene_Symbol=SPTB Spectrin, beta, erythrocytic (Includes spherocytosis, clinical type I) variant (Fragment); Gene_Symbol=SPTB Isoform 2 of Spectrin beta chain, erythrocyte			2	99.0000009536743	KFEDFLGSMENNR	Oxidation(M)@9	missed K-F@1	0.00354252988472581	1601.71813964844	534.9133	1601.71435546875	534.912048339844	3	15	1.1.1.2510.6	1	24.6759	697.1232	24.6626
2	191.93	191.93	58.4500014781952	52.4900019168854	50.1699984073639	IPI:IPI00914949.1; IPI:IPI00216704.9	Gene_Symbol=SPTB Spectrin, beta, erythrocytic (Includes spherocytosis, clinical type I) variant (Fragment); Gene_Symbol=SPTB Isoform 2 of Spectrin beta chain, erythrocyte			2	99.0000009536743	KHEAIETDTAAYEER		missed K-H@1	4.42423006461468E-05	1761.81701660156	588.2796	1761.81701660156	588.279602050781	3	24	1.1.1.2360.11	1	18.0901	1808.579	18.1019
2	191.93	191.93	58.4500014781952	52.4900019168854	50.1699984073639	IPI:IPI00914949.1; IPI:IPI00216704.9	Gene_Symbol=SPTB Spectrin, beta, erythrocytic (Includes spherocytosis, clinical type I) variant (Fragment); Gene_Symbol=SPTB Isoform 2 of Spectrin beta chain, erythrocyte			2	99.0000009536743	KKHEAIETDTAAYEER		missed K-K@1; missed K-H@2	0.00111161998938769	1889.91296386719	473.4855	1889.91186523438	473.485260009766	4	17	1.1.1.2329.4	1	16.7049	882.2819	16.7631
2	191.93	191.93	58.4500014781952	52.4900019168854	50.1699984073639	IPI:IPI00914949.1; IPI:IPI00216704.9	Gene_Symbol=SPTB Spectrin, beta, erythrocytic (Includes spherocytosis, clinical type I) variant (Fragment); Gene_Symbol=SPTB Isoform 2 of Spectrin beta chain, erythrocyte			2	99.0000009536743	KNQTLQNEILGHTPR		missed K-N@1	0.00802796985954046	1747.94091796875	437.9925	1747.93298339844	437.990509033203	4	15	1.1.1.2471.5	1	22.9685	540.9288	22.9113
2	191.93	191.93	58.4500014781952	52.4900019168854	50.1699984073639	IPI:IPI00914949.1; IPI:IPI00216704.9	Gene_Symbol=SPTB Spectrin, beta, erythrocytic (Includes spherocytosis, clinical type I) variant (Fragment); Gene_Symbol=SPTB Isoform 2 of Spectrin beta chain, erythrocyte			2	99.0000009536743	LASGDFGHTVDSVEK		cleaved Y-L@N-term	0.00150399003177881	1560.74353027344	521.2551	1560.74194335938	521.254638671875	3	17	1.1.1.2452.11	1	22.1263	1773.916	22.1482
2	191.93	191.93	58.4500014781952	52.4900019168854	50.1699984073639	IPI:IPI00914949.1; IPI:IPI00216704.9	Gene_Symbol=SPTB Spectrin, beta, erythrocytic (Includes spherocytosis, clinical type I) variant (Fragment); Gene_Symbol=SPTB Isoform 2 of Spectrin beta chain, erythrocyte			2	99.0000009536743	LEGLDTGWNALGR			0.00398591998964548	1400.70886230469	701.3617	1400.70483398438	701.359680175781	2	21	1.1.1.2742.10	1	34.8637	2579.488	34.8004
2	191.93	191.93	58.4500014781952	52.4900019168854	50.1699984073639	IPI:IPI00914949.1; IPI:IPI00216704.9	Gene_Symbol=SPTB Spectrin, beta, erythrocytic (Includes spherocytosis, clinical type I) variant (Fragment); Gene_Symbol=SPTB Isoform 2 of Spectrin beta chain, erythrocyte			2	99.0000009536743	LETTLALQK			-0.00566203985363245	1015.58569335938	508.8001	1015.59136962891	508.802947998047	2	14	1.1.1.2469.9	1	22.8861	3708.693	22.8212
2	191.93	191.93	58.4500014781952	52.4900019168854	50.1699984073639	IPI:IPI00914949.1; IPI:IPI00216704.9	Gene_Symbol=SPTB Spectrin, beta, erythrocytic (Includes spherocytosis, clinical type I) variant (Fragment); Gene_Symbol=SPTB Isoform 2 of Spectrin beta chain, erythrocyte			2	99.0000009536743	LFQDMLHSIDWMDEIK			-0.000363711005775258	2019.943359375	674.3217	2019.943359375	674.32177734375	3	21	1.1.1.3189.6	1	54.625	866.5034	54.5147
2	191.93	191.93	58.4500014781952	52.4900019168854	50.1699984073639	IPI:IPI00914949.1; IPI:IPI00216704.9	Gene_Symbol=SPTB Spectrin, beta, erythrocytic (Includes spherocytosis, clinical type I) variant (Fragment); Gene_Symbol=SPTB Isoform 2 of Spectrin beta chain, erythrocyte			2	99.0000009536743	LGHLQSSWDR			-0.00163596996571869	1197.58740234375	400.2031	1197.58911132813	400.203643798828	3	14	1.1.1.2422.2	1	20.785	2213.202	20.822
2	191.93	191.93	58.4500014781952	52.4900019168854	50.1699984073639	IPI:IPI00914949.1; IPI:IPI00216704.9	Gene_Symbol=SPTB Spectrin, beta, erythrocytic (Includes spherocytosis, clinical type I) variant (Fragment); Gene_Symbol=SPTB Isoform 2 of Spectrin beta chain, erythrocyte			2	99.0000009536743	LIAQEPYLASGDFGHTVDSVEK		cleaved W-L@N-term	-0.00250366004183888	2375.16235351563	792.728	2375.16455078125	792.728759765625	3	20	1.1.1.2664.13	1	31.456	702.9777	31.4712
2	191.93	191.93	58.4500014781952	52.4900019168854	50.1699984073639	IPI:IPI00914949.1; IPI:IPI00216704.9	Gene_Symbol=SPTB Spectrin, beta, erythrocytic (Includes spherocytosis, clinical type I) variant (Fragment); Gene_Symbol=SPTB Isoform 2 of Spectrin beta chain, erythrocyte			2	99.0000009536743	LIDAGHSEAATIAEWK			-0.00424676993861794	1710.85327148438	571.2917	1710.85766601563	571.293151855469	3	23	1.1.1.2559.9	1	26.8488	2190.953	26.874
2	191.93	191.93	58.4500014781952	52.4900019168854	50.1699984073639	IPI:IPI00914949.1; IPI:IPI00216704.9	Gene_Symbol=SPTB Spectrin, beta, erythrocytic (Includes spherocytosis, clinical type I) variant (Fragment); Gene_Symbol=SPTB Isoform 2 of Spectrin beta chain, erythrocyte			2	99.0000009536743	LLEVLSGEMLPKPTK			-0.00157213001511991	1653.93603515625	552.3193	1653.9375	552.319763183594	3	21	1.1.1.2720.2	1	33.8913	1461.843	33.9264
2	191.93	191.93	58.4500014781952	52.4900019168854	50.1699984073639	IPI:IPI00914949.1; IPI:IPI00216704.9	Gene_Symbol=SPTB Spectrin, beta, erythrocytic (Includes spherocytosis, clinical type I) variant (Fragment); Gene_Symbol=SPTB Isoform 2 of Spectrin beta chain, erythrocyte			2	99.0000009536743	LLSGEDVGQDEGATR			-0.000791339029092342	1545.72631835938	773.8704	1545.72705078125	773.870788574219	2	26	1.1.1.2422.21	1	20.8167	2696.889	20.822
2	191.93	191.93	58.4500014781952	52.4900019168854	50.1699984073639	IPI:IPI00914949.1; IPI:IPI00216704.9	Gene_Symbol=SPTB Spectrin, beta, erythrocytic (Includes spherocytosis, clinical type I) variant (Fragment); Gene_Symbol=SPTB Isoform 2 of Spectrin beta chain, erythrocyte			2	99.0000009536743	LLTSQDVSYDEAR			0.00281831994652748	1495.71826171875	748.8664	1495.71545410156	748.864990234375	2	17	1.1.1.2469.19	1	22.9028	2956.672	22.8212
2	191.93	191.93	58.4500014781952	52.4900019168854	50.1699984073639	IPI:IPI00914949.1; IPI:IPI00216704.9	Gene_Symbol=SPTB Spectrin, beta, erythrocytic (Includes spherocytosis, clinical type I) variant (Fragment); Gene_Symbol=SPTB Isoform 2 of Spectrin beta chain, erythrocyte			2	99.0000009536743	LMEADIAIQGDK			-0.00219686003401876	1302.64672851563	652.3306	1302.64892578125	652.331726074219	2	18	1.1.1.2515.12	1	24.9042	1277.681	24.9244
2	191.93	191.93	58.4500014781952	52.4900019168854	50.1699984073639	IPI:IPI00914949.1; IPI:IPI00216704.9	Gene_Symbol=SPTB Spectrin, beta, erythrocytic (Includes spherocytosis, clinical type I) variant (Fragment); Gene_Symbol=SPTB Isoform 2 of Spectrin beta chain, erythrocyte			2	99.0000009536743	LMEADIAIQGDKVK	Oxidation(M)@2	missed K-V@12	-0.00104144995566458	1545.80615234375	516.276	1545.80725097656	516.2763671875	3	18	1.1.1.2449.8	1	21.9904	1880.271	21.9271
2	191.93	191.93	58.4500014781952	52.4900019168854	50.1699984073639	IPI:IPI00914949.1; IPI:IPI00216704.9	Gene_Symbol=SPTB Spectrin, beta, erythrocytic (Includes spherocytosis, clinical type I) variant (Fragment); Gene_Symbol=SPTB Isoform 2 of Spectrin beta chain, erythrocyte			2	99.0000009536743	LPLAQSADYGTNLQTVQLF		cleaved F-M@C-term	-0.00244246004149318	2078.06591796875	693.6959	2078.068359375	693.69677734375	3	19	1.1.1.3132.5	1	52.0753	785.8441	52.1072
2	191.93	191.93	58.4500014781952	52.4900019168854	50.1699984073639	IPI:IPI00914949.1; IPI:IPI00216704.9	Gene_Symbol=SPTB Spectrin, beta, erythrocytic (Includes spherocytosis, clinical type I) variant (Fragment); Gene_Symbol=SPTB Isoform 2 of Spectrin beta chain, erythrocyte			2	99.0000009536743	LPLAQSADYGTNLQTVQLFMK			0.00171769002918154	2337.20556640625	780.0758	2337.20385742188	780.075256347656	3	20	1.1.1.3034.12	1	47.6986	373.0072	47.7189
2	191.93	191.93	58.4500014781952	52.4900019168854	50.1699984073639	IPI:IPI00914949.1; IPI:IPI00216704.9	Gene_Symbol=SPTB Spectrin, beta, erythrocytic (Includes spherocytosis, clinical type I) variant (Fragment); Gene_Symbol=SPTB Isoform 2 of Spectrin beta chain, erythrocyte			2	99.0000009536743	LQTAYAGEKAEAIQNK		missed K-A@9	0.00259337993338704	1733.8974609375	578.9731	1733.89477539063	578.972229003906	3	19	1.1.1.2382.9	1	19.0588	714.7365	19.0707
2	191.93	191.93	58.4500014781952	52.4900019168854	50.1699984073639	IPI:IPI00914949.1; IPI:IPI00216704.9	Gene_Symbol=SPTB Spectrin, beta, erythrocytic (Includes spherocytosis, clinical type I) variant (Fragment); Gene_Symbol=SPTB Isoform 2 of Spectrin beta chain, erythrocyte			2	99.0000009536743	LVAEGNLYSDK			-0.00056786002824083	1207.60791015625	604.8112	1207.60852050781	604.8115234375	2	19	1.1.1.2441.16	1	21.6443	3486.639	21.6578
2	191.93	191.93	58.4500014781952	52.4900019168854	50.1699984073639	IPI:IPI00914949.1; IPI:IPI00216704.9	Gene_Symbol=SPTB Spectrin, beta, erythrocytic (Includes spherocytosis, clinical type I) variant (Fragment); Gene_Symbol=SPTB Isoform 2 of Spectrin beta chain, erythrocyte			2	99.0000009536743	LVAEGNLYSDKIK		missed K-I@11	-0.00265524000860751	1448.78466796875	483.9355	1448.78747558594	483.936431884766	3	14	1.1.1.2456.9	1	22.3016	2530.961	22.2365
2	191.93	191.93	58.4500014781952	52.4900019168854	50.1699984073639	IPI:IPI00914949.1; IPI:IPI00216704.9	Gene_Symbol=SPTB Spectrin, beta, erythrocytic (Includes spherocytosis, clinical type I) variant (Fragment); Gene_Symbol=SPTB Isoform 2 of Spectrin beta chain, erythrocyte			2	99.0000009536743	LVAQDNFGYDLAAVEAAK			-0.00479306979104877	1893.94250488281	947.9785	1893.947265625	947.980895996094	2	26	1.1.1.2839.13	1	39.1353	1361.163	39.0573
2	191.93	191.93	58.4500014781952	52.4900019168854	50.1699984073639	IPI:IPI00914949.1; IPI:IPI00216704.9	Gene_Symbol=SPTB Spectrin, beta, erythrocytic (Includes spherocytosis, clinical type I) variant (Fragment); Gene_Symbol=SPTB Isoform 2 of Spectrin beta chain, erythrocyte			2	99.0000009536743	LVAQDNFGYDLAAVEAAKK		missed K-K@18	-0.00356195005588233	2022.03845214844	675.0201	2022.04223632813	675.021362304688	3	22	1.1.1.2698.14	1	32.9453	1950.957	33.0066
2	191.93	191.93	58.4500014781952	52.4900019168854	50.1699984073639	IPI:IPI00914949.1; IPI:IPI00216704.9	Gene_Symbol=SPTB Spectrin, beta, erythrocytic (Includes spherocytosis, clinical type I) variant (Fragment); Gene_Symbol=SPTB Isoform 2 of Spectrin beta chain, erythrocyte			2	99.0000009536743	LWDELQATTK			-0.00338178011588752	1203.61022949219	602.8124	1203.61352539063	602.814025878906	2	16	1.1.1.2547.7	1	26.3264	2297.87	26.3081
2	191.93	191.93	58.4500014781952	52.4900019168854	50.1699984073639	IPI:IPI00914949.1; IPI:IPI00216704.9	Gene_Symbol=SPTB Spectrin, beta, erythrocytic (Includes spherocytosis, clinical type I) variant (Fragment); Gene_Symbol=SPTB Isoform 2 of Spectrin beta chain, erythrocyte			2	99.0000009536743	LWSYLQELLQSR			-0.000898780999705195	1534.8134765625	768.414	1534.81433105469	768.414489746094	2	20	1.1.1.3209.5	1	55.5153	761.7493	55.6311
2	191.93	191.93	58.4500014781952	52.4900019168854	50.1699984073639	IPI:IPI00914949.1; IPI:IPI00216704.9	Gene_Symbol=SPTB Spectrin, beta, erythrocytic (Includes spherocytosis, clinical type I) variant (Fragment); Gene_Symbol=SPTB Isoform 2 of Spectrin beta chain, erythrocyte			2	99.0000009536743	MLLEVCQF	Methylthio(C)@6	cleaved F-S@C-term	0.000420210999436677	1027.45446777344	514.7345	1027.4541015625	514.734313964844	2	11	1.1.1.3331.2	1	61.0183	376.9201	61.1441
2	191.93	191.93	58.4500014781952	52.4900019168854	50.1699984073639	IPI:IPI00914949.1; IPI:IPI00216704.9	Gene_Symbol=SPTB Spectrin, beta, erythrocytic (Includes spherocytosis, clinical type I) variant (Fragment); Gene_Symbol=SPTB Isoform 2 of Spectrin beta chain, erythrocyte			2	99.0000009536743	NFSACLELGESLLQR	Methylthio(C)@5		0.00114016002044082	1724.82360839844	575.9485	1724.82263183594	575.948120117188	3	22	1.1.1.3446.2	1	65.4952	246.5815	65.4276
2	191.93	191.93	58.4500014781952	52.4900019168854	50.1699984073639	IPI:IPI00914949.1; IPI:IPI00216704.9	Gene_Symbol=SPTB Spectrin, beta, erythrocytic (Includes spherocytosis, clinical type I) variant (Fragment); Gene_Symbol=SPTB Isoform 2 of Spectrin beta chain, erythrocyte			2	99.0000009536743	NLQDAENFFQFQGDADDLK			0.00224957009777427	2213.9892578125	1108.002	2213.98657226563	1108.00048828125	2	26	1.1.1.2959.20	1	44.3812	887.8749	44.4315
2	191.93	191.93	58.4500014781952	52.4900019168854	50.1699984073639	IPI:IPI00914949.1; IPI:IPI00216704.9	Gene_Symbol=SPTB Spectrin, beta, erythrocytic (Includes spherocytosis, clinical type I) variant (Fragment); Gene_Symbol=SPTB Isoform 2 of Spectrin beta chain, erythrocyte			2	99.0000009536743	NQTLQNEILGHTPR			-0.000586604001000524	1619.83752441406	540.9531	1619.83801269531	540.953247070313	3	17	1.1.1.2532.11	1	25.659	2039.891	25.5914
2	191.93	191.93	58.4500014781952	52.4900019168854	50.1699984073639	IPI:IPI00914949.1; IPI:IPI00216704.9	Gene_Symbol=SPTB Spectrin, beta, erythrocytic (Includes spherocytosis, clinical type I) variant (Fragment); Gene_Symbol=SPTB Isoform 2 of Spectrin beta chain, erythrocyte			2	99.0000009536743	QAEAILSNQEYTLAHLEPPDSLEAAEAGIR			-0.00735152000561357	3235.59204101563	1079.538	3235.599609375	1079.54052734375	3	16	1.1.1.2964.21	1	44.6003	422.5402	44.5185
2	191.93	191.93	58.4500014781952	52.4900019168854	50.1699984073639	IPI:IPI00914949.1; IPI:IPI00216704.9	Gene_Symbol=SPTB Spectrin, beta, erythrocytic (Includes spherocytosis, clinical type I) variant (Fragment); Gene_Symbol=SPTB Isoform 2 of Spectrin beta chain, erythrocyte			2	99.0000009536743	QFGHPQIEAR	Gln->pyro-Glu@N-term		0.00373344006948173	1164.57153320313	583.293	1164.56762695313	583.291076660156	2	14	1.1.1.2470.13	1	22.938	1218.228	22.9566
2	191.93	191.93	58.4500014781952	52.4900019168854	50.1699984073639	IPI:IPI00914949.1; IPI:IPI00216704.9	Gene_Symbol=SPTB Spectrin, beta, erythrocytic (Includes spherocytosis, clinical type I) variant (Fragment); Gene_Symbol=SPTB Isoform 2 of Spectrin beta chain, erythrocyte			2	99.0000009536743	QIAERPAEETGPQEEEGETAGEAPVSHHAATER	Gln->pyro-Glu@N-term		0.00901958998292685	3495.58642578125	874.9039	3495.57739257813	874.901672363281	4	21	1.1.1.2414.21	1	20.4695	1134.069	20.4748
2	191.93	191.93	58.4500014781952	52.4900019168854	50.1699984073639	IPI:IPI00914949.1; IPI:IPI00216704.9	Gene_Symbol=SPTB Spectrin, beta, erythrocytic (Includes spherocytosis, clinical type I) variant (Fragment); Gene_Symbol=SPTB Isoform 2 of Spectrin beta chain, erythrocyte			2	99.0000009536743	QLGIIPLLDPEDVFTENPDEK			0.0014621700393036	2381.20141601563	794.7411	2381.2001953125	794.740661621094	3	25	1.1.1.3305.6	1	59.8793	1124.498	59.9294
2	191.93	191.93	58.4500014781952	52.4900019168854	50.1699984073639	IPI:IPI00914949.1; IPI:IPI00216704.9	Gene_Symbol=SPTB Spectrin, beta, erythrocytic (Includes spherocytosis, clinical type I) variant (Fragment); Gene_Symbol=SPTB Isoform 2 of Spectrin beta chain, erythrocyte			2	99.0000009536743	QLMDEKPQFTALVSQK			-0.0041636498644948	1861.95666503906	621.6595	1861.96081542969	621.660888671875	3	18	1.1.1.2588.13	1	28.1291	1361.754	28.1038
2	191.93	191.93	58.4500014781952	52.4900019168854	50.1699984073639	IPI:IPI00914949.1; IPI:IPI00216704.9	Gene_Symbol=SPTB Spectrin, beta, erythrocytic (Includes spherocytosis, clinical type I) variant (Fragment); Gene_Symbol=SPTB Isoform 2 of Spectrin beta chain, erythrocyte			2	99.0000009536743	QYQDHLNTR	Gln->pyro-Glu@N-term		6.30864014965482E-05	1156.52624511719	579.2704	1156.52612304688	579.270324707031	2	14	1.1.1.2391.15	1	19.4472	2369.625	19.4188
2	191.93	191.93	58.4500014781952	52.4900019168854	50.1699984073639	IPI:IPI00914949.1; IPI:IPI00216704.9	Gene_Symbol=SPTB Spectrin, beta, erythrocytic (Includes spherocytosis, clinical type I) variant (Fragment); Gene_Symbol=SPTB Isoform 2 of Spectrin beta chain, erythrocyte			2	99.0000009536743	SDDPGKDLTSVNR		missed K-D@6	0.00531608005985618	1402.67407226563	468.5653	1402.66882324219	468.563568115234	3	18	1.1.1.2372.4	1	18.6046	1852.966	18.5948
2	191.93	191.93	58.4500014781952	52.4900019168854	50.1699984073639	IPI:IPI00914949.1; IPI:IPI00216704.9	Gene_Symbol=SPTB Spectrin, beta, erythrocytic (Includes spherocytosis, clinical type I) variant (Fragment); Gene_Symbol=SPTB Isoform 2 of Spectrin beta chain, erythrocyte			2	99.0000009536743	TAGYPHVNVTNF		cleaved F-T@C-term	-0.00465947994962335	1318.62609863281	660.3203	1318.63061523438	660.322570800781	2	14	1.1.1.2591.12	1	28.2596	617.2007	28.2361
2	191.93	191.93	58.4500014781952	52.4900019168854	50.1699984073639	IPI:IPI00914949.1; IPI:IPI00216704.9	Gene_Symbol=SPTB Spectrin, beta, erythrocytic (Includes spherocytosis, clinical type I) variant (Fragment); Gene_Symbol=SPTB Isoform 2 of Spectrin beta chain, erythrocyte			2	99.0000009536743	TAGYPHVNVTNFTSSWK			-0.00175218004733324	1907.91479492188	636.9789	1907.91662597656	636.9794921875	3	19	1.1.1.2666.12	1	31.5381	2496.162	31.1677
2	191.93	191.93	58.4500014781952	52.4900019168854	50.1699984073639	IPI:IPI00914949.1; IPI:IPI00216704.9	Gene_Symbol=SPTB Spectrin, beta, erythrocytic (Includes spherocytosis, clinical type I) variant (Fragment); Gene_Symbol=SPTB Isoform 2 of Spectrin beta chain, erythrocyte			2	99.0000009536743	TLMTQIDGVNLAANSLVESGHPR	Oxidation(M)@3		-0.00344640994444489	2438.21875	813.7469	2438.22241210938	813.748046875	3	23	1.1.1.2757.18	1	35.5372	815.8749	35.5025
2	191.93	191.93	58.4500014781952	52.4900019168854	50.1699984073639	IPI:IPI00914949.1; IPI:IPI00216704.9	Gene_Symbol=SPTB Spectrin, beta, erythrocytic (Includes spherocytosis, clinical type I) variant (Fragment); Gene_Symbol=SPTB Isoform 2 of Spectrin beta chain, erythrocyte			2	99.0000009536743	TQLVDTADKFR		missed K-F@9	0.00238247006200254	1292.6748046875	431.8989	1292.67248535156	431.898101806641	3	15	1.1.1.2457.6	1	22.342	3120.219	22.3722
2	191.93	191.93	58.4500014781952	52.4900019168854	50.1699984073639	IPI:IPI00914949.1; IPI:IPI00216704.9	Gene_Symbol=SPTB Spectrin, beta, erythrocytic (Includes spherocytosis, clinical type I) variant (Fragment); Gene_Symbol=SPTB Isoform 2 of Spectrin beta chain, erythrocyte			2	99.0000009536743	TSATEFENVGNQPPYSR	Protein Terminal Acetyl@N-term	cleaved M-T@N-term	0.00100169994402677	1937.87670898438	969.9456	1937.87548828125	969.945068359375	2	20	1.1.1.2604.21	1	28.8479	782.6617	28.7637
2	191.93	191.93	58.4500014781952	52.4900019168854	50.1699984073639	IPI:IPI00914949.1; IPI:IPI00216704.9	Gene_Symbol=SPTB Spectrin, beta, erythrocytic (Includes spherocytosis, clinical type I) variant (Fragment); Gene_Symbol=SPTB Isoform 2 of Spectrin beta chain, erythrocyte			2	99.0000009536743	VDNVNAFIER			-0.000254134007263929	1175.59326171875	588.8039	1175.59350585938	588.804016113281	2	16	1.1.1.2526.15	1	25.3984	4170.201	25.4136
2	191.93	191.93	58.4500014781952	52.4900019168854	50.1699984073639	IPI:IPI00914949.1; IPI:IPI00216704.9	Gene_Symbol=SPTB Spectrin, beta, erythrocytic (Includes spherocytosis, clinical type I) variant (Fragment); Gene_Symbol=SPTB Isoform 2 of Spectrin beta chain, erythrocyte			2	99.0000009536743	VHLENMGSHDIVDGNHR			0.00158997997641563	1928.89294433594	483.2305	1928.89111328125	483.230072021484	4	22	1.1.1.2390.5	1	19.387	1601.808	19.3753
2	191.93	191.93	58.4500014781952	52.4900019168854	50.1699984073639	IPI:IPI00914949.1; IPI:IPI00216704.9	Gene_Symbol=SPTB Spectrin, beta, erythrocytic (Includes spherocytosis, clinical type I) variant (Fragment); Gene_Symbol=SPTB Isoform 2 of Spectrin beta chain, erythrocyte			2	99.0000009536743	VHNYCVDCEETSK	Methylthio(C)@5; Methylthio(C)@8		-0.00538360001519322	1617.58776855469	540.2032	1617.59313964844	540.205017089844	3	17	1.1.1.2530.13	1	25.5728	1294.097	25.5914
2	191.93	191.93	58.4500014781952	52.4900019168854	50.1699984073639	IPI:IPI00914949.1; IPI:IPI00216704.9	Gene_Symbol=SPTB Spectrin, beta, erythrocytic (Includes spherocytosis, clinical type I) variant (Fragment); Gene_Symbol=SPTB Isoform 2 of Spectrin beta chain, erythrocyte			2	99.0000009536743	VIQGQTDPEYLLLGQR			0.00299922004342079	1828.97131347656	915.4929	1828.96826171875	915.491455078125	2	23	1.1.1.2770.6	1	36.0972	2544.856	35.9888
2	191.93	191.93	58.4500014781952	52.4900019168854	50.1699984073639	IPI:IPI00914949.1; IPI:IPI00216704.9	Gene_Symbol=SPTB Spectrin, beta, erythrocytic (Includes spherocytosis, clinical type I) variant (Fragment); Gene_Symbol=SPTB Isoform 2 of Spectrin beta chain, erythrocyte			2	99.0000009536743	WDAPDDELDNDNSSAR			0.0013015300501138	1818.73071289063	910.3726	1818.72924804688	910.371887207031	2	24	1.1.1.2489.18	1	23.7802	1144.867	23.7905
2	191.93	191.93	58.4500014781952	52.4900019168854	50.1699984073639	IPI:IPI00914949.1; IPI:IPI00216704.9	Gene_Symbol=SPTB Spectrin, beta, erythrocytic (Includes spherocytosis, clinical type I) variant (Fragment); Gene_Symbol=SPTB Isoform 2 of Spectrin beta chain, erythrocyte			2	99.0000009536743	WISAMEDQLR	Oxidation(M)@5		0.00421382999047637	1263.59606933594	632.8053	1263.591796875	632.803161621094	2	15	1.1.1.2491.11	1	23.8556	1354.968	23.8775
2	191.93	191.93	58.4500014781952	52.4900019168854	50.1699984073639	IPI:IPI00914949.1; IPI:IPI00216704.9	Gene_Symbol=SPTB Spectrin, beta, erythrocytic (Includes spherocytosis, clinical type I) variant (Fragment); Gene_Symbol=SPTB Isoform 2 of Spectrin beta chain, erythrocyte			2	99.0000009536743	WLAEMEMPDTLEDLEVVQHR			-0.00243162992410362	2440.1376953125	814.3865	2440.14038085938	814.387390136719	3	22	1.1.1.3062.13	1	48.9321	769.0364	48.9507
2	191.93	191.93	58.4500014781952	52.4900019168854	50.1699984073639	IPI:IPI00914949.1; IPI:IPI00216704.9	Gene_Symbol=SPTB Spectrin, beta, erythrocytic (Includes spherocytosis, clinical type I) variant (Fragment); Gene_Symbol=SPTB Isoform 2 of Spectrin beta chain, erythrocyte			2	99.0000009536743	WQAFQTLVSER			-0.00271332007832825	1363.68591308594	682.8502	1363.6884765625	682.851501464844	2	16	1.1.1.2726.12	1	34.1672	3151.506	34.275
2	191.93	191.93	58.4500014781952	52.4900019168854	50.1699984073639	IPI:IPI00914949.1; IPI:IPI00216704.9	Gene_Symbol=SPTB Spectrin, beta, erythrocytic (Includes spherocytosis, clinical type I) variant (Fragment); Gene_Symbol=SPTB Isoform 2 of Spectrin beta chain, erythrocyte			2	99.0000009536743	YFYTGAEILGLIDEK			0.00075190601637587	1730.87744140625	866.446	1730.87670898438	866.445617675781	2	20	1.1.1.3180.13	1	54.2336	964.477	54.3395
2	191.93	191.93	58.4500014781952	52.4900019168854	50.1699984073639	IPI:IPI00914949.1; IPI:IPI00216704.9	Gene_Symbol=SPTB Spectrin, beta, erythrocytic (Includes spherocytosis, clinical type I) variant (Fragment); Gene_Symbol=SPTB Isoform 2 of Spectrin beta chain, erythrocyte			2	99.0000009536743	YHQGINAEIETR			-4.43362005171366E-05	1429.69506835938	477.5723	1429.69494628906	477.572265625	3	14	1.1.1.2391.5	1	19.4306	2882.146	19.3319
2	191.93	191.93	58.4500014781952	52.4900019168854	50.1699984073639	IPI:IPI00914949.1; IPI:IPI00216704.9	Gene_Symbol=SPTB Spectrin, beta, erythrocytic (Includes spherocytosis, clinical type I) variant (Fragment); Gene_Symbol=SPTB Isoform 2 of Spectrin beta chain, erythrocyte			1.92081785202026	98.8499999046326	DLAAFCK	Methylthio(C)@6		0.000541491026524454	812.356689453125	407.1856	812.356079101563	407.185302734375	2	8	1.1.1.2761.2	1	35.6904	988.0829	35.7711
2	191.93	191.93	58.4500014781952	52.4900019168854	50.1699984073639	IPI:IPI00914949.1; IPI:IPI00216704.9	Gene_Symbol=SPTB Spectrin, beta, erythrocytic (Includes spherocytosis, clinical type I) variant (Fragment); Gene_Symbol=SPTB Isoform 2 of Spectrin beta chain, erythrocyte			1.67778015136719	98.089998960495	AFEDELR			0.00177536997944117	878.415283203125	440.2149	878.413391113281	440.213989257813	2	10	1.1.1.2464.7	1	22.6577	3827.754	22.5515
2	191.93	191.93	58.4500014781952	52.4900019168854	50.1699984073639	IPI:IPI00914949.1; IPI:IPI00216704.9	Gene_Symbol=SPTB Spectrin, beta, erythrocytic (Includes spherocytosis, clinical type I) variant (Fragment); Gene_Symbol=SPTB Isoform 2 of Spectrin beta chain, erythrocyte			1.46852135658264	96.8699991703033	ALQFLK			-0.000798012013547122	718.437072753906	360.2258	718.437744140625	360.226165771484	2	9	1.1.1.2533.2	1	25.6891	1650.349	25.5914
2	191.93	191.93	58.4500014781952	52.4900019168854	50.1699984073639	IPI:IPI00914949.1; IPI:IPI00216704.9	Gene_Symbol=SPTB Spectrin, beta, erythrocytic (Includes spherocytosis, clinical type I) variant (Fragment); Gene_Symbol=SPTB Isoform 2 of Spectrin beta chain, erythrocyte			1.26760601997375	95.0399994850159	MLLEVCQFSR	Methylthio(C)@6		0.00145893997978419	1270.58862304688	636.3016	1270.58728027344	636.300903320313	2	8	1.1.1.2992.8	1	45.8273	78.3345	45.8092
2	191.93	191.93	58.4500014781952	52.4900019168854	50.1699984073639	IPI:IPI00914949.1; IPI:IPI00216704.9	Gene_Symbol=SPTB Spectrin, beta, erythrocytic (Includes spherocytosis, clinical type I) variant (Fragment); Gene_Symbol=SPTB Isoform 2 of Spectrin beta chain, erythrocyte			0.899629473686218	88.3099973201752	HYAGLKDVAEER		missed K-D@6	-0.00362515007145703	1386.685546875	463.2358	1386.68920898438	463.236999511719	3	7	1.1.1.2368.11	1	18.4394	102.5915	18.3715
2	191.93	191.93	58.4500014781952	52.4900019168854	50.1699984073639	IPI:IPI00914949.1; IPI:IPI00216704.9	Gene_Symbol=SPTB Spectrin, beta, erythrocytic (Includes spherocytosis, clinical type I) variant (Fragment); Gene_Symbol=SPTB Isoform 2 of Spectrin beta chain, erythrocyte			0.551293671131134	98.8699972629547	DALLLW		cleaved W-C@C-term	0.00348095991648734	729.40966796875	365.7121	729.406127929688	365.710327148438	2	7	1.1.1.3195.2	1	54.8725	109.1141	54.7756
2	191.93	191.93	58.4500014781952	52.4900019168854	50.1699984073639	IPI:IPI00914949.1; IPI:IPI00216704.9	Gene_Symbol=SPTB Spectrin, beta, erythrocytic (Includes spherocytosis, clinical type I) variant (Fragment); Gene_Symbol=SPTB Isoform 2 of Spectrin beta chain, erythrocyte			0.531652629375458	72.2299993038177	SIITYVVAFYHYFSK			-0.0143283996731043	1836.9306640625	613.3175	1836.94506835938	613.322265625	3	8	1.1.1.3514.6	1	67.941	102.4423	67.924
2	191.93	191.93	58.4500014781952	52.4900019168854	50.1699984073639	IPI:IPI00914949.1; IPI:IPI00216704.9	Gene_Symbol=SPTB Spectrin, beta, erythrocytic (Includes spherocytosis, clinical type I) variant (Fragment); Gene_Symbol=SPTB Isoform 2 of Spectrin beta chain, erythrocyte			0.528708279132843	81.4800024032593	QIETQERPR	Gln->pyro-Glu@N-term		-0.007132220081985	1138.56604003906	570.2903	1138.57312011719	570.293823242188	2	8	1.1.1.2352.11	1	17.743	223.2848	17.792
2	191.93	191.93	58.4500014781952	52.4900019168854	50.1699984073639	IPI:IPI00914949.1; IPI:IPI00216704.9	Gene_Symbol=SPTB Spectrin, beta, erythrocytic (Includes spherocytosis, clinical type I) variant (Fragment); Gene_Symbol=SPTB Isoform 2 of Spectrin beta chain, erythrocyte			0.527243554592133	71.9799995422363	LQGQVDKHYAGLK		missed K-H@7	-8.17926993477158E-05	1455.78332519531	364.9531	1455.78344726563	364.953125	4	11	1.1.1.2345.2	1	17.4055	138.0724	17.3906
2	191.93	191.93	58.4500014781952	52.4900019168854	50.1699984073639	IPI:IPI00914949.1; IPI:IPI00216704.9	Gene_Symbol=SPTB Spectrin, beta, erythrocytic (Includes spherocytosis, clinical type I) variant (Fragment); Gene_Symbol=SPTB Isoform 2 of Spectrin beta chain, erythrocyte			0.136677145957947	28.6199986934662	FFSMAR			-0.000696689006872475	757.357482910156	379.686	757.358154296875	379.686340332031	2	7	1.1.1.2495.2	1	24.0153	861.2875	24.0082
2	191.93	191.93	58.4500014781952	52.4900019168854	50.1699984073639	IPI:IPI00914949.1; IPI:IPI00216704.9	Gene_Symbol=SPTB Spectrin, beta, erythrocytic (Includes spherocytosis, clinical type I) variant (Fragment); Gene_Symbol=SPTB Isoform 2 of Spectrin beta chain, erythrocyte			0.11975821852684	74.1599977016449	SLTGVQQQLQAF		cleaved N-S@N-term; cleaved F-S@C-term	-0.000699442985933274	1318.6875	660.351	1318.68811035156	660.351318359375	2	9	1.1.1.2809.10	1	37.8048	430.5026	37.6963
2	191.93	191.93	58.4500014781952	52.4900019168854	50.1699984073639	IPI:IPI00914949.1; IPI:IPI00216704.9	Gene_Symbol=SPTB Spectrin, beta, erythrocytic (Includes spherocytosis, clinical type I) variant (Fragment); Gene_Symbol=SPTB Isoform 2 of Spectrin beta chain, erythrocyte			0.114073663949966	24.600000679493	LVSDINR			-0.00217058998532593	815.448059082031	408.7313	815.450134277344	408.732330322266	2	6	1.1.1.2337.4	1	17.0506	112.9143	17.0758
2	191.93	191.93	58.4500014781952	52.4900019168854	50.1699984073639	IPI:IPI00914949.1; IPI:IPI00216704.9	Gene_Symbol=SPTB Spectrin, beta, erythrocytic (Includes spherocytosis, clinical type I) variant (Fragment); Gene_Symbol=SPTB Isoform 2 of Spectrin beta chain, erythrocyte			0.106793247163296	23.199999332428	DVAAIQAR			0.0153261004015803	842.476501464844	422.2455	842.460998535156	422.23779296875	2	5	1.1.1.2356.3	1	17.8899	198.3626	17.7483
2	191.93	191.93	58.4500014781952	52.4900019168854	50.1699984073639	IPI:IPI00914949.1; IPI:IPI00216704.9	Gene_Symbol=SPTB Spectrin, beta, erythrocytic (Includes spherocytosis, clinical type I) variant (Fragment); Gene_Symbol=SPTB Isoform 2 of Spectrin beta chain, erythrocyte			0.0472075566649437	36.710000038147	DLLSWMESIIR	Oxidation(M)@6		0.00147516001015902	1377.69763183594	689.8561	1377.6962890625	689.855407714844	2	11	1.1.1.3040.11	1	47.9623	259.0119	47.9842
2	191.93	191.93	58.4500014781952	52.4900019168854	50.1699984073639	IPI:IPI00914949.1; IPI:IPI00216704.9	Gene_Symbol=SPTB Spectrin, beta, erythrocytic (Includes spherocytosis, clinical type I) variant (Fragment); Gene_Symbol=SPTB Isoform 2 of Spectrin beta chain, erythrocyte			0.0254883076995611	94.8000013828278	KQFGHPQIEAR	Delta:H(2)C(2)(K)@1	missed K-Q@1	-0.00154782994650304	1335.70324707031	446.2417	1335.70471191406	446.2421875	3	8	1.1.1.2367.8	1	18.3894	119.1579	18.3267
2	191.93	191.93	58.4500014781952	52.4900019168854	50.1699984073639	IPI:IPI00914949.1; IPI:IPI00216704.9	Gene_Symbol=SPTB Spectrin, beta, erythrocytic (Includes spherocytosis, clinical type I) variant (Fragment); Gene_Symbol=SPTB Isoform 2 of Spectrin beta chain, erythrocyte			0.00656376918777823	63.9699995517731	VLSPVDSGNK			-0.00720692006871104	1014.52746582031	508.271	1014.53454589844	508.274566650391	2	9	1.1.1.2347.3	1	17.5004	95.7432	17.4807
2	191.93	191.93	58.4500014781952	52.4900019168854	50.1699984073639	IPI:IPI00914949.1; IPI:IPI00216704.9	Gene_Symbol=SPTB Spectrin, beta, erythrocytic (Includes spherocytosis, clinical type I) variant (Fragment); Gene_Symbol=SPTB Isoform 2 of Spectrin beta chain, erythrocyte			0.00348832807503641	70.7099974155426	EGEQIIR	Deamidated(Q)@4	cleaved P-E@N-term	0.0186550002545118	844.447692871094	423.2311	844.429077148438	423.221801757813	2	7	1.1.1.3217.3	0	55.8696	104.5098	55.9015
2	191.93	191.93	58.4500014781952	52.4900019168854	50.1699984073639	IPI:IPI00914949.1; IPI:IPI00216704.9	Gene_Symbol=SPTB Spectrin, beta, erythrocytic (Includes spherocytosis, clinical type I) variant (Fragment); Gene_Symbol=SPTB Isoform 2 of Spectrin beta chain, erythrocyte			0	40.9999996423721	AFEDELR			0.00177536997944117	878.415283203125	440.2149	878.413391113281	440.213989257813	2	9	1.1.1.2461.5	1	22.5196	3827.754	22.5515
2	191.93	191.93	58.4500014781952	52.4900019168854	50.1699984073639	IPI:IPI00914949.1; IPI:IPI00216704.9	Gene_Symbol=SPTB Spectrin, beta, erythrocytic (Includes spherocytosis, clinical type I) variant (Fragment); Gene_Symbol=SPTB Isoform 2 of Spectrin beta chain, erythrocyte			0	97.5300014019012	AHLLSAEFGK			-0.00100142997689545	1071.5703125	358.1974	1071.5712890625	358.197692871094	3	12	1.1.1.2466.2	1	22.7395	2874.028	22.6411
2	191.93	191.93	58.4500014781952	52.4900019168854	50.1699984073639	IPI:IPI00914949.1; IPI:IPI00216704.9	Gene_Symbol=SPTB Spectrin, beta, erythrocytic (Includes spherocytosis, clinical type I) variant (Fragment); Gene_Symbol=SPTB Isoform 2 of Spectrin beta chain, erythrocyte			0	99.0000009536743	ALEDLAQELEKENYHDQKR		missed K-E@11; missed K-R@18	0.00467640021815896	2328.13940429688	583.0421	2328.13452148438	583.040954589844	4	17	1.1.1.2584.11	1	27.9503	1173.747	27.8824
2	191.93	191.93	58.4500014781952	52.4900019168854	50.1699984073639	IPI:IPI00914949.1; IPI:IPI00216704.9	Gene_Symbol=SPTB Spectrin, beta, erythrocytic (Includes spherocytosis, clinical type I) variant (Fragment); Gene_Symbol=SPTB Isoform 2 of Spectrin beta chain, erythrocyte			0	93.1400001049042	ALQFLK			-0.000798012013547122	718.437072753906	360.2258	718.437744140625	360.226165771484	2	9	1.1.1.2530.2	1	25.5545	1650.349	25.5914
2	191.93	191.93	58.4500014781952	52.4900019168854	50.1699984073639	IPI:IPI00914949.1; IPI:IPI00216704.9	Gene_Symbol=SPTB Spectrin, beta, erythrocytic (Includes spherocytosis, clinical type I) variant (Fragment); Gene_Symbol=SPTB Isoform 2 of Spectrin beta chain, erythrocyte			0	97.7500021457672	AQEASVLLR			-0.000806752999778837	985.554870605469	493.7847	985.5556640625	493.785095214844	2	10	1.1.1.2462.6	1	22.5659	2466.506	22.4624
2	191.93	191.93	58.4500014781952	52.4900019168854	50.1699984073639	IPI:IPI00914949.1; IPI:IPI00216704.9	Gene_Symbol=SPTB Spectrin, beta, erythrocytic (Includes spherocytosis, clinical type I) variant (Fragment); Gene_Symbol=SPTB Isoform 2 of Spectrin beta chain, erythrocyte			0	94.2099988460541	AWESLEEAEYR			0.00457970984280109	1381.61962890625	691.8171	1381.61499023438	691.814758300781	2	11	1.1.1.2569.14	1	27.2906	830.763	27.2208
2	191.93	191.93	58.4500014781952	52.4900019168854	50.1699984073639	IPI:IPI00914949.1; IPI:IPI00216704.9	Gene_Symbol=SPTB Spectrin, beta, erythrocytic (Includes spherocytosis, clinical type I) variant (Fragment); Gene_Symbol=SPTB Isoform 2 of Spectrin beta chain, erythrocyte			0	99.0000009536743	DASVAEAWLIAQEPY		cleaved Y-L@C-term	-0.0013274799566716	1661.79223632813	831.9034	1661.79370117188	831.904113769531	2	16	1.1.1.3183.18	1	54.3746	225.9553	54.296
2	191.93	191.93	58.4500014781952	52.4900019168854	50.1699984073639	IPI:IPI00914949.1; IPI:IPI00216704.9	Gene_Symbol=SPTB Spectrin, beta, erythrocytic (Includes spherocytosis, clinical type I) variant (Fragment); Gene_Symbol=SPTB Isoform 2 of Spectrin beta chain, erythrocyte			0	99.0000009536743	DLAGIIAIQR			-0.000175527005922049	1068.62902832031	535.3218	1068.62915039063	535.321838378906	2	16	1.1.1.2725.4	1	34.1102	4624.051	34.1874
2	191.93	191.93	58.4500014781952	52.4900019168854	50.1699984073639	IPI:IPI00914949.1; IPI:IPI00216704.9	Gene_Symbol=SPTB Spectrin, beta, erythrocytic (Includes spherocytosis, clinical type I) variant (Fragment); Gene_Symbol=SPTB Isoform 2 of Spectrin beta chain, erythrocyte			0	99.0000009536743	DLEDETLWVEER			0.00181747996248305	1532.70129394531	767.3579	1532.69946289063	767.356994628906	2	19	1.1.1.2798.11	1	37.3231	1452.673	37.258
2	191.93	191.93	58.4500014781952	52.4900019168854	50.1699984073639	IPI:IPI00914949.1; IPI:IPI00216704.9	Gene_Symbol=SPTB Spectrin, beta, erythrocytic (Includes spherocytosis, clinical type I) variant (Fragment); Gene_Symbol=SPTB Isoform 2 of Spectrin beta chain, erythrocyte			0	34.0999990701675	DLLSWMESIIR	Oxidation(M)@6		0.000254493992542848	1377.69653320313	689.8555	1377.6962890625	689.855407714844	2	10	1.1.1.3051.5	1	48.4285	315.1536	48.3735
2	191.93	191.93	58.4500014781952	52.4900019168854	50.1699984073639	IPI:IPI00914949.1; IPI:IPI00216704.9	Gene_Symbol=SPTB Spectrin, beta, erythrocytic (Includes spherocytosis, clinical type I) variant (Fragment); Gene_Symbol=SPTB Isoform 2 of Spectrin beta chain, erythrocyte			0	99.0000009536743	DVSSVELLMK	Oxidation(M)@9		0.000325235014315695	1135.57983398438	568.7972	1135.57946777344	568.796997070313	2	16	1.1.1.2526.14	1	25.3967	1723.988	25.4136
2	191.93	191.93	58.4500014781952	52.4900019168854	50.1699984073639	IPI:IPI00914949.1; IPI:IPI00216704.9	Gene_Symbol=SPTB Spectrin, beta, erythrocytic (Includes spherocytosis, clinical type I) variant (Fragment); Gene_Symbol=SPTB Isoform 2 of Spectrin beta chain, erythrocyte			0	99.0000009536743	DVSSVELLMK			0.000777044973801821	1119.58532714844	560.7999	1119.58459472656	560.799560546875	2	14	1.1.1.2698.7	1	32.9336	1633.783	32.8736
2	191.93	191.93	58.4500014781952	52.4900019168854	50.1699984073639	IPI:IPI00914949.1; IPI:IPI00216704.9	Gene_Symbol=SPTB Spectrin, beta, erythrocytic (Includes spherocytosis, clinical type I) variant (Fragment); Gene_Symbol=SPTB Isoform 2 of Spectrin beta chain, erythrocyte			0	97.460001707077	DVSSVELLMK	Oxidation(M)@9		0.000325235014315695	1135.57983398438	568.7972	1135.57946777344	568.796997070313	2	10	1.1.1.2529.12	1	25.5268	1723.988	25.4136
2	191.93	191.93	58.4500014781952	52.4900019168854	50.1699984073639	IPI:IPI00914949.1; IPI:IPI00216704.9	Gene_Symbol=SPTB Spectrin, beta, erythrocytic (Includes spherocytosis, clinical type I) variant (Fragment); Gene_Symbol=SPTB Isoform 2 of Spectrin beta chain, erythrocyte			0	99.0000009536743	ELHLLGVQVQQFQDVATR			-0.00686067016795278	2080.099609375	694.3738	2080.1064453125	694.376098632813	3	19	1.1.1.2808.8	1	37.7573	1693.299	37.8728
2	191.93	191.93	58.4500014781952	52.4900019168854	50.1699984073639	IPI:IPI00914949.1; IPI:IPI00216704.9	Gene_Symbol=SPTB Spectrin, beta, erythrocytic (Includes spherocytosis, clinical type I) variant (Fragment); Gene_Symbol=SPTB Isoform 2 of Spectrin beta chain, erythrocyte			0	99.0000009536743	ELHLLGVQVQQFQDVATR			-0.00686067016795278	2080.099609375	694.3738	2080.1064453125	694.376098632813	3	16	1.1.1.2810.13	1	37.8543	1693.299	37.8728
2	191.93	191.93	58.4500014781952	52.4900019168854	50.1699984073639	IPI:IPI00914949.1; IPI:IPI00216704.9	Gene_Symbol=SPTB Spectrin, beta, erythrocytic (Includes spherocytosis, clinical type I) variant (Fragment); Gene_Symbol=SPTB Isoform 2 of Spectrin beta chain, erythrocyte			0	99.0000009536743	ELPEDVGLDASTAESFHR			-0.00382401002570987	1971.91369628906	658.3118	1971.91735839844	658.313049316406	3	17	1.1.1.2580.14	1	27.7761	926.7559	27.8377
2	191.93	191.93	58.4500014781952	52.4900019168854	50.1699984073639	IPI:IPI00914949.1; IPI:IPI00216704.9	Gene_Symbol=SPTB Spectrin, beta, erythrocytic (Includes spherocytosis, clinical type I) variant (Fragment); Gene_Symbol=SPTB Isoform 2 of Spectrin beta chain, erythrocyte			0	99.0000009536743	ELPEDVGLDASTAESFHR			-0.00382401002570987	1971.91369628906	658.3118	1971.91735839844	658.313049316406	3	16	1.1.1.2586.9	1	28.035	926.7559	27.8377
2	191.93	191.93	58.4500014781952	52.4900019168854	50.1699984073639	IPI:IPI00914949.1; IPI:IPI00216704.9	Gene_Symbol=SPTB Spectrin, beta, erythrocytic (Includes spherocytosis, clinical type I) variant (Fragment); Gene_Symbol=SPTB Isoform 2 of Spectrin beta chain, erythrocyte			0	73.360002040863	ELPEDVGLDASTAESFHR			-0.00583813013508916	1971.91186523438	658.3112	1971.91735839844	658.313049316406	3	9	1.1.1.2601.15	1	28.7037	284.9578	28.6742
2	191.93	191.93	58.4500014781952	52.4900019168854	50.1699984073639	IPI:IPI00914949.1; IPI:IPI00216704.9	Gene_Symbol=SPTB Spectrin, beta, erythrocytic (Includes spherocytosis, clinical type I) variant (Fragment); Gene_Symbol=SPTB Isoform 2 of Spectrin beta chain, erythrocyte			0	99.0000009536743	ELVASSPEMGQDFDHVTLLR	Oxidation(M)@9		0.00417528999969363	2259.08813476563	754.0367	2259.08422851563	754.035339355469	3	22	1.1.1.2650.8	1	30.8494	1164.031	30.7779
2	191.93	191.93	58.4500014781952	52.4900019168854	50.1699984073639	IPI:IPI00914949.1; IPI:IPI00216704.9	Gene_Symbol=SPTB Spectrin, beta, erythrocytic (Includes spherocytosis, clinical type I) variant (Fragment); Gene_Symbol=SPTB Isoform 2 of Spectrin beta chain, erythrocyte			0	99.0000009536743	ETDDLEQWISEK			-9.87386010820046E-05	1491.6728515625	746.8437	1491.67297363281	746.84375	2	17	1.1.1.2786.9	1	36.7917	1860.288	36.6853
2	191.93	191.93	58.4500014781952	52.4900019168854	50.1699984073639	IPI:IPI00914949.1; IPI:IPI00216704.9	Gene_Symbol=SPTB Spectrin, beta, erythrocytic (Includes spherocytosis, clinical type I) variant (Fragment); Gene_Symbol=SPTB Isoform 2 of Spectrin beta chain, erythrocyte			0	99.0000009536743	FANSLTGVQQQLQAF		cleaved F-S@C-term	0.00164461997337639	1650.83825683594	826.4264	1650.83654785156	826.425537109375	2	17	1.1.1.2992.12	1	45.834	786.6533	45.7643
2	191.93	191.93	58.4500014781952	52.4900019168854	50.1699984073639	IPI:IPI00914949.1; IPI:IPI00216704.9	Gene_Symbol=SPTB Spectrin, beta, erythrocytic (Includes spherocytosis, clinical type I) variant (Fragment); Gene_Symbol=SPTB Isoform 2 of Spectrin beta chain, erythrocyte			0	98.9099979400635	FDILDQEMK			-0.00264511001296341	1137.53503417969	569.7748	1137.53759765625	569.776062011719	2	11	1.1.1.2671.6	1	31.7456	2366.648	31.6456
2	191.93	191.93	58.4500014781952	52.4900019168854	50.1699984073639	IPI:IPI00914949.1; IPI:IPI00216704.9	Gene_Symbol=SPTB Spectrin, beta, erythrocytic (Includes spherocytosis, clinical type I) variant (Fragment); Gene_Symbol=SPTB Isoform 2 of Spectrin beta chain, erythrocyte			0	99.0000009536743	FFWEMDEAESWIK	Oxidation(M)@5		0.00784873031079769	1732.75231933594	867.3834	1732.74426269531	867.379455566406	2	18	1.1.1.3032.17	1	47.6197	468.1578	47.5418
2	191.93	191.93	58.4500014781952	52.4900019168854	50.1699984073639	IPI:IPI00914949.1; IPI:IPI00216704.9	Gene_Symbol=SPTB Spectrin, beta, erythrocytic (Includes spherocytosis, clinical type I) variant (Fragment); Gene_Symbol=SPTB Isoform 2 of Spectrin beta chain, erythrocyte			0	99.0000009536743	FFWEMDEAESWIK	Oxidation(M)@5		0.00784873031079769	1732.75231933594	867.3834	1732.74426269531	867.379455566406	2	15	1.1.1.3029.17	1	47.4853	468.1578	47.5418
2	191.93	191.93	58.4500014781952	52.4900019168854	50.1699984073639	IPI:IPI00914949.1; IPI:IPI00216704.9	Gene_Symbol=SPTB Spectrin, beta, erythrocytic (Includes spherocytosis, clinical type I) variant (Fragment); Gene_Symbol=SPTB Isoform 2 of Spectrin beta chain, erythrocyte			0	99.0000009536743	FFWEMDEAESWIK			-0.000199332003830932	1716.74926757813	859.3819	1716.74938964844	859.381958007813	2	13	1.1.1.3197.8	1	54.9826	330.6711	54.8633
2	191.93	191.93	58.4500014781952	52.4900019168854	50.1699984073639	IPI:IPI00914949.1; IPI:IPI00216704.9	Gene_Symbol=SPTB Spectrin, beta, erythrocytic (Includes spherocytosis, clinical type I) variant (Fragment); Gene_Symbol=SPTB Isoform 2 of Spectrin beta chain, erythrocyte			0	99.0000009536743	FLDLLEPLGR			0.000518178974743932	1171.66064453125	586.8376	1171.66015625	586.837341308594	2	13	1.1.1.3070.10	1	49.2872	3257.022	49.0408
2	191.93	191.93	58.4500014781952	52.4900019168854	50.1699984073639	IPI:IPI00914949.1; IPI:IPI00216704.9	Gene_Symbol=SPTB Spectrin, beta, erythrocytic (Includes spherocytosis, clinical type I) variant (Fragment); Gene_Symbol=SPTB Isoform 2 of Spectrin beta chain, erythrocyte			0	99.0000009536743	FLDLLEPLGR			0.000518178974743932	1171.66064453125	586.8376	1171.66015625	586.837341308594	2	11	1.1.1.3073.7	1	49.4173	3257.022	49.0408
2	191.93	191.93	58.4500014781952	52.4900019168854	50.1699984073639	IPI:IPI00914949.1; IPI:IPI00216704.9	Gene_Symbol=SPTB Spectrin, beta, erythrocytic (Includes spherocytosis, clinical type I) variant (Fragment); Gene_Symbol=SPTB Isoform 2 of Spectrin beta chain, erythrocyte			0	99.0000009536743	FLDLLEPLGR			0.000518178974743932	1171.66064453125	586.8376	1171.66015625	586.837341308594	2	15	1.1.1.3064.8	1	49.0139	3257.022	49.0408
2	191.93	191.93	58.4500014781952	52.4900019168854	50.1699984073639	IPI:IPI00914949.1; IPI:IPI00216704.9	Gene_Symbol=SPTB Spectrin, beta, erythrocytic (Includes spherocytosis, clinical type I) variant (Fragment); Gene_Symbol=SPTB Isoform 2 of Spectrin beta chain, erythrocyte			0	99.0000009536743	FLDLLEPLGR			0.000518178974743932	1171.66064453125	586.8376	1171.66015625	586.837341308594	2	14	1.1.1.3067.8	1	49.1487	3257.022	49.0408
2	191.93	191.93	58.4500014781952	52.4900019168854	50.1699984073639	IPI:IPI00914949.1; IPI:IPI00216704.9	Gene_Symbol=SPTB Spectrin, beta, erythrocytic (Includes spherocytosis, clinical type I) variant (Fragment); Gene_Symbol=SPTB Isoform 2 of Spectrin beta chain, erythrocyte			0	98.2100009918213	FLDLLEPLGR			-0.0021673000883311	1171.65783691406	586.8362	1171.66015625	586.837341308594	2	8	1.1.1.3077.4	1	49.5928	79.0507	49.6264
2	191.93	191.93	58.4500014781952	52.4900019168854	50.1699984073639	IPI:IPI00914949.1; IPI:IPI00216704.9	Gene_Symbol=SPTB Spectrin, beta, erythrocytic (Includes spherocytosis, clinical type I) variant (Fragment); Gene_Symbol=SPTB Isoform 2 of Spectrin beta chain, erythrocyte			0	99.0000009536743	FQIQDIVVQTQEGR			0.00823783036321402	1659.8662109375	554.296	1659.85803222656	554.293273925781	3	15	1.1.1.2758.4	1	35.5587	849.7462	35.6372
2	191.93	191.93	58.4500014781952	52.4900019168854	50.1699984073639	IPI:IPI00914949.1; IPI:IPI00216704.9	Gene_Symbol=SPTB Spectrin, beta, erythrocytic (Includes spherocytosis, clinical type I) variant (Fragment); Gene_Symbol=SPTB Isoform 2 of Spectrin beta chain, erythrocyte			0	99.0000009536743	GLDAHLEQIFQEAHGMVAR	Oxidation(M)@16		-0.00194381002802402	2137.03564453125	535.2662	2137.03735351563	535.266662597656	4	15	1.1.1.2756.9	1	35.4774	672.1768	35.5025
2	191.93	191.93	58.4500014781952	52.4900019168854	50.1699984073639	IPI:IPI00914949.1; IPI:IPI00216704.9	Gene_Symbol=SPTB Spectrin, beta, erythrocytic (Includes spherocytosis, clinical type I) variant (Fragment); Gene_Symbol=SPTB Isoform 2 of Spectrin beta chain, erythrocyte			0	99.0000009536743	GNLEVLLF		cleaved F-T@C-term	-0.00208726990967989	903.504455566406	452.7595	903.506591796875	452.760559082031	2	12	1.1.1.3192.2	1	54.7404	336.0791	54.7756
2	191.93	191.93	58.4500014781952	52.4900019168854	50.1699984073639	IPI:IPI00914949.1; IPI:IPI00216704.9	Gene_Symbol=SPTB Spectrin, beta, erythrocytic (Includes spherocytosis, clinical type I) variant (Fragment); Gene_Symbol=SPTB Isoform 2 of Spectrin beta chain, erythrocyte			0	99.0000009536743	GQQLVEAAEIDCQDLEER	Methylthio(C)@12		-0.00449497019872069	2090.92041015625	697.9807	2090.9248046875	697.982238769531	3	22	1.1.1.3007.7	1	46.4863	1025.793	46.4275
2	191.93	191.93	58.4500014781952	52.4900019168854	50.1699984073639	IPI:IPI00914949.1; IPI:IPI00216704.9	Gene_Symbol=SPTB Spectrin, beta, erythrocytic (Includes spherocytosis, clinical type I) variant (Fragment); Gene_Symbol=SPTB Isoform 2 of Spectrin beta chain, erythrocyte			0	98.360002040863	GQQLVEAAEIDCQDLEER	Methylthio(C)@12		0.014424099586904	2090.939453125	1046.477	2090.9248046875	1046.4697265625	2	10	1.1.1.3009.21	1	46.5976	598.4994	46.691
2	191.93	191.93	58.4500014781952	52.4900019168854	50.1699984073639	IPI:IPI00914949.1; IPI:IPI00216704.9	Gene_Symbol=SPTB Spectrin, beta, erythrocytic (Includes spherocytosis, clinical type I) variant (Fragment); Gene_Symbol=SPTB Isoform 2 of Spectrin beta chain, erythrocyte			0	99.0000009536743	GVMEHLEQQAQGFPEEFR			0.00294822989962995	2130.982421875	711.3347	2130.97924804688	711.333679199219	3	21	1.1.1.2820.9	1	38.2862	1786.972	38.223
2	191.93	191.93	58.4500014781952	52.4900019168854	50.1699984073639	IPI:IPI00914949.1; IPI:IPI00216704.9	Gene_Symbol=SPTB Spectrin, beta, erythrocytic (Includes spherocytosis, clinical type I) variant (Fragment); Gene_Symbol=SPTB Isoform 2 of Spectrin beta chain, erythrocyte			0	99.0000009536743	GVMEHLEQQAQGFPEEFR	Deamidated(Q)@11		0.024337999522686	2131.98754882813	711.6698	2131.96337890625	711.661682128906	3	17	1.1.1.2823.10	1	38.4213	1097.828	38.223
2	191.93	191.93	58.4500014781952	52.4900019168854	50.1699984073639	IPI:IPI00914949.1; IPI:IPI00216704.9	Gene_Symbol=SPTB Spectrin, beta, erythrocytic (Includes spherocytosis, clinical type I) variant (Fragment); Gene_Symbol=SPTB Isoform 2 of Spectrin beta chain, erythrocyte			0	99.0000009536743	GVMEHLEQQAQGFPEEFR			0.00294822989962995	2130.982421875	711.3347	2130.97924804688	711.333679199219	3	18	1.1.1.2816.5	1	38.1029	1786.972	38.223
2	191.93	191.93	58.4500014781952	52.4900019168854	50.1699984073639	IPI:IPI00914949.1; IPI:IPI00216704.9	Gene_Symbol=SPTB Spectrin, beta, erythrocytic (Includes spherocytosis, clinical type I) variant (Fragment); Gene_Symbol=SPTB Isoform 2 of Spectrin beta chain, erythrocyte			0	98.2699990272522	GYQPCDPQVIQDR	Methylthio(C)@5		-0.000243011993006803	1563.68090820313	782.8477	1563.68103027344	782.847778320313	2	11	1.1.1.2576.18	1	27.6047	1500.161	27.4818
2	191.93	191.93	58.4500014781952	52.4900019168854	50.1699984073639	IPI:IPI00914949.1; IPI:IPI00216704.9	Gene_Symbol=SPTB Spectrin, beta, erythrocytic (Includes spherocytosis, clinical type I) variant (Fragment); Gene_Symbol=SPTB Isoform 2 of Spectrin beta chain, erythrocyte			0	99.0000009536743	HNLEHAFNVAER			0.00129309005569667	1435.69689941406	479.5729	1435.69567871094	479.572509765625	3	16	1.1.1.2404.4	1	20.0025	5190.994	19.9031
2	191.93	191.93	58.4500014781952	52.4900019168854	50.1699984073639	IPI:IPI00914949.1; IPI:IPI00216704.9	Gene_Symbol=SPTB Spectrin, beta, erythrocytic (Includes spherocytosis, clinical type I) variant (Fragment); Gene_Symbol=SPTB Isoform 2 of Spectrin beta chain, erythrocyte			0	97.2899973392487	HNLEHAFNVAER			0.000669804983772337	1435.69653320313	359.9314	1435.69567871094	359.931182861328	4	12	1.1.1.2401.2	1	19.8663	747.7064	19.9031
2	191.93	191.93	58.4500014781952	52.4900019168854	50.1699984073639	IPI:IPI00914949.1; IPI:IPI00216704.9	Gene_Symbol=SPTB Spectrin, beta, erythrocytic (Includes spherocytosis, clinical type I) variant (Fragment); Gene_Symbol=SPTB Isoform 2 of Spectrin beta chain, erythrocyte			0	99.0000009536743	ISHLEQCFEELSNMAAGR	Methylthio(C)@7		-0.00250442000105977	2079.9150390625	694.3123	2079.91772460938	694.313171386719	3	20	1.1.1.3245.7	1	57.1583	344.1499	57.259
2	191.93	191.93	58.4500014781952	52.4900019168854	50.1699984073639	IPI:IPI00914949.1; IPI:IPI00216704.9	Gene_Symbol=SPTB Spectrin, beta, erythrocytic (Includes spherocytosis, clinical type I) variant (Fragment); Gene_Symbol=SPTB Isoform 2 of Spectrin beta chain, erythrocyte			0	99.0000009536743	KKHEAIETDTAAYEER		missed K-K@1; missed K-H@2	0.00111161998938769	1889.91296386719	473.4855	1889.91186523438	473.485260009766	4	14	1.1.1.2332.4	1	16.8339	882.2819	16.7631
2	191.93	191.93	58.4500014781952	52.4900019168854	50.1699984073639	IPI:IPI00914949.1; IPI:IPI00216704.9	Gene_Symbol=SPTB Spectrin, beta, erythrocytic (Includes spherocytosis, clinical type I) variant (Fragment); Gene_Symbol=SPTB Isoform 2 of Spectrin beta chain, erythrocyte			0	88.0299985408783	KNQTLQNEILGHTPR		missed K-N@1	-1.02319002151489	1746.90966796875	583.3105	1747.93298339844	583.651611328125	3	12	1.1.1.2474.8	1	23.1055	499.2255	22.9566
2	191.93	191.93	58.4500014781952	52.4900019168854	50.1699984073639	IPI:IPI00914949.1; IPI:IPI00216704.9	Gene_Symbol=SPTB Spectrin, beta, erythrocytic (Includes spherocytosis, clinical type I) variant (Fragment); Gene_Symbol=SPTB Isoform 2 of Spectrin beta chain, erythrocyte			0	99.0000009536743	LEGLDTGWNALGR			0.00398591998964548	1400.70886230469	701.3617	1400.70483398438	701.359680175781	2	21	1.1.1.2738.12	1	34.6933	2579.488	34.8004
2	191.93	191.93	58.4500014781952	52.4900019168854	50.1699984073639	IPI:IPI00914949.1; IPI:IPI00216704.9	Gene_Symbol=SPTB Spectrin, beta, erythrocytic (Includes spherocytosis, clinical type I) variant (Fragment); Gene_Symbol=SPTB Isoform 2 of Spectrin beta chain, erythrocyte			0	99.0000009536743	LFQDMLHSIDWMDEIK			-0.000363711005775258	2019.943359375	674.3217	2019.943359375	674.32177734375	3	14	1.1.1.3185.7	1	54.4424	866.5034	54.5147
2	191.93	191.93	58.4500014781952	52.4900019168854	50.1699984073639	IPI:IPI00914949.1; IPI:IPI00216704.9	Gene_Symbol=SPTB Spectrin, beta, erythrocytic (Includes spherocytosis, clinical type I) variant (Fragment); Gene_Symbol=SPTB Isoform 2 of Spectrin beta chain, erythrocyte			0	98.2900023460388	LFQDMLHSIDWMDEIK	Oxidation(M)@12		-0.000519162975251675	2035.93774414063	679.6532	2035.93835449219	679.653381347656	3	12	1.1.1.3025.12	1	47.2984	639.516	47.229
2	191.93	191.93	58.4500014781952	52.4900019168854	50.1699984073639	IPI:IPI00914949.1; IPI:IPI00216704.9	Gene_Symbol=SPTB Spectrin, beta, erythrocytic (Includes spherocytosis, clinical type I) variant (Fragment); Gene_Symbol=SPTB Isoform 2 of Spectrin beta chain, erythrocyte			0	93.2200014591217	LFQDMLHSIDWMDEIK	Oxidation(M)@12		-0.000519162975251675	2035.93774414063	679.6532	2035.93835449219	679.653381347656	3	12	1.1.1.3022.8	1	47.1572	639.516	47.229
2	191.93	191.93	58.4500014781952	52.4900019168854	50.1699984073639	IPI:IPI00914949.1; IPI:IPI00216704.9	Gene_Symbol=SPTB Spectrin, beta, erythrocytic (Includes spherocytosis, clinical type I) variant (Fragment); Gene_Symbol=SPTB Isoform 2 of Spectrin beta chain, erythrocyte			0	74.3399977684021	LFQDMLHSIDWMDEIK	Oxidation(M)@5; Oxidation(M)@12		0.00554959010332823	2051.93872070313	684.9869	2051.93334960938	684.985046386719	3	9	1.1.1.2806.7	1	37.6678	431.2201	37.6082
2	191.93	191.93	58.4500014781952	52.4900019168854	50.1699984073639	IPI:IPI00914949.1; IPI:IPI00216704.9	Gene_Symbol=SPTB Spectrin, beta, erythrocytic (Includes spherocytosis, clinical type I) variant (Fragment); Gene_Symbol=SPTB Isoform 2 of Spectrin beta chain, erythrocyte			0	99.0000009536743	LLEVLSGEMLPKPTK	Oxidation(M)@9		-0.0034254000056535	1669.92919921875	557.6503	1669.93249511719	557.651428222656	3	21	1.1.1.2588.8	1	28.1207	2317.519	28.1476
2	191.93	191.93	58.4500014781952	52.4900019168854	50.1699984073639	IPI:IPI00914949.1; IPI:IPI00216704.9	Gene_Symbol=SPTB Spectrin, beta, erythrocytic (Includes spherocytosis, clinical type I) variant (Fragment); Gene_Symbol=SPTB Isoform 2 of Spectrin beta chain, erythrocyte			0	99.0000009536743	LLSGEDVGQDEGATR	Acetyl(S)@3; Oxidation(D)@6		0.00157031998969615	1603.73413085938	802.8743	1603.73254394531	802.87353515625	2	19	1.1.1.2430.21	1	21.1672	2288.71	21.1285
2	191.93	191.93	58.4500014781952	52.4900019168854	50.1699984073639	IPI:IPI00914949.1; IPI:IPI00216704.9	Gene_Symbol=SPTB Spectrin, beta, erythrocytic (Includes spherocytosis, clinical type I) variant (Fragment); Gene_Symbol=SPTB Isoform 2 of Spectrin beta chain, erythrocyte			0	99.0000009536743	LLTSQDVSYDEAR			0.00281831994652748	1495.71826171875	748.8664	1495.71545410156	748.864990234375	2	19	1.1.1.2466.19	1	22.7678	2956.672	22.8212
2	191.93	191.93	58.4500014781952	52.4900019168854	50.1699984073639	IPI:IPI00914949.1; IPI:IPI00216704.9	Gene_Symbol=SPTB Spectrin, beta, erythrocytic (Includes spherocytosis, clinical type I) variant (Fragment); Gene_Symbol=SPTB Isoform 2 of Spectrin beta chain, erythrocyte			0	99.0000009536743	LMEADIAIQGDK	Oxidation(M)@2		0.000750118982978165	1318.64465332031	660.3296	1318.64392089844	660.329223632813	2	17	1.1.1.2458.18	1	22.4072	753.5627	22.4175
2	191.93	191.93	58.4500014781952	52.4900019168854	50.1699984073639	IPI:IPI00914949.1; IPI:IPI00216704.9	Gene_Symbol=SPTB Spectrin, beta, erythrocytic (Includes spherocytosis, clinical type I) variant (Fragment); Gene_Symbol=SPTB Isoform 2 of Spectrin beta chain, erythrocyte			0	99.0000009536743	LMEADIAIQGDKVK	Oxidation(M)@2	missed K-V@12	-0.00104144995566458	1545.80615234375	516.276	1545.80725097656	516.2763671875	3	19	1.1.1.2446.8	1	21.8553	1880.271	21.9271
2	191.93	191.93	58.4500014781952	52.4900019168854	50.1699984073639	IPI:IPI00914949.1; IPI:IPI00216704.9	Gene_Symbol=SPTB Spectrin, beta, erythrocytic (Includes spherocytosis, clinical type I) variant (Fragment); Gene_Symbol=SPTB Isoform 2 of Spectrin beta chain, erythrocyte			0	99.0000009536743	LPLAQSADYGTNLQTVQLF		cleaved F-M@C-term	-0.00244246004149318	2078.06591796875	693.6959	2078.068359375	693.69677734375	3	17	1.1.1.3135.8	1	52.2274	785.8441	52.1072
2	191.93	191.93	58.4500014781952	52.4900019168854	50.1699984073639	IPI:IPI00914949.1; IPI:IPI00216704.9	Gene_Symbol=SPTB Spectrin, beta, erythrocytic (Includes spherocytosis, clinical type I) variant (Fragment); Gene_Symbol=SPTB Isoform 2 of Spectrin beta chain, erythrocyte			0	96.5399980545044	LPLAQSADYGTNLQTVQLF		cleaved F-M@C-term	-0.00244246004149318	2078.06591796875	693.6959	2078.068359375	693.69677734375	3	12	1.1.1.3129.5	1	51.947	785.8441	52.1072
2	191.93	191.93	58.4500014781952	52.4900019168854	50.1699984073639	IPI:IPI00914949.1; IPI:IPI00216704.9	Gene_Symbol=SPTB Spectrin, beta, erythrocytic (Includes spherocytosis, clinical type I) variant (Fragment); Gene_Symbol=SPTB Isoform 2 of Spectrin beta chain, erythrocyte			0	99.0000009536743	LPLAQSADYGTNLQTVQLFMK	Oxidation(M)@20		-0.0143895000219345	2353.1845703125	785.4021	2353.19873046875	785.406860351563	3	14	1.1.1.2878.15	1	40.8394	386.89	40.8105
2	191.93	191.93	58.4500014781952	52.4900019168854	50.1699984073639	IPI:IPI00914949.1; IPI:IPI00216704.9	Gene_Symbol=SPTB Spectrin, beta, erythrocytic (Includes spherocytosis, clinical type I) variant (Fragment); Gene_Symbol=SPTB Isoform 2 of Spectrin beta chain, erythrocyte			0	99.0000009536743	LVAQDNFGYDLAAVEAAK			-0.00477558001875877	1893.9423828125	632.3214	1893.947265625	632.322998046875	3	23	1.1.1.2837.3	1	39.0288	1432.639	39.0139
2	191.93	191.93	58.4500014781952	52.4900019168854	50.1699984073639	IPI:IPI00914949.1; IPI:IPI00216704.9	Gene_Symbol=SPTB Spectrin, beta, erythrocytic (Includes spherocytosis, clinical type I) variant (Fragment); Gene_Symbol=SPTB Isoform 2 of Spectrin beta chain, erythrocyte			0	99.0000009536743	LVAQDNFGYDLAAVEAAK			-0.00479306979104877	1893.94250488281	947.9785	1893.947265625	947.980895996094	2	16	1.1.1.2835.11	1	38.9554	1361.163	39.0573
2	191.93	191.93	58.4500014781952	52.4900019168854	50.1699984073639	IPI:IPI00914949.1; IPI:IPI00216704.9	Gene_Symbol=SPTB Spectrin, beta, erythrocytic (Includes spherocytosis, clinical type I) variant (Fragment); Gene_Symbol=SPTB Isoform 2 of Spectrin beta chain, erythrocyte			0	99.0000009536743	LVAQDNFGYDLAAVEAAKK		missed K-K@18	-0.00356195005588233	2022.03845214844	675.0201	2022.04223632813	675.021362304688	3	19	1.1.1.2702.13	1	33.1219	1950.957	33.0066
2	191.93	191.93	58.4500014781952	52.4900019168854	50.1699984073639	IPI:IPI00914949.1; IPI:IPI00216704.9	Gene_Symbol=SPTB Spectrin, beta, erythrocytic (Includes spherocytosis, clinical type I) variant (Fragment); Gene_Symbol=SPTB Isoform 2 of Spectrin beta chain, erythrocyte			0	99.0000009536743	LWSYLQELLQSR			-0.000898780999705195	1534.8134765625	768.414	1534.81433105469	768.414489746094	2	21	1.1.1.3212.5	1	55.6509	761.7493	55.6311
2	191.93	191.93	58.4500014781952	52.4900019168854	50.1699984073639	IPI:IPI00914949.1; IPI:IPI00216704.9	Gene_Symbol=SPTB Spectrin, beta, erythrocytic (Includes spherocytosis, clinical type I) variant (Fragment); Gene_Symbol=SPTB Isoform 2 of Spectrin beta chain, erythrocyte			0	99.0000009536743	LWSYLQELLQSR			-0.000898780999705195	1534.8134765625	768.414	1534.81433105469	768.414489746094	2	16	1.1.1.3215.9	1	55.7891	761.7493	55.6311
2	191.93	191.93	58.4500014781952	52.4900019168854	50.1699984073639	IPI:IPI00914949.1; IPI:IPI00216704.9	Gene_Symbol=SPTB Spectrin, beta, erythrocytic (Includes spherocytosis, clinical type I) variant (Fragment); Gene_Symbol=SPTB Isoform 2 of Spectrin beta chain, erythrocyte			0	98.9300012588501	MLLEVCQF	Oxidation(M)@1; Methylthio(C)@6	cleaved F-S@C-term	0.00146916997618973	1043.45043945313	522.7325	1043.44897460938	522.731750488281	2	8	1.1.1.3192.3	1	54.7437	173.2917	54.7756
2	191.93	191.93	58.4500014781952	52.4900019168854	50.1699984073639	IPI:IPI00914949.1; IPI:IPI00216704.9	Gene_Symbol=SPTB Spectrin, beta, erythrocytic (Includes spherocytosis, clinical type I) variant (Fragment); Gene_Symbol=SPTB Isoform 2 of Spectrin beta chain, erythrocyte			0	98.2100009918213	MLLEVCQF	Methylthio(C)@6	cleaved F-S@C-term	0.000420210999436677	1027.45446777344	514.7345	1027.4541015625	514.734313964844	2	10	1.1.1.3337.3	1	61.2972	376.9201	61.1441
2	191.93	191.93	58.4500014781952	52.4900019168854	50.1699984073639	IPI:IPI00914949.1; IPI:IPI00216704.9	Gene_Symbol=SPTB Spectrin, beta, erythrocytic (Includes spherocytosis, clinical type I) variant (Fragment); Gene_Symbol=SPTB Isoform 2 of Spectrin beta chain, erythrocyte			0	79.9000024795532	MLLEVCQF	Methylthio(C)@6	cleaved F-S@C-term	0.000420210999436677	1027.45446777344	514.7345	1027.4541015625	514.734313964844	2	12	1.1.1.3334.2	1	61.1593	376.9201	61.1441
2	191.93	191.93	58.4500014781952	52.4900019168854	50.1699984073639	IPI:IPI00914949.1; IPI:IPI00216704.9	Gene_Symbol=SPTB Spectrin, beta, erythrocytic (Includes spherocytosis, clinical type I) variant (Fragment); Gene_Symbol=SPTB Isoform 2 of Spectrin beta chain, erythrocyte			0	99.0000009536743	NFSACLELGESLLQR	Methylthio(C)@5		0.00114016002044082	1724.82360839844	575.9485	1724.82263183594	575.948120117188	3	23	1.1.1.3443.2	1	65.361	246.5815	65.4276
2	191.93	191.93	58.4500014781952	52.4900019168854	50.1699984073639	IPI:IPI00914949.1; IPI:IPI00216704.9	Gene_Symbol=SPTB Spectrin, beta, erythrocytic (Includes spherocytosis, clinical type I) variant (Fragment); Gene_Symbol=SPTB Isoform 2 of Spectrin beta chain, erythrocyte			0	99.0000009536743	NLQDAENFFQFQGDADDLK			-0.00445961020886898	2213.98193359375	739.0013	2213.98657226563	739.002807617188	3	18	1.1.1.2963.7	1	44.5334	2083.109	44.4315
2	191.93	191.93	58.4500014781952	52.4900019168854	50.1699984073639	IPI:IPI00914949.1; IPI:IPI00216704.9	Gene_Symbol=SPTB Spectrin, beta, erythrocytic (Includes spherocytosis, clinical type I) variant (Fragment); Gene_Symbol=SPTB Isoform 2 of Spectrin beta chain, erythrocyte			0	98.3699977397919	NLQDAENFFQFQGDADDLK			-0.00445961020886898	2213.98193359375	739.0013	2213.98657226563	739.002807617188	3	13	1.1.1.2957.10	1	44.276	2083.109	44.4315
2	191.93	191.93	58.4500014781952	52.4900019168854	50.1699984073639	IPI:IPI00914949.1; IPI:IPI00216704.9	Gene_Symbol=SPTB Spectrin, beta, erythrocytic (Includes spherocytosis, clinical type I) variant (Fragment); Gene_Symbol=SPTB Isoform 2 of Spectrin beta chain, erythrocyte			0	71.7400014400482	NLQDAENFFQFQGDADDLK			-0.00445961020886898	2213.98193359375	739.0013	2213.98657226563	739.002807617188	3	12	1.1.1.2962.6	1	44.4932	2083.109	44.4315
2	191.93	191.93	58.4500014781952	52.4900019168854	50.1699984073639	IPI:IPI00914949.1; IPI:IPI00216704.9	Gene_Symbol=SPTB Spectrin, beta, erythrocytic (Includes spherocytosis, clinical type I) variant (Fragment); Gene_Symbol=SPTB Isoform 2 of Spectrin beta chain, erythrocyte			0	99.0000009536743	NQTLQNEILGHTPR			-0.000586604001000524	1619.83752441406	540.9531	1619.83801269531	540.953247070313	3	16	1.1.1.2529.11	1	25.5251	2039.891	25.5914
2	191.93	191.93	58.4500014781952	52.4900019168854	50.1699984073639	IPI:IPI00914949.1; IPI:IPI00216704.9	Gene_Symbol=SPTB Spectrin, beta, erythrocytic (Includes spherocytosis, clinical type I) variant (Fragment); Gene_Symbol=SPTB Isoform 2 of Spectrin beta chain, erythrocyte			0	99.0000009536743	QAEAILSNQEYTLAHLEPPDSLEAAEAGIR	Gln->pyro-Glu@N-term		0.00335521996021271	3218.576171875	1073.866	3218.5732421875	1073.86499023438	3	14	1.1.1.3180.17	1	54.2402	450.7735	54.296
2	191.93	191.93	58.4500014781952	52.4900019168854	50.1699984073639	IPI:IPI00914949.1; IPI:IPI00216704.9	Gene_Symbol=SPTB Spectrin, beta, erythrocytic (Includes spherocytosis, clinical type I) variant (Fragment); Gene_Symbol=SPTB Isoform 2 of Spectrin beta chain, erythrocyte			0	73.9600002765656	QFGHPQIEAR			0.00108443002682179	1181.59509277344	394.8723	1181.59411621094	394.872009277344	3	7	1.1.1.2369.3	1	18.471	324.989	18.5511
2	191.93	191.93	58.4500014781952	52.4900019168854	50.1699984073639	IPI:IPI00914949.1; IPI:IPI00216704.9	Gene_Symbol=SPTB Spectrin, beta, erythrocytic (Includes spherocytosis, clinical type I) variant (Fragment); Gene_Symbol=SPTB Isoform 2 of Spectrin beta chain, erythrocyte			0	99.0000009536743	QIAERPAEETGPQEEEGETAGEAPVSHHAATER			0.00139542005490512	3512.60546875	879.1586	3512.60400390625	879.158264160156	4	23	1.1.1.2366.13	1	18.3662	282.6165	18.3267
2	191.93	191.93	58.4500014781952	52.4900019168854	50.1699984073639	IPI:IPI00914949.1; IPI:IPI00216704.9	Gene_Symbol=SPTB Spectrin, beta, erythrocytic (Includes spherocytosis, clinical type I) variant (Fragment); Gene_Symbol=SPTB Isoform 2 of Spectrin beta chain, erythrocyte			0	99.0000009536743	QLGIIPLLDPEDVFTENPDEK			0.0014621700393036	2381.20141601563	794.7411	2381.2001953125	794.740661621094	3	24	1.1.1.3302.5	1	59.7375	1124.498	59.9294
2	191.93	191.93	58.4500014781952	52.4900019168854	50.1699984073639	IPI:IPI00914949.1; IPI:IPI00216704.9	Gene_Symbol=SPTB Spectrin, beta, erythrocytic (Includes spherocytosis, clinical type I) variant (Fragment); Gene_Symbol=SPTB Isoform 2 of Spectrin beta chain, erythrocyte			0	99.0000009536743	QLGIIPLLDPEDVFTENPDEK			0.0014621700393036	2381.20141601563	794.7411	2381.2001953125	794.740661621094	3	26	1.1.1.3308.6	1	60.015	1124.498	59.9294
2	191.93	191.93	58.4500014781952	52.4900019168854	50.1699984073639	IPI:IPI00914949.1; IPI:IPI00216704.9	Gene_Symbol=SPTB Spectrin, beta, erythrocytic (Includes spherocytosis, clinical type I) variant (Fragment); Gene_Symbol=SPTB Isoform 2 of Spectrin beta chain, erythrocyte			0	99.0000009536743	QLGIIPLLDPEDVFTENPDEK			0.0014621700393036	2381.20141601563	794.7411	2381.2001953125	794.740661621094	3	22	1.1.1.3311.6	1	60.1442	1124.498	59.9294
2	191.93	191.93	58.4500014781952	52.4900019168854	50.1699984073639	IPI:IPI00914949.1; IPI:IPI00216704.9	Gene_Symbol=SPTB Spectrin, beta, erythrocytic (Includes spherocytosis, clinical type I) variant (Fragment); Gene_Symbol=SPTB Isoform 2 of Spectrin beta chain, erythrocyte			0	99.0000009536743	QLMDEKPQFTALVSQK	Oxidation(M)@3		-0.00420113001018763	1877.95141601563	626.9911	1877.95568847656	626.992492675781	3	15	1.1.1.2521.15	1	25.1753	1034.056	25.1464
2	191.93	191.93	58.4500014781952	52.4900019168854	50.1699984073639	IPI:IPI00914949.1; IPI:IPI00216704.9	Gene_Symbol=SPTB Spectrin, beta, erythrocytic (Includes spherocytosis, clinical type I) variant (Fragment); Gene_Symbol=SPTB Isoform 2 of Spectrin beta chain, erythrocyte			0	99.0000009536743	QLMDEKPQFTALVSQK	Gln->pyro-Glu@N-term		-0.00550429010763764	1844.9287109375	923.4716	1844.93420410156	923.474365234375	2	14	1.1.1.2784.16	1	36.7156	753.9164	36.6853
2	191.93	191.93	58.4500014781952	52.4900019168854	50.1699984073639	IPI:IPI00914949.1; IPI:IPI00216704.9	Gene_Symbol=SPTB Spectrin, beta, erythrocytic (Includes spherocytosis, clinical type I) variant (Fragment); Gene_Symbol=SPTB Isoform 2 of Spectrin beta chain, erythrocyte			0	87.5699996948242	SDDPGKDLTSVNR	Delta:H(2)C(2)@N-term	missed K-D@6	-0.00676479004323483	1428.677734375	477.2332	1428.68444824219	477.235443115234	3	8	1.1.1.2406.7	1	20.0956	151.7998	20.0806
2	191.93	191.93	58.4500014781952	52.4900019168854	50.1699984073639	IPI:IPI00914949.1; IPI:IPI00216704.9	Gene_Symbol=SPTB Spectrin, beta, erythrocytic (Includes spherocytosis, clinical type I) variant (Fragment); Gene_Symbol=SPTB Isoform 2 of Spectrin beta chain, erythrocyte			0	99.0000009536743	TAGYPHVNVTNF		cleaved F-T@C-term	-0.00465947994962335	1318.62609863281	660.3203	1318.63061523438	660.322570800781	2	13	1.1.1.2587.11	1	28.0819	617.2007	28.2361
2	191.93	191.93	58.4500014781952	52.4900019168854	50.1699984073639	IPI:IPI00914949.1; IPI:IPI00216704.9	Gene_Symbol=SPTB Spectrin, beta, erythrocytic (Includes spherocytosis, clinical type I) variant (Fragment); Gene_Symbol=SPTB Isoform 2 of Spectrin beta chain, erythrocyte			0	99.0000009536743	TLMTQIDGVNLAANSLVESGHPR			-0.00432949000969529	2422.22314453125	808.415	2422.2275390625	808.416442871094	3	27	1.1.1.2867.14	1	40.3518	1779.734	40.4132
2	191.93	191.93	58.4500014781952	52.4900019168854	50.1699984073639	IPI:IPI00914949.1; IPI:IPI00216704.9	Gene_Symbol=SPTB Spectrin, beta, erythrocytic (Includes spherocytosis, clinical type I) variant (Fragment); Gene_Symbol=SPTB Isoform 2 of Spectrin beta chain, erythrocyte			0	99.0000009536743	TLMTQIDGVNLAANSLVESGHPR			-0.00432949000969529	2422.22314453125	808.415	2422.2275390625	808.416442871094	3	22	1.1.1.2870.18	1	40.4928	1779.734	40.4132
2	191.93	191.93	58.4500014781952	52.4900019168854	50.1699984073639	IPI:IPI00914949.1; IPI:IPI00216704.9	Gene_Symbol=SPTB Spectrin, beta, erythrocytic (Includes spherocytosis, clinical type I) variant (Fragment); Gene_Symbol=SPTB Isoform 2 of Spectrin beta chain, erythrocyte			0	99.0000009536743	TSATEFENVGNQPPYSR	Protein Terminal Acetyl@N-term	cleaved M-T@N-term	0.00100169994402677	1937.87670898438	969.9456	1937.87548828125	969.945068359375	2	23	1.1.1.2600.21	1	28.6689	782.6617	28.7637
2	191.93	191.93	58.4500014781952	52.4900019168854	50.1699984073639	IPI:IPI00914949.1; IPI:IPI00216704.9	Gene_Symbol=SPTB Spectrin, beta, erythrocytic (Includes spherocytosis, clinical type I) variant (Fragment); Gene_Symbol=SPTB Isoform 2 of Spectrin beta chain, erythrocyte			0	99.0000009536743	VDNVNAFIER			-0.000254134007263929	1175.59326171875	588.8039	1175.59350585938	588.804016113281	2	13	1.1.1.2529.13	1	25.5285	4170.201	25.4136
2	191.93	191.93	58.4500014781952	52.4900019168854	50.1699984073639	IPI:IPI00914949.1; IPI:IPI00216704.9	Gene_Symbol=SPTB Spectrin, beta, erythrocytic (Includes spherocytosis, clinical type I) variant (Fragment); Gene_Symbol=SPTB Isoform 2 of Spectrin beta chain, erythrocyte			0	99.0000009536743	VHLENMGSHDIVDGNHR	Oxidation(M)@6		-0.00274716992862523	1944.88330078125	487.2281	1944.88610839844	487.228790283203	4	23	1.1.1.2328.6	1	16.6536	991.9065	16.7184
2	191.93	191.93	58.4500014781952	52.4900019168854	50.1699984073639	IPI:IPI00914949.1; IPI:IPI00216704.9	Gene_Symbol=SPTB Spectrin, beta, erythrocytic (Includes spherocytosis, clinical type I) variant (Fragment); Gene_Symbol=SPTB Isoform 2 of Spectrin beta chain, erythrocyte			0	99.0000009536743	VHLENMGSHDIVDGNHR	Oxidation(M)@6		-0.00274716992862523	1944.88330078125	487.2281	1944.88610839844	487.228790283203	4	17	1.1.1.2331.5	1	16.8026	991.9065	16.7184
2	191.93	191.93	58.4500014781952	52.4900019168854	50.1699984073639	IPI:IPI00914949.1; IPI:IPI00216704.9	Gene_Symbol=SPTB Spectrin, beta, erythrocytic (Includes spherocytosis, clinical type I) variant (Fragment); Gene_Symbol=SPTB Isoform 2 of Spectrin beta chain, erythrocyte			0	99.0000009536743	VHLENMGSHDIVDGNHR	Oxidation(M)@6; Deamidated(N)@15		-0.00203802995383739	1945.8681640625	487.4743	1945.8701171875	487.474792480469	4	16	1.1.1.2341.4	1	17.2304	151.9845	17.2556
2	191.93	191.93	58.4500014781952	52.4900019168854	50.1699984073639	IPI:IPI00914949.1; IPI:IPI00216704.9	Gene_Symbol=SPTB Spectrin, beta, erythrocytic (Includes spherocytosis, clinical type I) variant (Fragment); Gene_Symbol=SPTB Isoform 2 of Spectrin beta chain, erythrocyte			0	99.0000009536743	VHLENMGSHDIVDGNHR	Oxidation(M)@6		0.00320948008447886	1944.88916015625	389.9851	1944.88610839844	389.984497070313	5	12	1.1.1.2328.2	1	16.6386	793.3021	16.7184
2	191.93	191.93	58.4500014781952	52.4900019168854	50.1699984073639	IPI:IPI00914949.1; IPI:IPI00216704.9	Gene_Symbol=SPTB Spectrin, beta, erythrocytic (Includes spherocytosis, clinical type I) variant (Fragment); Gene_Symbol=SPTB Isoform 2 of Spectrin beta chain, erythrocyte			0	99.0000009536743	VIQGQTDPEYLLLGQR			0.00299922004342079	1828.97131347656	915.4929	1828.96826171875	915.491455078125	2	25	1.1.1.2765.12	1	35.8866	2544.856	35.9888
2	191.93	191.93	58.4500014781952	52.4900019168854	50.1699984073639	IPI:IPI00914949.1; IPI:IPI00216704.9	Gene_Symbol=SPTB Spectrin, beta, erythrocytic (Includes spherocytosis, clinical type I) variant (Fragment); Gene_Symbol=SPTB Isoform 2 of Spectrin beta chain, erythrocyte			0	99.0000009536743	WISAMEDQLR			0.000529138022102416	1247.59753417969	624.806	1247.59680175781	624.805725097656	2	14	1.1.1.2608.7	1	29.0033	2269.744	29.0318
2	191.93	191.93	58.4500014781952	52.4900019168854	50.1699984073639	IPI:IPI00914949.1; IPI:IPI00216704.9	Gene_Symbol=SPTB Spectrin, beta, erythrocytic (Includes spherocytosis, clinical type I) variant (Fragment); Gene_Symbol=SPTB Isoform 2 of Spectrin beta chain, erythrocyte			0	99.0000009536743	WLAEMEMPDTLEDLEVVQHR			-0.00243162992410362	2440.1376953125	814.3865	2440.14038085938	814.387390136719	3	17	1.1.1.3059.15	1	48.8003	769.0364	48.9507
2	191.93	191.93	58.4500014781952	52.4900019168854	50.1699984073639	IPI:IPI00914949.1; IPI:IPI00216704.9	Gene_Symbol=SPTB Spectrin, beta, erythrocytic (Includes spherocytosis, clinical type I) variant (Fragment); Gene_Symbol=SPTB Isoform 2 of Spectrin beta chain, erythrocyte			0	99.0000009536743	WLAEMEMPDTLEDLEVVQHR	Oxidation(M)@5		-0.000967393978498876	2456.13427734375	819.7187	2456.13525390625	819.718994140625	3	19	1.1.1.2925.6	1	42.8744	696.3752	42.9047
2	191.93	191.93	58.4500014781952	52.4900019168854	50.1699984073639	IPI:IPI00914949.1; IPI:IPI00216704.9	Gene_Symbol=SPTB Spectrin, beta, erythrocytic (Includes spherocytosis, clinical type I) variant (Fragment); Gene_Symbol=SPTB Isoform 2 of Spectrin beta chain, erythrocyte			0	99.0000009536743	WLAEMEMPDTLEDLEVVQHR			-0.00243162992410362	2440.1376953125	814.3865	2440.14038085938	814.387390136719	3	11	1.1.1.3065.15	1	49.0705	769.0364	48.9507
2	191.93	191.93	58.4500014781952	52.4900019168854	50.1699984073639	IPI:IPI00914949.1; IPI:IPI00216704.9	Gene_Symbol=SPTB Spectrin, beta, erythrocytic (Includes spherocytosis, clinical type I) variant (Fragment); Gene_Symbol=SPTB Isoform 2 of Spectrin beta chain, erythrocyte			0	99.0000009536743	WQAFQTLVSER			-0.00271332007832825	1363.68591308594	682.8502	1363.6884765625	682.851501464844	2	16	1.1.1.2730.15	1	34.3477	3151.506	34.275
2	191.93	191.93	58.4500014781952	52.4900019168854	50.1699984073639	IPI:IPI00914949.1; IPI:IPI00216704.9	Gene_Symbol=SPTB Spectrin, beta, erythrocytic (Includes spherocytosis, clinical type I) variant (Fragment); Gene_Symbol=SPTB Isoform 2 of Spectrin beta chain, erythrocyte			0	99.0000009536743	YFYTGAEILGLIDEK			0.00075190601637587	1730.87744140625	866.446	1730.87670898438	866.445617675781	2	24	1.1.1.3184.16	1	54.4135	964.477	54.3395
2	191.93	191.93	58.4500014781952	52.4900019168854	50.1699984073639	IPI:IPI00914949.1; IPI:IPI00216704.9	Gene_Symbol=SPTB Spectrin, beta, erythrocytic (Includes spherocytosis, clinical type I) variant (Fragment); Gene_Symbol=SPTB Isoform 2 of Spectrin beta chain, erythrocyte			0	99.0000009536743	YFYTGAEILGLIDEK			0.00075190601637587	1730.87744140625	866.446	1730.87670898438	866.445617675781	2	18	1.1.1.3188.8	1	54.5833	964.477	54.3395
2	191.93	191.93	58.4500014781952	52.4900019168854	50.1699984073639	IPI:IPI00914949.1; IPI:IPI00216704.9	Gene_Symbol=SPTB Spectrin, beta, erythrocytic (Includes spherocytosis, clinical type I) variant (Fragment); Gene_Symbol=SPTB Isoform 2 of Spectrin beta chain, erythrocyte			0	99.0000009536743	YHQGINAEIETR			-4.43362005171366E-05	1429.69506835938	477.5723	1429.69494628906	477.572265625	3	14	1.1.1.2387.3	1	19.2533	2882.146	19.3319
2	191.93	191.93	58.4500014781952	52.4900019168854	50.1699984073639	IPI:IPI00914949.1; IPI:IPI00216704.9	Gene_Symbol=SPTB Spectrin, beta, erythrocytic (Includes spherocytosis, clinical type I) variant (Fragment); Gene_Symbol=SPTB Isoform 2 of Spectrin beta chain, erythrocyte			0	99.0000009536743	YHQGINAEIETR	Deamidated(N)@6		0.00322840991429985	1430.68237304688	477.9014	1430.67895507813	477.900268554688	3	10	1.1.1.2397.8	1	19.6997	176.9725	19.6378
3	189.24	190.56	58.7999999523163	56.7799985408783	55.4199993610382	IPI:IPI00748895.3; IPI:IPI00748074.3; IPI:IPI00747536.3; IPI:IPI00654646.3	Gene_Symbol=ANK1 Isoform Er13 of Ankyrin-1; Gene_Symbol=ANK1 Isoform Er15 of Ankyrin-1; Gene_Symbol=ANK1 Isoform Er11 of Ankyrin-1; Gene_Symbol=ANK1 Isoform Er5 of Ankyrin-1			2	99.0000009536743	AELSGNLVPVKK		cleaved F-A@N-term; missed K-K@11	-0.0018484799657017	1253.732421875	418.9181	1253.734375	418.918731689453	3	18	1.1.1.2432.5	1	21.2295	2455.56	21.2613
3	189.24	190.56	58.7999999523163	56.7799985408783	55.4199993610382	IPI:IPI00748895.3; IPI:IPI00748074.3; IPI:IPI00747536.3; IPI:IPI00654646.3	Gene_Symbol=ANK1 Isoform Er13 of Ankyrin-1; Gene_Symbol=ANK1 Isoform Er15 of Ankyrin-1; Gene_Symbol=ANK1 Isoform Er11 of Ankyrin-1; Gene_Symbol=ANK1 Isoform Er5 of Ankyrin-1			2	99.0000009536743	ALNGFTPLHIACK	Methylthio(C)@12		0.000668083026539534	1429.72180175781	477.5812	1429.72106933594	477.580932617188	3	13	1.1.1.2730.6	1	34.3327	679.963	34.3629
3	189.24	190.56	58.7999999523163	56.7799985408783	55.4199993610382	IPI:IPI00748895.3; IPI:IPI00748074.3; IPI:IPI00747536.3; IPI:IPI00654646.3	Gene_Symbol=ANK1 Isoform Er13 of Ankyrin-1; Gene_Symbol=ANK1 Isoform Er15 of Ankyrin-1; Gene_Symbol=ANK1 Isoform Er11 of Ankyrin-1; Gene_Symbol=ANK1 Isoform Er5 of Ankyrin-1			2	99.0000009536743	AVALQQGHENVVAHLINYGTK		cleaved L-A@N-term	-0.00234111002646387	2261.189453125	566.3046	2261.19165039063	566.30517578125	4	18	1.1.1.2588.10	1	28.1241	2008.17	28.1476
3	189.24	190.56	58.7999999523163	56.7799985408783	55.4199993610382	IPI:IPI00748895.3; IPI:IPI00748074.3; IPI:IPI00747536.3; IPI:IPI00654646.3	Gene_Symbol=ANK1 Isoform Er13 of Ankyrin-1; Gene_Symbol=ANK1 Isoform Er15 of Ankyrin-1; Gene_Symbol=ANK1 Isoform Er11 of Ankyrin-1; Gene_Symbol=ANK1 Isoform Er5 of Ankyrin-1			2	99.0000009536743	DIEVLEGMSLF	Oxidation(M)@8	cleaved F-A@C-term	-0.00281601003371179	1267.59790039063	634.8062	1267.6005859375	634.807556152344	2	11	1.1.1.3113.7	1	51.2231	177.3613	51.342
3	189.24	190.56	58.7999999523163	56.7799985408783	55.4199993610382	IPI:IPI00748895.3; IPI:IPI00748074.3; IPI:IPI00747536.3; IPI:IPI00654646.3	Gene_Symbol=ANK1 Isoform Er13 of Ankyrin-1; Gene_Symbol=ANK1 Isoform Er15 of Ankyrin-1; Gene_Symbol=ANK1 Isoform Er11 of Ankyrin-1; Gene_Symbol=ANK1 Isoform Er5 of Ankyrin-1			2	99.0000009536743	DIEVLEGMSLFAELSGNLVPVKK		missed K-K@22	-0.0381487011909485	2487.29125976563	830.1044	2487.32934570313	830.117126464844	3	25	1.1.1.3512.10	1	67.8655	1167.473	67.8773
3	189.24	190.56	58.7999999523163	56.7799985408783	55.4199993610382	IPI:IPI00748895.3; IPI:IPI00748074.3; IPI:IPI00747536.3; IPI:IPI00654646.3	Gene_Symbol=ANK1 Isoform Er13 of Ankyrin-1; Gene_Symbol=ANK1 Isoform Er15 of Ankyrin-1; Gene_Symbol=ANK1 Isoform Er11 of Ankyrin-1; Gene_Symbol=ANK1 Isoform Er5 of Ankyrin-1			2	99.0000009536743	DVDEEKELLDFVPK		missed K-E@6	-0.0094114700332284	1674.82592773438	838.4202	1674.83520507813	838.424865722656	2	24	1.1.1.2893.8	1	41.4855	1372.062	41.5905
3	189.24	190.56	58.7999999523163	56.7799985408783	55.4199993610382	IPI:IPI00748895.3; IPI:IPI00748074.3; IPI:IPI00747536.3; IPI:IPI00654646.3	Gene_Symbol=ANK1 Isoform Er13 of Ankyrin-1; Gene_Symbol=ANK1 Isoform Er15 of Ankyrin-1; Gene_Symbol=ANK1 Isoform Er11 of Ankyrin-1; Gene_Symbol=ANK1 Isoform Er5 of Ankyrin-1			2	99.0000009536743	EADAATSFLR			-0.000576157995965332	1079.52404785156	540.7693	1079.52478027344	540.769653320313	2	17	1.1.1.2524.8	1	25.2978	14069.75	25.2351
3	189.24	190.56	58.7999999523163	56.7799985408783	55.4199993610382	IPI:IPI00748895.3; IPI:IPI00748074.3; IPI:IPI00747536.3; IPI:IPI00654646.3	Gene_Symbol=ANK1 Isoform Er13 of Ankyrin-1; Gene_Symbol=ANK1 Isoform Er15 of Ankyrin-1; Gene_Symbol=ANK1 Isoform Er11 of Ankyrin-1; Gene_Symbol=ANK1 Isoform Er5 of Ankyrin-1			2	99.0000009536743	EGHVETVLALLEK			-0.00212028995156288	1436.78552246094	719.4	1436.78747558594	719.401000976563	2	22	1.1.1.2830.6	1	38.7319	4143.032	38.6237
3	189.24	190.56	58.7999999523163	56.7799985408783	55.4199993610382	IPI:IPI00748895.3; IPI:IPI00748074.3; IPI:IPI00747536.3; IPI:IPI00654646.3	Gene_Symbol=ANK1 Isoform Er13 of Ankyrin-1; Gene_Symbol=ANK1 Isoform Er15 of Ankyrin-1; Gene_Symbol=ANK1 Isoform Er11 of Ankyrin-1; Gene_Symbol=ANK1 Isoform Er5 of Ankyrin-1			2	99.0000009536743	EIILETTTK			0.00178602000232786	1046.58764648438	524.3011	1046.5859375	524.300231933594	2	14	1.1.1.2460.8	1	22.4801	17128.88	22.507
3	189.24	190.56	58.7999999523163	56.7799985408783	55.4199993610382	IPI:IPI00748895.3; IPI:IPI00748074.3; IPI:IPI00747536.3; IPI:IPI00654646.3	Gene_Symbol=ANK1 Isoform Er13 of Ankyrin-1; Gene_Symbol=ANK1 Isoform Er15 of Ankyrin-1; Gene_Symbol=ANK1 Isoform Er11 of Ankyrin-1; Gene_Symbol=ANK1 Isoform Er5 of Ankyrin-1			2	99.0000009536743	ELQFSVEDINR			0.00151755998376757	1348.66381835938	675.3392	1348.66235351563	675.338439941406	2	19	1.1.1.2653.6	1	30.9659	6379.467	30.9079
3	189.24	190.56	58.7999999523163	56.7799985408783	55.4199993610382	IPI:IPI00748895.3; IPI:IPI00748074.3; IPI:IPI00747536.3; IPI:IPI00654646.3	Gene_Symbol=ANK1 Isoform Er13 of Ankyrin-1; Gene_Symbol=ANK1 Isoform Er15 of Ankyrin-1; Gene_Symbol=ANK1 Isoform Er11 of Ankyrin-1; Gene_Symbol=ANK1 Isoform Er5 of Ankyrin-1			2	99.0000009536743	ELVNYGANVNAQSQK			0.000626846973318607	1633.806640625	817.9106	1633.80603027344	817.910278320313	2	24	1.1.1.2435.20	1	21.3878	5427.373	21.4389
3	189.24	190.56	58.7999999523163	56.7799985408783	55.4199993610382	IPI:IPI00748895.3; IPI:IPI00748074.3; IPI:IPI00747536.3; IPI:IPI00654646.3	Gene_Symbol=ANK1 Isoform Er13 of Ankyrin-1; Gene_Symbol=ANK1 Isoform Er15 of Ankyrin-1; Gene_Symbol=ANK1 Isoform Er11 of Ankyrin-1; Gene_Symbol=ANK1 Isoform Er5 of Ankyrin-1			2	99.0000009536743	FLLENGANQNVATEDGFTPL		cleaved L-A@C-term	0.00438742013648152	2149.03735351563	1075.526	2149.03271484375	1075.52368164063	2	13	1.1.1.3052.19	1	48.4988	191.4112	48.5478
3	189.24	190.56	58.7999999523163	56.7799985408783	55.4199993610382	IPI:IPI00748895.3; IPI:IPI00748074.3; IPI:IPI00747536.3; IPI:IPI00654646.3	Gene_Symbol=ANK1 Isoform Er13 of Ankyrin-1; Gene_Symbol=ANK1 Isoform Er15 of Ankyrin-1; Gene_Symbol=ANK1 Isoform Er11 of Ankyrin-1; Gene_Symbol=ANK1 Isoform Er5 of Ankyrin-1			2	99.0000009536743	FLLENGANQNVATEDGFTPLAVALQQGHENVVAHLINYGTK			-0.00179284997284412	4392.2109375	1099.06	4392.2138671875	1099.06079101563	4	23	1.1.1.3229.7	1	56.438	956.0119	56.3075
3	189.24	190.56	58.7999999523163	56.7799985408783	55.4199993610382	IPI:IPI00748895.3; IPI:IPI00748074.3; IPI:IPI00747536.3; IPI:IPI00654646.3	Gene_Symbol=ANK1 Isoform Er13 of Ankyrin-1; Gene_Symbol=ANK1 Isoform Er15 of Ankyrin-1; Gene_Symbol=ANK1 Isoform Er11 of Ankyrin-1; Gene_Symbol=ANK1 Isoform Er5 of Ankyrin-1			2	99.0000009536743	FLLQHQADVNAK			0.000347994006006047	1382.73095703125	461.9176	1382.73059082031	461.91748046875	3	15	1.1.1.2431.4	1	21.1831	19821.12	21.0847
3	189.24	190.56	58.7999999523163	56.7799985408783	55.4199993610382	IPI:IPI00748895.3; IPI:IPI00748074.3; IPI:IPI00747536.3; IPI:IPI00654646.3	Gene_Symbol=ANK1 Isoform Er13 of Ankyrin-1; Gene_Symbol=ANK1 Isoform Er15 of Ankyrin-1; Gene_Symbol=ANK1 Isoform Er11 of Ankyrin-1; Gene_Symbol=ANK1 Isoform Er5 of Ankyrin-1			2	99.0000009536743	FVIFAK			-0.00085204397328198	723.431091308594	362.7228	723.431945800781	362.723236083984	2	8	1.1.1.2573.2	1	27.4449	5229.155	27.0908
3	189.24	190.56	58.7999999523163	56.7799985408783	55.4199993610382	IPI:IPI00748895.3; IPI:IPI00748074.3; IPI:IPI00747536.3; IPI:IPI00654646.3	Gene_Symbol=ANK1 Isoform Er13 of Ankyrin-1; Gene_Symbol=ANK1 Isoform Er15 of Ankyrin-1; Gene_Symbol=ANK1 Isoform Er11 of Ankyrin-1; Gene_Symbol=ANK1 Isoform Er5 of Ankyrin-1			2	99.0000009536743	GASVNFTPQNGITPLHIASR	Deamidated(N)@10		0.000622607010882348	2080.07080078125	694.3642	2080.07006835938	694.364013671875	3	20	1.1.1.2651.4	1	30.8827	829.4677	30.9079
3	189.24	190.56	58.7999999523163	56.7799985408783	55.4199993610382	IPI:IPI00748895.3; IPI:IPI00748074.3; IPI:IPI00747536.3; IPI:IPI00654646.3	Gene_Symbol=ANK1 Isoform Er13 of Ankyrin-1; Gene_Symbol=ANK1 Isoform Er15 of Ankyrin-1; Gene_Symbol=ANK1 Isoform Er11 of Ankyrin-1; Gene_Symbol=ANK1 Isoform Er5 of Ankyrin-1			2	99.0000009536743	GEIVNMLEGSGR			-0.00254497001878917	1260.61071777344	631.3126	1260.61328125	631.313903808594	2	19	1.1.1.2604.11	1	28.8313	1406.725	28.8977
3	189.24	190.56	58.7999999523163	56.7799985408783	55.4199993610382	IPI:IPI00748895.3; IPI:IPI00748074.3; IPI:IPI00747536.3; IPI:IPI00654646.3	Gene_Symbol=ANK1 Isoform Er13 of Ankyrin-1; Gene_Symbol=ANK1 Isoform Er15 of Ankyrin-1; Gene_Symbol=ANK1 Isoform Er11 of Ankyrin-1; Gene_Symbol=ANK1 Isoform Er5 of Ankyrin-1			2	99.0000009536743	GFTPLHVAAK			0.000646575994323939	1039.58203125	520.7983	1039.58142089844	520.798034667969	2	13	1.1.1.2436.11	1	21.417	2098.458	21.3504
3	189.24	190.56	58.7999999523163	56.7799985408783	55.4199993610382	IPI:IPI00748895.3; IPI:IPI00748074.3; IPI:IPI00747536.3; IPI:IPI00654646.3	Gene_Symbol=ANK1 Isoform Er13 of Ankyrin-1; Gene_Symbol=ANK1 Isoform Er15 of Ankyrin-1; Gene_Symbol=ANK1 Isoform Er11 of Ankyrin-1; Gene_Symbol=ANK1 Isoform Er5 of Ankyrin-1			2	99.0000009536743	GFTPLYMAAQENHLEVVK			0.00091218197485432	2046.02526855469	683.0157	2046.0244140625	683.015441894531	3	19	1.1.1.2754.9	1	35.388	10376.17	35.3687
3	189.24	190.56	58.7999999523163	56.7799985408783	55.4199993610382	IPI:IPI00748895.3; IPI:IPI00748074.3; IPI:IPI00747536.3; IPI:IPI00654646.3	Gene_Symbol=ANK1 Isoform Er13 of Ankyrin-1; Gene_Symbol=ANK1 Isoform Er15 of Ankyrin-1; Gene_Symbol=ANK1 Isoform Er11 of Ankyrin-1; Gene_Symbol=ANK1 Isoform Er5 of Ankyrin-1			2	99.0000009536743	GGSPHSPAWNGYTPLHIAAK			-4.11867986258585E-05	2060.02270507813	687.6815	2060.02270507813	687.681518554688	3	18	1.1.1.2519.13	1	25.0837	759.6718	25.058
3	189.24	190.56	58.7999999523163	56.7799985408783	55.4199993610382	IPI:IPI00748895.3; IPI:IPI00748074.3; IPI:IPI00747536.3; IPI:IPI00654646.3	Gene_Symbol=ANK1 Isoform Er13 of Ankyrin-1; Gene_Symbol=ANK1 Isoform Er15 of Ankyrin-1; Gene_Symbol=ANK1 Isoform Er11 of Ankyrin-1; Gene_Symbol=ANK1 Isoform Er5 of Ankyrin-1			2	99.0000009536743	GNTALHIAALAGQDEVVR			-0.00462999008595943	1833.96508789063	612.329	1833.9697265625	612.330505371094	3	22	1.1.1.2579.12	1	27.7283	4638.235	27.6597
3	189.24	190.56	58.7999999523163	56.7799985408783	55.4199993610382	IPI:IPI00748895.3; IPI:IPI00748074.3; IPI:IPI00747536.3; IPI:IPI00654646.3	Gene_Symbol=ANK1 Isoform Er13 of Ankyrin-1; Gene_Symbol=ANK1 Isoform Er15 of Ankyrin-1; Gene_Symbol=ANK1 Isoform Er11 of Ankyrin-1; Gene_Symbol=ANK1 Isoform Er5 of Ankyrin-1			2	99.0000009536743	HGVMVDATTR			-0.000693514011800289	1085.52807617188	543.7713	1085.52880859375	543.771667480469	2	11	1.1.1.2323.4	1	16.4325	162.1068	16.4511
3	189.24	190.56	58.7999999523163	56.7799985408783	55.4199993610382	IPI:IPI00748895.3; IPI:IPI00748074.3; IPI:IPI00747536.3; IPI:IPI00654646.3	Gene_Symbol=ANK1 Isoform Er13 of Ankyrin-1; Gene_Symbol=ANK1 Isoform Er15 of Ankyrin-1; Gene_Symbol=ANK1 Isoform Er11 of Ankyrin-1; Gene_Symbol=ANK1 Isoform Er5 of Ankyrin-1			2	99.0000009536743	HIAALAGQDEVVR		cleaved L-H@N-term	-0.00150872999802232	1377.73498535156	460.2523	1377.73645019531	460.252777099609	3	18	1.1.1.2424.6	1	20.8793	514.3195	20.9095
3	189.24	190.56	58.7999999523163	56.7799985408783	55.4199993610382	IPI:IPI00748895.3; IPI:IPI00748074.3; IPI:IPI00747536.3; IPI:IPI00654646.3	Gene_Symbol=ANK1 Isoform Er13 of Ankyrin-1; Gene_Symbol=ANK1 Isoform Er15 of Ankyrin-1; Gene_Symbol=ANK1 Isoform Er11 of Ankyrin-1; Gene_Symbol=ANK1 Isoform Er5 of Ankyrin-1			2	99.0000009536743	HLVAQEGHVPVADVLIK		cleaved L-H@N-term	-0.00129879999440163	1824.02429199219	609.0154	1824.02575683594	609.015869140625	3	21	1.1.1.2524.12	1	25.3044	3787.623	25.2351
3	189.24	190.56	58.7999999523163	56.7799985408783	55.4199993610382	IPI:IPI00748895.3; IPI:IPI00748074.3; IPI:IPI00747536.3; IPI:IPI00654646.3	Gene_Symbol=ANK1 Isoform Er13 of Ankyrin-1; Gene_Symbol=ANK1 Isoform Er15 of Ankyrin-1; Gene_Symbol=ANK1 Isoform Er11 of Ankyrin-1; Gene_Symbol=ANK1 Isoform Er5 of Ankyrin-1			2	99.0000009536743	HVASFMGHLPIVK		cleaved L-H@N-term	0.0004991419846192	1434.78100585938	479.2676	1434.78051757813	479.267456054688	3	22	1.1.1.2538.6	1	25.9209	1063.425	25.9511
3	189.24	190.56	58.7999999523163	56.7799985408783	55.4199993610382	IPI:IPI00748895.3; IPI:IPI00748074.3; IPI:IPI00747536.3; IPI:IPI00654646.3	Gene_Symbol=ANK1 Isoform Er13 of Ankyrin-1; Gene_Symbol=ANK1 Isoform Er15 of Ankyrin-1; Gene_Symbol=ANK1 Isoform Er11 of Ankyrin-1; Gene_Symbol=ANK1 Isoform Er5 of Ankyrin-1			2	99.0000009536743	IIALGPTGAQF		cleaved F-L@C-term	5.49485012015793E-05	1086.607421875	544.311	1086.60729980469	544.310974121094	2	16	1.1.1.2844.2	1	39.3257	635.9628	39.3609
3	189.24	190.56	58.7999999523163	56.7799985408783	55.4199993610382	IPI:IPI00748895.3; IPI:IPI00748074.3; IPI:IPI00747536.3; IPI:IPI00654646.3	Gene_Symbol=ANK1 Isoform Er13 of Ankyrin-1; Gene_Symbol=ANK1 Isoform Er15 of Ankyrin-1; Gene_Symbol=ANK1 Isoform Er11 of Ankyrin-1; Gene_Symbol=ANK1 Isoform Er5 of Ankyrin-1			2	99.0000009536743	IIALGPTGAQFLSPVIVEIPHFASHGR			0.00020141999993939	2826.55444335938	707.6459	2826.55444335938	707.645874023438	4	25	1.1.1.3116.11	1	51.3653	6126.208	51.5678
3	189.24	190.56	58.7999999523163	56.7799985408783	55.4199993610382	IPI:IPI00748895.3; IPI:IPI00748074.3; IPI:IPI00747536.3; IPI:IPI00654646.3	Gene_Symbol=ANK1 Isoform Er13 of Ankyrin-1; Gene_Symbol=ANK1 Isoform Er15 of Ankyrin-1; Gene_Symbol=ANK1 Isoform Er11 of Ankyrin-1; Gene_Symbol=ANK1 Isoform Er5 of Ankyrin-1			2	99.0000009536743	IITTDFPLYF		cleaved F-V@C-term	0.000230446996283717	1228.63830566406	615.3264	1228.63793945313	615.326293945313	2	15	1.1.1.3318.3	1	60.4431	11402.27	60.4273
3	189.24	190.56	58.7999999523163	56.7799985408783	55.4199993610382	IPI:IPI00748895.3; IPI:IPI00748074.3; IPI:IPI00747536.3; IPI:IPI00654646.3	Gene_Symbol=ANK1 Isoform Er13 of Ankyrin-1; Gene_Symbol=ANK1 Isoform Er15 of Ankyrin-1; Gene_Symbol=ANK1 Isoform Er11 of Ankyrin-1; Gene_Symbol=ANK1 Isoform Er5 of Ankyrin-1			2	99.0000009536743	IPCAMPETVVIR	Methylthio(C)@3		0.00239024008624256	1373.68933105469	687.8519	1373.68688964844	687.850769042969	2	19	1.1.1.2792.15	1	37.0668	5491.226	36.9933
3	189.24	190.56	58.7999999523163	56.7799985408783	55.4199993610382	IPI:IPI00748895.3; IPI:IPI00748074.3; IPI:IPI00747536.3; IPI:IPI00654646.3	Gene_Symbol=ANK1 Isoform Er13 of Ankyrin-1; Gene_Symbol=ANK1 Isoform Er15 of Ankyrin-1; Gene_Symbol=ANK1 Isoform Er11 of Ankyrin-1; Gene_Symbol=ANK1 Isoform Er5 of Ankyrin-1			2	99.0000009536743	IPLPPSWTDNPR			-0.00160357996355742	1391.71801757813	696.8663	1391.7197265625	696.867126464844	2	19	1.1.1.2640.10	1	30.427	1924.218	30.3457
3	189.24	190.56	58.7999999523163	56.7799985408783	55.4199993610382	IPI:IPI00748895.3; IPI:IPI00748074.3; IPI:IPI00747536.3; IPI:IPI00654646.3	Gene_Symbol=ANK1 Isoform Er13 of Ankyrin-1; Gene_Symbol=ANK1 Isoform Er15 of Ankyrin-1; Gene_Symbol=ANK1 Isoform Er11 of Ankyrin-1; Gene_Symbol=ANK1 Isoform Er5 of Ankyrin-1			2	99.0000009536743	IRVENPNSLLEQSVALL		cleaved L-N@C-term; missed R-V@2	0.00286281993612647	1894.05529785156	948.0349	1894.05236816406	948.033447265625	2	17	1.1.1.3172.10	1	53.8885	971.5912	53.7585
3	189.24	190.56	58.7999999523163	56.7799985408783	55.4199993610382	IPI:IPI00748895.3; IPI:IPI00748074.3; IPI:IPI00747536.3; IPI:IPI00654646.3	Gene_Symbol=ANK1 Isoform Er13 of Ankyrin-1; Gene_Symbol=ANK1 Isoform Er15 of Ankyrin-1; Gene_Symbol=ANK1 Isoform Er11 of Ankyrin-1; Gene_Symbol=ANK1 Isoform Er5 of Ankyrin-1			2	99.0000009536743	ISEILLDHGAPIQAK			-0.0025336800608784	1603.89086914063	535.6376	1603.89331054688	535.638366699219	3	21	1.1.1.2527.8	1	25.4312	27307.46	25.547
3	189.24	190.56	58.7999999523163	56.7799985408783	55.4199993610382	IPI:IPI00748895.3; IPI:IPI00748074.3; IPI:IPI00747536.3; IPI:IPI00654646.3	Gene_Symbol=ANK1 Isoform Er13 of Ankyrin-1; Gene_Symbol=ANK1 Isoform Er15 of Ankyrin-1; Gene_Symbol=ANK1 Isoform Er11 of Ankyrin-1; Gene_Symbol=ANK1 Isoform Er5 of Ankyrin-1			2	99.0000009536743	ITHSPTVSQVTER			-0.00183782994281501	1453.75048828125	485.5908	1453.75256347656	485.591430664063	3	18	1.1.1.2352.8	1	17.733	3142.726	17.8359
3	189.24	190.56	58.7999999523163	56.7799985408783	55.4199993610382	IPI:IPI00748895.3; IPI:IPI00748074.3; IPI:IPI00747536.3; IPI:IPI00654646.3	Gene_Symbol=ANK1 Isoform Er13 of Ankyrin-1; Gene_Symbol=ANK1 Isoform Er15 of Ankyrin-1; Gene_Symbol=ANK1 Isoform Er11 of Ankyrin-1; Gene_Symbol=ANK1 Isoform Er5 of Ankyrin-1			2	99.0000009536743	KGNTALHIAALAGQDEVVR		missed K-G@1	-0.00399644020944834	1962.06079101563	655.0275	1962.06469726563	655.02880859375	3	25	1.1.1.2507.9	1	24.5506	3622.409	24.5759
3	189.24	190.56	58.7999999523163	56.7799985408783	55.4199993610382	IPI:IPI00748895.3; IPI:IPI00748074.3; IPI:IPI00747536.3; IPI:IPI00654646.3	Gene_Symbol=ANK1 Isoform Er13 of Ankyrin-1; Gene_Symbol=ANK1 Isoform Er15 of Ankyrin-1; Gene_Symbol=ANK1 Isoform Er11 of Ankyrin-1; Gene_Symbol=ANK1 Isoform Er5 of Ankyrin-1			2	99.0000009536743	LALQAQPVPDELVTK			0.000637718010693789	1620.90930175781	811.4619	1620.90869140625	811.461608886719	2	22	1.1.1.2608.15	1	29.0166	23536.13	29.1207
3	189.24	190.56	58.7999999523163	56.7799985408783	55.4199993610382	IPI:IPI00748895.3; IPI:IPI00748074.3; IPI:IPI00747536.3; IPI:IPI00654646.3	Gene_Symbol=ANK1 Isoform Er13 of Ankyrin-1; Gene_Symbol=ANK1 Isoform Er15 of Ankyrin-1; Gene_Symbol=ANK1 Isoform Er11 of Ankyrin-1; Gene_Symbol=ANK1 Isoform Er5 of Ankyrin-1			2	99.0000009536743	LCQDYDTIGPEGGSLK	Methylthio(C)@2		-0.00412139995023608	1740.76574707031	581.2625	1740.76989746094	581.263916015625	3	20	1.1.1.2601.9	1	28.6937	2152.386	28.7189
3	189.24	190.56	58.7999999523163	56.7799985408783	55.4199993610382	IPI:IPI00748895.3; IPI:IPI00748074.3; IPI:IPI00747536.3; IPI:IPI00654646.3	Gene_Symbol=ANK1 Isoform Er13 of Ankyrin-1; Gene_Symbol=ANK1 Isoform Er15 of Ankyrin-1; Gene_Symbol=ANK1 Isoform Er11 of Ankyrin-1; Gene_Symbol=ANK1 Isoform Er5 of Ankyrin-1			2	99.0000009536743	LDQVVESPAIPR			-0.00053577998187393	1322.71887207031	662.3667	1322.71936035156	662.367004394531	2	18	1.1.1.2499.12	1	24.2082	10868.34	24.3589
3	189.24	190.56	58.7999999523163	56.7799985408783	55.4199993610382	IPI:IPI00748895.3; IPI:IPI00748074.3; IPI:IPI00747536.3; IPI:IPI00654646.3	Gene_Symbol=ANK1 Isoform Er13 of Ankyrin-1; Gene_Symbol=ANK1 Isoform Er15 of Ankyrin-1; Gene_Symbol=ANK1 Isoform Er11 of Ankyrin-1; Gene_Symbol=ANK1 Isoform Er5 of Ankyrin-1			2	99.0000009536743	LEGALSEEPR			0.00166256004013121	1099.552734375	550.7836	1099.55090332031	550.782775878906	2	14	1.1.1.2401.13	1	19.8846	1442.122	19.9471
3	189.24	190.56	58.7999999523163	56.7799985408783	55.4199993610382	IPI:IPI00748895.3; IPI:IPI00748074.3; IPI:IPI00747536.3; IPI:IPI00654646.3	Gene_Symbol=ANK1 Isoform Er13 of Ankyrin-1; Gene_Symbol=ANK1 Isoform Er15 of Ankyrin-1; Gene_Symbol=ANK1 Isoform Er11 of Ankyrin-1; Gene_Symbol=ANK1 Isoform Er5 of Ankyrin-1			2	99.0000009536743	LGYISVTDVLK			-0.00304086995311081	1206.68310546875	604.3488	1206.68603515625	604.350280761719	2	19	1.1.1.2813.5	1	37.9755	5056.491	37.9606
3	189.24	190.56	58.7999999523163	56.7799985408783	55.4199993610382	IPI:IPI00748895.3; IPI:IPI00748074.3; IPI:IPI00747536.3; IPI:IPI00654646.3	Gene_Symbol=ANK1 Isoform Er13 of Ankyrin-1; Gene_Symbol=ANK1 Isoform Er15 of Ankyrin-1; Gene_Symbol=ANK1 Isoform Er11 of Ankyrin-1; Gene_Symbol=ANK1 Isoform Er5 of Ankyrin-1			2	99.0000009536743	LGYSPLHQAAQQGHTDIVTLLLK	Delta:H(2)C(2)@N-term		-0.00102799001615494	2528.3740234375	843.7986	2528.375	843.798950195313	3	29	1.1.1.2936.3	1	43.3504	555.5409	43.3389
3	189.24	190.56	58.7999999523163	56.7799985408783	55.4199993610382	IPI:IPI00748895.3; IPI:IPI00748074.3; IPI:IPI00747536.3; IPI:IPI00654646.3	Gene_Symbol=ANK1 Isoform Er13 of Ankyrin-1; Gene_Symbol=ANK1 Isoform Er15 of Ankyrin-1; Gene_Symbol=ANK1 Isoform Er11 of Ankyrin-1; Gene_Symbol=ANK1 Isoform Er5 of Ankyrin-1			2	99.0000009536743	LLCSVIGGTDQAQWEDITGTTK	Methylthio(C)@3		0.00103464000858366	2381.12524414063	794.7157	2381.12426757813	794.715393066406	3	27	1.1.1.3045.5	1	48.1803	4040.885	48.2437
3	189.24	190.56	58.7999999523163	56.7799985408783	55.4199993610382	IPI:IPI00748895.3; IPI:IPI00748074.3; IPI:IPI00747536.3; IPI:IPI00654646.3	Gene_Symbol=ANK1 Isoform Er13 of Ankyrin-1; Gene_Symbol=ANK1 Isoform Er15 of Ankyrin-1; Gene_Symbol=ANK1 Isoform Er11 of Ankyrin-1; Gene_Symbol=ANK1 Isoform Er5 of Ankyrin-1			2	99.0000009536743	LLGNQATFSPIVTVEPR			0.00358538003638387	1841.00830078125	921.5114	1841.00463867188	921.509643554688	2	28	1.1.1.2764.7	1	35.8431	9736.116	35.9453
3	189.24	190.56	58.7999999523163	56.7799985408783	55.4199993610382	IPI:IPI00748895.3; IPI:IPI00748074.3; IPI:IPI00747536.3; IPI:IPI00654646.3	Gene_Symbol=ANK1 Isoform Er13 of Ankyrin-1; Gene_Symbol=ANK1 Isoform Er15 of Ankyrin-1; Gene_Symbol=ANK1 Isoform Er11 of Ankyrin-1; Gene_Symbol=ANK1 Isoform Er5 of Ankyrin-1			2	99.0000009536743	LLLENNANPNLATTAGHTPL		cleaved L-H@C-term	0.000232827995205298	2073.08544921875	1037.55	2073.08544921875	1037.55004882813	2	24	1.1.1.2691.21	1	32.6448	1291.858	32.6947
3	189.24	190.56	58.7999999523163	56.7799985408783	55.4199993610382	IPI:IPI00748895.3; IPI:IPI00748074.3; IPI:IPI00747536.3; IPI:IPI00654646.3	Gene_Symbol=ANK1 Isoform Er13 of Ankyrin-1; Gene_Symbol=ANK1 Isoform Er15 of Ankyrin-1; Gene_Symbol=ANK1 Isoform Er11 of Ankyrin-1; Gene_Symbol=ANK1 Isoform Er5 of Ankyrin-1			2	99.0000009536743	LLLENNANPNLATTAGHTPLHIAAR			-0.000228864999371581	2621.40380859375	656.3582	2621.40380859375	656.358215332031	4	22	1.1.1.2571.9	1	27.3691	9679.955	27.1774
3	189.24	190.56	58.7999999523163	56.7799985408783	55.4199993610382	IPI:IPI00748895.3; IPI:IPI00748074.3; IPI:IPI00747536.3; IPI:IPI00654646.3	Gene_Symbol=ANK1 Isoform Er13 of Ankyrin-1; Gene_Symbol=ANK1 Isoform Er15 of Ankyrin-1; Gene_Symbol=ANK1 Isoform Er11 of Ankyrin-1; Gene_Symbol=ANK1 Isoform Er5 of Ankyrin-1			2	99.0000009536743	LPALHIAAR			0.0013910400448367	960.588256835938	481.3014	960.5869140625	481.300720214844	2	14	1.1.1.2466.7	1	22.7478	1161.725	22.7764
3	189.24	190.56	58.7999999523163	56.7799985408783	55.4199993610382	IPI:IPI00748895.3; IPI:IPI00748074.3; IPI:IPI00747536.3; IPI:IPI00654646.3	Gene_Symbol=ANK1 Isoform Er13 of Ankyrin-1; Gene_Symbol=ANK1 Isoform Er15 of Ankyrin-1; Gene_Symbol=ANK1 Isoform Er11 of Ankyrin-1; Gene_Symbol=ANK1 Isoform Er5 of Ankyrin-1			2	99.0000009536743	LSTPPPLAEEEGLASR			0.00110899994615465	1665.85876464844	556.2935	1665.857421875	556.293090820313	3	24	1.1.1.2583.11	1	27.9054	3929.158	27.9273
3	189.24	190.56	58.7999999523163	56.7799985408783	55.4199993610382	IPI:IPI00748895.3; IPI:IPI00748074.3; IPI:IPI00747536.3; IPI:IPI00654646.3	Gene_Symbol=ANK1 Isoform Er13 of Ankyrin-1; Gene_Symbol=ANK1 Isoform Er15 of Ankyrin-1; Gene_Symbol=ANK1 Isoform Er11 of Ankyrin-1; Gene_Symbol=ANK1 Isoform Er5 of Ankyrin-1			2	99.0000009536743	LVPLVQATFPENAVTK			0.00235293991863728	1725.96887207031	863.9917	1725.96655273438	863.990539550781	2	24	1.1.1.2777.16	1	36.4101	8219.408	36.3368
3	189.24	190.56	58.7999999523163	56.7799985408783	55.4199993610382	IPI:IPI00748895.3; IPI:IPI00748074.3; IPI:IPI00747536.3; IPI:IPI00654646.3	Gene_Symbol=ANK1 Isoform Er13 of Ankyrin-1; Gene_Symbol=ANK1 Isoform Er15 of Ankyrin-1; Gene_Symbol=ANK1 Isoform Er11 of Ankyrin-1; Gene_Symbol=ANK1 Isoform Er5 of Ankyrin-1			2	99.0000009536743	LVPLVQATFPENAVTKR		missed K-R@16	0.0003646370023489	1882.06799316406	628.3633	1882.06762695313	628.363159179688	3	19	1.1.1.2662.5	1	31.3525	5179.54	31.3845
3	189.24	190.56	58.7999999523163	56.7799985408783	55.4199993610382	IPI:IPI00748895.3; IPI:IPI00748074.3; IPI:IPI00747536.3; IPI:IPI00654646.3	Gene_Symbol=ANK1 Isoform Er13 of Ankyrin-1; Gene_Symbol=ANK1 Isoform Er15 of Ankyrin-1; Gene_Symbol=ANK1 Isoform Er11 of Ankyrin-1; Gene_Symbol=ANK1 Isoform Er5 of Ankyrin-1			2	99.0000009536743	LVYANECANF	Methylthio(C)@7	cleaved F-T@C-term	-0.000415955990320072	1188.49401855469	595.2543	1188.49438476563	595.254455566406	2	16	1.1.1.2896.3	1	41.5984	3683.67	41.5905
3	189.24	190.56	58.7999999523163	56.7799985408783	55.4199993610382	IPI:IPI00748895.3; IPI:IPI00748074.3; IPI:IPI00747536.3; IPI:IPI00654646.3	Gene_Symbol=ANK1 Isoform Er13 of Ankyrin-1; Gene_Symbol=ANK1 Isoform Er15 of Ankyrin-1; Gene_Symbol=ANK1 Isoform Er11 of Ankyrin-1; Gene_Symbol=ANK1 Isoform Er5 of Ankyrin-1			2	99.0000009536743	MAVISEHLGLSWAELAR			-0.00558331981301308	1881.97155761719	628.3311	1881.97705078125	628.3330078125	3	23	1.1.1.2919.2	1	42.6118	1986.914	42.6436
3	189.24	190.56	58.7999999523163	56.7799985408783	55.4199993610382	IPI:IPI00748895.3; IPI:IPI00748074.3; IPI:IPI00747536.3; IPI:IPI00654646.3	Gene_Symbol=ANK1 Isoform Er13 of Ankyrin-1; Gene_Symbol=ANK1 Isoform Er15 of Ankyrin-1; Gene_Symbol=ANK1 Isoform Er11 of Ankyrin-1; Gene_Symbol=ANK1 Isoform Er5 of Ankyrin-1			2	99.0000009536743	MGYTPLHVASHYGNIK	Oxidation(M)@1		0.00172093999572098	1802.87915039063	601.967	1802.87744140625	601.966430664063	3	19	1.1.1.2451.14	1	22.0877	944.9308	22.1045
3	189.24	190.56	58.7999999523163	56.7799985408783	55.4199993610382	IPI:IPI00748895.3; IPI:IPI00748074.3; IPI:IPI00747536.3; IPI:IPI00654646.3	Gene_Symbol=ANK1 Isoform Er13 of Ankyrin-1; Gene_Symbol=ANK1 Isoform Er15 of Ankyrin-1; Gene_Symbol=ANK1 Isoform Er11 of Ankyrin-1; Gene_Symbol=ANK1 Isoform Er5 of Ankyrin-1			2	99.0000009536743	MVVELLHK	Oxidation(M)@1		-0.000512007973156869	983.546875	492.7807	983.54736328125	492.780975341797	2	13	1.1.1.2422.5	1	20.79	714.2598	20.822
3	189.24	190.56	58.7999999523163	56.7799985408783	55.4199993610382	IPI:IPI00748895.3; IPI:IPI00748074.3; IPI:IPI00747536.3; IPI:IPI00654646.3	Gene_Symbol=ANK1 Isoform Er13 of Ankyrin-1; Gene_Symbol=ANK1 Isoform Er15 of Ankyrin-1; Gene_Symbol=ANK1 Isoform Er11 of Ankyrin-1; Gene_Symbol=ANK1 Isoform Er5 of Ankyrin-1			2	99.0000009536743	NGASPNEVSSDGTTPL		cleaved L-A@C-term	0.00205557001754642	1544.69750976563	773.356	1544.69543457031	773.35498046875	2	17	1.1.1.2480.14	1	23.3794	524.9939	23.3913
3	189.24	190.56	58.7999999523163	56.7799985408783	55.4199993610382	IPI:IPI00748895.3; IPI:IPI00748074.3; IPI:IPI00747536.3; IPI:IPI00654646.3	Gene_Symbol=ANK1 Isoform Er13 of Ankyrin-1; Gene_Symbol=ANK1 Isoform Er15 of Ankyrin-1; Gene_Symbol=ANK1 Isoform Er11 of Ankyrin-1; Gene_Symbol=ANK1 Isoform Er5 of Ankyrin-1			2	99.0000009536743	NGASPNEVSSDGTTPLAIAK			-0.0032153099309653	1927.94567871094	643.6558	1927.94873046875	643.656860351563	3	22	1.1.1.2495.19	1	24.0437	1299.33	24.0082
3	189.24	190.56	58.7999999523163	56.7799985408783	55.4199993610382	IPI:IPI00748895.3; IPI:IPI00748074.3; IPI:IPI00747536.3; IPI:IPI00654646.3	Gene_Symbol=ANK1 Isoform Er13 of Ankyrin-1; Gene_Symbol=ANK1 Isoform Er15 of Ankyrin-1; Gene_Symbol=ANK1 Isoform Er11 of Ankyrin-1; Gene_Symbol=ANK1 Isoform Er5 of Ankyrin-1			2	99.0000009536743	NGLSPIHMAAQGDHLDCVR	Deamidated(N)@1; Methylthio(C)@17		0.00415960978716612	2079.93286132813	520.9905	2079.92895507813	520.989501953125	4	20	1.1.1.2666.6	1	31.5281	2174.416	31.5583
3	189.24	190.56	58.7999999523163	56.7799985408783	55.4199993610382	IPI:IPI00748895.3; IPI:IPI00748074.3; IPI:IPI00747536.3; IPI:IPI00654646.3	Gene_Symbol=ANK1 Isoform Er13 of Ankyrin-1; Gene_Symbol=ANK1 Isoform Er15 of Ankyrin-1; Gene_Symbol=ANK1 Isoform Er11 of Ankyrin-1; Gene_Symbol=ANK1 Isoform Er5 of Ankyrin-1			2	99.0000009536743	NGLTPLHVAVHHNNLDIVK	Deamidated(N)@1		-0.00245144008658826	2091.1201171875	523.7873	2091.12255859375	523.787902832031	4	20	1.1.1.2532.10	1	25.6573	6464.895	25.5914
3	189.24	190.56	58.7999999523163	56.7799985408783	55.4199993610382	IPI:IPI00748895.3; IPI:IPI00748074.3; IPI:IPI00747536.3; IPI:IPI00654646.3	Gene_Symbol=ANK1 Isoform Er13 of Ankyrin-1; Gene_Symbol=ANK1 Isoform Er15 of Ankyrin-1; Gene_Symbol=ANK1 Isoform Er11 of Ankyrin-1; Gene_Symbol=ANK1 Isoform Er5 of Ankyrin-1			2	99.0000009536743	NTFTQVVQGNEFQNIPGEQVTEEQFTDEQGNIVTK			-0.00427804980427027	3967.86694335938	992.974	3967.87109375	992.97509765625	4	16	1.1.1.2968.17	1	44.7689	391.838	44.7371
3	189.24	190.56	58.7999999523163	56.7799985408783	55.4199993610382	IPI:IPI00748895.3; IPI:IPI00748074.3; IPI:IPI00747536.3; IPI:IPI00654646.3	Gene_Symbol=ANK1 Isoform Er13 of Ankyrin-1; Gene_Symbol=ANK1 Isoform Er15 of Ankyrin-1; Gene_Symbol=ANK1 Isoform Er11 of Ankyrin-1; Gene_Symbol=ANK1 Isoform Er5 of Ankyrin-1			2	99.0000009536743	QQGQEEQVQEAK	Gln->pyro-Glu@N-term		-0.000128975007100962	1383.62670898438	692.8206	1383.62658691406	692.820617675781	2	20	1.1.1.2341.7	1	17.2454	627.0629	17.2556
3	189.24	190.56	58.7999999523163	56.7799985408783	55.4199993610382	IPI:IPI00748895.3; IPI:IPI00748074.3; IPI:IPI00747536.3; IPI:IPI00654646.3	Gene_Symbol=ANK1 Isoform Er13 of Ankyrin-1; Gene_Symbol=ANK1 Isoform Er15 of Ankyrin-1; Gene_Symbol=ANK1 Isoform Er11 of Ankyrin-1; Gene_Symbol=ANK1 Isoform Er5 of Ankyrin-1			2	99.0000009536743	RQDDATGAGQDSENEVSLVSGHQR		missed R-Q@1	-0.00580524001270533	2555.15380859375	639.7957	2555.15966796875	639.797180175781	4	23	1.1.1.2414.17	1	20.4629	1139.358	20.5188
3	189.24	190.56	58.7999999523163	56.7799985408783	55.4199993610382	IPI:IPI00748895.3; IPI:IPI00748074.3; IPI:IPI00747536.3; IPI:IPI00654646.3	Gene_Symbol=ANK1 Isoform Er13 of Ankyrin-1; Gene_Symbol=ANK1 Isoform Er15 of Ankyrin-1; Gene_Symbol=ANK1 Isoform Er11 of Ankyrin-1; Gene_Symbol=ANK1 Isoform Er5 of Ankyrin-1			2	99.0000009536743	SAGLTPSLVTAEDSSLECSK	Methylthio(C)@18	cleaved W-S@N-term	0.00498325005173683	2039.94348144531	1020.979	2039.93908691406	1020.97686767578	2	21	1.1.1.2746.19	1	35.0531	653.9931	35.0616
3	189.24	190.56	58.7999999523163	56.7799985408783	55.4199993610382	IPI:IPI00748895.3; IPI:IPI00748074.3; IPI:IPI00747536.3; IPI:IPI00654646.3	Gene_Symbol=ANK1 Isoform Er13 of Ankyrin-1; Gene_Symbol=ANK1 Isoform Er15 of Ankyrin-1; Gene_Symbol=ANK1 Isoform Er11 of Ankyrin-1; Gene_Symbol=ANK1 Isoform Er5 of Ankyrin-1			2	99.0000009536743	SFHFQSFR			-0.00279312999919057	1054.49572753906	528.2551	1054.49841308594	528.256530761719	2	12	1.1.1.2504.5	1	24.4205	2032.765	24.4891
3	189.24	190.56	58.7999999523163	56.7799985408783	55.4199993610382	IPI:IPI00748895.3; IPI:IPI00748074.3; IPI:IPI00747536.3; IPI:IPI00654646.3	Gene_Symbol=ANK1 Isoform Er13 of Ankyrin-1; Gene_Symbol=ANK1 Isoform Er15 of Ankyrin-1; Gene_Symbol=ANK1 Isoform Er11 of Ankyrin-1; Gene_Symbol=ANK1 Isoform Er5 of Ankyrin-1			2	99.0000009536743	SGLTPLHLVAQEGHVPVADVLIK			-0.00778261991217732	2392.34008789063	798.454	2392.34790039063	798.45654296875	3	27	1.1.1.2836.6	1	38.9887	1386.534	39.0139
3	189.24	190.56	58.7999999523163	56.7799985408783	55.4199993610382	IPI:IPI00748895.3; IPI:IPI00748074.3; IPI:IPI00747536.3; IPI:IPI00654646.3	Gene_Symbol=ANK1 Isoform Er13 of Ankyrin-1; Gene_Symbol=ANK1 Isoform Er15 of Ankyrin-1; Gene_Symbol=ANK1 Isoform Er11 of Ankyrin-1; Gene_Symbol=ANK1 Isoform Er5 of Ankyrin-1			2	99.0000009536743	SLLQYGGSANAESVQGVTPL		cleaved L-H@C-term	-0.0150931999087334	1989.98571777344	996.0001	1990.00073242188	996.007629394531	2	14	1.1.1.2865.21	1	40.2747	342.4753	40.191
3	189.24	190.56	58.7999999523163	56.7799985408783	55.4199993610382	IPI:IPI00748895.3; IPI:IPI00748074.3; IPI:IPI00747536.3; IPI:IPI00654646.3	Gene_Symbol=ANK1 Isoform Er13 of Ankyrin-1; Gene_Symbol=ANK1 Isoform Er15 of Ankyrin-1; Gene_Symbol=ANK1 Isoform Er11 of Ankyrin-1; Gene_Symbol=ANK1 Isoform Er5 of Ankyrin-1			2	99.0000009536743	SLLQYGGSANAESVQGVTPLHLAAQEGHAEMVAL		cleaved L-L@C-term	0.00648650014773011	3447.71606445313	1150.246	3447.70922851563	1150.24365234375	3	16	1.1.1.2979.21	1	45.2642	763.9769	45.2694
3	189.24	190.56	58.7999999523163	56.7799985408783	55.4199993610382	IPI:IPI00748895.3; IPI:IPI00748074.3; IPI:IPI00747536.3; IPI:IPI00654646.3	Gene_Symbol=ANK1 Isoform Er13 of Ankyrin-1; Gene_Symbol=ANK1 Isoform Er15 of Ankyrin-1; Gene_Symbol=ANK1 Isoform Er11 of Ankyrin-1; Gene_Symbol=ANK1 Isoform Er5 of Ankyrin-1			2	99.0000009536743	SPIVTVEPR		cleaved F-S@N-term	-0.00116630003321916	996.559265136719	499.2869	996.560424804688	499.287475585938	2	14	1.1.1.2430.11	1	21.1505	2794.899	21.1724
3	189.24	190.56	58.7999999523163	56.7799985408783	55.4199993610382	IPI:IPI00748895.3; IPI:IPI00748074.3; IPI:IPI00747536.3; IPI:IPI00654646.3	Gene_Symbol=ANK1 Isoform Er13 of Ankyrin-1; Gene_Symbol=ANK1 Isoform Er15 of Ankyrin-1; Gene_Symbol=ANK1 Isoform Er11 of Ankyrin-1; Gene_Symbol=ANK1 Isoform Er5 of Ankyrin-1			2	99.0000009536743	TAAVLLQNDPNPDVLSK			0.000205231001018547	1793.95251464844	897.9835	1793.95227050781	897.983459472656	2	28	1.1.1.2593.16	1	28.3552	12967.13	28.2799
3	189.24	190.56	58.7999999523163	56.7799985408783	55.4199993610382	IPI:IPI00748895.3; IPI:IPI00748074.3; IPI:IPI00747536.3; IPI:IPI00654646.3	Gene_Symbol=ANK1 Isoform Er13 of Ankyrin-1; Gene_Symbol=ANK1 Isoform Er15 of Ankyrin-1; Gene_Symbol=ANK1 Isoform Er11 of Ankyrin-1; Gene_Symbol=ANK1 Isoform Er5 of Ankyrin-1			2	99.0000009536743	TAEAVNFATLLYK			-0.00197661994025111	1439.76403808594	720.8893	1439.76599121094	720.890319824219	2	23	1.1.1.2914.3	1	42.3881	6992.015	42.5139
3	189.24	190.56	58.7999999523163	56.7799985408783	55.4199993610382	IPI:IPI00748895.3; IPI:IPI00748074.3; IPI:IPI00747536.3; IPI:IPI00654646.3	Gene_Symbol=ANK1 Isoform Er13 of Ankyrin-1; Gene_Symbol=ANK1 Isoform Er15 of Ankyrin-1; Gene_Symbol=ANK1 Isoform Er11 of Ankyrin-1; Gene_Symbol=ANK1 Isoform Er5 of Ankyrin-1			2	99.0000009536743	TALQSIDRGEIVNMLEGSGR		cleaved Y-T@N-term; missed R-G@8	-0.00456736981868744	2145.080078125	716.034	2145.08471679688	716.035522460938	3	21	1.1.1.2855.5	1	39.8151	1577.614	39.7971
3	189.24	190.56	58.7999999523163	56.7799985408783	55.4199993610382	IPI:IPI00748895.3; IPI:IPI00748074.3; IPI:IPI00747536.3; IPI:IPI00654646.3	Gene_Symbol=ANK1 Isoform Er13 of Ankyrin-1; Gene_Symbol=ANK1 Isoform Er15 of Ankyrin-1; Gene_Symbol=ANK1 Isoform Er11 of Ankyrin-1; Gene_Symbol=ANK1 Isoform Er5 of Ankyrin-1			2	99.0000009536743	TGASIDAVTESGLTPL		cleaved L-H@C-term	-0.00270205992273986	1530.77502441406	766.3948	1530.77770996094	766.396118164063	2	15	1.1.1.2843.10	1	39.2938	580.2952	39.2739
3	189.24	190.56	58.7999999523163	56.7799985408783	55.4199993610382	IPI:IPI00748895.3; IPI:IPI00748074.3; IPI:IPI00747536.3; IPI:IPI00654646.3	Gene_Symbol=ANK1 Isoform Er13 of Ankyrin-1; Gene_Symbol=ANK1 Isoform Er15 of Ankyrin-1; Gene_Symbol=ANK1 Isoform Er11 of Ankyrin-1; Gene_Symbol=ANK1 Isoform Er5 of Ankyrin-1			2	99.0000009536743	TGASIDAVTESGLTPLHVASF		cleaved F-M@C-term	-0.00142096995841712	2072.04125976563	1037.028	2072.04248046875	1037.02856445313	2	24	1.1.1.2958.19	1	44.3352	4122.39	44.2557
3	189.24	190.56	58.7999999523163	56.7799985408783	55.4199993610382	IPI:IPI00748895.3; IPI:IPI00748074.3; IPI:IPI00747536.3; IPI:IPI00654646.3	Gene_Symbol=ANK1 Isoform Er13 of Ankyrin-1; Gene_Symbol=ANK1 Isoform Er15 of Ankyrin-1; Gene_Symbol=ANK1 Isoform Er11 of Ankyrin-1; Gene_Symbol=ANK1 Isoform Er5 of Ankyrin-1			2	99.0000009536743	TGASIDAVTESGLTPLHVASFMGHLPIVK			-0.00191978004295379	2947.54565429688	737.8937	2947.54760742188	737.894226074219	4	23	1.1.1.3099.13	1	50.6003	1667.307	50.7541
3	189.24	190.56	58.7999999523163	56.7799985408783	55.4199993610382	IPI:IPI00748895.3; IPI:IPI00748074.3; IPI:IPI00747536.3; IPI:IPI00654646.3	Gene_Symbol=ANK1 Isoform Er13 of Ankyrin-1; Gene_Symbol=ANK1 Isoform Er15 of Ankyrin-1; Gene_Symbol=ANK1 Isoform Er11 of Ankyrin-1; Gene_Symbol=ANK1 Isoform Er5 of Ankyrin-1			2	99.0000009536743	TGFTPLHIAAHYENLNVAQL		cleaved L-L@C-term	-0.00439395988360047	2208.12817382813	737.05	2208.1328125	737.051513671875	3	19	1.1.1.2896.7	1	41.6084	3380.316	41.6768
3	189.24	190.56	58.7999999523163	56.7799985408783	55.4199993610382	IPI:IPI00748895.3; IPI:IPI00748074.3; IPI:IPI00747536.3; IPI:IPI00654646.3	Gene_Symbol=ANK1 Isoform Er13 of Ankyrin-1; Gene_Symbol=ANK1 Isoform Er15 of Ankyrin-1; Gene_Symbol=ANK1 Isoform Er11 of Ankyrin-1; Gene_Symbol=ANK1 Isoform Er5 of Ankyrin-1			2	99.0000009536743	TGFTPLHIAAHYENLNVAQLLLNR			-0.0110454000532627	2704.43383789063	677.1157	2704.44482421875	677.118530273438	4	20	1.1.1.3065.11	1	49.0639	387.1702	49.0857
3	189.24	190.56	58.7999999523163	56.7799985408783	55.4199993610382	IPI:IPI00748895.3; IPI:IPI00748074.3; IPI:IPI00747536.3; IPI:IPI00654646.3	Gene_Symbol=ANK1 Isoform Er13 of Ankyrin-1; Gene_Symbol=ANK1 Isoform Er15 of Ankyrin-1; Gene_Symbol=ANK1 Isoform Er11 of Ankyrin-1; Gene_Symbol=ANK1 Isoform Er5 of Ankyrin-1			2	99.0000009536743	TLEQHENFVEVAR			-0.000587508024182171	1570.7734375	786.394	1570.77392578125	786.394287109375	2	23	1.1.1.2457.21	1	22.367	2804.113	22.3722
3	189.24	190.56	58.7999999523163	56.7799985408783	55.4199993610382	IPI:IPI00748895.3; IPI:IPI00748074.3; IPI:IPI00747536.3; IPI:IPI00654646.3	Gene_Symbol=ANK1 Isoform Er13 of Ankyrin-1; Gene_Symbol=ANK1 Isoform Er15 of Ankyrin-1; Gene_Symbol=ANK1 Isoform Er11 of Ankyrin-1; Gene_Symbol=ANK1 Isoform Er5 of Ankyrin-1			2	99.0000009536743	VENPNSLLEQSVALL		cleaved L-N@C-term	0.00164744001813233	1624.86889648438	813.4417	1624.8671875	813.440856933594	2	23	1.1.1.3285.6	1	58.9662	2514.436	58.9358
3	189.24	190.56	58.7999999523163	56.7799985408783	55.4199993610382	IPI:IPI00748895.3; IPI:IPI00748074.3; IPI:IPI00747536.3; IPI:IPI00654646.3	Gene_Symbol=ANK1 Isoform Er13 of Ankyrin-1; Gene_Symbol=ANK1 Isoform Er15 of Ankyrin-1; Gene_Symbol=ANK1 Isoform Er11 of Ankyrin-1; Gene_Symbol=ANK1 Isoform Er5 of Ankyrin-1			2	99.0000009536743	VENPNSLLEQSVALLNL	Trimethyl(A)@13	cleaved L-W@C-term	0.0119169000536203	1894.05297851563	632.3583	1894.04113769531	632.354309082031	3	21	1.1.1.3351.3	1	61.9443	931.8422	61.9156
3	189.24	190.56	58.7999999523163	56.7799985408783	55.4199993610382	IPI:IPI00748895.3; IPI:IPI00748074.3; IPI:IPI00747536.3; IPI:IPI00654646.3	Gene_Symbol=ANK1 Isoform Er13 of Ankyrin-1; Gene_Symbol=ANK1 Isoform Er15 of Ankyrin-1; Gene_Symbol=ANK1 Isoform Er11 of Ankyrin-1; Gene_Symbol=ANK1 Isoform Er5 of Ankyrin-1			2	99.0000009536743	VLVSVSEHTWTEQPEAESSQADR			-0.00542591977864504	2584.19897460938	862.4069	2584.2041015625	862.408630371094	3	22	1.1.1.2518.20	1	25.0511	1970.556	25.058
3	189.24	190.56	58.7999999523163	56.7799985408783	55.4199993610382	IPI:IPI00748895.3; IPI:IPI00748074.3; IPI:IPI00747536.3; IPI:IPI00654646.3	Gene_Symbol=ANK1 Isoform Er13 of Ankyrin-1; Gene_Symbol=ANK1 Isoform Er15 of Ankyrin-1; Gene_Symbol=ANK1 Isoform Er11 of Ankyrin-1; Gene_Symbol=ANK1 Isoform Er5 of Ankyrin-1			2	99.0000009536743	VRLPALHIAAR		missed R-L@2	0.000215748994378373	1215.75659179688	406.2595	1215.75646972656	406.259399414063	3	14	1.1.1.2486.5	1	23.6249	1931.747	23.6568
3	189.24	190.56	58.7999999523163	56.7799985408783	55.4199993610382	IPI:IPI00748895.3; IPI:IPI00748074.3; IPI:IPI00747536.3; IPI:IPI00654646.3	Gene_Symbol=ANK1 Isoform Er13 of Ankyrin-1; Gene_Symbol=ANK1 Isoform Er15 of Ankyrin-1; Gene_Symbol=ANK1 Isoform Er11 of Ankyrin-1; Gene_Symbol=ANK1 Isoform Er5 of Ankyrin-1			2	99.0000009536743	VVTDETSFVLVSDK			-0.00153398001566529	1537.7861328125	769.9003	1537.78759765625	769.901062011719	2	23	1.1.1.2615.19	1	29.336	9579.128	29.2995
3	189.24	190.56	58.7999999523163	56.7799985408783	55.4199993610382	IPI:IPI00748895.3; IPI:IPI00748074.3; IPI:IPI00747536.3; IPI:IPI00654646.3	Gene_Symbol=ANK1 Isoform Er13 of Ankyrin-1; Gene_Symbol=ANK1 Isoform Er15 of Ankyrin-1; Gene_Symbol=ANK1 Isoform Er11 of Ankyrin-1; Gene_Symbol=ANK1 Isoform Er5 of Ankyrin-1			2	99.0000009536743	YMAAQENHLEVVK	Oxidation(M)@2	cleaved L-Y@N-term	-0.000742419972084463	1546.74426269531	516.5887	1546.74499511719	516.588928222656	3	19	1.1.1.2390.7	1	19.3903	1445.175	19.4188
3	189.24	190.56	58.7999999523163	56.7799985408783	55.4199993610382	IPI:IPI00748895.3; IPI:IPI00748074.3; IPI:IPI00747536.3; IPI:IPI00654646.3	Gene_Symbol=ANK1 Isoform Er13 of Ankyrin-1; Gene_Symbol=ANK1 Isoform Er15 of Ankyrin-1; Gene_Symbol=ANK1 Isoform Er11 of Ankyrin-1; Gene_Symbol=ANK1 Isoform Er5 of Ankyrin-1			2	99.0000009536743	YSILSESTPGSLSGTEQAEMK			-0.00542913004755974	2214.03125	1108.023	2214.0361328125	1108.025390625	2	28	1.1.1.2631.14	1	30.0377	2059.095	30.0862
3	189.24	190.56	58.7999999523163	56.7799985408783	55.4199993610382	IPI:IPI00748895.3; IPI:IPI00748074.3; IPI:IPI00747536.3; IPI:IPI00654646.3	Gene_Symbol=ANK1 Isoform Er13 of Ankyrin-1; Gene_Symbol=ANK1 Isoform Er15 of Ankyrin-1; Gene_Symbol=ANK1 Isoform Er11 of Ankyrin-1; Gene_Symbol=ANK1 Isoform Er5 of Ankyrin-1			1.95860815048218	99.0000009536743	VMELLLK			-0.00110171001870185	844.508056640625	423.2613	844.509216308594	423.261871337891	2	11	1.1.1.2618.4	1	29.4457	8306.67	29.566
3	189.24	190.56	58.7999999523163	56.7799985408783	55.4199993610382	IPI:IPI00748895.3; IPI:IPI00748074.3; IPI:IPI00747536.3; IPI:IPI00654646.3	Gene_Symbol=ANK1 Isoform Er13 of Ankyrin-1; Gene_Symbol=ANK1 Isoform Er15 of Ankyrin-1; Gene_Symbol=ANK1 Isoform Er11 of Ankyrin-1; Gene_Symbol=ANK1 Isoform Er5 of Ankyrin-1			1.92081785202026	99.0000009536743	NGVDINTCNQNGLNGLHLASK	Deamidated(N)@1; Methylthio(C)@8; Deamidated(N)@14		0.000637997000012547	2229.01586914063	744.0126	2229.01538085938	744.012390136719	3	17	1.1.1.2703.16	1	33.1719	821.5489	33.1855
3	189.24	190.56	58.7999999523163	56.7799985408783	55.4199993610382	IPI:IPI00748895.3; IPI:IPI00748074.3; IPI:IPI00747536.3; IPI:IPI00654646.3	Gene_Symbol=ANK1 Isoform Er13 of Ankyrin-1; Gene_Symbol=ANK1 Isoform Er15 of Ankyrin-1; Gene_Symbol=ANK1 Isoform Er11 of Ankyrin-1; Gene_Symbol=ANK1 Isoform Er5 of Ankyrin-1			1.69897043704987	99.0000009536743	SRDIEVLEGMSLF		cleaved F-A@C-term; missed R-D@2	-0.00226003001444042	1494.73645019531	748.3755	1494.73876953125	748.376708984375	2	10	1.1.1.3083.16	1	49.8835	218.0771	49.897
3	189.24	190.56	58.7999999523163	56.7799985408783	55.4199993610382	IPI:IPI00748895.3; IPI:IPI00748074.3; IPI:IPI00747536.3; IPI:IPI00654646.3	Gene_Symbol=ANK1 Isoform Er13 of Ankyrin-1; Gene_Symbol=ANK1 Isoform Er15 of Ankyrin-1; Gene_Symbol=ANK1 Isoform Er11 of Ankyrin-1; Gene_Symbol=ANK1 Isoform Er5 of Ankyrin-1			1.42021656036377	96.7199981212616	VETPLHMAAR			-0.000508219003677368	1123.58044433594	375.5341	1123.58081054688	375.534210205078	3	12	1.1.1.2412.2	1	20.3503	8169.817	20.4748
3	189.24	190.56	58.7999999523163	56.7799985408783	55.4199993610382	IPI:IPI00748895.3; IPI:IPI00748074.3; IPI:IPI00747536.3; IPI:IPI00654646.3	Gene_Symbol=ANK1 Isoform Er13 of Ankyrin-1; Gene_Symbol=ANK1 Isoform Er15 of Ankyrin-1; Gene_Symbol=ANK1 Isoform Er11 of Ankyrin-1; Gene_Symbol=ANK1 Isoform Er5 of Ankyrin-1			1.31875896453857	95.7899987697601	CYCMTDDKVDK	Methylthio(C)@1; Methylthio(C)@3	missed K-V@8	0.000718171999324113	1411.49584960938	471.5059	1411.49499511719	471.505615234375	3	12	1.1.1.2484.5	1	23.5352	1398.883	23.5671
3	189.24	190.56	58.7999999523163	56.7799985408783	55.4199993610382	IPI:IPI00748895.3; IPI:IPI00748074.3; IPI:IPI00747536.3; IPI:IPI00654646.3	Gene_Symbol=ANK1 Isoform Er13 of Ankyrin-1; Gene_Symbol=ANK1 Isoform Er15 of Ankyrin-1; Gene_Symbol=ANK1 Isoform Er11 of Ankyrin-1; Gene_Symbol=ANK1 Isoform Er5 of Ankyrin-1			1.31875896453857	99.0000009536743	PALHIAAR		cleaved L-P@N-term	-0.0017765499651432	847.501098632813	424.7578	847.502807617188	424.758697509766	2	11	1.1.1.2466.5	1	22.7445	743.4919	22.7764
3	189.24	190.56	58.7999999523163	56.7799985408783	55.4199993610382	IPI:IPI00748895.3; IPI:IPI00748074.3; IPI:IPI00747536.3; IPI:IPI00654646.3	Gene_Symbol=ANK1 Isoform Er13 of Ankyrin-1; Gene_Symbol=ANK1 Isoform Er15 of Ankyrin-1; Gene_Symbol=ANK1 Isoform Er11 of Ankyrin-1; Gene_Symbol=ANK1 Isoform Er5 of Ankyrin-1			1.301029920578	99.0000009536743	AVALQQGHENVVAH		cleaved L-A@N-term; cleaved H-L@C-term	0.000487362005515024	1471.75354003906	491.5918	1471.75317382813	491.591674804688	3	12	1.1.1.2363.7	1	18.208	217.7256	18.1915
3	189.24	190.56	58.7999999523163	56.7799985408783	55.4199993610382	IPI:IPI00748895.3; IPI:IPI00748074.3; IPI:IPI00747536.3; IPI:IPI00654646.3	Gene_Symbol=ANK1 Isoform Er13 of Ankyrin-1; Gene_Symbol=ANK1 Isoform Er15 of Ankyrin-1; Gene_Symbol=ANK1 Isoform Er11 of Ankyrin-1; Gene_Symbol=ANK1 Isoform Er5 of Ankyrin-1			1.20065927505493	99.0000009536743	RDSRDVDEEKELLDFVPK	Phospho(S)@3	missed R-D@1; missed R-D@4; missed K-E@10	-0.00345858000218868	2269.05932617188	568.2721	2269.06274414063	568.27294921875	4	18	1.1.1.2760.12	1	35.662	934.9259	35.6822
3	189.24	190.56	58.7999999523163	56.7799985408783	55.4199993610382	IPI:IPI00748895.3; IPI:IPI00748074.3; IPI:IPI00747536.3; IPI:IPI00654646.3	Gene_Symbol=ANK1 Isoform Er13 of Ankyrin-1; Gene_Symbol=ANK1 Isoform Er15 of Ankyrin-1; Gene_Symbol=ANK1 Isoform Er11 of Ankyrin-1; Gene_Symbol=ANK1 Isoform Er5 of Ankyrin-1			1.18045616149902	99.0000009536743	YEDTQHILC	Methylthio(C)@9	cleaved C-H@C-term	-0.00340003008022904	1166.47021484375	584.2424	1166.4736328125	584.244079589844	2	14	1.1.1.2589.10	1	28.1684	744.6604	28.192
3	189.24	190.56	58.7999999523163	56.7799985408783	55.4199993610382	IPI:IPI00748895.3; IPI:IPI00748074.3; IPI:IPI00747536.3; IPI:IPI00654646.3	Gene_Symbol=ANK1 Isoform Er13 of Ankyrin-1; Gene_Symbol=ANK1 Isoform Er15 of Ankyrin-1; Gene_Symbol=ANK1 Isoform Er11 of Ankyrin-1; Gene_Symbol=ANK1 Isoform Er5 of Ankyrin-1			1.08618605136871	92.8699970245361	ELLDFVPK			-0.000337276986101642	959.532470703125	480.7735	959.532775878906	480.773681640625	2	10	1.1.1.2757.4	1	35.5138	2000.299	35.5025
3	189.24	190.56	58.7999999523163	56.7799985408783	55.4199993610382	IPI:IPI00748895.3; IPI:IPI00748074.3; IPI:IPI00747536.3; IPI:IPI00654646.3	Gene_Symbol=ANK1 Isoform Er13 of Ankyrin-1; Gene_Symbol=ANK1 Isoform Er15 of Ankyrin-1; Gene_Symbol=ANK1 Isoform Er11 of Ankyrin-1; Gene_Symbol=ANK1 Isoform Er5 of Ankyrin-1			1.03621208667755	99.0000009536743	MGYTPLHVASHY	Oxidation(M)@1	cleaved Y-G@C-term	0.00192605995107442	1390.63598632813	464.5526	1390.63391113281	464.551940917969	3	16	1.1.1.2460.4	1	22.4735	1506.598	22.507
3	189.24	190.56	58.7999999523163	56.7799985408783	55.4199993610382	IPI:IPI00748895.3; IPI:IPI00748074.3; IPI:IPI00747536.3; IPI:IPI00654646.3	Gene_Symbol=ANK1 Isoform Er13 of Ankyrin-1; Gene_Symbol=ANK1 Isoform Er15 of Ankyrin-1; Gene_Symbol=ANK1 Isoform Er11 of Ankyrin-1; Gene_Symbol=ANK1 Isoform Er5 of Ankyrin-1			0.978810608386993	90.7700002193451	FWLSDCPR	Methylthio(C)@6		-0.000279758998658508	1068.45190429688	535.2332	1068.4521484375	535.233337402344	2	10	1.1.1.2835.5	1	38.9387	5397.027	39.0573
3	189.24	190.56	58.7999999523163	56.7799985408783	55.4199993610382	IPI:IPI00748895.3; IPI:IPI00748074.3; IPI:IPI00747536.3; IPI:IPI00654646.3	Gene_Symbol=ANK1 Isoform Er13 of Ankyrin-1; Gene_Symbol=ANK1 Isoform Er15 of Ankyrin-1; Gene_Symbol=ANK1 Isoform Er11 of Ankyrin-1; Gene_Symbol=ANK1 Isoform Er5 of Ankyrin-1			0.946921646595001	97.6899981498718	EGQNANMENLYTALQSIDR	Oxidation(M)@7		-0.0140918996185064	2181.98193359375	728.3346	2181.99609375	728.339294433594	3	11	1.1.1.2880.9	1	40.9173	163.7212	40.8987
3	189.24	190.56	58.7999999523163	56.7799985408783	55.4199993610382	IPI:IPI00748895.3; IPI:IPI00748074.3; IPI:IPI00747536.3; IPI:IPI00654646.3	Gene_Symbol=ANK1 Isoform Er13 of Ankyrin-1; Gene_Symbol=ANK1 Isoform Er15 of Ankyrin-1; Gene_Symbol=ANK1 Isoform Er11 of Ankyrin-1; Gene_Symbol=ANK1 Isoform Er5 of Ankyrin-1			0.892789959907532	99.0000009536743	HLAAQEGHAEMVAL		cleaved L-H@N-term; cleaved L-L@C-term	0.0145899001508951	1475.73364257813	738.8741	1475.71911621094	738.866821289063	2	14	1.1.1.2479.14	1	23.336	341.926	23.3044
3	189.24	190.56	58.7999999523163	56.7799985408783	55.4199993610382	IPI:IPI00748895.3; IPI:IPI00748074.3; IPI:IPI00747536.3; IPI:IPI00654646.3	Gene_Symbol=ANK1 Isoform Er13 of Ankyrin-1; Gene_Symbol=ANK1 Isoform Er15 of Ankyrin-1; Gene_Symbol=ANK1 Isoform Er11 of Ankyrin-1; Gene_Symbol=ANK1 Isoform Er5 of Ankyrin-1			0.889410257339478	99.0000009536743	TGFTPLHIAAHYENLNVAQLL		cleaved L-L@C-term	0.00135560997296125	2321.21801757813	774.7466	2321.216796875	774.746215820313	3	11	1.1.1.3081.11	1	49.785	353.2245	49.8069
3	189.24	190.56	58.7999999523163	56.7799985408783	55.4199993610382	IPI:IPI00748895.3; IPI:IPI00748074.3; IPI:IPI00747536.3; IPI:IPI00654646.3	Gene_Symbol=ANK1 Isoform Er13 of Ankyrin-1; Gene_Symbol=ANK1 Isoform Er15 of Ankyrin-1; Gene_Symbol=ANK1 Isoform Er11 of Ankyrin-1; Gene_Symbol=ANK1 Isoform Er5 of Ankyrin-1			0.785156190395355	99.0000009536743	HIAAHYENLNVAQL		cleaved L-H@N-term; cleaved L-L@C-term	-0.00241842004470527	1591.80810546875	531.61	1591.81066894531	531.61083984375	3	15	1.1.1.2538.12	1	25.9309	2469.405	25.9511
3	189.24	190.56	58.7999999523163	56.7799985408783	55.4199993610382	IPI:IPI00748895.3; IPI:IPI00748074.3; IPI:IPI00747536.3; IPI:IPI00654646.3	Gene_Symbol=ANK1 Isoform Er13 of Ankyrin-1; Gene_Symbol=ANK1 Isoform Er15 of Ankyrin-1; Gene_Symbol=ANK1 Isoform Er11 of Ankyrin-1; Gene_Symbol=ANK1 Isoform Er5 of Ankyrin-1			0.754487335681915	99.0000009536743	QATFSPIVTVEPR	Gln->pyro-Glu@N-term	cleaved N-Q@N-term	-0.00698373978957534	1426.73864746094	714.3766	1426.74560546875	714.380065917969	2	11	1.1.1.2811.10	1	37.8936	283.1484	37.8283
3	189.24	190.56	58.7999999523163	56.7799985408783	55.4199993610382	IPI:IPI00748895.3; IPI:IPI00748074.3; IPI:IPI00747536.3; IPI:IPI00654646.3	Gene_Symbol=ANK1 Isoform Er13 of Ankyrin-1; Gene_Symbol=ANK1 Isoform Er15 of Ankyrin-1; Gene_Symbol=ANK1 Isoform Er11 of Ankyrin-1; Gene_Symbol=ANK1 Isoform Er5 of Ankyrin-1			0.730487108230591	99.0000009536743	TAEAVNFATLL		cleaved L-Y@C-term	0.000355519994627684	1148.60803222656	575.3113	1148.60778808594	575.311157226563	2	9	1.1.1.3104.4	1	50.8108	108.8377	50.8444
3	189.24	190.56	58.7999999523163	56.7799985408783	55.4199993610382	IPI:IPI00748895.3; IPI:IPI00748074.3; IPI:IPI00747536.3; IPI:IPI00654646.3	Gene_Symbol=ANK1 Isoform Er13 of Ankyrin-1; Gene_Symbol=ANK1 Isoform Er15 of Ankyrin-1; Gene_Symbol=ANK1 Isoform Er11 of Ankyrin-1; Gene_Symbol=ANK1 Isoform Er5 of Ankyrin-1			0.679853737354279	99.0000009536743	TGFTPLHIAAHY		cleaved Y-E@C-term	-0.00560258980840445	1326.66638183594	443.2294	1326.67211914063	443.231292724609	3	15	1.1.1.2581.5	1	27.8058	804.4655	27.8377
3	189.24	190.56	58.7999999523163	56.7799985408783	55.4199993610382	IPI:IPI00748895.3; IPI:IPI00748074.3; IPI:IPI00747536.3; IPI:IPI00654646.3	Gene_Symbol=ANK1 Isoform Er13 of Ankyrin-1; Gene_Symbol=ANK1 Isoform Er15 of Ankyrin-1; Gene_Symbol=ANK1 Isoform Er11 of Ankyrin-1; Gene_Symbol=ANK1 Isoform Er5 of Ankyrin-1			0.533132433891296	98.6500024795532	EGQNANMENLY		cleaved Y-T@C-term	-0.00142513995524496	1281.5283203125	641.7714	1281.52954101563	641.772033691406	2	14	1.1.1.2539.14	1	25.9793	983.9288	25.9511
3	189.24	190.56	58.7999999523163	56.7799985408783	55.4199993610382	IPI:IPI00748895.3; IPI:IPI00748074.3; IPI:IPI00747536.3; IPI:IPI00654646.3	Gene_Symbol=ANK1 Isoform Er13 of Ankyrin-1; Gene_Symbol=ANK1 Isoform Er15 of Ankyrin-1; Gene_Symbol=ANK1 Isoform Er11 of Ankyrin-1; Gene_Symbol=ANK1 Isoform Er5 of Ankyrin-1			0.53017795085907	99.0000009536743	GGSPHSPAWNGYTPL	Deamidated(N)@10	cleaved L-H@C-term	0.00231472006998956	1540.69702148438	771.3558	1540.69470214844	771.354614257813	2	15	1.1.1.2632.12	1	30.0777	794.0886	30.0862
3	189.24	190.56	58.7999999523163	56.7799985408783	55.4199993610382	IPI:IPI00748895.3; IPI:IPI00748074.3; IPI:IPI00747536.3; IPI:IPI00654646.3	Gene_Symbol=ANK1 Isoform Er13 of Ankyrin-1; Gene_Symbol=ANK1 Isoform Er15 of Ankyrin-1; Gene_Symbol=ANK1 Isoform Er11 of Ankyrin-1; Gene_Symbol=ANK1 Isoform Er5 of Ankyrin-1			0.525783777236938	98.4099984169006	TAEAVNFATL		cleaved L-L@C-term	0.00235413992777467	1035.52612304688	518.7703	1035.52368164063	518.769104003906	2	14	1.1.1.2767.3	1	35.9536	1738.794	35.9888
3	189.24	190.56	58.7999999523163	56.7799985408783	55.4199993610382	IPI:IPI00748895.3; IPI:IPI00748074.3; IPI:IPI00747536.3; IPI:IPI00654646.3	Gene_Symbol=ANK1 Isoform Er13 of Ankyrin-1; Gene_Symbol=ANK1 Isoform Er15 of Ankyrin-1; Gene_Symbol=ANK1 Isoform Er11 of Ankyrin-1; Gene_Symbol=ANK1 Isoform Er5 of Ankyrin-1			0.512861669063568	96.2700009346008	LVSFMVDAR		cleaved F-L@N-term	0.0011559899430722	1036.53869628906	519.2766	1036.53759765625	519.276062011719	2	12	1.1.1.2612.8	1	29.1831	2021.692	29.1207
3	189.24	190.56	58.7999999523163	56.7799985408783	55.4199993610382	IPI:IPI00748895.3; IPI:IPI00748074.3; IPI:IPI00747536.3; IPI:IPI00654646.3	Gene_Symbol=ANK1 Isoform Er13 of Ankyrin-1; Gene_Symbol=ANK1 Isoform Er15 of Ankyrin-1; Gene_Symbol=ANK1 Isoform Er11 of Ankyrin-1; Gene_Symbol=ANK1 Isoform Er5 of Ankyrin-1			0.485452204942703	95.7599997520447	VVTDETSF		cleaved F-V@C-term	-3.96877985622268E-05	896.412658691406	449.2136	896.412719726563	449.213653564453	2	12	1.1.1.2495.3	1	24.017	837.2393	24.0082
3	189.24	190.56	58.7999999523163	56.7799985408783	55.4199993610382	IPI:IPI00748895.3; IPI:IPI00748074.3; IPI:IPI00747536.3; IPI:IPI00654646.3	Gene_Symbol=ANK1 Isoform Er13 of Ankyrin-1; Gene_Symbol=ANK1 Isoform Er15 of Ankyrin-1; Gene_Symbol=ANK1 Isoform Er11 of Ankyrin-1; Gene_Symbol=ANK1 Isoform Er5 of Ankyrin-1			0.440093398094177	93.9899981021881	IITTDFPLY		cleaved Y-F@C-term	-0.000372164999134839	1081.56921386719	541.7919	1081.56958007813	541.792053222656	2	9	1.1.1.2991.7	1	45.7806	275.8246	45.8542
3	189.24	190.56	58.7999999523163	56.7799985408783	55.4199993610382	IPI:IPI00748895.3; IPI:IPI00748074.3; IPI:IPI00747536.3; IPI:IPI00654646.3	Gene_Symbol=ANK1 Isoform Er13 of Ankyrin-1; Gene_Symbol=ANK1 Isoform Er15 of Ankyrin-1; Gene_Symbol=ANK1 Isoform Er11 of Ankyrin-1; Gene_Symbol=ANK1 Isoform Er5 of Ankyrin-1			0.361510753631592	97.2599983215332	YEDTQHIL		cleaved L-C@C-term	0.000970178982242942	1017.47766113281	509.7461	1017.47674560547	509.745635986328	2	13	1.1.1.2471.8	1	22.9735	3065.082	23.0004
3	189.24	190.56	58.7999999523163	56.7799985408783	55.4199993610382	IPI:IPI00748895.3; IPI:IPI00748074.3; IPI:IPI00747536.3; IPI:IPI00654646.3	Gene_Symbol=ANK1 Isoform Er13 of Ankyrin-1; Gene_Symbol=ANK1 Isoform Er15 of Ankyrin-1; Gene_Symbol=ANK1 Isoform Er11 of Ankyrin-1; Gene_Symbol=ANK1 Isoform Er5 of Ankyrin-1			0.350665152072906	94.1299974918365	HVAVHHNNLDIVK		cleaved L-H@N-term	-0.00201330007985234	1494.8037109375	374.7082	1494.80554199219	374.708648681641	4	12	1.1.1.2323.2	1	16.4192	211.7678	16.4067
3	189.24	190.56	58.7999999523163	56.7799985408783	55.4199993610382	IPI:IPI00748895.3; IPI:IPI00748074.3; IPI:IPI00747536.3; IPI:IPI00654646.3	Gene_Symbol=ANK1 Isoform Er13 of Ankyrin-1; Gene_Symbol=ANK1 Isoform Er15 of Ankyrin-1; Gene_Symbol=ANK1 Isoform Er11 of Ankyrin-1; Gene_Symbol=ANK1 Isoform Er5 of Ankyrin-1			0.29670861363411	53.14000248909	ELVVLR			-0.00175737997051328	727.457458496094	364.736	727.459228515625	364.736877441406	2	7	1.1.1.2486.2	1	23.6199	1426.868	23.6568
3	189.24	190.56	58.7999999523163	56.7799985408783	55.4199993610382	IPI:IPI00748895.3; IPI:IPI00748074.3; IPI:IPI00747536.3; IPI:IPI00654646.3	Gene_Symbol=ANK1 Isoform Er13 of Ankyrin-1; Gene_Symbol=ANK1 Isoform Er15 of Ankyrin-1; Gene_Symbol=ANK1 Isoform Er11 of Ankyrin-1; Gene_Symbol=ANK1 Isoform Er5 of Ankyrin-1			0.236571997404099	45.5799996852875	DSSREPGGSLSFLR		missed R-E@4	-0.00216138991527259	1506.74047851563	754.3775	1506.74267578125	754.378601074219	2	10	1.1.1.2553.9	1	26.5948	661.4031	26.4391
3	189.24	190.56	58.7999999523163	56.7799985408783	55.4199993610382	IPI:IPI00748895.3; IPI:IPI00748074.3; IPI:IPI00747536.3; IPI:IPI00654646.3	Gene_Symbol=ANK1 Isoform Er13 of Ankyrin-1; Gene_Symbol=ANK1 Isoform Er15 of Ankyrin-1; Gene_Symbol=ANK1 Isoform Er11 of Ankyrin-1; Gene_Symbol=ANK1 Isoform Er5 of Ankyrin-1			0.179798528552055	97.189998626709	VAELLLER			-0.00218453002162278	941.552490234375	471.7835	941.554565429688	471.784576416016	2	13	1.1.1.2545.4	0	26.231	17442.19	26.3081
3	189.24	190.56	58.7999999523163	56.7799985408783	55.4199993610382	IPI:IPI00748895.3; IPI:IPI00748074.3; IPI:IPI00747536.3; IPI:IPI00654646.3	Gene_Symbol=ANK1 Isoform Er13 of Ankyrin-1; Gene_Symbol=ANK1 Isoform Er15 of Ankyrin-1; Gene_Symbol=ANK1 Isoform Er11 of Ankyrin-1; Gene_Symbol=ANK1 Isoform Er5 of Ankyrin-1			0.146910473704338	31.7099988460541	EPGGSLSFLR			-0.00203305995091796	1061.54870605469	531.7816	1061.55053710938	531.782531738281	2	9	1.1.1.2612.9	1	29.1848	7744.401	29.0318
3	189.24	190.56	58.7999999523163	56.7799985408783	55.4199993610382	IPI:IPI00748895.3; IPI:IPI00748074.3; IPI:IPI00747536.3; IPI:IPI00654646.3	Gene_Symbol=ANK1 Isoform Er13 of Ankyrin-1; Gene_Symbol=ANK1 Isoform Er15 of Ankyrin-1; Gene_Symbol=ANK1 Isoform Er11 of Ankyrin-1; Gene_Symbol=ANK1 Isoform Er5 of Ankyrin-1			0.140861704945564	97.3399996757507	GASVNFTPQNGITPL	Deamidated(N)@10	cleaved L-H@C-term	-0.00310287997126579	1515.75390625	758.8842	1515.75695800781	758.8857421875	2	12	1.1.1.2820.11	1	38.2895	1005.92	38.2671
3	189.24	190.56	58.7999999523163	56.7799985408783	55.4199993610382	IPI:IPI00748895.3; IPI:IPI00748074.3; IPI:IPI00747536.3; IPI:IPI00654646.3	Gene_Symbol=ANK1 Isoform Er13 of Ankyrin-1; Gene_Symbol=ANK1 Isoform Er15 of Ankyrin-1; Gene_Symbol=ANK1 Isoform Er11 of Ankyrin-1; Gene_Symbol=ANK1 Isoform Er5 of Ankyrin-1			0.12726117670536	28.2299995422363	PYSVGFR		cleaved M-P@N-term	0.00134038005489856	824.419494628906	413.217	824.418090820313	413.21630859375	2	9	1.1.1.2460.2	1	22.4701	9418.054	22.507
3	189.24	190.56	58.7999999523163	56.7799985408783	55.4199993610382	IPI:IPI00748895.3; IPI:IPI00748074.3; IPI:IPI00747536.3; IPI:IPI00654646.3	Gene_Symbol=ANK1 Isoform Er13 of Ankyrin-1; Gene_Symbol=ANK1 Isoform Er15 of Ankyrin-1; Gene_Symbol=ANK1 Isoform Er11 of Ankyrin-1; Gene_Symbol=ANK1 Isoform Er5 of Ankyrin-1			0.0867160931229591	88.6799991130829	LATTAGHTPL		cleaved N-L@N-term; cleaved L-H@C-term	-0.00420220009982586	980.52490234375	491.2697	980.529113769531	491.271820068359	2	8	1.1.1.2411.3	1	20.3085	215.3169	20.2561
3	189.24	190.56	58.7999999523163	56.7799985408783	55.4199993610382	IPI:IPI00748895.3; IPI:IPI00748074.3; IPI:IPI00747536.3; IPI:IPI00654646.3	Gene_Symbol=ANK1 Isoform Er13 of Ankyrin-1; Gene_Symbol=ANK1 Isoform Er15 of Ankyrin-1; Gene_Symbol=ANK1 Isoform Er11 of Ankyrin-1; Gene_Symbol=ANK1 Isoform Er5 of Ankyrin-1			0.0462403111159801	45.8499997854233	LLGNQATF		cleaved F-S@C-term	-0.00202973000705242	862.452880859375	432.2337	862.454895019531	432.234710693359	2	10	1.1.1.2597.2	1	28.5048	710.6072	28.4543
3	189.24	190.56	58.7999999523163	56.7799985408783	55.4199993610382	IPI:IPI00748895.3; IPI:IPI00748074.3; IPI:IPI00747536.3; IPI:IPI00654646.3	Gene_Symbol=ANK1 Isoform Er13 of Ankyrin-1; Gene_Symbol=ANK1 Isoform Er15 of Ankyrin-1; Gene_Symbol=ANK1 Isoform Er11 of Ankyrin-1; Gene_Symbol=ANK1 Isoform Er5 of Ankyrin-1			0.0362121723592281	68.2699978351593	TGASIDAVTESGL		cleaved L-T@C-term	0.0263055004179478	1219.61950683594	610.817	1219.59326171875	610.803894042969	2	8	1.1.1.2404.14	1	20.0192	237.4821	19.9914
3	189.24	190.56	58.7999999523163	56.7799985408783	55.4199993610382	IPI:IPI00748895.3; IPI:IPI00748074.3; IPI:IPI00747536.3; IPI:IPI00654646.3	Gene_Symbol=ANK1 Isoform Er13 of Ankyrin-1; Gene_Symbol=ANK1 Isoform Er15 of Ankyrin-1; Gene_Symbol=ANK1 Isoform Er11 of Ankyrin-1; Gene_Symbol=ANK1 Isoform Er5 of Ankyrin-1			0.0319842882454395	84.7599983215332	ALNGFTPL	Deamidated(N)@3	cleaved L-H@C-term	0.00363162998110056	832.436645507813	417.2256	832.433044433594	417.223815917969	2	8	1.1.1.2791.2	1	37.0007	679.2295	37.082
3	189.24	190.56	58.7999999523163	56.7799985408783	55.4199993610382	IPI:IPI00748895.3; IPI:IPI00748074.3; IPI:IPI00747536.3; IPI:IPI00654646.3	Gene_Symbol=ANK1 Isoform Er13 of Ankyrin-1; Gene_Symbol=ANK1 Isoform Er15 of Ankyrin-1; Gene_Symbol=ANK1 Isoform Er11 of Ankyrin-1; Gene_Symbol=ANK1 Isoform Er5 of Ankyrin-1			0.0301183573901653	82.9900026321411	TKDELTPLHC	Methylthio(C)@10	cleaved C-A@C-term; missed K-D@2	-0.000374074006685987	1201.546875	401.5229	1201.54711914063	401.522979736328	3	11	1.1.1.2538.2	1	25.9142	3555.501	25.8612
3	189.24	190.56	58.7999999523163	56.7799985408783	55.4199993610382	IPI:IPI00748895.3; IPI:IPI00748074.3; IPI:IPI00747536.3; IPI:IPI00654646.3	Gene_Symbol=ANK1 Isoform Er13 of Ankyrin-1; Gene_Symbol=ANK1 Isoform Er15 of Ankyrin-1; Gene_Symbol=ANK1 Isoform Er11 of Ankyrin-1; Gene_Symbol=ANK1 Isoform Er5 of Ankyrin-1			0.0227337870746851	95.2000021934509	KGFTPLHVAAK	Delta:H(2)C(2)(K)@1	missed K-G@1	-0.00162011000793427	1193.69055175781	398.9041	1193.69213867188	398.904632568359	3	10	1.1.1.2413.3	1	20.3956	482.1372	20.3873
3	189.24	190.56	58.7999999523163	56.7799985408783	55.4199993610382	IPI:IPI00748895.3; IPI:IPI00748074.3; IPI:IPI00747536.3; IPI:IPI00654646.3	Gene_Symbol=ANK1 Isoform Er13 of Ankyrin-1; Gene_Symbol=ANK1 Isoform Er15 of Ankyrin-1; Gene_Symbol=ANK1 Isoform Er11 of Ankyrin-1; Gene_Symbol=ANK1 Isoform Er5 of Ankyrin-1			0.0114410435780883	18.9500004053116	ELTAVPY		cleaved Y-M@C-term	-0.00100008002482355	791.405456542969	396.71	791.406494140625	396.710540771484	2	9	1.1.1.2573.3	1	27.4465	3184.534	27.5258
3	189.24	190.56	58.7999999523163	56.7799985408783	55.4199993610382	IPI:IPI00748895.3; IPI:IPI00748074.3; IPI:IPI00747536.3; IPI:IPI00654646.3	Gene_Symbol=ANK1 Isoform Er13 of Ankyrin-1; Gene_Symbol=ANK1 Isoform Er15 of Ankyrin-1; Gene_Symbol=ANK1 Isoform Er11 of Ankyrin-1; Gene_Symbol=ANK1 Isoform Er5 of Ankyrin-1			0.010550182312727	76.5600025653839	ETPLHMAAR		cleaved V-E@N-term	-0.000583957007620484	1024.51184082031	513.2632	1024.51245117188	513.263488769531	2	8	1.1.1.2414.8	1	20.4479	269.5477	20.4309
3	189.24	190.56	58.7999999523163	56.7799985408783	55.4199993610382	IPI:IPI00748895.3; IPI:IPI00748074.3; IPI:IPI00747536.3; IPI:IPI00654646.3	Gene_Symbol=ANK1 Isoform Er13 of Ankyrin-1; Gene_Symbol=ANK1 Isoform Er15 of Ankyrin-1; Gene_Symbol=ANK1 Isoform Er11 of Ankyrin-1; Gene_Symbol=ANK1 Isoform Er5 of Ankyrin-1			0.00174066168256104	23.7000003457069	AMPETVVIR		cleaved C-A@N-term	0.0183547995984554	1014.57165527344	508.2931	1014.55322265625	508.283874511719	2	8	1.1.1.2485.11	1	23.59	721.3998	23.5671
3	189.24	190.56	58.7999999523163	56.7799985408783	55.4199993610382	IPI:IPI00748895.3; IPI:IPI00748074.3; IPI:IPI00747536.3; IPI:IPI00654646.3	Gene_Symbol=ANK1 Isoform Er13 of Ankyrin-1; Gene_Symbol=ANK1 Isoform Er15 of Ankyrin-1; Gene_Symbol=ANK1 Isoform Er11 of Ankyrin-1; Gene_Symbol=ANK1 Isoform Er5 of Ankyrin-1			0.000434511806815863	74.889999628067	LVNY		cleaved E-L@N-term; cleaved Y-G@C-term	0.000458065012935549	507.269744873047	508.277	507.269287109375	508.276580810547	1	5	1.1.1.2442.9	0	21.677	641.5842	21.8371
3	189.24	190.56	58.7999999523163	56.7799985408783	55.4199993610382	IPI:IPI00748895.3; IPI:IPI00748074.3; IPI:IPI00747536.3; IPI:IPI00654646.3	Gene_Symbol=ANK1 Isoform Er13 of Ankyrin-1; Gene_Symbol=ANK1 Isoform Er15 of Ankyrin-1; Gene_Symbol=ANK1 Isoform Er11 of Ankyrin-1; Gene_Symbol=ANK1 Isoform Er5 of Ankyrin-1			0	99.0000009536743	AELSGNLVPVKK		cleaved F-A@N-term; missed K-K@11	-0.0018484799657017	1253.732421875	418.9181	1253.734375	418.918731689453	3	12	1.1.1.2435.4	1	21.3612	2455.56	21.2613
3	189.24	190.56	58.7999999523163	56.7799985408783	55.4199993610382	IPI:IPI00748895.3; IPI:IPI00748074.3; IPI:IPI00747536.3; IPI:IPI00654646.3	Gene_Symbol=ANK1 Isoform Er13 of Ankyrin-1; Gene_Symbol=ANK1 Isoform Er15 of Ankyrin-1; Gene_Symbol=ANK1 Isoform Er11 of Ankyrin-1; Gene_Symbol=ANK1 Isoform Er5 of Ankyrin-1			0	19.2200005054474	AMPETVVIR		cleaved C-A@N-term	0.00211974000558257	1014.55529785156	508.2849	1014.55322265625	508.283874511719	2	6	1.1.1.2488.12	0	23.7267	831.9297	23.6119
3	189.24	190.56	58.7999999523163	56.7799985408783	55.4199993610382	IPI:IPI00748895.3; IPI:IPI00748074.3; IPI:IPI00747536.3; IPI:IPI00654646.3	Gene_Symbol=ANK1 Isoform Er13 of Ankyrin-1; Gene_Symbol=ANK1 Isoform Er15 of Ankyrin-1; Gene_Symbol=ANK1 Isoform Er11 of Ankyrin-1; Gene_Symbol=ANK1 Isoform Er5 of Ankyrin-1			0	75.4400014877319	CYCMTDDKVDK	Methylthio(C)@1; Methylthio(C)@3; Oxidation(M)@4	missed K-V@8	0.00218256004154682	1427.4921875	476.838	1427.48999023438	476.837249755859	3	11	1.1.1.2423.5	1	20.8337	793.1684	20.9095
3	189.24	190.56	58.7999999523163	56.7799985408783	55.4199993610382	IPI:IPI00748895.3; IPI:IPI00748074.3; IPI:IPI00747536.3; IPI:IPI00654646.3	Gene_Symbol=ANK1 Isoform Er13 of Ankyrin-1; Gene_Symbol=ANK1 Isoform Er15 of Ankyrin-1; Gene_Symbol=ANK1 Isoform Er11 of Ankyrin-1; Gene_Symbol=ANK1 Isoform Er5 of Ankyrin-1			0	99.0000009536743	DIEVLEGMSLF		cleaved F-A@C-term	-0.000291556003503501	1251.60546875	626.81	1251.60571289063	626.810119628906	2	18	1.1.1.3383.4	1	63.4027	299.6103	63.4079
3	189.24	190.56	58.7999999523163	56.7799985408783	55.4199993610382	IPI:IPI00748895.3; IPI:IPI00748074.3; IPI:IPI00747536.3; IPI:IPI00654646.3	Gene_Symbol=ANK1 Isoform Er13 of Ankyrin-1; Gene_Symbol=ANK1 Isoform Er15 of Ankyrin-1; Gene_Symbol=ANK1 Isoform Er11 of Ankyrin-1; Gene_Symbol=ANK1 Isoform Er5 of Ankyrin-1			0	99.0000009536743	DIEVLEGMSLF	Oxidation(M)@8	cleaved F-A@C-term	-0.00281601003371179	1267.59790039063	634.8062	1267.6005859375	634.807556152344	2	10	1.1.1.3116.8	1	51.3603	177.3613	51.342
3	189.24	190.56	58.7999999523163	56.7799985408783	55.4199993610382	IPI:IPI00748895.3; IPI:IPI00748074.3; IPI:IPI00747536.3; IPI:IPI00654646.3	Gene_Symbol=ANK1 Isoform Er13 of Ankyrin-1; Gene_Symbol=ANK1 Isoform Er15 of Ankyrin-1; Gene_Symbol=ANK1 Isoform Er11 of Ankyrin-1; Gene_Symbol=ANK1 Isoform Er5 of Ankyrin-1			0	99.0000009536743	DIEVLEGMSLF		cleaved F-A@C-term	-0.000291556003503501	1251.60546875	626.81	1251.60571289063	626.810119628906	2	17	1.1.1.3380.4	1	63.2679	299.6103	63.4079
3	189.24	190.56	58.7999999523163	56.7799985408783	55.4199993610382	IPI:IPI00748895.3; IPI:IPI00748074.3; IPI:IPI00747536.3; IPI:IPI00654646.3	Gene_Symbol=ANK1 Isoform Er13 of Ankyrin-1; Gene_Symbol=ANK1 Isoform Er15 of Ankyrin-1; Gene_Symbol=ANK1 Isoform Er11 of Ankyrin-1; Gene_Symbol=ANK1 Isoform Er5 of Ankyrin-1			0	92.7799999713898	DIEVLEGMSLF		cleaved F-A@C-term	-0.991720974445343	1250.61401367188	626.3143	1251.60571289063	626.810119628906	2	10	1.1.1.3390.4	1	63.6038	75.1408	63.564
3	189.24	190.56	58.7999999523163	56.7799985408783	55.4199993610382	IPI:IPI00748895.3; IPI:IPI00748074.3; IPI:IPI00747536.3; IPI:IPI00654646.3	Gene_Symbol=ANK1 Isoform Er13 of Ankyrin-1; Gene_Symbol=ANK1 Isoform Er15 of Ankyrin-1; Gene_Symbol=ANK1 Isoform Er11 of Ankyrin-1; Gene_Symbol=ANK1 Isoform Er5 of Ankyrin-1			0	99.0000009536743	DIEVLEGMSLFAELSGNLVPVKK	Oxidation(M)@8	missed K-K@22	-0.000616383971646428	2503.32373046875	835.4485	2503.32446289063	835.44873046875	3	15	1.1.1.3264.5	1	58.0085	148.6429	57.8926
3	189.24	190.56	58.7999999523163	56.7799985408783	55.4199993610382	IPI:IPI00748895.3; IPI:IPI00748074.3; IPI:IPI00747536.3; IPI:IPI00654646.3	Gene_Symbol=ANK1 Isoform Er13 of Ankyrin-1; Gene_Symbol=ANK1 Isoform Er15 of Ankyrin-1; Gene_Symbol=ANK1 Isoform Er11 of Ankyrin-1; Gene_Symbol=ANK1 Isoform Er5 of Ankyrin-1			0	99.0000009536743	DVDEEKELLDFVPK		missed K-E@6	-0.00285068992525339	1674.83239746094	559.2847	1674.83520507813	559.285705566406	3	23	1.1.1.2892.2	1	41.4257	4802.512	41.6336
3	189.24	190.56	58.7999999523163	56.7799985408783	55.4199993610382	IPI:IPI00748895.3; IPI:IPI00748074.3; IPI:IPI00747536.3; IPI:IPI00654646.3	Gene_Symbol=ANK1 Isoform Er13 of Ankyrin-1; Gene_Symbol=ANK1 Isoform Er15 of Ankyrin-1; Gene_Symbol=ANK1 Isoform Er11 of Ankyrin-1; Gene_Symbol=ANK1 Isoform Er5 of Ankyrin-1			0	99.0000009536743	DVDEEKELLDFVPK		missed K-E@6	-0.00285068992525339	1674.83239746094	559.2847	1674.83520507813	559.285705566406	3	22	1.1.1.2896.2	1	41.5968	4802.512	41.6336
3	189.24	190.56	58.7999999523163	56.7799985408783	55.4199993610382	IPI:IPI00748895.3; IPI:IPI00748074.3; IPI:IPI00747536.3; IPI:IPI00654646.3	Gene_Symbol=ANK1 Isoform Er13 of Ankyrin-1; Gene_Symbol=ANK1 Isoform Er15 of Ankyrin-1; Gene_Symbol=ANK1 Isoform Er11 of Ankyrin-1; Gene_Symbol=ANK1 Isoform Er5 of Ankyrin-1			0	99.0000009536743	DVDEEKELLDFVPK		missed K-E@6	-0.00285068992525339	1674.83239746094	559.2847	1674.83520507813	559.285705566406	3	22	1.1.1.2900.3	1	41.7715	4802.512	41.6336
3	189.24	190.56	58.7999999523163	56.7799985408783	55.4199993610382	IPI:IPI00748895.3; IPI:IPI00748074.3; IPI:IPI00747536.3; IPI:IPI00654646.3	Gene_Symbol=ANK1 Isoform Er13 of Ankyrin-1; Gene_Symbol=ANK1 Isoform Er15 of Ankyrin-1; Gene_Symbol=ANK1 Isoform Er11 of Ankyrin-1; Gene_Symbol=ANK1 Isoform Er5 of Ankyrin-1			0	99.0000009536743	EADAATSFLR			-0.000576157995965332	1079.52404785156	540.7693	1079.52478027344	540.769653320313	2	16	1.1.1.2521.11	1	25.1687	14069.75	25.2351
3	189.24	190.56	58.7999999523163	56.7799985408783	55.4199993610382	IPI:IPI00748895.3; IPI:IPI00748074.3; IPI:IPI00747536.3; IPI:IPI00654646.3	Gene_Symbol=ANK1 Isoform Er13 of Ankyrin-1; Gene_Symbol=ANK1 Isoform Er15 of Ankyrin-1; Gene_Symbol=ANK1 Isoform Er11 of Ankyrin-1; Gene_Symbol=ANK1 Isoform Er5 of Ankyrin-1			0	90.8100008964539	EADAATSFLR	Delta:H(2)C(2)@N-term		-0.00289411004632711	1105.53747558594	553.776	1105.54040527344	553.777465820313	2	11	1.1.1.2604.7	1	28.8246	437.5035	28.8085
3	189.24	190.56	58.7999999523163	56.7799985408783	55.4199993610382	IPI:IPI00748895.3; IPI:IPI00748074.3; IPI:IPI00747536.3; IPI:IPI00654646.3	Gene_Symbol=ANK1 Isoform Er13 of Ankyrin-1; Gene_Symbol=ANK1 Isoform Er15 of Ankyrin-1; Gene_Symbol=ANK1 Isoform Er11 of Ankyrin-1; Gene_Symbol=ANK1 Isoform Er5 of Ankyrin-1			0	99.0000009536743	EGHVETVLALLEK	Delta:H(2)C(2)(H)@3		8.51626027724706E-05	1462.80322265625	732.4089	1462.80310058594	732.408874511719	2	21	1.1.1.2938.6	1	43.4476	395.0389	43.426
3	189.24	190.56	58.7999999523163	56.7799985408783	55.4199993610382	IPI:IPI00748895.3; IPI:IPI00748074.3; IPI:IPI00747536.3; IPI:IPI00654646.3	Gene_Symbol=ANK1 Isoform Er13 of Ankyrin-1; Gene_Symbol=ANK1 Isoform Er15 of Ankyrin-1; Gene_Symbol=ANK1 Isoform Er11 of Ankyrin-1; Gene_Symbol=ANK1 Isoform Er5 of Ankyrin-1			0	99.0000009536743	EGHVETVLALLEK			-0.00129945995286107	1436.7861328125	479.936	1436.78747558594	479.936431884766	3	16	1.1.1.2826.9	1	38.5538	7680.144	38.6237
3	189.24	190.56	58.7999999523163	56.7799985408783	55.4199993610382	IPI:IPI00748895.3; IPI:IPI00748074.3; IPI:IPI00747536.3; IPI:IPI00654646.3	Gene_Symbol=ANK1 Isoform Er13 of Ankyrin-1; Gene_Symbol=ANK1 Isoform Er15 of Ankyrin-1; Gene_Symbol=ANK1 Isoform Er11 of Ankyrin-1; Gene_Symbol=ANK1 Isoform Er5 of Ankyrin-1			0	99.0000009536743	EGHVETVLALLEK	Glu->pyro-Glu@N-term		0.00208972999826074	1418.77905273438	710.3968	1418.77697753906	710.395751953125	2	13	1.1.1.3011.7	1	46.6624	208.8588	46.6469
3	189.24	190.56	58.7999999523163	56.7799985408783	55.4199993610382	IPI:IPI00748895.3; IPI:IPI00748074.3; IPI:IPI00747536.3; IPI:IPI00654646.3	Gene_Symbol=ANK1 Isoform Er13 of Ankyrin-1; Gene_Symbol=ANK1 Isoform Er15 of Ankyrin-1; Gene_Symbol=ANK1 Isoform Er11 of Ankyrin-1; Gene_Symbol=ANK1 Isoform Er5 of Ankyrin-1			0	91.8099999427795	EGQNANMENLY	Oxidation(M)@7	cleaved Y-T@C-term	-0.000673393020406365	1297.52392578125	649.7692	1297.52453613281	649.76953125	2	12	1.1.1.2446.13	1	21.8637	685.6721	21.8822
3	189.24	190.56	58.7999999523163	56.7799985408783	55.4199993610382	IPI:IPI00748895.3; IPI:IPI00748074.3; IPI:IPI00747536.3; IPI:IPI00654646.3	Gene_Symbol=ANK1 Isoform Er13 of Ankyrin-1; Gene_Symbol=ANK1 Isoform Er15 of Ankyrin-1; Gene_Symbol=ANK1 Isoform Er11 of Ankyrin-1; Gene_Symbol=ANK1 Isoform Er5 of Ankyrin-1			0	57.1200013160706	EIILETTTK			0.00178602000232786	1046.58764648438	524.3011	1046.5859375	524.300231933594	2	10	1.1.1.2463.10	1	22.6176	17128.88	22.507
3	189.24	190.56	58.7999999523163	56.7799985408783	55.4199993610382	IPI:IPI00748895.3; IPI:IPI00748074.3; IPI:IPI00747536.3; IPI:IPI00654646.3	Gene_Symbol=ANK1 Isoform Er13 of Ankyrin-1; Gene_Symbol=ANK1 Isoform Er15 of Ankyrin-1; Gene_Symbol=ANK1 Isoform Er11 of Ankyrin-1; Gene_Symbol=ANK1 Isoform Er5 of Ankyrin-1			0	91.6400015354156	ELLDFVPK			-0.000337276986101642	959.532470703125	480.7735	959.532775878906	480.773681640625	2	9	1.1.1.2754.4	0	35.3796	2000.299	35.5025
3	189.24	190.56	58.7999999523163	56.7799985408783	55.4199993610382	IPI:IPI00748895.3; IPI:IPI00748074.3; IPI:IPI00747536.3; IPI:IPI00654646.3	Gene_Symbol=ANK1 Isoform Er13 of Ankyrin-1; Gene_Symbol=ANK1 Isoform Er15 of Ankyrin-1; Gene_Symbol=ANK1 Isoform Er11 of Ankyrin-1; Gene_Symbol=ANK1 Isoform Er5 of Ankyrin-1			0	99.0000009536743	ELQFSVEDINR			0.00151755998376757	1348.66381835938	675.3392	1348.66235351563	675.338439941406	2	17	1.1.1.2649.8	1	30.8059	6379.467	30.9079
3	189.24	190.56	58.7999999523163	56.7799985408783	55.4199993610382	IPI:IPI00748895.3; IPI:IPI00748074.3; IPI:IPI00747536.3; IPI:IPI00654646.3	Gene_Symbol=ANK1 Isoform Er13 of Ankyrin-1; Gene_Symbol=ANK1 Isoform Er15 of Ankyrin-1; Gene_Symbol=ANK1 Isoform Er11 of Ankyrin-1; Gene_Symbol=ANK1 Isoform Er5 of Ankyrin-1			0	99.0000009536743	ELVNYGANVNAQSQK	Oxidation(N)@10		-0.00121289002709091	1649.79968261719	825.9071	1649.80090332031	825.90771484375	2	26	1.1.1.2428.20	1	21.0778	2643.766	21.1285
3	189.24	190.56	58.7999999523163	56.7799985408783	55.4199993610382	IPI:IPI00748895.3; IPI:IPI00748074.3; IPI:IPI00747536.3; IPI:IPI00654646.3	Gene_Symbol=ANK1 Isoform Er13 of Ankyrin-1; Gene_Symbol=ANK1 Isoform Er15 of Ankyrin-1; Gene_Symbol=ANK1 Isoform Er11 of Ankyrin-1; Gene_Symbol=ANK1 Isoform Er5 of Ankyrin-1			0	99.0000009536743	ELVNYGANVNAQSQK			0.000626846973318607	1633.806640625	817.9106	1633.80603027344	817.910278320313	2	18	1.1.1.2439.21	1	21.5644	5427.373	21.4389
3	189.24	190.56	58.7999999523163	56.7799985408783	55.4199993610382	IPI:IPI00748895.3; IPI:IPI00748074.3; IPI:IPI00747536.3; IPI:IPI00654646.3	Gene_Symbol=ANK1 Isoform Er13 of Ankyrin-1; Gene_Symbol=ANK1 Isoform Er15 of Ankyrin-1; Gene_Symbol=ANK1 Isoform Er11 of Ankyrin-1; Gene_Symbol=ANK1 Isoform Er5 of Ankyrin-1			0	99.0000009536743	ELVNYGANVNAQSQK	Deamidated(N)@10		0.00328506994992495	1634.79321289063	818.4039	1634.7900390625	818.402282714844	2	16	1.1.1.2445.20	1	21.8302	525.5748	21.792
3	189.24	190.56	58.7999999523163	56.7799985408783	55.4199993610382	IPI:IPI00748895.3; IPI:IPI00748074.3; IPI:IPI00747536.3; IPI:IPI00654646.3	Gene_Symbol=ANK1 Isoform Er13 of Ankyrin-1; Gene_Symbol=ANK1 Isoform Er15 of Ankyrin-1; Gene_Symbol=ANK1 Isoform Er11 of Ankyrin-1; Gene_Symbol=ANK1 Isoform Er5 of Ankyrin-1			0	99.0000009536743	ELVNYGANVNAQSQK			0.00391334993764758	1633.80993652344	545.6106	1633.80603027344	545.609252929688	3	14	1.1.1.2435.9	1	21.3695	2420.864	21.4389
3	189.24	190.56	58.7999999523163	56.7799985408783	55.4199993610382	IPI:IPI00748895.3; IPI:IPI00748074.3; IPI:IPI00747536.3; IPI:IPI00654646.3	Gene_Symbol=ANK1 Isoform Er13 of Ankyrin-1; Gene_Symbol=ANK1 Isoform Er15 of Ankyrin-1; Gene_Symbol=ANK1 Isoform Er11 of Ankyrin-1; Gene_Symbol=ANK1 Isoform Er5 of Ankyrin-1			0	99.0000009536743	ELVNYGANVNAQSQK	Deamidated(N)@8; Oxidation(N)@10		-0.00624499982222915	1650.77868652344	826.3966	1650.78491210938	826.399719238281	2	16	1.1.1.2436.21	1	21.4337	909.5212	21.4389
3	189.24	190.56	58.7999999523163	56.7799985408783	55.4199993610382	IPI:IPI00748895.3; IPI:IPI00748074.3; IPI:IPI00747536.3; IPI:IPI00654646.3	Gene_Symbol=ANK1 Isoform Er13 of Ankyrin-1; Gene_Symbol=ANK1 Isoform Er15 of Ankyrin-1; Gene_Symbol=ANK1 Isoform Er11 of Ankyrin-1; Gene_Symbol=ANK1 Isoform Er5 of Ankyrin-1			0	98.9600002765656	ELVNYGANVNAQSQK	Oxidation(N)@10		-0.00121289002709091	1649.79968261719	825.9071	1649.80090332031	825.90771484375	2	14	1.1.1.2431.20	1	21.2097	2643.766	21.1285
3	189.24	190.56	58.7999999523163	56.7799985408783	55.4199993610382	IPI:IPI00748895.3; IPI:IPI00748074.3; IPI:IPI00747536.3; IPI:IPI00654646.3	Gene_Symbol=ANK1 Isoform Er13 of Ankyrin-1; Gene_Symbol=ANK1 Isoform Er15 of Ankyrin-1; Gene_Symbol=ANK1 Isoform Er11 of Ankyrin-1; Gene_Symbol=ANK1 Isoform Er5 of Ankyrin-1			0	97.5600004196167	ELVNYGANVNAQSQK	Deamidated(N)@8; Oxidation(N)@10		-0.0091318404302001	1650.77600097656	551.2659	1650.78491210938	551.268920898438	3	15	1.1.1.2444.11	1	21.7701	629.8251	21.7468
3	189.24	190.56	58.7999999523163	56.7799985408783	55.4199993610382	IPI:IPI00748895.3; IPI:IPI00748074.3; IPI:IPI00747536.3; IPI:IPI00654646.3	Gene_Symbol=ANK1 Isoform Er13 of Ankyrin-1; Gene_Symbol=ANK1 Isoform Er15 of Ankyrin-1; Gene_Symbol=ANK1 Isoform Er11 of Ankyrin-1; Gene_Symbol=ANK1 Isoform Er5 of Ankyrin-1			0	68.7799990177155	ELVNYGANVNAQSQK	Oxidation(N)@10		-0.00121289002709091	1649.79968261719	825.9071	1649.80090332031	825.90771484375	2	10	1.1.1.2432.21	1	21.2561	2643.766	21.1285
3	189.24	190.56	58.7999999523163	56.7799985408783	55.4199993610382	IPI:IPI00748895.3; IPI:IPI00748074.3; IPI:IPI00747536.3; IPI:IPI00654646.3	Gene_Symbol=ANK1 Isoform Er13 of Ankyrin-1; Gene_Symbol=ANK1 Isoform Er15 of Ankyrin-1; Gene_Symbol=ANK1 Isoform Er11 of Ankyrin-1; Gene_Symbol=ANK1 Isoform Er5 of Ankyrin-1			0	28.2700002193451	EPGGSLSFLR			-0.00203305995091796	1061.54870605469	531.7816	1061.55053710938	531.782531738281	2	9	1.1.1.2606.9	1	28.9173	7744.401	29.0318
3	189.24	190.56	58.7999999523163	56.7799985408783	55.4199993610382	IPI:IPI00748895.3; IPI:IPI00748074.3; IPI:IPI00747536.3; IPI:IPI00654646.3	Gene_Symbol=ANK1 Isoform Er13 of Ankyrin-1; Gene_Symbol=ANK1 Isoform Er15 of Ankyrin-1; Gene_Symbol=ANK1 Isoform Er11 of Ankyrin-1; Gene_Symbol=ANK1 Isoform Er5 of Ankyrin-1			0	22.6500004529953	EPGGSLSFLR			-0.00203305995091796	1061.54870605469	531.7816	1061.55053710938	531.782531738281	2	9	1.1.1.2609.8	1	29.0493	7744.401	29.0318
3	189.24	190.56	58.7999999523163	56.7799985408783	55.4199993610382	IPI:IPI00748895.3; IPI:IPI00748074.3; IPI:IPI00747536.3; IPI:IPI00654646.3	Gene_Symbol=ANK1 Isoform Er13 of Ankyrin-1; Gene_Symbol=ANK1 Isoform Er15 of Ankyrin-1; Gene_Symbol=ANK1 Isoform Er11 of Ankyrin-1; Gene_Symbol=ANK1 Isoform Er5 of Ankyrin-1			0	94.1299974918365	FLLENGANQNVATEDGFTPL		cleaved L-A@C-term	-0.00907800998538733	2149.02368164063	717.3485	2149.03271484375	717.351501464844	3	9	1.1.1.3051.6	1	48.4302	279.1331	48.504
3	189.24	190.56	58.7999999523163	56.7799985408783	55.4199993610382	IPI:IPI00748895.3; IPI:IPI00748074.3; IPI:IPI00747536.3; IPI:IPI00654646.3	Gene_Symbol=ANK1 Isoform Er13 of Ankyrin-1; Gene_Symbol=ANK1 Isoform Er15 of Ankyrin-1; Gene_Symbol=ANK1 Isoform Er11 of Ankyrin-1; Gene_Symbol=ANK1 Isoform Er5 of Ankyrin-1			0	99.0000009536743	FLLENGANQNVATEDGFTPLAVALQQGHENVVAHLINYGTK			-0.00179284997284412	4392.2109375	1099.06	4392.2138671875	1099.06079101563	4	26	1.1.1.3226.9	1	56.3023	956.0119	56.3075
3	189.24	190.56	58.7999999523163	56.7799985408783	55.4199993610382	IPI:IPI00748895.3; IPI:IPI00748074.3; IPI:IPI00747536.3; IPI:IPI00654646.3	Gene_Symbol=ANK1 Isoform Er13 of Ankyrin-1; Gene_Symbol=ANK1 Isoform Er15 of Ankyrin-1; Gene_Symbol=ANK1 Isoform Er11 of Ankyrin-1; Gene_Symbol=ANK1 Isoform Er5 of Ankyrin-1			0	99.0000009536743	FLLENGANQNVATEDGFTPLAVALQQGHENVVAHLINYGTK	Deamidated(N)@5		0.00634888000786304	4393.20263671875	1099.308	4393.19775390625	1099.30676269531	4	23	1.1.1.3252.10	1	57.4802	776.2309	57.5307
3	189.24	190.56	58.7999999523163	56.7799985408783	55.4199993610382	IPI:IPI00748895.3; IPI:IPI00748074.3; IPI:IPI00747536.3; IPI:IPI00654646.3	Gene_Symbol=ANK1 Isoform Er13 of Ankyrin-1; Gene_Symbol=ANK1 Isoform Er15 of Ankyrin-1; Gene_Symbol=ANK1 Isoform Er11 of Ankyrin-1; Gene_Symbol=ANK1 Isoform Er5 of Ankyrin-1			0	99.0000009536743	FLLENGANQNVATEDGFTPLAVALQQGHENVVAHLINYGTK	Deamidated(N)@8		0.00634888000786304	4393.20263671875	1099.308	4393.19775390625	1099.30676269531	4	24	1.1.1.3255.6	1	57.616	776.2309	57.5307
3	189.24	190.56	58.7999999523163	56.7799985408783	55.4199993610382	IPI:IPI00748895.3; IPI:IPI00748074.3; IPI:IPI00747536.3; IPI:IPI00654646.3	Gene_Symbol=ANK1 Isoform Er13 of Ankyrin-1; Gene_Symbol=ANK1 Isoform Er15 of Ankyrin-1; Gene_Symbol=ANK1 Isoform Er11 of Ankyrin-1; Gene_Symbol=ANK1 Isoform Er5 of Ankyrin-1			0	99.0000009536743	FLLQHQADVNAK			0.000347994006006047	1382.73095703125	461.9176	1382.73059082031	461.91748046875	3	15	1.1.1.2427.4	1	21.0075	19821.12	21.0847
3	189.24	190.56	58.7999999523163	56.7799985408783	55.4199993610382	IPI:IPI00748895.3; IPI:IPI00748074.3; IPI:IPI00747536.3; IPI:IPI00654646.3	Gene_Symbol=ANK1 Isoform Er13 of Ankyrin-1; Gene_Symbol=ANK1 Isoform Er15 of Ankyrin-1; Gene_Symbol=ANK1 Isoform Er11 of Ankyrin-1; Gene_Symbol=ANK1 Isoform Er5 of Ankyrin-1			0	99.0000009536743	FLLQHQADVNAK	Deamidated(N)@10		0.00664222985506058	1383.72131347656	462.2477	1383.71472167969	462.245483398438	3	15	1.1.1.2438.6	1	21.4956	891.5367	21.4823
3	189.24	190.56	58.7999999523163	56.7799985408783	55.4199993610382	IPI:IPI00748895.3; IPI:IPI00748074.3; IPI:IPI00747536.3; IPI:IPI00654646.3	Gene_Symbol=ANK1 Isoform Er13 of Ankyrin-1; Gene_Symbol=ANK1 Isoform Er15 of Ankyrin-1; Gene_Symbol=ANK1 Isoform Er11 of Ankyrin-1; Gene_Symbol=ANK1 Isoform Er5 of Ankyrin-1			0	99.0000009536743	FLLQHQADVNAK	Deamidated(Q)@4		-0.000864973000716418	1383.71374511719	462.2452	1383.71472167969	462.245483398438	3	13	1.1.1.2447.7	1	21.8986	395.8357	21.8822
3	189.24	190.56	58.7999999523163	56.7799985408783	55.4199993610382	IPI:IPI00748895.3; IPI:IPI00748074.3; IPI:IPI00747536.3; IPI:IPI00654646.3	Gene_Symbol=ANK1 Isoform Er13 of Ankyrin-1; Gene_Symbol=ANK1 Isoform Er15 of Ankyrin-1; Gene_Symbol=ANK1 Isoform Er11 of Ankyrin-1; Gene_Symbol=ANK1 Isoform Er5 of Ankyrin-1			0	99.0000009536743	FLLQHQADVNAK	Deamidated(N)@10		0.00664222985506058	1383.72131347656	462.2477	1383.71472167969	462.245483398438	3	12	1.1.1.2442.8	1	21.6753	891.5368	21.4823
3	189.24	190.56	58.7999999523163	56.7799985408783	55.4199993610382	IPI:IPI00748895.3; IPI:IPI00748074.3; IPI:IPI00747536.3; IPI:IPI00654646.3	Gene_Symbol=ANK1 Isoform Er13 of Ankyrin-1; Gene_Symbol=ANK1 Isoform Er15 of Ankyrin-1; Gene_Symbol=ANK1 Isoform Er11 of Ankyrin-1; Gene_Symbol=ANK1 Isoform Er5 of Ankyrin-1			0	98.2900023460388	FLLQHQADVNAK	Deamidated(Q)@4		0.0186353996396065	1383.73327636719	462.2517	1383.71472167969	462.245483398438	3	13	1.1.1.2428.4	1	21.0512	6076.529	21.0847
3	189.24	190.56	58.7999999523163	56.7799985408783	55.4199993610382	IPI:IPI00748895.3; IPI:IPI00748074.3; IPI:IPI00747536.3; IPI:IPI00654646.3	Gene_Symbol=ANK1 Isoform Er13 of Ankyrin-1; Gene_Symbol=ANK1 Isoform Er15 of Ankyrin-1; Gene_Symbol=ANK1 Isoform Er11 of Ankyrin-1; Gene_Symbol=ANK1 Isoform Er5 of Ankyrin-1			0	96.3500022888184	FLLQHQADVNAK	Oxidation(N)@10		-0.000931182992644608	1398.724609375	467.2488	1398.7255859375	467.249145507813	3	12	1.1.1.2425.6	1	20.9233	1983.701	20.9973
3	189.24	190.56	58.7999999523163	56.7799985408783	55.4199993610382	IPI:IPI00748895.3; IPI:IPI00748074.3; IPI:IPI00747536.3; IPI:IPI00654646.3	Gene_Symbol=ANK1 Isoform Er13 of Ankyrin-1; Gene_Symbol=ANK1 Isoform Er15 of Ankyrin-1; Gene_Symbol=ANK1 Isoform Er11 of Ankyrin-1; Gene_Symbol=ANK1 Isoform Er5 of Ankyrin-1			0	79.0600001811981	FLLQHQADVNAK	Deamidated(Q)@6		0.00307173002511263	1383.71765136719	462.2465	1383.71472167969	462.245483398438	3	10	1.1.1.2451.5	1	22.0727	395.2272	22.0609
3	189.24	190.56	58.7999999523163	56.7799985408783	55.4199993610382	IPI:IPI00748895.3; IPI:IPI00748074.3; IPI:IPI00747536.3; IPI:IPI00654646.3	Gene_Symbol=ANK1 Isoform Er13 of Ankyrin-1; Gene_Symbol=ANK1 Isoform Er15 of Ankyrin-1; Gene_Symbol=ANK1 Isoform Er11 of Ankyrin-1; Gene_Symbol=ANK1 Isoform Er5 of Ankyrin-1			0	97.5300014019012	FVIFAK			-0.00085204397328198	723.431091308594	362.7228	723.431945800781	362.723236083984	2	9	1.1.1.2569.2	1	27.2706	5229.155	27.0908
3	189.24	190.56	58.7999999523163	56.7799985408783	55.4199993610382	IPI:IPI00748895.3; IPI:IPI00748074.3; IPI:IPI00747536.3; IPI:IPI00654646.3	Gene_Symbol=ANK1 Isoform Er13 of Ankyrin-1; Gene_Symbol=ANK1 Isoform Er15 of Ankyrin-1; Gene_Symbol=ANK1 Isoform Er11 of Ankyrin-1; Gene_Symbol=ANK1 Isoform Er5 of Ankyrin-1			0	95.550000667572	FVIFAK			-0.00085204397328198	723.431091308594	362.7228	723.431945800781	362.723236083984	2	8	1.1.1.2561.2	1	26.9238	5229.155	27.0908
3	189.24	190.56	58.7999999523163	56.7799985408783	55.4199993610382	IPI:IPI00748895.3; IPI:IPI00748074.3; IPI:IPI00747536.3; IPI:IPI00654646.3	Gene_Symbol=ANK1 Isoform Er13 of Ankyrin-1; Gene_Symbol=ANK1 Isoform Er15 of Ankyrin-1; Gene_Symbol=ANK1 Isoform Er11 of Ankyrin-1; Gene_Symbol=ANK1 Isoform Er5 of Ankyrin-1			0	83.0200016498566	FVIFAK			-0.00085204397328198	723.431091308594	362.7228	723.431945800781	362.723236083984	2	8	1.1.1.2565.2	1	27.0972	5229.155	27.0908
3	189.24	190.56	58.7999999523163	56.7799985408783	55.4199993610382	IPI:IPI00748895.3; IPI:IPI00748074.3; IPI:IPI00747536.3; IPI:IPI00654646.3	Gene_Symbol=ANK1 Isoform Er13 of Ankyrin-1; Gene_Symbol=ANK1 Isoform Er15 of Ankyrin-1; Gene_Symbol=ANK1 Isoform Er11 of Ankyrin-1; Gene_Symbol=ANK1 Isoform Er5 of Ankyrin-1			0	71.7400014400482	FWLSDCPR	Methylthio(C)@6		-0.000279758998658508	1068.45190429688	535.2332	1068.4521484375	535.233337402344	2	11	1.1.1.2839.4	1	39.1103	5397.027	39.0573
3	189.24	190.56	58.7999999523163	56.7799985408783	55.4199993610382	IPI:IPI00748895.3; IPI:IPI00748074.3; IPI:IPI00747536.3; IPI:IPI00654646.3	Gene_Symbol=ANK1 Isoform Er13 of Ankyrin-1; Gene_Symbol=ANK1 Isoform Er15 of Ankyrin-1; Gene_Symbol=ANK1 Isoform Er11 of Ankyrin-1; Gene_Symbol=ANK1 Isoform Er5 of Ankyrin-1			0	69.7499990463257	FWLSDCPR	Methylthio(C)@6		-0.000279758998658508	1068.45190429688	535.2332	1068.4521484375	535.233337402344	2	8	1.1.1.2843.3	1	39.2822	5397.027	39.0573
3	189.24	190.56	58.7999999523163	56.7799985408783	55.4199993610382	IPI:IPI00748895.3; IPI:IPI00748074.3; IPI:IPI00747536.3; IPI:IPI00654646.3	Gene_Symbol=ANK1 Isoform Er13 of Ankyrin-1; Gene_Symbol=ANK1 Isoform Er15 of Ankyrin-1; Gene_Symbol=ANK1 Isoform Er11 of Ankyrin-1; Gene_Symbol=ANK1 Isoform Er5 of Ankyrin-1			0	41.1700010299683	FWLSDCPR	Methylthio(C)@6; Dioxidation(P)@7		0.00250875996425748	1100.44445800781	551.2295	1100.44189453125	551.228271484375	2	8	1.1.1.2701.4	1	33.0621	286.6423	33.1405
3	189.24	190.56	58.7999999523163	56.7799985408783	55.4199993610382	IPI:IPI00748895.3; IPI:IPI00748074.3; IPI:IPI00747536.3; IPI:IPI00654646.3	Gene_Symbol=ANK1 Isoform Er13 of Ankyrin-1; Gene_Symbol=ANK1 Isoform Er15 of Ankyrin-1; Gene_Symbol=ANK1 Isoform Er11 of Ankyrin-1; Gene_Symbol=ANK1 Isoform Er5 of Ankyrin-1			0	31.6599994897842	GASVNFTPQNGITPL	Oxidation(F)@6	cleaved L-H@C-term	0.00759903015568852	1530.77551269531	766.395	1530.76782226563	766.391174316406	2	11	1.1.1.2786.11	1	36.795	1054.861	36.6853
3	189.24	190.56	58.7999999523163	56.7799985408783	55.4199993610382	IPI:IPI00748895.3; IPI:IPI00748074.3; IPI:IPI00747536.3; IPI:IPI00654646.3	Gene_Symbol=ANK1 Isoform Er13 of Ankyrin-1; Gene_Symbol=ANK1 Isoform Er15 of Ankyrin-1; Gene_Symbol=ANK1 Isoform Er11 of Ankyrin-1; Gene_Symbol=ANK1 Isoform Er5 of Ankyrin-1			0	99.0000009536743	GASVNFTPQNGITPLHIASR	Oxidation(N)@5; Deamidated(N)@10		-0.0018086499767378	2096.06323242188	699.695	2096.06518554688	699.695617675781	3	22	1.1.1.2642.6	1	30.4985	978.0314	30.4322
3	189.24	190.56	58.7999999523163	56.7799985408783	55.4199993610382	IPI:IPI00748895.3; IPI:IPI00748074.3; IPI:IPI00747536.3; IPI:IPI00654646.3	Gene_Symbol=ANK1 Isoform Er13 of Ankyrin-1; Gene_Symbol=ANK1 Isoform Er15 of Ankyrin-1; Gene_Symbol=ANK1 Isoform Er11 of Ankyrin-1; Gene_Symbol=ANK1 Isoform Er5 of Ankyrin-1			0	99.0000009536743	GASVNFTPQNGITPLHIASR	Oxidation(N)@5		-0.00910655967891216	2095.07202148438	699.3646	2095.0810546875	699.367614746094	3	17	1.1.1.2607.14	1	28.9704	894.3232	28.9425
3	189.24	190.56	58.7999999523163	56.7799985408783	55.4199993610382	IPI:IPI00748895.3; IPI:IPI00748074.3; IPI:IPI00747536.3; IPI:IPI00654646.3	Gene_Symbol=ANK1 Isoform Er13 of Ankyrin-1; Gene_Symbol=ANK1 Isoform Er15 of Ankyrin-1; Gene_Symbol=ANK1 Isoform Er11 of Ankyrin-1; Gene_Symbol=ANK1 Isoform Er5 of Ankyrin-1			0	99.0000009536743	GEIVNMLEGSGR	Oxidation(M)@6		-0.00801665987819433	1276.60021972656	639.3074	1276.60815429688	639.311340332031	2	16	1.1.1.2466.16	1	22.7628	1349.333	22.7764
3	189.24	190.56	58.7999999523163	56.7799985408783	55.4199993610382	IPI:IPI00748895.3; IPI:IPI00748074.3; IPI:IPI00747536.3; IPI:IPI00654646.3	Gene_Symbol=ANK1 Isoform Er13 of Ankyrin-1; Gene_Symbol=ANK1 Isoform Er15 of Ankyrin-1; Gene_Symbol=ANK1 Isoform Er11 of Ankyrin-1; Gene_Symbol=ANK1 Isoform Er5 of Ankyrin-1			0	99.0000009536743	GEIVNMLEGSGR			-0.00254497001878917	1260.61071777344	631.3126	1260.61328125	631.313903808594	2	15	1.1.1.2607.8	1	28.9604	1406.725	28.8977
3	189.24	190.56	58.7999999523163	56.7799985408783	55.4199993610382	IPI:IPI00748895.3; IPI:IPI00748074.3; IPI:IPI00747536.3; IPI:IPI00654646.3	Gene_Symbol=ANK1 Isoform Er13 of Ankyrin-1; Gene_Symbol=ANK1 Isoform Er15 of Ankyrin-1; Gene_Symbol=ANK1 Isoform Er11 of Ankyrin-1; Gene_Symbol=ANK1 Isoform Er5 of Ankyrin-1			0	99.0000009536743	GFTPLHVAAK			0.000646575994323939	1039.58203125	520.7983	1039.58142089844	520.798034667969	2	13	1.1.1.2433.11	1	21.2841	2098.458	21.3504
3	189.24	190.56	58.7999999523163	56.7799985408783	55.4199993610382	IPI:IPI00748895.3; IPI:IPI00748074.3; IPI:IPI00747536.3; IPI:IPI00654646.3	Gene_Symbol=ANK1 Isoform Er13 of Ankyrin-1; Gene_Symbol=ANK1 Isoform Er15 of Ankyrin-1; Gene_Symbol=ANK1 Isoform Er11 of Ankyrin-1; Gene_Symbol=ANK1 Isoform Er5 of Ankyrin-1			0	99.0000009536743	GFTPLYMAAQENHLEVVK	Oxidation(M)@7		0.00342662003822625	2062.02270507813	688.3482	2062.01928710938	688.347045898438	3	16	1.1.1.2643.3	1	30.5333	4518.062	30.5187
3	189.24	190.56	58.7999999523163	56.7799985408783	55.4199993610382	IPI:IPI00748895.3; IPI:IPI00748074.3; IPI:IPI00747536.3; IPI:IPI00654646.3	Gene_Symbol=ANK1 Isoform Er13 of Ankyrin-1; Gene_Symbol=ANK1 Isoform Er15 of Ankyrin-1; Gene_Symbol=ANK1 Isoform Er11 of Ankyrin-1; Gene_Symbol=ANK1 Isoform Er5 of Ankyrin-1			0	99.0000009536743	GFTPLYMAAQENHLEVVK			0.00091218197485432	2046.02526855469	683.0157	2046.0244140625	683.015441894531	3	15	1.1.1.2750.6	1	35.2062	10376.17	35.3687
3	189.24	190.56	58.7999999523163	56.7799985408783	55.4199993610382	IPI:IPI00748895.3; IPI:IPI00748074.3; IPI:IPI00747536.3; IPI:IPI00654646.3	Gene_Symbol=ANK1 Isoform Er13 of Ankyrin-1; Gene_Symbol=ANK1 Isoform Er15 of Ankyrin-1; Gene_Symbol=ANK1 Isoform Er11 of Ankyrin-1; Gene_Symbol=ANK1 Isoform Er5 of Ankyrin-1			0	99.0000009536743	GFTPLYMAAQENHLEVVK			0.00091218197485432	2046.02526855469	683.0157	2046.0244140625	683.015441894531	3	15	1.1.1.2757.11	1	35.5255	10376.17	35.3687
3	189.24	190.56	58.7999999523163	56.7799985408783	55.4199993610382	IPI:IPI00748895.3; IPI:IPI00748074.3; IPI:IPI00747536.3; IPI:IPI00654646.3	Gene_Symbol=ANK1 Isoform Er13 of Ankyrin-1; Gene_Symbol=ANK1 Isoform Er15 of Ankyrin-1; Gene_Symbol=ANK1 Isoform Er11 of Ankyrin-1; Gene_Symbol=ANK1 Isoform Er5 of Ankyrin-1			0	99.0000009536743	GFTPLYMAAQENHLEVVK	Oxidation(M)@7		0.00342662003822625	2062.02270507813	688.3482	2062.01928710938	688.347045898438	3	15	1.1.1.2639.5	1	30.3704	4518.062	30.5187
3	189.24	190.56	58.7999999523163	56.7799985408783	55.4199993610382	IPI:IPI00748895.3; IPI:IPI00748074.3; IPI:IPI00747536.3; IPI:IPI00654646.3	Gene_Symbol=ANK1 Isoform Er13 of Ankyrin-1; Gene_Symbol=ANK1 Isoform Er15 of Ankyrin-1; Gene_Symbol=ANK1 Isoform Er11 of Ankyrin-1; Gene_Symbol=ANK1 Isoform Er5 of Ankyrin-1			0	36.4100009202957	GFTPLYMAAQENHLEVVK	Deamidated(N)@12		-0.0401285998523235	2046.96838378906	683.3301	2047.00842285156	683.343444824219	3	10	1.1.1.2789.10	1	36.9255	553.3691	36.9049
3	189.24	190.56	58.7999999523163	56.7799985408783	55.4199993610382	IPI:IPI00748895.3; IPI:IPI00748074.3; IPI:IPI00747536.3; IPI:IPI00654646.3	Gene_Symbol=ANK1 Isoform Er13 of Ankyrin-1; Gene_Symbol=ANK1 Isoform Er15 of Ankyrin-1; Gene_Symbol=ANK1 Isoform Er11 of Ankyrin-1; Gene_Symbol=ANK1 Isoform Er5 of Ankyrin-1			0	93.7699973583221	GGSPHSPAWNGYTPL		cleaved L-H@C-term	-9.97781971818767E-05	1539.71044921875	770.8625	1539.71069335938	770.862609863281	2	12	1.1.1.2607.16	1	28.9738	1392.629	29.0318
3	189.24	190.56	58.7999999523163	56.7799985408783	55.4199993610382	IPI:IPI00748895.3; IPI:IPI00748074.3; IPI:IPI00747536.3; IPI:IPI00654646.3	Gene_Symbol=ANK1 Isoform Er13 of Ankyrin-1; Gene_Symbol=ANK1 Isoform Er15 of Ankyrin-1; Gene_Symbol=ANK1 Isoform Er11 of Ankyrin-1; Gene_Symbol=ANK1 Isoform Er5 of Ankyrin-1			0	93.5199975967407	GGSPHSPAWNGYTPL		cleaved L-H@C-term	-9.97781971818767E-05	1539.71044921875	770.8625	1539.71069335938	770.862609863281	2	12	1.1.1.2610.19	1	29.1122	1392.629	29.0318
3	189.24	190.56	58.7999999523163	56.7799985408783	55.4199993610382	IPI:IPI00748895.3; IPI:IPI00748074.3; IPI:IPI00747536.3; IPI:IPI00654646.3	Gene_Symbol=ANK1 Isoform Er13 of Ankyrin-1; Gene_Symbol=ANK1 Isoform Er15 of Ankyrin-1; Gene_Symbol=ANK1 Isoform Er11 of Ankyrin-1; Gene_Symbol=ANK1 Isoform Er5 of Ankyrin-1			0	99.0000009536743	GGSPHSPAWNGYTPLHIAAK	Deamidated(N)@10		-0.00268643000163138	2061.00415039063	516.2583	2061.0068359375	516.258972167969	4	19	1.1.1.2529.9	1	25.5218	3969.809	25.5914
3	189.24	190.56	58.7999999523163	56.7799985408783	55.4199993610382	IPI:IPI00748895.3; IPI:IPI00748074.3; IPI:IPI00747536.3; IPI:IPI00654646.3	Gene_Symbol=ANK1 Isoform Er13 of Ankyrin-1; Gene_Symbol=ANK1 Isoform Er15 of Ankyrin-1; Gene_Symbol=ANK1 Isoform Er11 of Ankyrin-1; Gene_Symbol=ANK1 Isoform Er5 of Ankyrin-1			0	99.0000009536743	GGSPHSPAWNGYTPLHIAAK	Deamidated(N)@10		-0.00195403001271188	2061.0048828125	516.2585	2061.0068359375	516.258972167969	4	20	1.1.1.2537.11	1	25.8843	1257.027	25.9062
3	189.24	190.56	58.7999999523163	56.7799985408783	55.4199993610382	IPI:IPI00748895.3; IPI:IPI00748074.3; IPI:IPI00747536.3; IPI:IPI00654646.3	Gene_Symbol=ANK1 Isoform Er13 of Ankyrin-1; Gene_Symbol=ANK1 Isoform Er15 of Ankyrin-1; Gene_Symbol=ANK1 Isoform Er11 of Ankyrin-1; Gene_Symbol=ANK1 Isoform Er5 of Ankyrin-1			0	99.0000009536743	GGSPHSPAWNGYTPLHIAAK			-0.00107578001916409	2060.02172851563	516.0127	2060.02270507813	516.013000488281	4	17	1.1.1.2517.9	1	24.988	2524.324	25.058
3	189.24	190.56	58.7999999523163	56.7799985408783	55.4199993610382	IPI:IPI00748895.3; IPI:IPI00748074.3; IPI:IPI00747536.3; IPI:IPI00654646.3	Gene_Symbol=ANK1 Isoform Er13 of Ankyrin-1; Gene_Symbol=ANK1 Isoform Er15 of Ankyrin-1; Gene_Symbol=ANK1 Isoform Er11 of Ankyrin-1; Gene_Symbol=ANK1 Isoform Er5 of Ankyrin-1			0	99.0000009536743	GGSPHSPAWNGYTPLHIAAK	Deamidated(N)@10		-0.00268643000163138	2061.00415039063	516.2583	2061.0068359375	516.258972167969	4	17	1.1.1.2532.9	1	25.6557	3969.809	25.5914
3	189.24	190.56	58.7999999523163	56.7799985408783	55.4199993610382	IPI:IPI00748895.3; IPI:IPI00748074.3; IPI:IPI00747536.3; IPI:IPI00654646.3	Gene_Symbol=ANK1 Isoform Er13 of Ankyrin-1; Gene_Symbol=ANK1 Isoform Er15 of Ankyrin-1; Gene_Symbol=ANK1 Isoform Er11 of Ankyrin-1; Gene_Symbol=ANK1 Isoform Er5 of Ankyrin-1			0	99.0000009536743	GNTALHIAALAGQDEVVR			-0.00462999008595943	1833.96508789063	612.329	1833.9697265625	612.330505371094	3	26	1.1.1.2576.15	1	27.5997	4638.235	27.6597
3	189.24	190.56	58.7999999523163	56.7799985408783	55.4199993610382	IPI:IPI00748895.3; IPI:IPI00748074.3; IPI:IPI00747536.3; IPI:IPI00654646.3	Gene_Symbol=ANK1 Isoform Er13 of Ankyrin-1; Gene_Symbol=ANK1 Isoform Er15 of Ankyrin-1; Gene_Symbol=ANK1 Isoform Er11 of Ankyrin-1; Gene_Symbol=ANK1 Isoform Er5 of Ankyrin-1			0	61.1100018024445	HGVMVDATTR	Delta:H(2)C(2)(H)@1		0.00223627011291683	1111.54663085938	556.7806	1111.54443359375	556.779479980469	2	7	1.1.1.2397.15	1	19.7113	504.7709	19.7707
3	189.24	190.56	58.7999999523163	56.7799985408783	55.4199993610382	IPI:IPI00748895.3; IPI:IPI00748074.3; IPI:IPI00747536.3; IPI:IPI00654646.3	Gene_Symbol=ANK1 Isoform Er13 of Ankyrin-1; Gene_Symbol=ANK1 Isoform Er15 of Ankyrin-1; Gene_Symbol=ANK1 Isoform Er11 of Ankyrin-1; Gene_Symbol=ANK1 Isoform Er5 of Ankyrin-1			0	97.680002450943	HLAAQEGHAEMVAL	Oxidation(M)@11	cleaved L-H@N-term; cleaved L-L@C-term	-0.00585296982899308	1491.7080078125	498.2433	1491.71398925781	498.245269775391	3	13	1.1.1.2420.4	1	20.7016	463.9237	20.6918
3	189.24	190.56	58.7999999523163	56.7799985408783	55.4199993610382	IPI:IPI00748895.3; IPI:IPI00748074.3; IPI:IPI00747536.3; IPI:IPI00654646.3	Gene_Symbol=ANK1 Isoform Er13 of Ankyrin-1; Gene_Symbol=ANK1 Isoform Er15 of Ankyrin-1; Gene_Symbol=ANK1 Isoform Er11 of Ankyrin-1; Gene_Symbol=ANK1 Isoform Er5 of Ankyrin-1			0	99.0000009536743	HLVAQEGHVPVADVLIK		cleaved L-H@N-term	-8.78494029166177E-05	1824.02575683594	457.0137	1824.02575683594	457.013732910156	4	20	1.1.1.2520.4	1	25.1128	1701.379	25.2351
3	189.24	190.56	58.7999999523163	56.7799985408783	55.4199993610382	IPI:IPI00748895.3; IPI:IPI00748074.3; IPI:IPI00747536.3; IPI:IPI00654646.3	Gene_Symbol=ANK1 Isoform Er13 of Ankyrin-1; Gene_Symbol=ANK1 Isoform Er15 of Ankyrin-1; Gene_Symbol=ANK1 Isoform Er11 of Ankyrin-1; Gene_Symbol=ANK1 Isoform Er5 of Ankyrin-1			0	99.0000009536743	HLVAQEGHVPVADVLIK		cleaved L-H@N-term	-0.00129879999440163	1824.02429199219	609.0154	1824.02575683594	609.015869140625	3	21	1.1.1.2520.13	1	25.1278	3787.623	25.2351
3	189.24	190.56	58.7999999523163	56.7799985408783	55.4199993610382	IPI:IPI00748895.3; IPI:IPI00748074.3; IPI:IPI00747536.3; IPI:IPI00654646.3	Gene_Symbol=ANK1 Isoform Er13 of Ankyrin-1; Gene_Symbol=ANK1 Isoform Er15 of Ankyrin-1; Gene_Symbol=ANK1 Isoform Er11 of Ankyrin-1; Gene_Symbol=ANK1 Isoform Er5 of Ankyrin-1			0	99.0000009536743	HLVAQEGHVPVADVLIK		cleaved L-H@N-term	-8.78494029166177E-05	1824.02575683594	457.0137	1824.02575683594	457.013732910156	4	21	1.1.1.2524.3	1	25.2894	1701.379	25.2351
3	189.24	190.56	58.7999999523163	56.7799985408783	55.4199993610382	IPI:IPI00748895.3; IPI:IPI00748074.3; IPI:IPI00747536.3; IPI:IPI00654646.3	Gene_Symbol=ANK1 Isoform Er13 of Ankyrin-1; Gene_Symbol=ANK1 Isoform Er15 of Ankyrin-1; Gene_Symbol=ANK1 Isoform Er11 of Ankyrin-1; Gene_Symbol=ANK1 Isoform Er5 of Ankyrin-1			0	99.0000009536743	HVASFMGHLPIVK	Oxidation(M)@6	cleaved L-H@N-term	0.00342602003365755	1450.77905273438	484.6003	1450.77551269531	484.59912109375	3	15	1.1.1.2465.6	1	22.7012	1051.431	22.7314
3	189.24	190.56	58.7999999523163	56.7799985408783	55.4199993610382	IPI:IPI00748895.3; IPI:IPI00748074.3; IPI:IPI00747536.3; IPI:IPI00654646.3	Gene_Symbol=ANK1 Isoform Er13 of Ankyrin-1; Gene_Symbol=ANK1 Isoform Er15 of Ankyrin-1; Gene_Symbol=ANK1 Isoform Er11 of Ankyrin-1; Gene_Symbol=ANK1 Isoform Er5 of Ankyrin-1			0	99.0000009536743	IIALGPTGAQF		cleaved F-L@C-term	5.49485012015793E-05	1086.607421875	544.311	1086.60729980469	544.310974121094	2	9	1.1.1.2848.3	1	39.5006	635.9628	39.3609
3	189.24	190.56	58.7999999523163	56.7799985408783	55.4199993610382	IPI:IPI00748895.3; IPI:IPI00748074.3; IPI:IPI00747536.3; IPI:IPI00654646.3	Gene_Symbol=ANK1 Isoform Er13 of Ankyrin-1; Gene_Symbol=ANK1 Isoform Er15 of Ankyrin-1; Gene_Symbol=ANK1 Isoform Er11 of Ankyrin-1; Gene_Symbol=ANK1 Isoform Er5 of Ankyrin-1			0	99.0000009536743	IIALGPTGAQFLSPVIVEIPHFASHGR			0.00020141999993939	2826.55444335938	707.6459	2826.55444335938	707.645874023438	4	17	1.1.1.3113.9	1	51.2265	6118.395	51.5678
3	189.24	190.56	58.7999999523163	56.7799985408783	55.4199993610382	IPI:IPI00748895.3; IPI:IPI00748074.3; IPI:IPI00747536.3; IPI:IPI00654646.3	Gene_Symbol=ANK1 Isoform Er13 of Ankyrin-1; Gene_Symbol=ANK1 Isoform Er15 of Ankyrin-1; Gene_Symbol=ANK1 Isoform Er11 of Ankyrin-1; Gene_Symbol=ANK1 Isoform Er5 of Ankyrin-1			0	99.0000009536743	IIALGPTGAQFLSPVIVEIPHFASHGR			0.00020141999993939	2826.55444335938	707.6459	2826.55444335938	707.645874023438	4	26	1.1.1.3119.10	1	51.4992	6126.208	51.5678
3	189.24	190.56	58.7999999523163	56.7799985408783	55.4199993610382	IPI:IPI00748895.3; IPI:IPI00748074.3; IPI:IPI00747536.3; IPI:IPI00654646.3	Gene_Symbol=ANK1 Isoform Er13 of Ankyrin-1; Gene_Symbol=ANK1 Isoform Er15 of Ankyrin-1; Gene_Symbol=ANK1 Isoform Er11 of Ankyrin-1; Gene_Symbol=ANK1 Isoform Er5 of Ankyrin-1			0	99.0000009536743	IIALGPTGAQFLSPVIVEIPHFASHGR			0.00020141999993939	2826.55444335938	707.6459	2826.55444335938	707.645874023438	4	26	1.1.1.3122.10	1	51.6343	6126.208	51.5678
3	189.24	190.56	58.7999999523163	56.7799985408783	55.4199993610382	IPI:IPI00748895.3; IPI:IPI00748074.3; IPI:IPI00747536.3; IPI:IPI00654646.3	Gene_Symbol=ANK1 Isoform Er13 of Ankyrin-1; Gene_Symbol=ANK1 Isoform Er15 of Ankyrin-1; Gene_Symbol=ANK1 Isoform Er11 of Ankyrin-1; Gene_Symbol=ANK1 Isoform Er5 of Ankyrin-1			0	99.0000009536743	IIALGPTGAQFLSPVIVEIPHFASHGR			0.00020141999993939	2826.55444335938	707.6459	2826.55444335938	707.645874023438	4	24	1.1.1.3125.6	1	51.7643	6126.208	51.5678
3	189.24	190.56	58.7999999523163	56.7799985408783	55.4199993610382	IPI:IPI00748895.3; IPI:IPI00748074.3; IPI:IPI00747536.3; IPI:IPI00654646.3	Gene_Symbol=ANK1 Isoform Er13 of Ankyrin-1; Gene_Symbol=ANK1 Isoform Er15 of Ankyrin-1; Gene_Symbol=ANK1 Isoform Er11 of Ankyrin-1; Gene_Symbol=ANK1 Isoform Er5 of Ankyrin-1			0	92.1800017356873	IIALGPTGAQFLSPVIVEIPHFASHGR			-0.00756216980516911	2826.546875	943.1896	2826.55444335938	943.192077636719	3	13	1.1.1.3123.10	1	51.6942	436.4674	51.5678
3	189.24	190.56	58.7999999523163	56.7799985408783	55.4199993610382	IPI:IPI00748895.3; IPI:IPI00748074.3; IPI:IPI00747536.3; IPI:IPI00654646.3	Gene_Symbol=ANK1 Isoform Er13 of Ankyrin-1; Gene_Symbol=ANK1 Isoform Er15 of Ankyrin-1; Gene_Symbol=ANK1 Isoform Er11 of Ankyrin-1; Gene_Symbol=ANK1 Isoform Er5 of Ankyrin-1			0	99.0000009536743	IITTDFPLYF		cleaved F-V@C-term	0.000230446996283717	1228.63830566406	615.3264	1228.63793945313	615.326293945313	2	14	1.1.1.3315.2	1	60.3071	11402.27	60.4273
3	189.24	190.56	58.7999999523163	56.7799985408783	55.4199993610382	IPI:IPI00748895.3; IPI:IPI00748074.3; IPI:IPI00747536.3; IPI:IPI00654646.3	Gene_Symbol=ANK1 Isoform Er13 of Ankyrin-1; Gene_Symbol=ANK1 Isoform Er15 of Ankyrin-1; Gene_Symbol=ANK1 Isoform Er11 of Ankyrin-1; Gene_Symbol=ANK1 Isoform Er5 of Ankyrin-1			0	99.0000009536743	IITTDFPLYF		cleaved F-V@C-term	0.000230446996283717	1228.63830566406	615.3264	1228.63793945313	615.326293945313	2	14	1.1.1.3322.3	1	60.6235	11402.27	60.4273
3	189.24	190.56	58.7999999523163	56.7799985408783	55.4199993610382	IPI:IPI00748895.3; IPI:IPI00748074.3; IPI:IPI00747536.3; IPI:IPI00654646.3	Gene_Symbol=ANK1 Isoform Er13 of Ankyrin-1; Gene_Symbol=ANK1 Isoform Er15 of Ankyrin-1; Gene_Symbol=ANK1 Isoform Er11 of Ankyrin-1; Gene_Symbol=ANK1 Isoform Er5 of Ankyrin-1			0	99.0000009536743	IITTDFPLYF		cleaved F-V@C-term	-0.00257709994912148	1228.63549804688	615.325	1228.63793945313	615.326293945313	2	11	1.1.1.3337.6	1	61.3139	476.0815	60.8271
3	189.24	190.56	58.7999999523163	56.7799985408783	55.4199993610382	IPI:IPI00748895.3; IPI:IPI00748074.3; IPI:IPI00747536.3; IPI:IPI00654646.3	Gene_Symbol=ANK1 Isoform Er13 of Ankyrin-1; Gene_Symbol=ANK1 Isoform Er15 of Ankyrin-1; Gene_Symbol=ANK1 Isoform Er11 of Ankyrin-1; Gene_Symbol=ANK1 Isoform Er5 of Ankyrin-1			0	99.0000009536743	IITTDFPLYF		cleaved F-V@C-term	-1.36876997203217E-05	1228.63781738281	615.3262	1228.63793945313	615.326293945313	2	10	1.1.1.3346.3	1	61.709	177.5435	61.2349
3	189.24	190.56	58.7999999523163	56.7799985408783	55.4199993610382	IPI:IPI00748895.3; IPI:IPI00748074.3; IPI:IPI00747536.3; IPI:IPI00654646.3	Gene_Symbol=ANK1 Isoform Er13 of Ankyrin-1; Gene_Symbol=ANK1 Isoform Er15 of Ankyrin-1; Gene_Symbol=ANK1 Isoform Er11 of Ankyrin-1; Gene_Symbol=ANK1 Isoform Er5 of Ankyrin-1			0	99.0000009536743	IITTDFPLYF		cleaved F-V@C-term	0.000352514005498961	1228.63830566406	615.3264	1228.63793945313	615.326293945313	2	12	1.1.1.3334.4	1	61.176	918.0004	60.6931
3	189.24	190.56	58.7999999523163	56.7799985408783	55.4199993610382	IPI:IPI00748895.3; IPI:IPI00748074.3; IPI:IPI00747536.3; IPI:IPI00654646.3	Gene_Symbol=ANK1 Isoform Er13 of Ankyrin-1; Gene_Symbol=ANK1 Isoform Er15 of Ankyrin-1; Gene_Symbol=ANK1 Isoform Er11 of Ankyrin-1; Gene_Symbol=ANK1 Isoform Er5 of Ankyrin-1			0	99.0000009536743	IITTDFPLYF		cleaved F-V@C-term	-0.00221089995466173	1228.63562011719	615.3251	1228.63793945313	615.326293945313	2	11	1.1.1.3340.3	1	61.4404	302.3909	60.9628
3	189.24	190.56	58.7999999523163	56.7799985408783	55.4199993610382	IPI:IPI00748895.3; IPI:IPI00748074.3; IPI:IPI00747536.3; IPI:IPI00654646.3	Gene_Symbol=ANK1 Isoform Er13 of Ankyrin-1; Gene_Symbol=ANK1 Isoform Er15 of Ankyrin-1; Gene_Symbol=ANK1 Isoform Er11 of Ankyrin-1; Gene_Symbol=ANK1 Isoform Er5 of Ankyrin-1			0	99.0000009536743	IITTDFPLYF		cleaved F-V@C-term	0.000230446996283717	1228.63830566406	615.3264	1228.63793945313	615.326293945313	2	13	1.1.1.3325.4	1	60.7637	11402.27	60.4273
3	189.24	190.56	58.7999999523163	56.7799985408783	55.4199993610382	IPI:IPI00748895.3; IPI:IPI00748074.3; IPI:IPI00747536.3; IPI:IPI00654646.3	Gene_Symbol=ANK1 Isoform Er13 of Ankyrin-1; Gene_Symbol=ANK1 Isoform Er15 of Ankyrin-1; Gene_Symbol=ANK1 Isoform Er11 of Ankyrin-1; Gene_Symbol=ANK1 Isoform Er5 of Ankyrin-1			0	99.0000009536743	IITTDFPLYF	Cation:Na(D)@5	cleaved F-V@C-term	-0.00375528004951775	1250.61633300781	626.3154	1250.61987304688	626.317260742188	2	14	1.1.1.3317.3	1	60.3971	539.7309	60.4273
3	189.24	190.56	58.7999999523163	56.7799985408783	55.4199993610382	IPI:IPI00748895.3; IPI:IPI00748074.3; IPI:IPI00747536.3; IPI:IPI00654646.3	Gene_Symbol=ANK1 Isoform Er13 of Ankyrin-1; Gene_Symbol=ANK1 Isoform Er15 of Ankyrin-1; Gene_Symbol=ANK1 Isoform Er11 of Ankyrin-1; Gene_Symbol=ANK1 Isoform Er5 of Ankyrin-1			0	99.0000009536743	IITTDFPLYF		cleaved F-V@C-term	0.000596648023929447	1228.63842773438	615.3265	1228.63793945313	615.326293945313	2	10	1.1.1.3331.5	1	61.0283	3524.124	60.56
3	189.24	190.56	58.7999999523163	56.7799985408783	55.4199993610382	IPI:IPI00748895.3; IPI:IPI00748074.3; IPI:IPI00747536.3; IPI:IPI00654646.3	Gene_Symbol=ANK1 Isoform Er13 of Ankyrin-1; Gene_Symbol=ANK1 Isoform Er15 of Ankyrin-1; Gene_Symbol=ANK1 Isoform Er11 of Ankyrin-1; Gene_Symbol=ANK1 Isoform Er5 of Ankyrin-1			0	99.0000009536743	IITTDFPLYF	Cation:Na(D)@5	cleaved F-V@C-term	-0.00375528004951775	1250.61633300781	626.3154	1250.61987304688	626.317260742188	2	13	1.1.1.3321.3	1	60.5823	539.7309	60.4273
3	189.24	190.56	58.7999999523163	56.7799985408783	55.4199993610382	IPI:IPI00748895.3; IPI:IPI00748074.3; IPI:IPI00747536.3; IPI:IPI00654646.3	Gene_Symbol=ANK1 Isoform Er13 of Ankyrin-1; Gene_Symbol=ANK1 Isoform Er15 of Ankyrin-1; Gene_Symbol=ANK1 Isoform Er11 of Ankyrin-1; Gene_Symbol=ANK1 Isoform Er5 of Ankyrin-1			0	98.9300012588501	IITTDFPLYF		cleaved F-V@C-term	0.000230446996283717	1228.63830566406	615.3264	1228.63793945313	615.326293945313	2	12	1.1.1.3328.3	1	60.9005	10716.53	60.4273
3	189.24	190.56	58.7999999523163	56.7799985408783	55.4199993610382	IPI:IPI00748895.3; IPI:IPI00748074.3; IPI:IPI00747536.3; IPI:IPI00654646.3	Gene_Symbol=ANK1 Isoform Er13 of Ankyrin-1; Gene_Symbol=ANK1 Isoform Er15 of Ankyrin-1; Gene_Symbol=ANK1 Isoform Er11 of Ankyrin-1; Gene_Symbol=ANK1 Isoform Er5 of Ankyrin-1			0	98.5300004482269	IITTDFPLYF		cleaved F-V@C-term	0.000230446996283717	1228.63830566406	615.3264	1228.63793945313	615.326293945313	2	11	1.1.1.3312.2	1	60.1696	11402.27	60.4273
3	189.24	190.56	58.7999999523163	56.7799985408783	55.4199993610382	IPI:IPI00748895.3; IPI:IPI00748074.3; IPI:IPI00747536.3; IPI:IPI00654646.3	Gene_Symbol=ANK1 Isoform Er13 of Ankyrin-1; Gene_Symbol=ANK1 Isoform Er15 of Ankyrin-1; Gene_Symbol=ANK1 Isoform Er11 of Ankyrin-1; Gene_Symbol=ANK1 Isoform Er5 of Ankyrin-1			0	97.7400004863739	IITTDFPLYF	Cation:Na(D)@5	cleaved F-V@C-term	-0.00375528004951775	1250.61633300781	626.3154	1250.61987304688	626.317260742188	2	12	1.1.1.3314.2	1	60.2634	539.7309	60.4273
3	189.24	190.56	58.7999999523163	56.7799985408783	55.4199993610382	IPI:IPI00748895.3; IPI:IPI00748074.3; IPI:IPI00747536.3; IPI:IPI00654646.3	Gene_Symbol=ANK1 Isoform Er13 of Ankyrin-1; Gene_Symbol=ANK1 Isoform Er15 of Ankyrin-1; Gene_Symbol=ANK1 Isoform Er11 of Ankyrin-1; Gene_Symbol=ANK1 Isoform Er5 of Ankyrin-1			0	99.0000009536743	IPCAMPETVVIR	Methylthio(C)@3; Oxidation(M)@5		0.00130260002333671	1389.68322753906	695.8489	1389.68188476563	695.848205566406	2	16	1.1.1.2607.13	1	28.9688	2910.042	28.9425
3	189.24	190.56	58.7999999523163	56.7799985408783	55.4199993610382	IPI:IPI00748895.3; IPI:IPI00748074.3; IPI:IPI00747536.3; IPI:IPI00654646.3	Gene_Symbol=ANK1 Isoform Er13 of Ankyrin-1; Gene_Symbol=ANK1 Isoform Er15 of Ankyrin-1; Gene_Symbol=ANK1 Isoform Er11 of Ankyrin-1; Gene_Symbol=ANK1 Isoform Er5 of Ankyrin-1			0	99.0000009536743	IPCAMPETVVIR	Methylthio(C)@3; Oxidation(M)@5		-0.00162702996749431	1389.68029785156	695.8474	1389.68188476563	695.848205566406	2	16	1.1.1.2613.19	1	29.2461	2080.856	29.3445
3	189.24	190.56	58.7999999523163	56.7799985408783	55.4199993610382	IPI:IPI00748895.3; IPI:IPI00748074.3; IPI:IPI00747536.3; IPI:IPI00654646.3	Gene_Symbol=ANK1 Isoform Er13 of Ankyrin-1; Gene_Symbol=ANK1 Isoform Er15 of Ankyrin-1; Gene_Symbol=ANK1 Isoform Er11 of Ankyrin-1; Gene_Symbol=ANK1 Isoform Er5 of Ankyrin-1			0	99.0000009536743	IPCAMPETVVIR	Methylthio(C)@3; Oxidation(M)@5		-0.00162702996749431	1389.68029785156	695.8474	1389.68188476563	695.848205566406	2	16	1.1.1.2616.17	1	29.3775	2080.856	29.3445
3	189.24	190.56	58.7999999523163	56.7799985408783	55.4199993610382	IPI:IPI00748895.3; IPI:IPI00748074.3; IPI:IPI00747536.3; IPI:IPI00654646.3	Gene_Symbol=ANK1 Isoform Er13 of Ankyrin-1; Gene_Symbol=ANK1 Isoform Er15 of Ankyrin-1; Gene_Symbol=ANK1 Isoform Er11 of Ankyrin-1; Gene_Symbol=ANK1 Isoform Er5 of Ankyrin-1			0	99.0000009536743	IPCAMPETVVIR	Methylthio(C)@3		0.00239024008624256	1373.68933105469	687.8519	1373.68688964844	687.850769042969	2	13	1.1.1.2788.10	1	36.8814	5491.226	36.9933
3	189.24	190.56	58.7999999523163	56.7799985408783	55.4199993610382	IPI:IPI00748895.3; IPI:IPI00748074.3; IPI:IPI00747536.3; IPI:IPI00654646.3	Gene_Symbol=ANK1 Isoform Er13 of Ankyrin-1; Gene_Symbol=ANK1 Isoform Er15 of Ankyrin-1; Gene_Symbol=ANK1 Isoform Er11 of Ankyrin-1; Gene_Symbol=ANK1 Isoform Er5 of Ankyrin-1			0	98.9400029182434	IPCAMPETVVIR	Methylthio(C)@3; Oxidation(M)@5		-0.00162702996749431	1389.68029785156	695.8474	1389.68188476563	695.848205566406	2	10	1.1.1.2619.9	1	29.4974	2080.856	29.3445
3	189.24	190.56	58.7999999523163	56.7799985408783	55.4199993610382	IPI:IPI00748895.3; IPI:IPI00748074.3; IPI:IPI00747536.3; IPI:IPI00654646.3	Gene_Symbol=ANK1 Isoform Er13 of Ankyrin-1; Gene_Symbol=ANK1 Isoform Er15 of Ankyrin-1; Gene_Symbol=ANK1 Isoform Er11 of Ankyrin-1; Gene_Symbol=ANK1 Isoform Er5 of Ankyrin-1			0	98.8600015640259	IPCAMPETVVIR	Methylthio(C)@3; Oxidation(M)@5		0.00130260002333671	1389.68322753906	695.8489	1389.68188476563	695.848205566406	2	13	1.1.1.2604.14	1	28.8363	2910.042	28.9425
3	189.24	190.56	58.7999999523163	56.7799985408783	55.4199993610382	IPI:IPI00748895.3; IPI:IPI00748074.3; IPI:IPI00747536.3; IPI:IPI00654646.3	Gene_Symbol=ANK1 Isoform Er13 of Ankyrin-1; Gene_Symbol=ANK1 Isoform Er15 of Ankyrin-1; Gene_Symbol=ANK1 Isoform Er11 of Ankyrin-1; Gene_Symbol=ANK1 Isoform Er5 of Ankyrin-1			0	96.7899978160858	IPCAMPETVVIR	Methylthio(C)@3		0.00239024008624256	1373.68933105469	687.8519	1373.68688964844	687.850769042969	2	11	1.1.1.2795.9	1	37.1892	5491.226	36.9933
3	189.24	190.56	58.7999999523163	56.7799985408783	55.4199993610382	IPI:IPI00748895.3; IPI:IPI00748074.3; IPI:IPI00747536.3; IPI:IPI00654646.3	Gene_Symbol=ANK1 Isoform Er13 of Ankyrin-1; Gene_Symbol=ANK1 Isoform Er15 of Ankyrin-1; Gene_Symbol=ANK1 Isoform Er11 of Ankyrin-1; Gene_Symbol=ANK1 Isoform Er5 of Ankyrin-1			0	94.3899989128113	IPCAMPETVVIR	Methylthio(C)@3; Oxidation(M)@5		0.00130260002333671	1389.68322753906	695.8489	1389.68188476563	695.848205566406	2	12	1.1.1.2610.17	1	29.1089	2910.042	28.9425
3	189.24	190.56	58.7999999523163	56.7799985408783	55.4199993610382	IPI:IPI00748895.3; IPI:IPI00748074.3; IPI:IPI00747536.3; IPI:IPI00654646.3	Gene_Symbol=ANK1 Isoform Er13 of Ankyrin-1; Gene_Symbol=ANK1 Isoform Er15 of Ankyrin-1; Gene_Symbol=ANK1 Isoform Er11 of Ankyrin-1; Gene_Symbol=ANK1 Isoform Er5 of Ankyrin-1			0	99.0000009536743	IPLPPSWTDNPR			0.00205845991149545	1391.72192382813	696.8682	1391.7197265625	696.867126464844	2	17	1.1.1.2620.6	1	29.5608	1697.287	29.8696
3	189.24	190.56	58.7999999523163	56.7799985408783	55.4199993610382	IPI:IPI00748895.3; IPI:IPI00748074.3; IPI:IPI00747536.3; IPI:IPI00654646.3	Gene_Symbol=ANK1 Isoform Er13 of Ankyrin-1; Gene_Symbol=ANK1 Isoform Er15 of Ankyrin-1; Gene_Symbol=ANK1 Isoform Er11 of Ankyrin-1; Gene_Symbol=ANK1 Isoform Er5 of Ankyrin-1			0	99.0000009536743	IPLPPSWTDNPR			-0.00074910098919645	1391.71911621094	696.8668	1391.7197265625	696.867126464844	2	16	1.1.1.2636.8	1	30.2491	2181.833	30.0862
3	189.24	190.56	58.7999999523163	56.7799985408783	55.4199993610382	IPI:IPI00748895.3; IPI:IPI00748074.3; IPI:IPI00747536.3; IPI:IPI00654646.3	Gene_Symbol=ANK1 Isoform Er13 of Ankyrin-1; Gene_Symbol=ANK1 Isoform Er15 of Ankyrin-1; Gene_Symbol=ANK1 Isoform Er11 of Ankyrin-1; Gene_Symbol=ANK1 Isoform Er5 of Ankyrin-1			0	99.0000009536743	IPLPPSWTDNPR			-0.00160357996355742	1391.71801757813	696.8663	1391.7197265625	696.867126464844	2	17	1.1.1.2644.11	1	30.5998	1924.218	30.3457
3	189.24	190.56	58.7999999523163	56.7799985408783	55.4199993610382	IPI:IPI00748895.3; IPI:IPI00748074.3; IPI:IPI00747536.3; IPI:IPI00654646.3	Gene_Symbol=ANK1 Isoform Er13 of Ankyrin-1; Gene_Symbol=ANK1 Isoform Er15 of Ankyrin-1; Gene_Symbol=ANK1 Isoform Er11 of Ankyrin-1; Gene_Symbol=ANK1 Isoform Er5 of Ankyrin-1			0	99.0000009536743	IPLPPSWTDNPR			0.00303500005975366	1391.72290039063	696.8687	1391.7197265625	696.867126464844	2	14	1.1.1.2658.8	1	31.1842	680.4685	31.1677
3	189.24	190.56	58.7999999523163	56.7799985408783	55.4199993610382	IPI:IPI00748895.3; IPI:IPI00748074.3; IPI:IPI00747536.3; IPI:IPI00654646.3	Gene_Symbol=ANK1 Isoform Er13 of Ankyrin-1; Gene_Symbol=ANK1 Isoform Er15 of Ankyrin-1; Gene_Symbol=ANK1 Isoform Er11 of Ankyrin-1; Gene_Symbol=ANK1 Isoform Er5 of Ankyrin-1			0	99.0000009536743	IPLPPSWTDNPR			-0.000138760995469056	1391.7197265625	696.8671	1391.7197265625	696.867126464844	2	16	1.1.1.2624.9	1	29.721	2147.495	30.0429
3	189.24	190.56	58.7999999523163	56.7799985408783	55.4199993610382	IPI:IPI00748895.3; IPI:IPI00748074.3; IPI:IPI00747536.3; IPI:IPI00654646.3	Gene_Symbol=ANK1 Isoform Er13 of Ankyrin-1; Gene_Symbol=ANK1 Isoform Er15 of Ankyrin-1; Gene_Symbol=ANK1 Isoform Er11 of Ankyrin-1; Gene_Symbol=ANK1 Isoform Er5 of Ankyrin-1			0	99.0000009536743	IPLPPSWTDNPR			-0.00074910098919645	1391.71911621094	696.8668	1391.7197265625	696.867126464844	2	16	1.1.1.2628.10	1	29.9045	2181.833	30.0862
3	189.24	190.56	58.7999999523163	56.7799985408783	55.4199993610382	IPI:IPI00748895.3; IPI:IPI00748074.3; IPI:IPI00747536.3; IPI:IPI00654646.3	Gene_Symbol=ANK1 Isoform Er13 of Ankyrin-1; Gene_Symbol=ANK1 Isoform Er15 of Ankyrin-1; Gene_Symbol=ANK1 Isoform Er11 of Ankyrin-1; Gene_Symbol=ANK1 Isoform Er5 of Ankyrin-1			0	99.0000009536743	IPLPPSWTDNPR			-0.00074910098919645	1391.71911621094	696.8668	1391.7197265625	696.867126464844	2	16	1.1.1.2632.9	1	30.0677	2181.833	30.0862
3	189.24	190.56	58.7999999523163	56.7799985408783	55.4199993610382	IPI:IPI00748895.3; IPI:IPI00748074.3; IPI:IPI00747536.3; IPI:IPI00654646.3	Gene_Symbol=ANK1 Isoform Er13 of Ankyrin-1; Gene_Symbol=ANK1 Isoform Er15 of Ankyrin-1; Gene_Symbol=ANK1 Isoform Er11 of Ankyrin-1; Gene_Symbol=ANK1 Isoform Er5 of Ankyrin-1			0	99.0000009536743	IPLPPSWTDNPR			0.00205845991149545	1391.72192382813	696.8682	1391.7197265625	696.867126464844	2	16	1.1.1.2649.9	1	30.8093	1333.884	30.6915
3	189.24	190.56	58.7999999523163	56.7799985408783	55.4199993610382	IPI:IPI00748895.3; IPI:IPI00748074.3; IPI:IPI00747536.3; IPI:IPI00654646.3	Gene_Symbol=ANK1 Isoform Er13 of Ankyrin-1; Gene_Symbol=ANK1 Isoform Er15 of Ankyrin-1; Gene_Symbol=ANK1 Isoform Er11 of Ankyrin-1; Gene_Symbol=ANK1 Isoform Er5 of Ankyrin-1			0	99.0000009536743	IPLPPSWTDNPR			-0.0085614500567317	1391.71130371094	696.8629	1391.7197265625	696.867126464844	2	11	1.1.1.2662.7	1	31.3559	759.2236	31.3845
3	189.24	190.56	58.7999999523163	56.7799985408783	55.4199993610382	IPI:IPI00748895.3; IPI:IPI00748074.3; IPI:IPI00747536.3; IPI:IPI00654646.3	Gene_Symbol=ANK1 Isoform Er13 of Ankyrin-1; Gene_Symbol=ANK1 Isoform Er15 of Ankyrin-1; Gene_Symbol=ANK1 Isoform Er11 of Ankyrin-1; Gene_Symbol=ANK1 Isoform Er5 of Ankyrin-1			0	99.0000009536743	IPLPPSWTDNPR			-0.00380080007016659	1391.7158203125	696.8652	1391.7197265625	696.867126464844	2	14	1.1.1.2654.4	1	31.0093	1208.355	30.9079
3	189.24	190.56	58.7999999523163	56.7799985408783	55.4199993610382	IPI:IPI00748895.3; IPI:IPI00748074.3; IPI:IPI00747536.3; IPI:IPI00654646.3	Gene_Symbol=ANK1 Isoform Er13 of Ankyrin-1; Gene_Symbol=ANK1 Isoform Er15 of Ankyrin-1; Gene_Symbol=ANK1 Isoform Er11 of Ankyrin-1; Gene_Symbol=ANK1 Isoform Er5 of Ankyrin-1			0	99.0000009536743	IPLPPSWTDNPR			0.0024246599059552	1391.72204589844	696.8683	1391.7197265625	696.867126464844	2	9	1.1.1.2678.14	1	32.0644	399.7728	31.9935
3	189.24	190.56	58.7999999523163	56.7799985408783	55.4199993610382	IPI:IPI00748895.3; IPI:IPI00748074.3; IPI:IPI00747536.3; IPI:IPI00654646.3	Gene_Symbol=ANK1 Isoform Er13 of Ankyrin-1; Gene_Symbol=ANK1 Isoform Er15 of Ankyrin-1; Gene_Symbol=ANK1 Isoform Er11 of Ankyrin-1; Gene_Symbol=ANK1 Isoform Er5 of Ankyrin-1			0	98.2699990272522	IPLPPSWTDNPR			-0.0085614500567317	1391.71130371094	696.8629	1391.7197265625	696.867126464844	2	13	1.1.1.2666.13	0	31.5397	759.2236	31.3845
3	189.24	190.56	58.7999999523163	56.7799985408783	55.4199993610382	IPI:IPI00748895.3; IPI:IPI00748074.3; IPI:IPI00747536.3; IPI:IPI00654646.3	Gene_Symbol=ANK1 Isoform Er13 of Ankyrin-1; Gene_Symbol=ANK1 Isoform Er15 of Ankyrin-1; Gene_Symbol=ANK1 Isoform Er11 of Ankyrin-1; Gene_Symbol=ANK1 Isoform Er5 of Ankyrin-1			0	97.460001707077	IPLPPSWTDNPR			-0.00380080007016659	1391.7158203125	696.8652	1391.7197265625	696.867126464844	2	12	1.1.1.2653.7	1	30.9693	1208.355	30.9079
3	189.24	190.56	58.7999999523163	56.7799985408783	55.4199993610382	IPI:IPI00748895.3; IPI:IPI00748074.3; IPI:IPI00747536.3; IPI:IPI00654646.3	Gene_Symbol=ANK1 Isoform Er13 of Ankyrin-1; Gene_Symbol=ANK1 Isoform Er15 of Ankyrin-1; Gene_Symbol=ANK1 Isoform Er11 of Ankyrin-1; Gene_Symbol=ANK1 Isoform Er5 of Ankyrin-1			0	96.9799995422363	IPLPPSWTDNPR			0.00212832004763186	1391.72204589844	464.9146	1391.7197265625	464.913848876953	3	9	1.1.1.2631.3	1	30.0077	468.0088	29.9996
3	189.24	190.56	58.7999999523163	56.7799985408783	55.4199993610382	IPI:IPI00748895.3; IPI:IPI00748074.3; IPI:IPI00747536.3; IPI:IPI00654646.3	Gene_Symbol=ANK1 Isoform Er13 of Ankyrin-1; Gene_Symbol=ANK1 Isoform Er15 of Ankyrin-1; Gene_Symbol=ANK1 Isoform Er11 of Ankyrin-1; Gene_Symbol=ANK1 Isoform Er5 of Ankyrin-1			0	99.0000009536743	IRVENPNSLLEQSVALL		cleaved L-N@C-term; missed R-V@2	0.00286281993612647	1894.05529785156	948.0349	1894.05236816406	948.033447265625	2	21	1.1.1.3169.11	1	53.7434	971.5912	53.7585
3	189.24	190.56	58.7999999523163	56.7799985408783	55.4199993610382	IPI:IPI00748895.3; IPI:IPI00748074.3; IPI:IPI00747536.3; IPI:IPI00654646.3	Gene_Symbol=ANK1 Isoform Er13 of Ankyrin-1; Gene_Symbol=ANK1 Isoform Er15 of Ankyrin-1; Gene_Symbol=ANK1 Isoform Er11 of Ankyrin-1; Gene_Symbol=ANK1 Isoform Er5 of Ankyrin-1			0	99.0000009536743	IRVENPNSLLEQSVALL		cleaved L-N@C-term; missed R-V@2	0.000500423018820584	1894.05285644531	632.3582	1894.05236816406	632.358093261719	3	11	1.1.1.3166.6	1	53.6008	621.2431	53.7585
3	189.24	190.56	58.7999999523163	56.7799985408783	55.4199993610382	IPI:IPI00748895.3; IPI:IPI00748074.3; IPI:IPI00747536.3; IPI:IPI00654646.3	Gene_Symbol=ANK1 Isoform Er13 of Ankyrin-1; Gene_Symbol=ANK1 Isoform Er15 of Ankyrin-1; Gene_Symbol=ANK1 Isoform Er11 of Ankyrin-1; Gene_Symbol=ANK1 Isoform Er5 of Ankyrin-1			0	99.0000009536743	ISEILLDHGAPIQAK			-0.0025336800608784	1603.89086914063	535.6376	1603.89331054688	535.638366699219	3	23	1.1.1.2531.7	1	25.6074	27307.46	25.547
3	189.24	190.56	58.7999999523163	56.7799985408783	55.4199993610382	IPI:IPI00748895.3; IPI:IPI00748074.3; IPI:IPI00747536.3; IPI:IPI00654646.3	Gene_Symbol=ANK1 Isoform Er13 of Ankyrin-1; Gene_Symbol=ANK1 Isoform Er15 of Ankyrin-1; Gene_Symbol=ANK1 Isoform Er11 of Ankyrin-1; Gene_Symbol=ANK1 Isoform Er5 of Ankyrin-1			0	99.0000009536743	ITHSPTVSQVTER			-0.00183782994281501	1453.75048828125	485.5908	1453.75256347656	485.591430664063	3	14	1.1.1.2356.11	1	17.9033	3142.726	17.8359
3	189.24	190.56	58.7999999523163	56.7799985408783	55.4199993610382	IPI:IPI00748895.3; IPI:IPI00748074.3; IPI:IPI00747536.3; IPI:IPI00654646.3	Gene_Symbol=ANK1 Isoform Er13 of Ankyrin-1; Gene_Symbol=ANK1 Isoform Er15 of Ankyrin-1; Gene_Symbol=ANK1 Isoform Er11 of Ankyrin-1; Gene_Symbol=ANK1 Isoform Er5 of Ankyrin-1			0	97.680002450943	ITHSPTVSQVTER	Phospho(S)@4		0.00114823994226754	1533.72009277344	512.2473	1533.71887207031	512.246887207031	3	13	1.1.1.2369.12	1	18.486	1166.903	18.5511
3	189.24	190.56	58.7999999523163	56.7799985408783	55.4199993610382	IPI:IPI00748895.3; IPI:IPI00748074.3; IPI:IPI00747536.3; IPI:IPI00654646.3	Gene_Symbol=ANK1 Isoform Er13 of Ankyrin-1; Gene_Symbol=ANK1 Isoform Er15 of Ankyrin-1; Gene_Symbol=ANK1 Isoform Er11 of Ankyrin-1; Gene_Symbol=ANK1 Isoform Er5 of Ankyrin-1			0	99.0000009536743	KGNTALHIAALAGQDEVVR		missed K-G@1	0.000354913005139679	1962.06494140625	491.5235	1962.06469726563	491.5234375	4	18	1.1.1.2510.4	1	24.6725	6338.206	24.5759
3	189.24	190.56	58.7999999523163	56.7799985408783	55.4199993610382	IPI:IPI00748895.3; IPI:IPI00748074.3; IPI:IPI00747536.3; IPI:IPI00654646.3	Gene_Symbol=ANK1 Isoform Er13 of Ankyrin-1; Gene_Symbol=ANK1 Isoform Er15 of Ankyrin-1; Gene_Symbol=ANK1 Isoform Er11 of Ankyrin-1; Gene_Symbol=ANK1 Isoform Er5 of Ankyrin-1			0	99.0000009536743	KGNTALHIAALAGQDEVVR	Delta:H(2)C(2)(K)@1	missed K-G@1	0.00501741981133819	1988.08532714844	498.0286	1988.08032226563	498.02734375	4	19	1.1.1.2537.10	1	25.8827	658.3909	25.9962
3	189.24	190.56	58.7999999523163	56.7799985408783	55.4199993610382	IPI:IPI00748895.3; IPI:IPI00748074.3; IPI:IPI00747536.3; IPI:IPI00654646.3	Gene_Symbol=ANK1 Isoform Er13 of Ankyrin-1; Gene_Symbol=ANK1 Isoform Er15 of Ankyrin-1; Gene_Symbol=ANK1 Isoform Er11 of Ankyrin-1; Gene_Symbol=ANK1 Isoform Er5 of Ankyrin-1			0	99.0000009536743	LALQAQPVPDELVTK			0.000637718010693789	1620.90930175781	811.4619	1620.90869140625	811.461608886719	2	23	1.1.1.2611.17	1	29.1534	23536.13	29.1207
3	189.24	190.56	58.7999999523163	56.7799985408783	55.4199993610382	IPI:IPI00748895.3; IPI:IPI00748074.3; IPI:IPI00747536.3; IPI:IPI00654646.3	Gene_Symbol=ANK1 Isoform Er13 of Ankyrin-1; Gene_Symbol=ANK1 Isoform Er15 of Ankyrin-1; Gene_Symbol=ANK1 Isoform Er11 of Ankyrin-1; Gene_Symbol=ANK1 Isoform Er5 of Ankyrin-1			0	99.0000009536743	LALQAQPVPDELVTK			0.000637718010693789	1620.90930175781	811.4619	1620.90869140625	811.461608886719	2	21	1.1.1.2614.20	1	29.2926	23536.13	29.1207
3	189.24	190.56	58.7999999523163	56.7799985408783	55.4199993610382	IPI:IPI00748895.3; IPI:IPI00748074.3; IPI:IPI00747536.3; IPI:IPI00654646.3	Gene_Symbol=ANK1 Isoform Er13 of Ankyrin-1; Gene_Symbol=ANK1 Isoform Er15 of Ankyrin-1; Gene_Symbol=ANK1 Isoform Er11 of Ankyrin-1; Gene_Symbol=ANK1 Isoform Er5 of Ankyrin-1			0	99.0000009536743	LCQDYDTIGPEGGSLK	Methylthio(C)@2		-4.18214985984378E-05	1740.76989746094	871.3922	1740.76989746094	871.392211914063	2	25	1.1.1.2598.17	1	28.5736	6935.289	28.6742
3	189.24	190.56	58.7999999523163	56.7799985408783	55.4199993610382	IPI:IPI00748895.3; IPI:IPI00748074.3; IPI:IPI00747536.3; IPI:IPI00654646.3	Gene_Symbol=ANK1 Isoform Er13 of Ankyrin-1; Gene_Symbol=ANK1 Isoform Er15 of Ankyrin-1; Gene_Symbol=ANK1 Isoform Er11 of Ankyrin-1; Gene_Symbol=ANK1 Isoform Er5 of Ankyrin-1			0	99.0000009536743	LCQDYDTIGPEGGSLK	Methylthio(C)@2		-4.18214985984378E-05	1740.76989746094	871.3922	1740.76989746094	871.392211914063	2	23	1.1.1.2602.20	1	28.7568	6935.289	28.6742
3	189.24	190.56	58.7999999523163	56.7799985408783	55.4199993610382	IPI:IPI00748895.3; IPI:IPI00748074.3; IPI:IPI00747536.3; IPI:IPI00654646.3	Gene_Symbol=ANK1 Isoform Er13 of Ankyrin-1; Gene_Symbol=ANK1 Isoform Er15 of Ankyrin-1; Gene_Symbol=ANK1 Isoform Er11 of Ankyrin-1; Gene_Symbol=ANK1 Isoform Er5 of Ankyrin-1			0	99.0000009536743	LCQDYDTIGPEGGSLK	Methylthio(C)@2		-4.18214985984378E-05	1740.76989746094	871.3922	1740.76989746094	871.392211914063	2	20	1.1.1.2605.20	1	28.8909	6935.289	28.6742
3	189.24	190.56	58.7999999523163	56.7799985408783	55.4199993610382	IPI:IPI00748895.3; IPI:IPI00748074.3; IPI:IPI00747536.3; IPI:IPI00654646.3	Gene_Symbol=ANK1 Isoform Er13 of Ankyrin-1; Gene_Symbol=ANK1 Isoform Er15 of Ankyrin-1; Gene_Symbol=ANK1 Isoform Er11 of Ankyrin-1; Gene_Symbol=ANK1 Isoform Er5 of Ankyrin-1			0	98.9300012588501	LCQDYDTIGPEGGSLK	Methylthio(C)@2		-0.00412139995023608	1740.76574707031	581.2625	1740.76989746094	581.263916015625	3	13	1.1.1.2599.11	1	28.6078	2152.386	28.7189
3	189.24	190.56	58.7999999523163	56.7799985408783	55.4199993610382	IPI:IPI00748895.3; IPI:IPI00748074.3; IPI:IPI00747536.3; IPI:IPI00654646.3	Gene_Symbol=ANK1 Isoform Er13 of Ankyrin-1; Gene_Symbol=ANK1 Isoform Er15 of Ankyrin-1; Gene_Symbol=ANK1 Isoform Er11 of Ankyrin-1; Gene_Symbol=ANK1 Isoform Er5 of Ankyrin-1			0	99.0000009536743	LDQVVESPAIPR			-0.00053577998187393	1322.71887207031	662.3667	1322.71936035156	662.367004394531	2	20	1.1.1.2503.9	1	24.3838	10868.34	24.3589
3	189.24	190.56	58.7999999523163	56.7799985408783	55.4199993610382	IPI:IPI00748895.3; IPI:IPI00748074.3; IPI:IPI00747536.3; IPI:IPI00654646.3	Gene_Symbol=ANK1 Isoform Er13 of Ankyrin-1; Gene_Symbol=ANK1 Isoform Er15 of Ankyrin-1; Gene_Symbol=ANK1 Isoform Er11 of Ankyrin-1; Gene_Symbol=ANK1 Isoform Er5 of Ankyrin-1			0	99.0000009536743	LDQVVESPAIPR			-0.00053577998187393	1322.71887207031	662.3667	1322.71936035156	662.367004394531	2	20	1.1.1.2507.10	1	24.554	10868.34	24.3589
3	189.24	190.56	58.7999999523163	56.7799985408783	55.4199993610382	IPI:IPI00748895.3; IPI:IPI00748074.3; IPI:IPI00747536.3; IPI:IPI00654646.3	Gene_Symbol=ANK1 Isoform Er13 of Ankyrin-1; Gene_Symbol=ANK1 Isoform Er15 of Ankyrin-1; Gene_Symbol=ANK1 Isoform Er11 of Ankyrin-1; Gene_Symbol=ANK1 Isoform Er5 of Ankyrin-1			0	99.0000009536743	LDQVVESPAIPR			-0.00053577998187393	1322.71887207031	662.3667	1322.71936035156	662.367004394531	2	14	1.1.1.2506.10	1	24.509	10868.34	24.3589
3	189.24	190.56	58.7999999523163	56.7799985408783	55.4199993610382	IPI:IPI00748895.3; IPI:IPI00748074.3; IPI:IPI00747536.3; IPI:IPI00654646.3	Gene_Symbol=ANK1 Isoform Er13 of Ankyrin-1; Gene_Symbol=ANK1 Isoform Er15 of Ankyrin-1; Gene_Symbol=ANK1 Isoform Er11 of Ankyrin-1; Gene_Symbol=ANK1 Isoform Er5 of Ankyrin-1			0	99.0000009536743	LDQVVESPAIPR	Delta:H(2)C(2)@N-term		-0.00509263016283512	1348.73010253906	675.3723	1348.73510742188	675.374816894531	2	15	1.1.1.2580.16	1	27.7794	462.1025	27.7484
3	189.24	190.56	58.7999999523163	56.7799985408783	55.4199993610382	IPI:IPI00748895.3; IPI:IPI00748074.3; IPI:IPI00747536.3; IPI:IPI00654646.3	Gene_Symbol=ANK1 Isoform Er13 of Ankyrin-1; Gene_Symbol=ANK1 Isoform Er15 of Ankyrin-1; Gene_Symbol=ANK1 Isoform Er11 of Ankyrin-1; Gene_Symbol=ANK1 Isoform Er5 of Ankyrin-1			0	99.0000009536743	LEGALSEEPR			0.00166256004013121	1099.552734375	550.7836	1099.55090332031	550.782775878906	2	13	1.1.1.2405.12	1	20.0604	1442.122	19.9471
3	189.24	190.56	58.7999999523163	56.7799985408783	55.4199993610382	IPI:IPI00748895.3; IPI:IPI00748074.3; IPI:IPI00747536.3; IPI:IPI00654646.3	Gene_Symbol=ANK1 Isoform Er13 of Ankyrin-1; Gene_Symbol=ANK1 Isoform Er15 of Ankyrin-1; Gene_Symbol=ANK1 Isoform Er11 of Ankyrin-1; Gene_Symbol=ANK1 Isoform Er5 of Ankyrin-1			0	99.0000009536743	LGYISVTDVLK	Delta:H(2)C(2)@N-term		-0.000790911028161645	1232.70092773438	617.3577	1232.70166015625	617.358093261719	2	15	1.1.1.2917.6	1	42.5269	1895.698	42.6004
3	189.24	190.56	58.7999999523163	56.7799985408783	55.4199993610382	IPI:IPI00748895.3; IPI:IPI00748074.3; IPI:IPI00747536.3; IPI:IPI00654646.3	Gene_Symbol=ANK1 Isoform Er13 of Ankyrin-1; Gene_Symbol=ANK1 Isoform Er15 of Ankyrin-1; Gene_Symbol=ANK1 Isoform Er11 of Ankyrin-1; Gene_Symbol=ANK1 Isoform Er5 of Ankyrin-1			0	99.0000009536743	LGYISVTDVLK	Delta:H(2)C(2)@N-term		-0.000790911028161645	1232.70092773438	617.3577	1232.70166015625	617.358093261719	2	16	1.1.1.2921.4	1	42.6965	1895.698	42.6004
3	189.24	190.56	58.7999999523163	56.7799985408783	55.4199993610382	IPI:IPI00748895.3; IPI:IPI00748074.3; IPI:IPI00747536.3; IPI:IPI00654646.3	Gene_Symbol=ANK1 Isoform Er13 of Ankyrin-1; Gene_Symbol=ANK1 Isoform Er15 of Ankyrin-1; Gene_Symbol=ANK1 Isoform Er11 of Ankyrin-1; Gene_Symbol=ANK1 Isoform Er5 of Ankyrin-1			0	99.0000009536743	LGYISVTDVLK	Phospho(S)@5		-0.00204086001031101	1286.65026855469	644.3324	1286.65234375	644.333435058594	2	17	1.1.1.2962.4	1	44.4865	1346.924	44.5619
3	189.24	190.56	58.7999999523163	56.7799985408783	55.4199993610382	IPI:IPI00748895.3; IPI:IPI00748074.3; IPI:IPI00747536.3; IPI:IPI00654646.3	Gene_Symbol=ANK1 Isoform Er13 of Ankyrin-1; Gene_Symbol=ANK1 Isoform Er15 of Ankyrin-1; Gene_Symbol=ANK1 Isoform Er11 of Ankyrin-1; Gene_Symbol=ANK1 Isoform Er5 of Ankyrin-1			0	99.0000009536743	LGYISVTDVLK	Phospho(S)@5		-0.00204086001031101	1286.65026855469	644.3324	1286.65234375	644.333435058594	2	14	1.1.1.2966.4	1	44.6592	1346.924	44.5619
3	189.24	190.56	58.7999999523163	56.7799985408783	55.4199993610382	IPI:IPI00748895.3; IPI:IPI00748074.3; IPI:IPI00747536.3; IPI:IPI00654646.3	Gene_Symbol=ANK1 Isoform Er13 of Ankyrin-1; Gene_Symbol=ANK1 Isoform Er15 of Ankyrin-1; Gene_Symbol=ANK1 Isoform Er11 of Ankyrin-1; Gene_Symbol=ANK1 Isoform Er5 of Ankyrin-1			0	99.0000009536743	LGYISVTDVLK			-0.00304086995311081	1206.68310546875	604.3488	1206.68603515625	604.350280761719	2	16	1.1.1.2817.7	1	38.1503	5056.491	37.9606
3	189.24	190.56	58.7999999523163	56.7799985408783	55.4199993610382	IPI:IPI00748895.3; IPI:IPI00748074.3; IPI:IPI00747536.3; IPI:IPI00654646.3	Gene_Symbol=ANK1 Isoform Er13 of Ankyrin-1; Gene_Symbol=ANK1 Isoform Er15 of Ankyrin-1; Gene_Symbol=ANK1 Isoform Er11 of Ankyrin-1; Gene_Symbol=ANK1 Isoform Er5 of Ankyrin-1			0	99.0000009536743	LGYISVTDVLK			-0.00304086995311081	1206.68310546875	604.3488	1206.68603515625	604.350280761719	2	12	1.1.1.2821.8	1	38.3287	5056.491	37.9606
3	189.24	190.56	58.7999999523163	56.7799985408783	55.4199993610382	IPI:IPI00748895.3; IPI:IPI00748074.3; IPI:IPI00747536.3; IPI:IPI00654646.3	Gene_Symbol=ANK1 Isoform Er13 of Ankyrin-1; Gene_Symbol=ANK1 Isoform Er15 of Ankyrin-1; Gene_Symbol=ANK1 Isoform Er11 of Ankyrin-1; Gene_Symbol=ANK1 Isoform Er5 of Ankyrin-1			0	99.0000009536743	LGYISVTDVLK			-0.00304086995311081	1206.68310546875	604.3488	1206.68603515625	604.350280761719	2	13	1.1.1.2809.8	1	37.8014	5056.491	37.9606
3	189.24	190.56	58.7999999523163	56.7799985408783	55.4199993610382	IPI:IPI00748895.3; IPI:IPI00748074.3; IPI:IPI00747536.3; IPI:IPI00654646.3	Gene_Symbol=ANK1 Isoform Er13 of Ankyrin-1; Gene_Symbol=ANK1 Isoform Er15 of Ankyrin-1; Gene_Symbol=ANK1 Isoform Er11 of Ankyrin-1; Gene_Symbol=ANK1 Isoform Er5 of Ankyrin-1			0	99.0000009536743	LGYSPLHQAAQQGHTDIVTLLLK	Delta:H(2)C(2)@N-term		-0.00102799001615494	2528.3740234375	843.7986	2528.375	843.798950195313	3	19	1.1.1.2935.8	1	43.317	555.5409	43.3389
3	189.24	190.56	58.7999999523163	56.7799985408783	55.4199993610382	IPI:IPI00748895.3; IPI:IPI00748074.3; IPI:IPI00747536.3; IPI:IPI00654646.3	Gene_Symbol=ANK1 Isoform Er13 of Ankyrin-1; Gene_Symbol=ANK1 Isoform Er15 of Ankyrin-1; Gene_Symbol=ANK1 Isoform Er11 of Ankyrin-1; Gene_Symbol=ANK1 Isoform Er5 of Ankyrin-1			0	99.0000009536743	LGYSPLHQAAQQGHTDIVTLLLK			-0.00117725995369256	2502.35864257813	626.5969	2502.359375	626.59716796875	4	19	1.1.1.2858.6	1	39.9405	5295.083	40.0582
3	189.24	190.56	58.7999999523163	56.7799985408783	55.4199993610382	IPI:IPI00748895.3; IPI:IPI00748074.3; IPI:IPI00747536.3; IPI:IPI00654646.3	Gene_Symbol=ANK1 Isoform Er13 of Ankyrin-1; Gene_Symbol=ANK1 Isoform Er15 of Ankyrin-1; Gene_Symbol=ANK1 Isoform Er11 of Ankyrin-1; Gene_Symbol=ANK1 Isoform Er5 of Ankyrin-1			0	99.0000009536743	LGYSPLHQAAQQGHTDIVTLLLK			-0.00117725995369256	2502.35864257813	626.5969	2502.359375	626.59716796875	4	19	1.1.1.2862.5	1	40.1146	5295.083	40.0582
3	189.24	190.56	58.7999999523163	56.7799985408783	55.4199993610382	IPI:IPI00748895.3; IPI:IPI00748074.3; IPI:IPI00747536.3; IPI:IPI00654646.3	Gene_Symbol=ANK1 Isoform Er13 of Ankyrin-1; Gene_Symbol=ANK1 Isoform Er15 of Ankyrin-1; Gene_Symbol=ANK1 Isoform Er11 of Ankyrin-1; Gene_Symbol=ANK1 Isoform Er5 of Ankyrin-1			0	99.0000009536743	LLCSVIGGTDQAQWEDITGTTK	Methylthio(C)@3		0.00103464000858366	2381.12524414063	794.7157	2381.12426757813	794.715393066406	3	27	1.1.1.3049.8	1	48.3483	4040.885	48.2437
3	189.24	190.56	58.7999999523163	56.7799985408783	55.4199993610382	IPI:IPI00748895.3; IPI:IPI00748074.3; IPI:IPI00747536.3; IPI:IPI00654646.3	Gene_Symbol=ANK1 Isoform Er13 of Ankyrin-1; Gene_Symbol=ANK1 Isoform Er15 of Ankyrin-1; Gene_Symbol=ANK1 Isoform Er11 of Ankyrin-1; Gene_Symbol=ANK1 Isoform Er5 of Ankyrin-1			0	99.0000009536743	LLCSVIGGTDQAQWEDITGTTK	Delta:H(2)C(2)@N-term; Methylthio(C)@3		0.00120284000877291	2407.14086914063	803.3876	2407.13989257813	803.387268066406	3	22	1.1.1.3293.4	1	59.339	211.7665	59.3895
3	189.24	190.56	58.7999999523163	56.7799985408783	55.4199993610382	IPI:IPI00748895.3; IPI:IPI00748074.3; IPI:IPI00747536.3; IPI:IPI00654646.3	Gene_Symbol=ANK1 Isoform Er13 of Ankyrin-1; Gene_Symbol=ANK1 Isoform Er15 of Ankyrin-1; Gene_Symbol=ANK1 Isoform Er11 of Ankyrin-1; Gene_Symbol=ANK1 Isoform Er5 of Ankyrin-1			0	99.0000009536743	LLCSVIGGTDQAQWEDITGTTK	Delta:H(2)C(2)@N-term; Methylthio(C)@3		0.00120284000877291	2407.14086914063	803.3876	2407.13989257813	803.387268066406	3	21	1.1.1.3296.5	1	59.4749	211.7665	59.3895
3	189.24	190.56	58.7999999523163	56.7799985408783	55.4199993610382	IPI:IPI00748895.3; IPI:IPI00748074.3; IPI:IPI00747536.3; IPI:IPI00654646.3	Gene_Symbol=ANK1 Isoform Er13 of Ankyrin-1; Gene_Symbol=ANK1 Isoform Er15 of Ankyrin-1; Gene_Symbol=ANK1 Isoform Er11 of Ankyrin-1; Gene_Symbol=ANK1 Isoform Er5 of Ankyrin-1			0	99.0000009536743	LLCSVIGGTDQAQWEDITGTTK	Methylthio(C)@3; Trp->Kynurenin(W)@14		-0.0140097998082638	2385.10546875	796.0424	2385.119140625	796.046997070313	3	13	1.1.1.2967.13	1	44.7185	215.7933	44.6934
3	189.24	190.56	58.7999999523163	56.7799985408783	55.4199993610382	IPI:IPI00748895.3; IPI:IPI00748074.3; IPI:IPI00747536.3; IPI:IPI00654646.3	Gene_Symbol=ANK1 Isoform Er13 of Ankyrin-1; Gene_Symbol=ANK1 Isoform Er15 of Ankyrin-1; Gene_Symbol=ANK1 Isoform Er11 of Ankyrin-1; Gene_Symbol=ANK1 Isoform Er5 of Ankyrin-1			0	99.0000009536743	LLGNQATFSPIVTVEPR			0.00358538003638387	1841.00830078125	921.5114	1841.00463867188	921.509643554688	2	28	1.1.1.2768.5	1	36.0121	9736.116	35.9453
3	189.24	190.56	58.7999999523163	56.7799985408783	55.4199993610382	IPI:IPI00748895.3; IPI:IPI00748074.3; IPI:IPI00747536.3; IPI:IPI00654646.3	Gene_Symbol=ANK1 Isoform Er13 of Ankyrin-1; Gene_Symbol=ANK1 Isoform Er15 of Ankyrin-1; Gene_Symbol=ANK1 Isoform Er11 of Ankyrin-1; Gene_Symbol=ANK1 Isoform Er5 of Ankyrin-1			0	99.0000009536743	LLGNQATFSPIVTVEPR			0.00358538003638387	1841.00830078125	921.5114	1841.00463867188	921.509643554688	2	14	1.1.1.2770.7	1	36.1005	9736.116	35.9453
3	189.24	190.56	58.7999999523163	56.7799985408783	55.4199993610382	IPI:IPI00748895.3; IPI:IPI00748074.3; IPI:IPI00747536.3; IPI:IPI00654646.3	Gene_Symbol=ANK1 Isoform Er13 of Ankyrin-1; Gene_Symbol=ANK1 Isoform Er15 of Ankyrin-1; Gene_Symbol=ANK1 Isoform Er11 of Ankyrin-1; Gene_Symbol=ANK1 Isoform Er5 of Ankyrin-1			0	99.0000009536743	LLLENNANPNLATTAGHTPL		cleaved L-H@C-term	0.995311975479126	2074.0810546875	692.3676	2073.08544921875	692.035766601563	3	18	1.1.1.2689.12	1	32.541	1754.095	32.65
3	189.24	190.56	58.7999999523163	56.7799985408783	55.4199993610382	IPI:IPI00748895.3; IPI:IPI00748074.3; IPI:IPI00747536.3; IPI:IPI00654646.3	Gene_Symbol=ANK1 Isoform Er13 of Ankyrin-1; Gene_Symbol=ANK1 Isoform Er15 of Ankyrin-1; Gene_Symbol=ANK1 Isoform Er11 of Ankyrin-1; Gene_Symbol=ANK1 Isoform Er5 of Ankyrin-1			0	99.0000009536743	LLLENNANPNLATTAGHTPL		cleaved L-H@C-term	-0.00424097990617156	2073.08154296875	692.0344	2073.08544921875	692.035766601563	3	16	1.1.1.2694.13	1	32.7657	2694.177	32.6947
3	189.24	190.56	58.7999999523163	56.7799985408783	55.4199993610382	IPI:IPI00748895.3; IPI:IPI00748074.3; IPI:IPI00747536.3; IPI:IPI00654646.3	Gene_Symbol=ANK1 Isoform Er13 of Ankyrin-1; Gene_Symbol=ANK1 Isoform Er15 of Ankyrin-1; Gene_Symbol=ANK1 Isoform Er11 of Ankyrin-1; Gene_Symbol=ANK1 Isoform Er5 of Ankyrin-1			0	99.0000009536743	LLLENNANPNLATTAGHTPL		cleaved L-H@C-term	-0.00424097990617156	2073.08154296875	692.0344	2073.08544921875	692.035766601563	3	16	1.1.1.2697.12	1	32.8977	2694.177	32.6947
3	189.24	190.56	58.7999999523163	56.7799985408783	55.4199993610382	IPI:IPI00748895.3; IPI:IPI00748074.3; IPI:IPI00747536.3; IPI:IPI00654646.3	Gene_Symbol=ANK1 Isoform Er13 of Ankyrin-1; Gene_Symbol=ANK1 Isoform Er15 of Ankyrin-1; Gene_Symbol=ANK1 Isoform Er11 of Ankyrin-1; Gene_Symbol=ANK1 Isoform Er5 of Ankyrin-1			0	99.0000009536743	LLLENNANPNLATTAGHTPLHIAAR			-0.000228864999371581	2621.40380859375	656.3582	2621.40380859375	656.358215332031	4	25	1.1.1.2563.8	1	27.0206	9679.955	27.1774
3	189.24	190.56	58.7999999523163	56.7799985408783	55.4199993610382	IPI:IPI00748895.3; IPI:IPI00748074.3; IPI:IPI00747536.3; IPI:IPI00654646.3	Gene_Symbol=ANK1 Isoform Er13 of Ankyrin-1; Gene_Symbol=ANK1 Isoform Er15 of Ankyrin-1; Gene_Symbol=ANK1 Isoform Er11 of Ankyrin-1; Gene_Symbol=ANK1 Isoform Er5 of Ankyrin-1			0	99.0000009536743	LLLENNANPNLATTAGHTPLHIAAR			-0.000228864999371581	2621.40380859375	656.3582	2621.40380859375	656.358215332031	4	27	1.1.1.2567.10	1	27.1988	9679.955	27.1774
3	189.24	190.56	58.7999999523163	56.7799985408783	55.4199993610382	IPI:IPI00748895.3; IPI:IPI00748074.3; IPI:IPI00747536.3; IPI:IPI00654646.3	Gene_Symbol=ANK1 Isoform Er13 of Ankyrin-1; Gene_Symbol=ANK1 Isoform Er15 of Ankyrin-1; Gene_Symbol=ANK1 Isoform Er11 of Ankyrin-1; Gene_Symbol=ANK1 Isoform Er5 of Ankyrin-1			0	99.0000009536743	LSTPPPLAEEEGLASR			0.00110899994615465	1665.85876464844	556.2935	1665.857421875	556.293090820313	3	22	1.1.1.2580.8	1	27.7661	3929.158	27.9273
3	189.24	190.56	58.7999999523163	56.7799985408783	55.4199993610382	IPI:IPI00748895.3; IPI:IPI00748074.3; IPI:IPI00747536.3; IPI:IPI00654646.3	Gene_Symbol=ANK1 Isoform Er13 of Ankyrin-1; Gene_Symbol=ANK1 Isoform Er15 of Ankyrin-1; Gene_Symbol=ANK1 Isoform Er11 of Ankyrin-1; Gene_Symbol=ANK1 Isoform Er5 of Ankyrin-1			0	99.0000009536743	LSTPPPLAEEEGLASR			0.00110899994615465	1665.85876464844	556.2935	1665.857421875	556.293090820313	3	23	1.1.1.2587.7	1	28.0752	3929.158	27.9273
3	189.24	190.56	58.7999999523163	56.7799985408783	55.4199993610382	IPI:IPI00748895.3; IPI:IPI00748074.3; IPI:IPI00747536.3; IPI:IPI00654646.3	Gene_Symbol=ANK1 Isoform Er13 of Ankyrin-1; Gene_Symbol=ANK1 Isoform Er15 of Ankyrin-1; Gene_Symbol=ANK1 Isoform Er11 of Ankyrin-1; Gene_Symbol=ANK1 Isoform Er5 of Ankyrin-1			0	99.0000009536743	LSTPPPLAEEEGLASR			-1.74719007191015E-05	1665.857421875	833.936	1665.857421875	833.935974121094	2	15	1.1.1.2585.18	1	28.0065	8338.16	27.9273
3	189.24	190.56	58.7999999523163	56.7799985408783	55.4199993610382	IPI:IPI00748895.3; IPI:IPI00748074.3; IPI:IPI00747536.3; IPI:IPI00654646.3	Gene_Symbol=ANK1 Isoform Er13 of Ankyrin-1; Gene_Symbol=ANK1 Isoform Er15 of Ankyrin-1; Gene_Symbol=ANK1 Isoform Er11 of Ankyrin-1; Gene_Symbol=ANK1 Isoform Er5 of Ankyrin-1			0	99.0000009536743	LSTPPPLAEEEGLASR			-1.74719007191015E-05	1665.857421875	833.936	1665.857421875	833.935974121094	2	13	1.1.1.2591.18	1	28.2696	8338.16	27.9273
3	189.24	190.56	58.7999999523163	56.7799985408783	55.4199993610382	IPI:IPI00748895.3; IPI:IPI00748074.3; IPI:IPI00747536.3; IPI:IPI00654646.3	Gene_Symbol=ANK1 Isoform Er13 of Ankyrin-1; Gene_Symbol=ANK1 Isoform Er15 of Ankyrin-1; Gene_Symbol=ANK1 Isoform Er11 of Ankyrin-1; Gene_Symbol=ANK1 Isoform Er5 of Ankyrin-1			0	99.0000009536743	LSTPPPLAEEEGLASR			-1.74719007191015E-05	1665.857421875	833.936	1665.857421875	833.935974121094	2	13	1.1.1.2582.20	1	27.8755	8338.16	27.9273
3	189.24	190.56	58.7999999523163	56.7799985408783	55.4199993610382	IPI:IPI00748895.3; IPI:IPI00748074.3; IPI:IPI00747536.3; IPI:IPI00654646.3	Gene_Symbol=ANK1 Isoform Er13 of Ankyrin-1; Gene_Symbol=ANK1 Isoform Er15 of Ankyrin-1; Gene_Symbol=ANK1 Isoform Er11 of Ankyrin-1; Gene_Symbol=ANK1 Isoform Er5 of Ankyrin-1			0	95.2700018882751	LSTPPPLAEEEGLASR			-1.74719007191015E-05	1665.857421875	833.936	1665.857421875	833.935974121094	2	12	1.1.1.2576.19	1	27.6064	8265.406	27.9273
3	189.24	190.56	58.7999999523163	56.7799985408783	55.4199993610382	IPI:IPI00748895.3; IPI:IPI00748074.3; IPI:IPI00747536.3; IPI:IPI00654646.3	Gene_Symbol=ANK1 Isoform Er13 of Ankyrin-1; Gene_Symbol=ANK1 Isoform Er15 of Ankyrin-1; Gene_Symbol=ANK1 Isoform Er11 of Ankyrin-1; Gene_Symbol=ANK1 Isoform Er5 of Ankyrin-1			0	75.4400014877319	LSTPPPLAEEEGLASR			-1.74719007191015E-05	1665.857421875	833.936	1665.857421875	833.935974121094	2	11	1.1.1.2579.19	1	27.74	8338.16	27.9273
3	189.24	190.56	58.7999999523163	56.7799985408783	55.4199993610382	IPI:IPI00748895.3; IPI:IPI00748074.3; IPI:IPI00747536.3; IPI:IPI00654646.3	Gene_Symbol=ANK1 Isoform Er13 of Ankyrin-1; Gene_Symbol=ANK1 Isoform Er15 of Ankyrin-1; Gene_Symbol=ANK1 Isoform Er11 of Ankyrin-1; Gene_Symbol=ANK1 Isoform Er5 of Ankyrin-1			0	99.0000009536743	LVPLVQATFPENAVTK			0.00235293991863728	1725.96887207031	863.9917	1725.96655273438	863.990539550781	2	23	1.1.1.2773.17	1	36.2383	8219.408	36.3368
3	189.24	190.56	58.7999999523163	56.7799985408783	55.4199993610382	IPI:IPI00748895.3; IPI:IPI00748074.3; IPI:IPI00747536.3; IPI:IPI00654646.3	Gene_Symbol=ANK1 Isoform Er13 of Ankyrin-1; Gene_Symbol=ANK1 Isoform Er15 of Ankyrin-1; Gene_Symbol=ANK1 Isoform Er11 of Ankyrin-1; Gene_Symbol=ANK1 Isoform Er5 of Ankyrin-1			0	99.0000009536743	LVPLVQATFPENAVTK			0.00235293991863728	1725.96887207031	863.9917	1725.96655273438	863.990539550781	2	17	1.1.1.2781.15	1	36.5825	8219.408	36.3368
3	189.24	190.56	58.7999999523163	56.7799985408783	55.4199993610382	IPI:IPI00748895.3; IPI:IPI00748074.3; IPI:IPI00747536.3; IPI:IPI00654646.3	Gene_Symbol=ANK1 Isoform Er13 of Ankyrin-1; Gene_Symbol=ANK1 Isoform Er15 of Ankyrin-1; Gene_Symbol=ANK1 Isoform Er11 of Ankyrin-1; Gene_Symbol=ANK1 Isoform Er5 of Ankyrin-1			0	99.0000009536743	LVPLVQATFPENAVTKR		missed K-R@16	0.0003646370023489	1882.06799316406	628.3633	1882.06762695313	628.363159179688	3	17	1.1.1.2666.11	1	31.5364	5179.54	31.3845
3	189.24	190.56	58.7999999523163	56.7799985408783	55.4199993610382	IPI:IPI00748895.3; IPI:IPI00748074.3; IPI:IPI00747536.3; IPI:IPI00654646.3	Gene_Symbol=ANK1 Isoform Er13 of Ankyrin-1; Gene_Symbol=ANK1 Isoform Er15 of Ankyrin-1; Gene_Symbol=ANK1 Isoform Er11 of Ankyrin-1; Gene_Symbol=ANK1 Isoform Er5 of Ankyrin-1			0	99.0000009536743	LVPLVQATFPENAVTKR		missed K-R@16	0.0003646370023489	1882.06799316406	628.3633	1882.06762695313	628.363159179688	3	16	1.1.1.2658.7	1	31.1825	5179.54	31.3845
3	189.24	190.56	58.7999999523163	56.7799985408783	55.4199993610382	IPI:IPI00748895.3; IPI:IPI00748074.3; IPI:IPI00747536.3; IPI:IPI00654646.3	Gene_Symbol=ANK1 Isoform Er13 of Ankyrin-1; Gene_Symbol=ANK1 Isoform Er15 of Ankyrin-1; Gene_Symbol=ANK1 Isoform Er11 of Ankyrin-1; Gene_Symbol=ANK1 Isoform Er5 of Ankyrin-1			0	95.4900026321411	LVSFMVDAR		cleaved F-L@N-term	0.0011559899430722	1036.53869628906	519.2766	1036.53759765625	519.276062011719	2	12	1.1.1.2609.7	1	29.0477	2021.692	29.1207
3	189.24	190.56	58.7999999523163	56.7799985408783	55.4199993610382	IPI:IPI00748895.3; IPI:IPI00748074.3; IPI:IPI00747536.3; IPI:IPI00654646.3	Gene_Symbol=ANK1 Isoform Er13 of Ankyrin-1; Gene_Symbol=ANK1 Isoform Er15 of Ankyrin-1; Gene_Symbol=ANK1 Isoform Er11 of Ankyrin-1; Gene_Symbol=ANK1 Isoform Er5 of Ankyrin-1			0	93.7699973583221	LVSFMVDAR	Oxidation(M)@5	cleaved F-L@N-term	0.000958594027906656	1052.53344726563	527.274	1052.53247070313	527.273498535156	2	12	1.1.1.2526.11	1	25.3917	1616.503	25.3692
3	189.24	190.56	58.7999999523163	56.7799985408783	55.4199993610382	IPI:IPI00748895.3; IPI:IPI00748074.3; IPI:IPI00747536.3; IPI:IPI00654646.3	Gene_Symbol=ANK1 Isoform Er13 of Ankyrin-1; Gene_Symbol=ANK1 Isoform Er15 of Ankyrin-1; Gene_Symbol=ANK1 Isoform Er11 of Ankyrin-1; Gene_Symbol=ANK1 Isoform Er5 of Ankyrin-1			0	99.0000009536743	LVYANECANF	Methylthio(C)@7	cleaved F-T@C-term	-0.000415955990320072	1188.49401855469	595.2543	1188.49438476563	595.254455566406	2	16	1.1.1.2892.3	1	41.429	3683.67	41.5905
3	189.24	190.56	58.7999999523163	56.7799985408783	55.4199993610382	IPI:IPI00748895.3; IPI:IPI00748074.3; IPI:IPI00747536.3; IPI:IPI00654646.3	Gene_Symbol=ANK1 Isoform Er13 of Ankyrin-1; Gene_Symbol=ANK1 Isoform Er15 of Ankyrin-1; Gene_Symbol=ANK1 Isoform Er11 of Ankyrin-1; Gene_Symbol=ANK1 Isoform Er5 of Ankyrin-1			0	99.0000009536743	LVYANECANF	Delta:H(2)C(2)@N-term; Methylthio(C)@7	cleaved F-T@C-term	0.00208217999897897	1214.51208496094	608.2633	1214.51000976563	608.262268066406	2	11	1.1.1.3198.8	1	55.0245	137.5301	54.9525
3	189.24	190.56	58.7999999523163	56.7799985408783	55.4199993610382	IPI:IPI00748895.3; IPI:IPI00748074.3; IPI:IPI00747536.3; IPI:IPI00654646.3	Gene_Symbol=ANK1 Isoform Er13 of Ankyrin-1; Gene_Symbol=ANK1 Isoform Er15 of Ankyrin-1; Gene_Symbol=ANK1 Isoform Er11 of Ankyrin-1; Gene_Symbol=ANK1 Isoform Er5 of Ankyrin-1			0	97.2000002861023	LVYANECANF	Delta:H(2)C(2)@N-term; Methylthio(C)@7	cleaved F-T@C-term	0.00684279995039105	1214.51684570313	608.2657	1214.51000976563	608.262268066406	2	8	1.1.1.3093.7	1	50.3198	76.2774	50.3034
3	189.24	190.56	58.7999999523163	56.7799985408783	55.4199993610382	IPI:IPI00748895.3; IPI:IPI00748074.3; IPI:IPI00747536.3; IPI:IPI00654646.3	Gene_Symbol=ANK1 Isoform Er13 of Ankyrin-1; Gene_Symbol=ANK1 Isoform Er15 of Ankyrin-1; Gene_Symbol=ANK1 Isoform Er11 of Ankyrin-1; Gene_Symbol=ANK1 Isoform Er5 of Ankyrin-1			0	96.9399988651276	MGYTPLHVASHY		cleaved Y-G@C-term	-9.14496995392255E-05	1374.63903808594	459.2203	1374.63903808594	459.220306396484	3	13	1.1.1.2490.5	1	23.8021	2474.625	23.834
3	189.24	190.56	58.7999999523163	56.7799985408783	55.4199993610382	IPI:IPI00748895.3; IPI:IPI00748074.3; IPI:IPI00747536.3; IPI:IPI00654646.3	Gene_Symbol=ANK1 Isoform Er13 of Ankyrin-1; Gene_Symbol=ANK1 Isoform Er15 of Ankyrin-1; Gene_Symbol=ANK1 Isoform Er11 of Ankyrin-1; Gene_Symbol=ANK1 Isoform Er5 of Ankyrin-1			0	99.0000009536743	MGYTPLHVASHYGNIK			0.0074293902143836	1786.89013671875	596.6373	1786.88244628906	596.634765625	3	16	1.1.1.2473.12	1	23.0754	1391.474	23.0872
3	189.24	190.56	58.7999999523163	56.7799985408783	55.4199993610382	IPI:IPI00748895.3; IPI:IPI00748074.3; IPI:IPI00747536.3; IPI:IPI00654646.3	Gene_Symbol=ANK1 Isoform Er13 of Ankyrin-1; Gene_Symbol=ANK1 Isoform Er15 of Ankyrin-1; Gene_Symbol=ANK1 Isoform Er11 of Ankyrin-1; Gene_Symbol=ANK1 Isoform Er5 of Ankyrin-1			0	99.0000009536743	MGYTPLHVASHYGNIK			0.00146872003097087	1786.88415527344	447.7283	1786.88244628906	447.727905273438	4	14	1.1.1.2473.2	1	23.0504	3318.734	23.0872
3	189.24	190.56	58.7999999523163	56.7799985408783	55.4199993610382	IPI:IPI00748895.3; IPI:IPI00748074.3; IPI:IPI00747536.3; IPI:IPI00654646.3	Gene_Symbol=ANK1 Isoform Er13 of Ankyrin-1; Gene_Symbol=ANK1 Isoform Er15 of Ankyrin-1; Gene_Symbol=ANK1 Isoform Er11 of Ankyrin-1; Gene_Symbol=ANK1 Isoform Er5 of Ankyrin-1			0	99.0000009536743	MVVELLHK			-0.0023382599465549	967.550048828125	484.7823	967.552490234375	484.783508300781	2	13	1.1.1.2489.7	1	23.7619	3813.466	23.7905
3	189.24	190.56	58.7999999523163	56.7799985408783	55.4199993610382	IPI:IPI00748895.3; IPI:IPI00748074.3; IPI:IPI00747536.3; IPI:IPI00654646.3	Gene_Symbol=ANK1 Isoform Er13 of Ankyrin-1; Gene_Symbol=ANK1 Isoform Er15 of Ankyrin-1; Gene_Symbol=ANK1 Isoform Er11 of Ankyrin-1; Gene_Symbol=ANK1 Isoform Er5 of Ankyrin-1			0	99.0000009536743	NGASPNEVSSDGTTPL	Deamidated(N)@1	cleaved L-A@C-term	0.00117420998867601	1545.6806640625	773.8476	1545.67944335938	773.846984863281	2	17	1.1.1.2528.19	1	25.494	1161.125	25.4581
3	189.24	190.56	58.7999999523163	56.7799985408783	55.4199993610382	IPI:IPI00748895.3; IPI:IPI00748074.3; IPI:IPI00747536.3; IPI:IPI00654646.3	Gene_Symbol=ANK1 Isoform Er13 of Ankyrin-1; Gene_Symbol=ANK1 Isoform Er15 of Ankyrin-1; Gene_Symbol=ANK1 Isoform Er11 of Ankyrin-1; Gene_Symbol=ANK1 Isoform Er5 of Ankyrin-1			0	99.0000009536743	NGASPNEVSSDGTTPLAIAK	Deamidated(N)@1		-0.00337044009938836	1928.92932128906	965.4719	1928.93273925781	965.4736328125	2	31	1.1.1.2539.21	1	25.991	5587.846	26.0413
3	189.24	190.56	58.7999999523163	56.7799985408783	55.4199993610382	IPI:IPI00748895.3; IPI:IPI00748074.3; IPI:IPI00747536.3; IPI:IPI00654646.3	Gene_Symbol=ANK1 Isoform Er13 of Ankyrin-1; Gene_Symbol=ANK1 Isoform Er15 of Ankyrin-1; Gene_Symbol=ANK1 Isoform Er11 of Ankyrin-1; Gene_Symbol=ANK1 Isoform Er5 of Ankyrin-1			0	99.0000009536743	NGASPNEVSSDGTTPLAIAK	Deamidated(N)@1		-0.0058042798191309	1928.92687988281	643.9829	1928.93273925781	643.98486328125	3	14	1.1.1.2542.13	1	26.1131	2864.395	26.0413
3	189.24	190.56	58.7999999523163	56.7799985408783	55.4199993610382	IPI:IPI00748895.3; IPI:IPI00748074.3; IPI:IPI00747536.3; IPI:IPI00654646.3	Gene_Symbol=ANK1 Isoform Er13 of Ankyrin-1; Gene_Symbol=ANK1 Isoform Er15 of Ankyrin-1; Gene_Symbol=ANK1 Isoform Er11 of Ankyrin-1; Gene_Symbol=ANK1 Isoform Er5 of Ankyrin-1			0	90.1400029659271	NGASPNEVSSDGTTPLAIAK	Deamidated(N)@1		-0.00337044009938836	1928.92932128906	965.4719	1928.93273925781	965.4736328125	2	12	1.1.1.2542.21	1	26.1264	5587.846	26.0413
3	189.24	190.56	58.7999999523163	56.7799985408783	55.4199993610382	IPI:IPI00748895.3; IPI:IPI00748074.3; IPI:IPI00747536.3; IPI:IPI00654646.3	Gene_Symbol=ANK1 Isoform Er13 of Ankyrin-1; Gene_Symbol=ANK1 Isoform Er15 of Ankyrin-1; Gene_Symbol=ANK1 Isoform Er11 of Ankyrin-1; Gene_Symbol=ANK1 Isoform Er5 of Ankyrin-1			0	99.0000009536743	NGLSPIHMAAQGDHLDCVR	Methylthio(C)@17		-0.00253030005842447	2078.94262695313	520.7429	2078.94482421875	520.743469238281	4	15	1.1.1.2567.3	1	27.1855	1181.525	27.2641
3	189.24	190.56	58.7999999523163	56.7799985408783	55.4199993610382	IPI:IPI00748895.3; IPI:IPI00748074.3; IPI:IPI00747536.3; IPI:IPI00654646.3	Gene_Symbol=ANK1 Isoform Er13 of Ankyrin-1; Gene_Symbol=ANK1 Isoform Er15 of Ankyrin-1; Gene_Symbol=ANK1 Isoform Er11 of Ankyrin-1; Gene_Symbol=ANK1 Isoform Er5 of Ankyrin-1			0	99.0000009536743	NGLTPLHVAVHHNNLDIVK	Deamidated(N)@1		-0.00245144008658826	2091.1201171875	523.7873	2091.12255859375	523.787902832031	4	21	1.1.1.2529.10	1	25.5235	6464.895	25.5914
3	189.24	190.56	58.7999999523163	56.7799985408783	55.4199993610382	IPI:IPI00748895.3; IPI:IPI00748074.3; IPI:IPI00747536.3; IPI:IPI00654646.3	Gene_Symbol=ANK1 Isoform Er13 of Ankyrin-1; Gene_Symbol=ANK1 Isoform Er15 of Ankyrin-1; Gene_Symbol=ANK1 Isoform Er11 of Ankyrin-1; Gene_Symbol=ANK1 Isoform Er5 of Ankyrin-1			0	99.0000009536743	NGLTPLHVAVHHNNLDIVK			0.0035537900403142	2090.14208984375	523.5428	2090.13842773438	523.541931152344	4	15	1.1.1.2485.16	1	23.5983	2585.007	23.5671
3	189.24	190.56	58.7999999523163	56.7799985408783	55.4199993610382	IPI:IPI00748895.3; IPI:IPI00748074.3; IPI:IPI00747536.3; IPI:IPI00654646.3	Gene_Symbol=ANK1 Isoform Er13 of Ankyrin-1; Gene_Symbol=ANK1 Isoform Er15 of Ankyrin-1; Gene_Symbol=ANK1 Isoform Er11 of Ankyrin-1; Gene_Symbol=ANK1 Isoform Er5 of Ankyrin-1			0	99.0000009536743	NGVDINTCNQNGLNGLHLASK	Deamidated(N)@1; Methylthio(C)@8; Deamidated(N)@11		0.00246901996433735	2229.01782226563	744.0132	2229.01538085938	744.012390136719	3	16	1.1.1.2745.9	1	34.9928	442.0895	34.9743
3	189.24	190.56	58.7999999523163	56.7799985408783	55.4199993610382	IPI:IPI00748895.3; IPI:IPI00748074.3; IPI:IPI00747536.3; IPI:IPI00654646.3	Gene_Symbol=ANK1 Isoform Er13 of Ankyrin-1; Gene_Symbol=ANK1 Isoform Er15 of Ankyrin-1; Gene_Symbol=ANK1 Isoform Er11 of Ankyrin-1; Gene_Symbol=ANK1 Isoform Er5 of Ankyrin-1			0	97.0700025558472	NGVDINTCNQNGLNGLHLASK	Deamidated(N)@1; Methylthio(C)@8; Deamidated(N)@11; Deamidated(N)@14		0.00592134008184075	2230.00537109375	744.3424	2229.99951171875	744.340393066406	3	12	1.1.1.2727.12	1	34.2109	521.5541	34.319
3	189.24	190.56	58.7999999523163	56.7799985408783	55.4199993610382	IPI:IPI00748895.3; IPI:IPI00748074.3; IPI:IPI00747536.3; IPI:IPI00654646.3	Gene_Symbol=ANK1 Isoform Er13 of Ankyrin-1; Gene_Symbol=ANK1 Isoform Er15 of Ankyrin-1; Gene_Symbol=ANK1 Isoform Er11 of Ankyrin-1; Gene_Symbol=ANK1 Isoform Er5 of Ankyrin-1			0	96.6499984264374	NGVDINTCNQNGLNGLHLASK	Deamidated(N)@1; Methylthio(C)@8; Deamidated(N)@11; Deamidated(N)@14		0.00592134008184075	2230.00537109375	744.3424	2229.99951171875	744.340393066406	3	14	1.1.1.2731.9	1	34.3815	521.5541	34.319
3	189.24	190.56	58.7999999523163	56.7799985408783	55.4199993610382	IPI:IPI00748895.3; IPI:IPI00748074.3; IPI:IPI00747536.3; IPI:IPI00654646.3	Gene_Symbol=ANK1 Isoform Er13 of Ankyrin-1; Gene_Symbol=ANK1 Isoform Er15 of Ankyrin-1; Gene_Symbol=ANK1 Isoform Er11 of Ankyrin-1; Gene_Symbol=ANK1 Isoform Er5 of Ankyrin-1			0	99.0000009536743	QQGQEEQVQEAK	Gln->pyro-Glu@N-term		-0.000128975007100962	1383.62670898438	692.8206	1383.62658691406	692.820617675781	2	15	1.1.1.2344.8	1	17.3854	627.0629	17.2556
3	189.24	190.56	58.7999999523163	56.7799985408783	55.4199993610382	IPI:IPI00748895.3; IPI:IPI00748074.3; IPI:IPI00747536.3; IPI:IPI00654646.3	Gene_Symbol=ANK1 Isoform Er13 of Ankyrin-1; Gene_Symbol=ANK1 Isoform Er15 of Ankyrin-1; Gene_Symbol=ANK1 Isoform Er11 of Ankyrin-1; Gene_Symbol=ANK1 Isoform Er5 of Ankyrin-1			0	98.9400029182434	SFHFQSFR			-0.00279312999919057	1054.49572753906	528.2551	1054.49841308594	528.256530761719	2	12	1.1.1.2508.4	1	24.5958	2032.765	24.4891
3	189.24	190.56	58.7999999523163	56.7799985408783	55.4199993610382	IPI:IPI00748895.3; IPI:IPI00748074.3; IPI:IPI00747536.3; IPI:IPI00654646.3	Gene_Symbol=ANK1 Isoform Er13 of Ankyrin-1; Gene_Symbol=ANK1 Isoform Er15 of Ankyrin-1; Gene_Symbol=ANK1 Isoform Er11 of Ankyrin-1; Gene_Symbol=ANK1 Isoform Er5 of Ankyrin-1			0	99.0000009536743	SGLTPLHLVAQEGHVPVADVLIK			-0.00337968999519944	2392.34448242188	599.0934	2392.34790039063	599.09423828125	4	29	1.1.1.2840.4	1	39.1537	3288.59	39.1873
3	189.24	190.56	58.7999999523163	56.7799985408783	55.4199993610382	IPI:IPI00748895.3; IPI:IPI00748074.3; IPI:IPI00747536.3; IPI:IPI00654646.3	Gene_Symbol=ANK1 Isoform Er13 of Ankyrin-1; Gene_Symbol=ANK1 Isoform Er15 of Ankyrin-1; Gene_Symbol=ANK1 Isoform Er11 of Ankyrin-1; Gene_Symbol=ANK1 Isoform Er5 of Ankyrin-1			0	99.0000009536743	SGLTPLHLVAQEGHVPVADVLIK			-0.00686712004244328	2392.34106445313	798.4543	2392.34790039063	798.45654296875	3	32	1.1.1.2840.9	1	39.1654	1385.464	39.1873
3	189.24	190.56	58.7999999523163	56.7799985408783	55.4199993610382	IPI:IPI00748895.3; IPI:IPI00748074.3; IPI:IPI00747536.3; IPI:IPI00654646.3	Gene_Symbol=ANK1 Isoform Er13 of Ankyrin-1; Gene_Symbol=ANK1 Isoform Er15 of Ankyrin-1; Gene_Symbol=ANK1 Isoform Er11 of Ankyrin-1; Gene_Symbol=ANK1 Isoform Er5 of Ankyrin-1			0	99.0000009536743	SGLTPLHLVAQEGHVPVADVLIK			-0.00686712004244328	2392.34106445313	798.4543	2392.34790039063	798.45654296875	3	21	1.1.1.2844.6	1	39.339	1385.464	39.1873
3	189.24	190.56	58.7999999523163	56.7799985408783	55.4199993610382	IPI:IPI00748895.3; IPI:IPI00748074.3; IPI:IPI00747536.3; IPI:IPI00654646.3	Gene_Symbol=ANK1 Isoform Er13 of Ankyrin-1; Gene_Symbol=ANK1 Isoform Er15 of Ankyrin-1; Gene_Symbol=ANK1 Isoform Er11 of Ankyrin-1; Gene_Symbol=ANK1 Isoform Er5 of Ankyrin-1			0	38.4499996900558	SIDRGEIVNMLEGSGR		cleaved Q-S@N-term; missed R-G@4	-0.0184093993157148	1731.83898925781	578.2869	1731.857421875	578.293090820313	3	11	1.1.1.2711.5	1	33.5175	555.4835	33.4927
3	189.24	190.56	58.7999999523163	56.7799985408783	55.4199993610382	IPI:IPI00748895.3; IPI:IPI00748074.3; IPI:IPI00747536.3; IPI:IPI00654646.3	Gene_Symbol=ANK1 Isoform Er13 of Ankyrin-1; Gene_Symbol=ANK1 Isoform Er15 of Ankyrin-1; Gene_Symbol=ANK1 Isoform Er11 of Ankyrin-1; Gene_Symbol=ANK1 Isoform Er5 of Ankyrin-1			0	99.0000009536743	SLLQYGGSANAESVQGVTPLHLAAQEGHAEMVAL	Oxidation(M)@31	cleaved L-L@C-term	-0.0462921001017094	3463.65844726563	1155.56	3463.7041015625	1155.57531738281	3	17	1.1.1.2883.10	1	41.0669	334.0498	41.0721
3	189.24	190.56	58.7999999523163	56.7799985408783	55.4199993610382	IPI:IPI00748895.3; IPI:IPI00748074.3; IPI:IPI00747536.3; IPI:IPI00654646.3	Gene_Symbol=ANK1 Isoform Er13 of Ankyrin-1; Gene_Symbol=ANK1 Isoform Er15 of Ankyrin-1; Gene_Symbol=ANK1 Isoform Er11 of Ankyrin-1; Gene_Symbol=ANK1 Isoform Er5 of Ankyrin-1			0	99.0000009536743	TAAVLLQNDPNPDVLSK			0.000205231001018547	1793.95251464844	897.9835	1793.95227050781	897.983459472656	2	28	1.1.1.2589.21	1	28.1867	12967.13	28.2799
3	189.24	190.56	58.7999999523163	56.7799985408783	55.4199993610382	IPI:IPI00748895.3; IPI:IPI00748074.3; IPI:IPI00747536.3; IPI:IPI00654646.3	Gene_Symbol=ANK1 Isoform Er13 of Ankyrin-1; Gene_Symbol=ANK1 Isoform Er15 of Ankyrin-1; Gene_Symbol=ANK1 Isoform Er11 of Ankyrin-1; Gene_Symbol=ANK1 Isoform Er5 of Ankyrin-1			0	99.0000009536743	TAAVLLQNDPNPDVLSK			0.000205231001018547	1793.95251464844	897.9835	1793.95227050781	897.983459472656	2	22	1.1.1.2597.20	1	28.5348	12967.13	28.2799
3	189.24	190.56	58.7999999523163	56.7799985408783	55.4199993610382	IPI:IPI00748895.3; IPI:IPI00748074.3; IPI:IPI00747536.3; IPI:IPI00654646.3	Gene_Symbol=ANK1 Isoform Er13 of Ankyrin-1; Gene_Symbol=ANK1 Isoform Er15 of Ankyrin-1; Gene_Symbol=ANK1 Isoform Er11 of Ankyrin-1; Gene_Symbol=ANK1 Isoform Er5 of Ankyrin-1			0	99.0000009536743	TAEAVNFATLLYK			-0.00197661994025111	1439.76403808594	720.8893	1439.76599121094	720.890319824219	2	23	1.1.1.2917.7	1	42.5285	6992.015	42.5139
3	189.24	190.56	58.7999999523163	56.7799985408783	55.4199993610382	IPI:IPI00748895.3; IPI:IPI00748074.3; IPI:IPI00747536.3; IPI:IPI00654646.3	Gene_Symbol=ANK1 Isoform Er13 of Ankyrin-1; Gene_Symbol=ANK1 Isoform Er15 of Ankyrin-1; Gene_Symbol=ANK1 Isoform Er11 of Ankyrin-1; Gene_Symbol=ANK1 Isoform Er5 of Ankyrin-1			0	99.0000009536743	TAEAVNFATLLYK	Delta:H(2)C(2)@N-term		-0.00795015972107649	1465.77392578125	733.8942	1465.78173828125	733.898132324219	2	15	1.1.1.3024.13	1	47.2553	290.2597	47.2738
3	189.24	190.56	58.7999999523163	56.7799985408783	55.4199993610382	IPI:IPI00748895.3; IPI:IPI00748074.3; IPI:IPI00747536.3; IPI:IPI00654646.3	Gene_Symbol=ANK1 Isoform Er13 of Ankyrin-1; Gene_Symbol=ANK1 Isoform Er15 of Ankyrin-1; Gene_Symbol=ANK1 Isoform Er11 of Ankyrin-1; Gene_Symbol=ANK1 Isoform Er5 of Ankyrin-1			0	99.0000009536743	TAEAVNFATLLYK			-0.00197661994025111	1439.76403808594	720.8893	1439.76599121094	720.890319824219	2	15	1.1.1.2924.5	1	42.8286	6992.015	42.5139
3	189.24	190.56	58.7999999523163	56.7799985408783	55.4199993610382	IPI:IPI00748895.3; IPI:IPI00748074.3; IPI:IPI00747536.3; IPI:IPI00654646.3	Gene_Symbol=ANK1 Isoform Er13 of Ankyrin-1; Gene_Symbol=ANK1 Isoform Er15 of Ankyrin-1; Gene_Symbol=ANK1 Isoform Er11 of Ankyrin-1; Gene_Symbol=ANK1 Isoform Er5 of Ankyrin-1			0	99.0000009536743	TAEAVNFATLLYK			-0.00197661994025111	1439.76403808594	720.8893	1439.76599121094	720.890319824219	2	17	1.1.1.2921.6	1	42.6999	6992.015	42.5139
3	189.24	190.56	58.7999999523163	56.7799985408783	55.4199993610382	IPI:IPI00748895.3; IPI:IPI00748074.3; IPI:IPI00747536.3; IPI:IPI00654646.3	Gene_Symbol=ANK1 Isoform Er13 of Ankyrin-1; Gene_Symbol=ANK1 Isoform Er15 of Ankyrin-1; Gene_Symbol=ANK1 Isoform Er11 of Ankyrin-1; Gene_Symbol=ANK1 Isoform Er5 of Ankyrin-1			0	96.8699991703033	TALQSIDRGEIVNMLEGSGR	Oxidation(M)@14	cleaved Y-T@N-term; missed R-G@8	-0.00927618984133005	2161.0703125	721.3641	2161.07983398438	721.3671875	3	14	1.1.1.2650.6	1	30.8427	905.1746	30.8212
3	189.24	190.56	58.7999999523163	56.7799985408783	55.4199993610382	IPI:IPI00748895.3; IPI:IPI00748074.3; IPI:IPI00747536.3; IPI:IPI00654646.3	Gene_Symbol=ANK1 Isoform Er13 of Ankyrin-1; Gene_Symbol=ANK1 Isoform Er15 of Ankyrin-1; Gene_Symbol=ANK1 Isoform Er11 of Ankyrin-1; Gene_Symbol=ANK1 Isoform Er5 of Ankyrin-1			0	98.9300012588501	TGASIDAVTESGLTPL		cleaved L-H@C-term	-0.00270205992273986	1530.77502441406	766.3948	1530.77770996094	766.396118164063	2	9	1.1.1.2847.14	1	39.475	580.2952	39.2739
3	189.24	190.56	58.7999999523163	56.7799985408783	55.4199993610382	IPI:IPI00748895.3; IPI:IPI00748074.3; IPI:IPI00747536.3; IPI:IPI00654646.3	Gene_Symbol=ANK1 Isoform Er13 of Ankyrin-1; Gene_Symbol=ANK1 Isoform Er15 of Ankyrin-1; Gene_Symbol=ANK1 Isoform Er11 of Ankyrin-1; Gene_Symbol=ANK1 Isoform Er5 of Ankyrin-1			0	99.0000009536743	TGASIDAVTESGLTPLHVASF		cleaved F-M@C-term	-0.00142096995841712	2072.04125976563	1037.028	2072.04248046875	1037.02856445313	2	25	1.1.1.2954.19	1	44.1594	4122.39	44.2557
3	189.24	190.56	58.7999999523163	56.7799985408783	55.4199993610382	IPI:IPI00748895.3; IPI:IPI00748074.3; IPI:IPI00747536.3; IPI:IPI00654646.3	Gene_Symbol=ANK1 Isoform Er13 of Ankyrin-1; Gene_Symbol=ANK1 Isoform Er15 of Ankyrin-1; Gene_Symbol=ANK1 Isoform Er11 of Ankyrin-1; Gene_Symbol=ANK1 Isoform Er5 of Ankyrin-1			0	99.0000009536743	TGASIDAVTESGLTPLHVASF	Delta:H(2)C(2)@N-term	cleaved F-M@C-term	0.00158355000894517	2098.0595703125	700.3605	2098.05834960938	700.360046386719	3	17	1.1.1.3031.10	1	47.5632	389.6039	47.6316
3	189.24	190.56	58.7999999523163	56.7799985408783	55.4199993610382	IPI:IPI00748895.3; IPI:IPI00748074.3; IPI:IPI00747536.3; IPI:IPI00654646.3	Gene_Symbol=ANK1 Isoform Er13 of Ankyrin-1; Gene_Symbol=ANK1 Isoform Er15 of Ankyrin-1; Gene_Symbol=ANK1 Isoform Er11 of Ankyrin-1; Gene_Symbol=ANK1 Isoform Er5 of Ankyrin-1			0	99.0000009536743	TGASIDAVTESGLTPLHVASF	Delta:H(2)C(2)@N-term	cleaved F-M@C-term	0.00729409977793694	2098.0654296875	1050.04	2098.05834960938	1050.03637695313	2	14	1.1.1.3034.21	1	47.7136	187.6214	47.6316
3	189.24	190.56	58.7999999523163	56.7799985408783	55.4199993610382	IPI:IPI00748895.3; IPI:IPI00748074.3; IPI:IPI00747536.3; IPI:IPI00654646.3	Gene_Symbol=ANK1 Isoform Er13 of Ankyrin-1; Gene_Symbol=ANK1 Isoform Er15 of Ankyrin-1; Gene_Symbol=ANK1 Isoform Er11 of Ankyrin-1; Gene_Symbol=ANK1 Isoform Er5 of Ankyrin-1			0	85.3900015354156	TGASIDAVTESGLTPLHVASF	Cation:Na(E)@10	cleaved F-M@C-term	0.00158245000056922	2094.02612304688	699.016	2094.02465820313	699.015441894531	3	9	1.1.1.2957.8	1	44.2727	152.4965	44.2557
3	189.24	190.56	58.7999999523163	56.7799985408783	55.4199993610382	IPI:IPI00748895.3; IPI:IPI00748074.3; IPI:IPI00747536.3; IPI:IPI00654646.3	Gene_Symbol=ANK1 Isoform Er13 of Ankyrin-1; Gene_Symbol=ANK1 Isoform Er15 of Ankyrin-1; Gene_Symbol=ANK1 Isoform Er11 of Ankyrin-1; Gene_Symbol=ANK1 Isoform Er5 of Ankyrin-1			0	99.0000009536743	TGASIDAVTESGLTPLHVASFMGHLPIVK	Oxidation(M)@22		-0.00849741976708174	2963.5341796875	741.8908	2963.54272460938	741.892944335938	4	23	1.1.1.2887.6	1	41.2247	1301.112	41.1585
3	189.24	190.56	58.7999999523163	56.7799985408783	55.4199993610382	IPI:IPI00748895.3; IPI:IPI00748074.3; IPI:IPI00747536.3; IPI:IPI00654646.3	Gene_Symbol=ANK1 Isoform Er13 of Ankyrin-1; Gene_Symbol=ANK1 Isoform Er15 of Ankyrin-1; Gene_Symbol=ANK1 Isoform Er11 of Ankyrin-1; Gene_Symbol=ANK1 Isoform Er5 of Ankyrin-1			0	99.0000009536743	TGASIDAVTESGLTPLHVASFMGHLPIVK			-0.00191978004295379	2947.54565429688	737.8937	2947.54760742188	737.894226074219	4	24	1.1.1.3102.13	1	50.7355	1667.307	50.7541
3	189.24	190.56	58.7999999523163	56.7799985408783	55.4199993610382	IPI:IPI00748895.3; IPI:IPI00748074.3; IPI:IPI00747536.3; IPI:IPI00654646.3	Gene_Symbol=ANK1 Isoform Er13 of Ankyrin-1; Gene_Symbol=ANK1 Isoform Er15 of Ankyrin-1; Gene_Symbol=ANK1 Isoform Er11 of Ankyrin-1; Gene_Symbol=ANK1 Isoform Er5 of Ankyrin-1			0	99.0000009536743	TGASIDAVTESGLTPLHVASFMGHLPIVK			-0.00191978004295379	2947.54565429688	737.8937	2947.54760742188	737.894226074219	4	22	1.1.1.3105.9	1	50.8712	1667.307	50.7541
3	189.24	190.56	58.7999999523163	56.7799985408783	55.4199993610382	IPI:IPI00748895.3; IPI:IPI00748074.3; IPI:IPI00747536.3; IPI:IPI00654646.3	Gene_Symbol=ANK1 Isoform Er13 of Ankyrin-1; Gene_Symbol=ANK1 Isoform Er15 of Ankyrin-1; Gene_Symbol=ANK1 Isoform Er11 of Ankyrin-1; Gene_Symbol=ANK1 Isoform Er5 of Ankyrin-1			0	99.0000009536743	TGASIDAVTESGLTPLHVASFMGHLPIVK	Oxidation(M)@22		-0.0104505000635982	2963.5322265625	741.8903	2963.54272460938	741.892944335938	4	19	1.1.1.2883.8	1	41.0569	1316.022	41.1153
3	189.24	190.56	58.7999999523163	56.7799985408783	55.4199993610382	IPI:IPI00748895.3; IPI:IPI00748074.3; IPI:IPI00747536.3; IPI:IPI00654646.3	Gene_Symbol=ANK1 Isoform Er13 of Ankyrin-1; Gene_Symbol=ANK1 Isoform Er15 of Ankyrin-1; Gene_Symbol=ANK1 Isoform Er11 of Ankyrin-1; Gene_Symbol=ANK1 Isoform Er5 of Ankyrin-1			0	82.260000705719	TGASIDAVTESGLTPLHVASFMGHLPIVK			-0.00191978004295379	2947.54565429688	737.8937	2947.54760742188	737.894226074219	4	10	1.1.1.3108.10	1	51.002	1667.307	50.7541
3	189.24	190.56	58.7999999523163	56.7799985408783	55.4199993610382	IPI:IPI00748895.3; IPI:IPI00748074.3; IPI:IPI00747536.3; IPI:IPI00654646.3	Gene_Symbol=ANK1 Isoform Er13 of Ankyrin-1; Gene_Symbol=ANK1 Isoform Er15 of Ankyrin-1; Gene_Symbol=ANK1 Isoform Er11 of Ankyrin-1; Gene_Symbol=ANK1 Isoform Er5 of Ankyrin-1			0	99.0000009536743	TGFTPLHIAAHYENLNVAQL		cleaved L-L@C-term	-0.00439395988360047	2208.12817382813	737.05	2208.1328125	737.051513671875	3	16	1.1.1.2900.6	1	41.7765	3380.316	41.6768
3	189.24	190.56	58.7999999523163	56.7799985408783	55.4199993610382	IPI:IPI00748895.3; IPI:IPI00748074.3; IPI:IPI00747536.3; IPI:IPI00654646.3	Gene_Symbol=ANK1 Isoform Er13 of Ankyrin-1; Gene_Symbol=ANK1 Isoform Er15 of Ankyrin-1; Gene_Symbol=ANK1 Isoform Er11 of Ankyrin-1; Gene_Symbol=ANK1 Isoform Er5 of Ankyrin-1			0	99.0000009536743	TGFTPLHIAAHYENLNVAQLLLNR			-0.0110454000532627	2704.43383789063	677.1157	2704.44482421875	677.118530273438	4	14	1.1.1.3068.8	1	49.1938	387.1702	49.0857
3	189.24	190.56	58.7999999523163	56.7799985408783	55.4199993610382	IPI:IPI00748895.3; IPI:IPI00748074.3; IPI:IPI00747536.3; IPI:IPI00654646.3	Gene_Symbol=ANK1 Isoform Er13 of Ankyrin-1; Gene_Symbol=ANK1 Isoform Er15 of Ankyrin-1; Gene_Symbol=ANK1 Isoform Er11 of Ankyrin-1; Gene_Symbol=ANK1 Isoform Er5 of Ankyrin-1			0	81.7200005054474	TKDELTPLHCAAR	Dioxidation(P)@7; No Methylthio(C)@10	missed K-D@2	0.00135330995544791	1485.72607421875	496.2493	1485.724609375	496.248809814453	3	12	1.1.1.2385.6	1	19.1709	680.6842	19.2012
3	189.24	190.56	58.7999999523163	56.7799985408783	55.4199993610382	IPI:IPI00748895.3; IPI:IPI00748074.3; IPI:IPI00747536.3; IPI:IPI00654646.3	Gene_Symbol=ANK1 Isoform Er13 of Ankyrin-1; Gene_Symbol=ANK1 Isoform Er15 of Ankyrin-1; Gene_Symbol=ANK1 Isoform Er11 of Ankyrin-1; Gene_Symbol=ANK1 Isoform Er5 of Ankyrin-1			0	99.0000009536743	TLEQHENFVEVAR			0.000794014020357281	1570.77478027344	524.5989	1570.77392578125	524.598571777344	3	19	1.1.1.2456.12	1	22.3066	19726.79	22.3722
3	189.24	190.56	58.7999999523163	56.7799985408783	55.4199993610382	IPI:IPI00748895.3; IPI:IPI00748074.3; IPI:IPI00747536.3; IPI:IPI00654646.3	Gene_Symbol=ANK1 Isoform Er13 of Ankyrin-1; Gene_Symbol=ANK1 Isoform Er15 of Ankyrin-1; Gene_Symbol=ANK1 Isoform Er11 of Ankyrin-1; Gene_Symbol=ANK1 Isoform Er5 of Ankyrin-1			0	99.0000009536743	TLEQHENFVEVAR			-0.000587508024182171	1570.7734375	786.394	1570.77392578125	786.394287109375	2	12	1.1.1.2460.19	1	22.4985	2804.113	22.3722
3	189.24	190.56	58.7999999523163	56.7799985408783	55.4199993610382	IPI:IPI00748895.3; IPI:IPI00748074.3; IPI:IPI00747536.3; IPI:IPI00654646.3	Gene_Symbol=ANK1 Isoform Er13 of Ankyrin-1; Gene_Symbol=ANK1 Isoform Er15 of Ankyrin-1; Gene_Symbol=ANK1 Isoform Er11 of Ankyrin-1; Gene_Symbol=ANK1 Isoform Er5 of Ankyrin-1			0	17.620000243187	TLEQHENFVEVAR	Deamidated(N)@7		-0.0136949997395277	1571.74450683594	524.9221	1571.75793457031	524.926574707031	3	7	1.1.1.2473.5	1	23.0554	2734.26	23.1306
3	189.24	190.56	58.7999999523163	56.7799985408783	55.4199993610382	IPI:IPI00748895.3; IPI:IPI00748074.3; IPI:IPI00747536.3; IPI:IPI00654646.3	Gene_Symbol=ANK1 Isoform Er13 of Ankyrin-1; Gene_Symbol=ANK1 Isoform Er15 of Ankyrin-1; Gene_Symbol=ANK1 Isoform Er11 of Ankyrin-1; Gene_Symbol=ANK1 Isoform Er5 of Ankyrin-1			0	96.8400001525879	VAELLLER			-0.00218453002162278	941.552490234375	471.7835	941.554565429688	471.784576416016	2	13	1.1.1.2549.2	0	26.4022	17442.19	26.3081
3	189.24	190.56	58.7999999523163	56.7799985408783	55.4199993610382	IPI:IPI00748895.3; IPI:IPI00748074.3; IPI:IPI00747536.3; IPI:IPI00654646.3	Gene_Symbol=ANK1 Isoform Er13 of Ankyrin-1; Gene_Symbol=ANK1 Isoform Er15 of Ankyrin-1; Gene_Symbol=ANK1 Isoform Er11 of Ankyrin-1; Gene_Symbol=ANK1 Isoform Er5 of Ankyrin-1			0	99.0000009536743	VENPNSLLEQSVALL		cleaved L-N@C-term	0.00164744001813233	1624.86889648438	813.4417	1624.8671875	813.440856933594	2	20	1.1.1.3279.7	1	58.699	2514.436	58.9358
3	189.24	190.56	58.7999999523163	56.7799985408783	55.4199993610382	IPI:IPI00748895.3; IPI:IPI00748074.3; IPI:IPI00747536.3; IPI:IPI00654646.3	Gene_Symbol=ANK1 Isoform Er13 of Ankyrin-1; Gene_Symbol=ANK1 Isoform Er15 of Ankyrin-1; Gene_Symbol=ANK1 Isoform Er11 of Ankyrin-1; Gene_Symbol=ANK1 Isoform Er5 of Ankyrin-1			0	99.0000009536743	VENPNSLLEQSVALL		cleaved L-N@C-term	0.00164744001813233	1624.86889648438	813.4417	1624.8671875	813.440856933594	2	23	1.1.1.3282.5	1	58.8334	2514.436	58.9358
3	189.24	190.56	58.7999999523163	56.7799985408783	55.4199993610382	IPI:IPI00748895.3; IPI:IPI00748074.3; IPI:IPI00747536.3; IPI:IPI00654646.3	Gene_Symbol=ANK1 Isoform Er13 of Ankyrin-1; Gene_Symbol=ANK1 Isoform Er15 of Ankyrin-1; Gene_Symbol=ANK1 Isoform Er11 of Ankyrin-1; Gene_Symbol=ANK1 Isoform Er5 of Ankyrin-1			0	99.0000009536743	VENPNSLLEQSVALL	Cation:Na(E)@9	cleaved L-N@C-term	-0.000565628986805677	1646.8486328125	824.4316	1646.84912109375	824.431823730469	2	14	1.1.1.3285.7	1	58.9712	105.1333	58.9358
3	189.24	190.56	58.7999999523163	56.7799985408783	55.4199993610382	IPI:IPI00748895.3; IPI:IPI00748074.3; IPI:IPI00747536.3; IPI:IPI00654646.3	Gene_Symbol=ANK1 Isoform Er13 of Ankyrin-1; Gene_Symbol=ANK1 Isoform Er15 of Ankyrin-1; Gene_Symbol=ANK1 Isoform Er11 of Ankyrin-1; Gene_Symbol=ANK1 Isoform Er5 of Ankyrin-1			0	99.0000009536743	VENPNSLLEQSVALL		cleaved L-N@C-term	0.00164744001813233	1624.86889648438	813.4417	1624.8671875	813.440856933594	2	23	1.1.1.3288.3	1	59.1002	2514.436	58.9358
3	189.24	190.56	58.7999999523163	56.7799985408783	55.4199993610382	IPI:IPI00748895.3; IPI:IPI00748074.3; IPI:IPI00747536.3; IPI:IPI00654646.3	Gene_Symbol=ANK1 Isoform Er13 of Ankyrin-1; Gene_Symbol=ANK1 Isoform Er15 of Ankyrin-1; Gene_Symbol=ANK1 Isoform Er11 of Ankyrin-1; Gene_Symbol=ANK1 Isoform Er5 of Ankyrin-1			0	99.0000009536743	VENPNSLLEQSVALL		cleaved L-N@C-term	0.00164744001813233	1624.86889648438	813.4417	1624.8671875	813.440856933594	2	14	1.1.1.3291.5	1	59.2347	2514.436	58.9358
3	189.24	190.56	58.7999999523163	56.7799985408783	55.4199993610382	IPI:IPI00748895.3; IPI:IPI00748074.3; IPI:IPI00747536.3; IPI:IPI00654646.3	Gene_Symbol=ANK1 Isoform Er13 of Ankyrin-1; Gene_Symbol=ANK1 Isoform Er15 of Ankyrin-1; Gene_Symbol=ANK1 Isoform Er11 of Ankyrin-1; Gene_Symbol=ANK1 Isoform Er5 of Ankyrin-1			0	99.0000009536743	VENPNSLLEQSVALLNL	Trimethyl(A)@13	cleaved L-W@C-term	0.0119169000536203	1894.05297851563	632.3583	1894.04113769531	632.354309082031	3	19	1.1.1.3348.2	1	61.8027	931.8422	61.9156
3	189.24	190.56	58.7999999523163	56.7799985408783	55.4199993610382	IPI:IPI00748895.3; IPI:IPI00748074.3; IPI:IPI00747536.3; IPI:IPI00654646.3	Gene_Symbol=ANK1 Isoform Er13 of Ankyrin-1; Gene_Symbol=ANK1 Isoform Er15 of Ankyrin-1; Gene_Symbol=ANK1 Isoform Er11 of Ankyrin-1; Gene_Symbol=ANK1 Isoform Er5 of Ankyrin-1			0	99.0000009536743	VENPNSLLEQSVALLNL	Trimethyl(A)@13	cleaved L-W@C-term	0.0119169000536203	1894.05297851563	632.3583	1894.04113769531	632.354309082031	3	17	1.1.1.3354.3	1	62.075	931.8422	61.9156
3	189.24	190.56	58.7999999523163	56.7799985408783	55.4199993610382	IPI:IPI00748895.3; IPI:IPI00748074.3; IPI:IPI00747536.3; IPI:IPI00654646.3	Gene_Symbol=ANK1 Isoform Er13 of Ankyrin-1; Gene_Symbol=ANK1 Isoform Er15 of Ankyrin-1; Gene_Symbol=ANK1 Isoform Er11 of Ankyrin-1; Gene_Symbol=ANK1 Isoform Er5 of Ankyrin-1			0	95.1200008392334	VETPLHMAAR	Oxidation(M)@7		-0.00294602010399103	1139.57287597656	380.8649	1139.57568359375	380.865844726563	3	11	1.1.1.2329.2	1	16.6882	200.503	16.6292
3	189.24	190.56	58.7999999523163	56.7799985408783	55.4199993610382	IPI:IPI00748895.3; IPI:IPI00748074.3; IPI:IPI00747536.3; IPI:IPI00654646.3	Gene_Symbol=ANK1 Isoform Er13 of Ankyrin-1; Gene_Symbol=ANK1 Isoform Er15 of Ankyrin-1; Gene_Symbol=ANK1 Isoform Er11 of Ankyrin-1; Gene_Symbol=ANK1 Isoform Er5 of Ankyrin-1			0	93.3499991893768	VETPLHMAAR	Oxidation(M)@7		-0.00294602010399103	1139.57287597656	380.8649	1139.57568359375	380.865844726563	3	9	1.1.1.2326.3	1	16.556	200.503	16.6292
3	189.24	190.56	58.7999999523163	56.7799985408783	55.4199993610382	IPI:IPI00748895.3; IPI:IPI00748074.3; IPI:IPI00747536.3; IPI:IPI00654646.3	Gene_Symbol=ANK1 Isoform Er13 of Ankyrin-1; Gene_Symbol=ANK1 Isoform Er15 of Ankyrin-1; Gene_Symbol=ANK1 Isoform Er11 of Ankyrin-1; Gene_Symbol=ANK1 Isoform Er5 of Ankyrin-1			0	82.5600028038025	VETPLHMAAR			-0.000508219003677368	1123.58044433594	375.5341	1123.58081054688	375.534210205078	3	11	1.1.1.2416.2	1	20.5269	8169.817	20.4748
3	189.24	190.56	58.7999999523163	56.7799985408783	55.4199993610382	IPI:IPI00748895.3; IPI:IPI00748074.3; IPI:IPI00747536.3; IPI:IPI00654646.3	Gene_Symbol=ANK1 Isoform Er13 of Ankyrin-1; Gene_Symbol=ANK1 Isoform Er15 of Ankyrin-1; Gene_Symbol=ANK1 Isoform Er11 of Ankyrin-1; Gene_Symbol=ANK1 Isoform Er5 of Ankyrin-1			0	93.4899985790253	VMELLLK	Delta:H(2)C(2)@N-term		0.00029087599250488	870.525268554688	436.2699	870.524841308594	436.269714355469	2	8	1.1.1.3021.4	1	47.1056	281.3013	47.1842
3	189.24	190.56	58.7999999523163	56.7799985408783	55.4199993610382	IPI:IPI00748895.3; IPI:IPI00748074.3; IPI:IPI00747536.3; IPI:IPI00654646.3	Gene_Symbol=ANK1 Isoform Er13 of Ankyrin-1; Gene_Symbol=ANK1 Isoform Er15 of Ankyrin-1; Gene_Symbol=ANK1 Isoform Er11 of Ankyrin-1; Gene_Symbol=ANK1 Isoform Er5 of Ankyrin-1			0	93.4899985790253	VMELLLK	Delta:H(2)C(2)@N-term		0.00029087599250488	870.525268554688	436.2699	870.524841308594	436.269714355469	2	8	1.1.1.3024.2	1	47.2369	281.3013	47.1842
3	189.24	190.56	58.7999999523163	56.7799985408783	55.4199993610382	IPI:IPI00748895.3; IPI:IPI00748074.3; IPI:IPI00747536.3; IPI:IPI00654646.3	Gene_Symbol=ANK1 Isoform Er13 of Ankyrin-1; Gene_Symbol=ANK1 Isoform Er15 of Ankyrin-1; Gene_Symbol=ANK1 Isoform Er11 of Ankyrin-1; Gene_Symbol=ANK1 Isoform Er5 of Ankyrin-1			0	89.8400008678436	VMELLLK			-0.00110171001870185	844.508056640625	423.2613	844.509216308594	423.261871337891	2	11	1.1.1.2622.3	1	29.6176	8306.67	29.566
3	189.24	190.56	58.7999999523163	56.7799985408783	55.4199993610382	IPI:IPI00748895.3; IPI:IPI00748074.3; IPI:IPI00747536.3; IPI:IPI00654646.3	Gene_Symbol=ANK1 Isoform Er13 of Ankyrin-1; Gene_Symbol=ANK1 Isoform Er15 of Ankyrin-1; Gene_Symbol=ANK1 Isoform Er11 of Ankyrin-1; Gene_Symbol=ANK1 Isoform Er5 of Ankyrin-1			0	84.5700025558472	VMELLLK	Oxidation(M)@2		0.000133969006128609	860.504272460938	431.2594	860.504150390625	431.259338378906	2	11	1.1.1.2497.4	1	24.1077	7825.458	24.1413
3	189.24	190.56	58.7999999523163	56.7799985408783	55.4199993610382	IPI:IPI00748895.3; IPI:IPI00748074.3; IPI:IPI00747536.3; IPI:IPI00654646.3	Gene_Symbol=ANK1 Isoform Er13 of Ankyrin-1; Gene_Symbol=ANK1 Isoform Er15 of Ankyrin-1; Gene_Symbol=ANK1 Isoform Er11 of Ankyrin-1; Gene_Symbol=ANK1 Isoform Er5 of Ankyrin-1			0	47.2900003194809	VMELLLK	Delta:H(2)C(2)@N-term		0.0037087700329721	870.528686523438	436.2716	870.524841308594	436.269714355469	2	8	1.1.1.3032.6	0	47.6014	139.3891	47.6316
3	189.24	190.56	58.7999999523163	56.7799985408783	55.4199993610382	IPI:IPI00748895.3; IPI:IPI00748074.3; IPI:IPI00747536.3; IPI:IPI00654646.3	Gene_Symbol=ANK1 Isoform Er13 of Ankyrin-1; Gene_Symbol=ANK1 Isoform Er15 of Ankyrin-1; Gene_Symbol=ANK1 Isoform Er11 of Ankyrin-1; Gene_Symbol=ANK1 Isoform Er5 of Ankyrin-1			0	99.0000009536743	VVTDETSFVLVSDK			-0.00153398001566529	1537.7861328125	769.9003	1537.78759765625	769.901062011719	2	23	1.1.1.2612.20	1	29.2031	9579.128	29.2995
3	189.24	190.56	58.7999999523163	56.7799985408783	55.4199993610382	IPI:IPI00748895.3; IPI:IPI00748074.3; IPI:IPI00747536.3; IPI:IPI00654646.3	Gene_Symbol=ANK1 Isoform Er13 of Ankyrin-1; Gene_Symbol=ANK1 Isoform Er15 of Ankyrin-1; Gene_Symbol=ANK1 Isoform Er11 of Ankyrin-1; Gene_Symbol=ANK1 Isoform Er5 of Ankyrin-1			0	99.0000009536743	VVTDETSFVLVSDK			-0.00153398001566529	1537.7861328125	769.9003	1537.78759765625	769.901062011719	2	22	1.1.1.2618.21	1	29.474	9579.128	29.2995
3	189.24	190.56	58.7999999523163	56.7799985408783	55.4199993610382	IPI:IPI00748895.3; IPI:IPI00748074.3; IPI:IPI00747536.3; IPI:IPI00654646.3	Gene_Symbol=ANK1 Isoform Er13 of Ankyrin-1; Gene_Symbol=ANK1 Isoform Er15 of Ankyrin-1; Gene_Symbol=ANK1 Isoform Er11 of Ankyrin-1; Gene_Symbol=ANK1 Isoform Er5 of Ankyrin-1			0	99.0000009536743	YMAAQENHLEVVK		cleaved L-Y@N-term	-0.000639064994174987	1530.74951171875	511.2571	1530.75012207031	511.257293701172	3	16	1.1.1.2426.7	1	20.9687	1656.056	20.9973
3	189.24	190.56	58.7999999523163	56.7799985408783	55.4199993610382	IPI:IPI00748895.3; IPI:IPI00748074.3; IPI:IPI00747536.3; IPI:IPI00654646.3	Gene_Symbol=ANK1 Isoform Er13 of Ankyrin-1; Gene_Symbol=ANK1 Isoform Er15 of Ankyrin-1; Gene_Symbol=ANK1 Isoform Er11 of Ankyrin-1; Gene_Symbol=ANK1 Isoform Er5 of Ankyrin-1			0	99.0000009536743	YSILSESTPGSLSGTEQAEMK	Oxidation(M)@20		-0.00103717995807528	2230.03002929688	744.3506	2230.03100585938	744.350952148438	3	21	1.1.1.2573.18	1	27.4715	3980.868	27.5258
3	189.24	190.56	58.7999999523163	56.7799985408783	55.4199993610382	IPI:IPI00748895.3; IPI:IPI00748074.3; IPI:IPI00747536.3; IPI:IPI00654646.3	Gene_Symbol=ANK1 Isoform Er13 of Ankyrin-1; Gene_Symbol=ANK1 Isoform Er15 of Ankyrin-1; Gene_Symbol=ANK1 Isoform Er11 of Ankyrin-1; Gene_Symbol=ANK1 Isoform Er5 of Ankyrin-1			0	99.0000009536743	YSILSESTPGSLSGTEQAEMK			0.000302750006085262	2214.03662109375	739.0195	2214.0361328125	739.019348144531	3	24	1.1.1.2635.6	1	30.1958	2337.753	30.0862
3	189.24	190.56	58.7999999523163	56.7799985408783	55.4199993610382	IPI:IPI00748895.3; IPI:IPI00748074.3; IPI:IPI00747536.3; IPI:IPI00654646.3	Gene_Symbol=ANK1 Isoform Er13 of Ankyrin-1; Gene_Symbol=ANK1 Isoform Er15 of Ankyrin-1; Gene_Symbol=ANK1 Isoform Er11 of Ankyrin-1; Gene_Symbol=ANK1 Isoform Er5 of Ankyrin-1			0	99.0000009536743	YSILSESTPGSLSGTEQAEMK	Oxidation(M)@20		-0.00103717995807528	2230.03002929688	744.3506	2230.03100585938	744.350952148438	3	18	1.1.1.2577.18	1	27.6495	3980.868	27.5258
4	94.03	94.03	69.1799998283386	66.2800014019012	64.1099989414215	IPI:IPI00827872.2; IPI:IPI00028120.5	Gene_Symbol=EPB42 Isoform Short of Erythrocyte membrane protein band 4.2; Gene_Symbol=EPB42 Isoform Long of Erythrocyte membrane protein band 4.2			2	99.0000009536743	AAINASCVVWK	Methylthio(C)@7	cleaved F-A@N-term	-0.00127991999033839	1206.58764648438	604.3011	1206.58898925781	604.3017578125	2	17	1.1.1.2708.3	1	33.374	807.3693	33.4059
4	94.03	94.03	69.1799998283386	66.2800014019012	64.1099989414215	IPI:IPI00827872.2; IPI:IPI00028120.5	Gene_Symbol=EPB42 Isoform Short of Erythrocyte membrane protein band 4.2; Gene_Symbol=EPB42 Isoform Long of Erythrocyte membrane protein band 4.2			2	99.0000009536743	AFLPALK			-0.000437273003626615	758.468688964844	380.2416	758.469055175781	380.241821289063	2	10	1.1.1.2583.2	1	27.8904	7938.318	28.0603
4	94.03	94.03	69.1799998283386	66.2800014019012	64.1099989414215	IPI:IPI00827872.2; IPI:IPI00028120.5	Gene_Symbol=EPB42 Isoform Short of Erythrocyte membrane protein band 4.2; Gene_Symbol=EPB42 Isoform Long of Erythrocyte membrane protein band 4.2			2	99.0000009536743	APSSLPLR			-0.000897965976037085	839.485656738281	420.7501	839.486511230469	420.750518798828	2	10	1.1.1.2420.2	1	20.6982	813.0397	20.7351
4	94.03	94.03	69.1799998283386	66.2800014019012	64.1099989414215	IPI:IPI00827872.2; IPI:IPI00028120.5	Gene_Symbol=EPB42 Isoform Short of Erythrocyte membrane protein band 4.2; Gene_Symbol=EPB42 Isoform Long of Erythrocyte membrane protein band 4.2			2	99.0000009536743	APSSLPLRGDAQISVTLVNHSEQEK		missed R-G@8	-0.00585306994616985	2675.38208007813	669.8528	2675.38793945313	669.854248046875	4	21	1.1.1.2563.10	1	27.0256	1354.336	27.0475
4	94.03	94.03	69.1799998283386	66.2800014019012	64.1099989414215	IPI:IPI00827872.2; IPI:IPI00028120.5	Gene_Symbol=EPB42 Isoform Short of Erythrocyte membrane protein band 4.2; Gene_Symbol=EPB42 Isoform Long of Erythrocyte membrane protein band 4.2			2	99.0000009536743	AVQLAIGVQAVHY		cleaved Y-N@C-term	0.00288579007610679	1367.75903320313	684.8868	1367.75610351563	684.885314941406	2	19	1.1.1.2695.13	1	32.8105	732.8295	32.8736
4	94.03	94.03	69.1799998283386	66.2800014019012	64.1099989414215	IPI:IPI00827872.2; IPI:IPI00028120.5	Gene_Symbol=EPB42 Isoform Short of Erythrocyte membrane protein band 4.2; Gene_Symbol=EPB42 Isoform Long of Erythrocyte membrane protein band 4.2			2	99.0000009536743	CCEDGTLELTDSNTK	Methylthio(C)@1; Methylthio(C)@2		-0.00156995002180338	1719.64453125	860.8295	1719.64599609375	860.830261230469	2	20	1.1.1.2589.20	1	28.1851	2634.634	28.0603
4	94.03	94.03	69.1799998283386	66.2800014019012	64.1099989414215	IPI:IPI00827872.2; IPI:IPI00028120.5	Gene_Symbol=EPB42 Isoform Short of Erythrocyte membrane protein band 4.2; Gene_Symbol=EPB42 Isoform Long of Erythrocyte membrane protein band 4.2			2	99.0000009536743	CEDITQNYK	Methylthio(C)@1		-0.00109816994518042	1158.46752929688	580.241	1158.46850585938	580.241577148438	2	12	1.1.1.2425.13	1	20.935	4180.73	20.822
4	94.03	94.03	69.1799998283386	66.2800014019012	64.1099989414215	IPI:IPI00827872.2; IPI:IPI00028120.5	Gene_Symbol=EPB42 Isoform Short of Erythrocyte membrane protein band 4.2; Gene_Symbol=EPB42 Isoform Long of Erythrocyte membrane protein band 4.2			2	99.0000009536743	DAQSWTISVTTPADAVIGHY		cleaved Y-S@C-term	-0.000412680004956201	2131.02197265625	711.3479	2131.02221679688	711.348022460938	3	17	1.1.1.3030.13	1	47.5232	446.2969	47.4528
4	94.03	94.03	69.1799998283386	66.2800014019012	64.1099989414215	IPI:IPI00827872.2; IPI:IPI00028120.5	Gene_Symbol=EPB42 Isoform Short of Erythrocyte membrane protein band 4.2; Gene_Symbol=EPB42 Isoform Long of Erythrocyte membrane protein band 4.2			2	99.0000009536743	DFGQFEGDVIDL		cleaved W-D@N-term; cleaved L-S@C-term	-0.00377772003412247	1353.60510253906	677.8098	1353.60888671875	677.811706542969	2	13	1.1.1.3168.7	1	53.6915	282.5874	53.668
4	94.03	94.03	69.1799998283386	66.2800014019012	64.1099989414215	IPI:IPI00827872.2; IPI:IPI00028120.5	Gene_Symbol=EPB42 Isoform Short of Erythrocyte membrane protein band 4.2; Gene_Symbol=EPB42 Isoform Long of Erythrocyte membrane protein band 4.2			2	99.0000009536743	DFGQFEGDVIDLSLR		cleaved W-D@N-term	-0.00025715000811033	1709.82592773438	855.9202	1709.82604980469	855.920288085938	2	21	1.1.1.3151.12	1	52.9371	428.9777	52.9012
4	94.03	94.03	69.1799998283386	66.2800014019012	64.1099989414215	IPI:IPI00827872.2; IPI:IPI00028120.5	Gene_Symbol=EPB42 Isoform Short of Erythrocyte membrane protein band 4.2; Gene_Symbol=EPB42 Isoform Long of Erythrocyte membrane protein band 4.2			2	99.0000009536743	DGWQILHPSAPNGGGVLGSCDLVPVR	Deamidated(N)@12; Methylthio(C)@20	cleaved Y-D@N-term	-0.00303238001652062	2690.29150390625	897.7711	2690.29443359375	897.772094726563	3	19	1.1.1.3139.13	1	52.4024	269.5021	52.421
4	94.03	94.03	69.1799998283386	66.2800014019012	64.1099989414215	IPI:IPI00827872.2; IPI:IPI00028120.5	Gene_Symbol=EPB42 Isoform Short of Erythrocyte membrane protein band 4.2; Gene_Symbol=EPB42 Isoform Long of Erythrocyte membrane protein band 4.2			2	99.0000009536743	EGTLGLTPAVSDLF		cleaved F-A@C-term	-0.00192572001833469	1418.72741699219	710.371	1418.72937011719	710.371948242188	2	19	1.1.1.3189.7	1	54.63	1262.139	54.6018
4	94.03	94.03	69.1799998283386	66.2800014019012	64.1099989414215	IPI:IPI00827872.2; IPI:IPI00028120.5	Gene_Symbol=EPB42 Isoform Short of Erythrocyte membrane protein band 4.2; Gene_Symbol=EPB42 Isoform Long of Erythrocyte membrane protein band 4.2			2	99.0000009536743	EKDNGIRPPSLETASPLYLLLK	Deamidated(N)@4	missed K-D@2	-0.00190830999054015	2454.33544921875	614.5911	2454.3369140625	614.591552734375	4	19	1.1.1.3072.6	1	49.3705	684.6907	49.4007
4	94.03	94.03	69.1799998283386	66.2800014019012	64.1099989414215	IPI:IPI00827872.2; IPI:IPI00028120.5	Gene_Symbol=EPB42 Isoform Short of Erythrocyte membrane protein band 4.2; Gene_Symbol=EPB42 Isoform Long of Erythrocyte membrane protein band 4.2			2	99.0000009536743	FQFTPTHVGLQR			-0.000691956025548279	1429.74609375	477.5893	1429.74658203125	477.589477539063	3	17	1.1.1.2532.6	1	25.6507	17243.86	25.547
4	94.03	94.03	69.1799998283386	66.2800014019012	64.1099989414215	IPI:IPI00827872.2; IPI:IPI00028120.5	Gene_Symbol=EPB42 Isoform Short of Erythrocyte membrane protein band 4.2; Gene_Symbol=EPB42 Isoform Long of Erythrocyte membrane protein band 4.2			2	99.0000009536743	GDAQISVTLVNHSEQEK			0.00377509999088943	1853.91577148438	618.9792	1853.91186523438	618.977905273438	3	20	1.1.1.2461.13	1	22.5329	4055.885	22.4624
4	94.03	94.03	69.1799998283386	66.2800014019012	64.1099989414215	IPI:IPI00827872.2; IPI:IPI00028120.5	Gene_Symbol=EPB42 Isoform Short of Erythrocyte membrane protein band 4.2; Gene_Symbol=EPB42 Isoform Long of Erythrocyte membrane protein band 4.2			2	99.0000009536743	IITIGLFFSNFER			-0.00352521007880569	1555.83642578125	778.9255	1555.83984375	778.927185058594	2	19	1.1.1.3329.5	1	60.9509	197.1378	60.9628
4	94.03	94.03	69.1799998283386	66.2800014019012	64.1099989414215	IPI:IPI00827872.2; IPI:IPI00028120.5	Gene_Symbol=EPB42 Isoform Short of Erythrocyte membrane protein band 4.2; Gene_Symbol=EPB42 Isoform Long of Erythrocyte membrane protein band 4.2			2	99.0000009536743	IWIFQTSTECW	Methylthio(C)@10	cleaved W-M@C-term	0.00259282998740673	1458.63391113281	730.3242	1458.63122558594	730.322875976563	2	18	1.1.1.3449.2	1	65.646	136.4133	65.6065
4	94.03	94.03	69.1799998283386	66.2800014019012	64.1099989414215	IPI:IPI00827872.2; IPI:IPI00028120.5	Gene_Symbol=EPB42 Isoform Short of Erythrocyte membrane protein band 4.2; Gene_Symbol=EPB42 Isoform Long of Erythrocyte membrane protein band 4.2			2	99.0000009536743	KLHLTLSANLEK		missed K-L@1	0.00224095000885427	1365.80017089844	456.274	1365.79797363281	456.273284912109	3	18	1.1.1.2469.4	1	22.8778	1517.867	22.9113
4	94.03	94.03	69.1799998283386	66.2800014019012	64.1099989414215	IPI:IPI00827872.2; IPI:IPI00028120.5	Gene_Symbol=EPB42 Isoform Short of Erythrocyte membrane protein band 4.2; Gene_Symbol=EPB42 Isoform Long of Erythrocyte membrane protein band 4.2			2	99.0000009536743	KWWSAVVEER		missed K-W@1	-0.00268403999507427	1288.65393066406	645.3342	1288.65637207031	645.335510253906	2	15	1.1.1.2543.17	1	26.165	1348.08	26.1316
4	94.03	94.03	69.1799998283386	66.2800014019012	64.1099989414215	IPI:IPI00827872.2; IPI:IPI00028120.5	Gene_Symbol=EPB42 Isoform Short of Erythrocyte membrane protein band 4.2; Gene_Symbol=EPB42 Isoform Long of Erythrocyte membrane protein band 4.2			2	99.0000009536743	LHLTLSANLEK			0.0013470200356096	1237.70446777344	619.8595	1237.70300292969	619.858764648438	2	18	1.1.1.2523.12	1	25.2596	1513.905	25.2799
4	94.03	94.03	69.1799998283386	66.2800014019012	64.1099989414215	IPI:IPI00827872.2; IPI:IPI00028120.5	Gene_Symbol=EPB42 Isoform Short of Erythrocyte membrane protein band 4.2; Gene_Symbol=EPB42 Isoform Long of Erythrocyte membrane protein band 4.2			2	99.0000009536743	LLIDEYYNEEGLQNGEGQR	Deamidated(N)@14		-0.00706188008189201	2240.01635742188	747.6794	2240.0234375	747.681701660156	3	25	1.1.1.2727.13	1	34.2126	7516.054	34.1874
4	94.03	94.03	69.1799998283386	66.2800014019012	64.1099989414215	IPI:IPI00827872.2; IPI:IPI00028120.5	Gene_Symbol=EPB42 Isoform Short of Erythrocyte membrane protein band 4.2; Gene_Symbol=EPB42 Isoform Long of Erythrocyte membrane protein band 4.2			2	99.0000009536743	LTAMATHSESNL		cleaved L-S@C-term	0.000742160016670823	1273.59802246094	637.8063	1273.59729003906	637.805908203125	2	15	1.1.1.2431.17	1	21.2047	387.3112	21.2167
4	94.03	94.03	69.1799998283386	66.2800014019012	64.1099989414215	IPI:IPI00827872.2; IPI:IPI00028120.5	Gene_Symbol=EPB42 Isoform Short of Erythrocyte membrane protein band 4.2; Gene_Symbol=EPB42 Isoform Long of Erythrocyte membrane protein band 4.2			2	99.0000009536743	LTAMATHSESNLS		cleaved S-C@C-term	0.00207276991568506	1360.63122558594	681.3229	1360.62927246094	681.321899414063	2	14	1.1.1.2396.21	1	19.6769	269.644	19.6821
4	94.03	94.03	69.1799998283386	66.2800014019012	64.1099989414215	IPI:IPI00827872.2; IPI:IPI00028120.5	Gene_Symbol=EPB42 Isoform Short of Erythrocyte membrane protein band 4.2; Gene_Symbol=EPB42 Isoform Long of Erythrocyte membrane protein band 4.2			2	99.0000009536743	MTRPALPQGYDGWQILHPSAPNGGGVLGSCDLVPVR	Deamidated(N)@22; Methylthio(C)@30	cleaved W-M@N-term	0.00663655018433928	3804.86059570313	952.2224	3804.85375976563	952.220764160156	4	19	1.1.1.3087.15	1	50.0623	558.1545	50.1226
4	94.03	94.03	69.1799998283386	66.2800014019012	64.1099989414215	IPI:IPI00827872.2; IPI:IPI00028120.5	Gene_Symbol=EPB42 Isoform Short of Erythrocyte membrane protein band 4.2; Gene_Symbol=EPB42 Isoform Long of Erythrocyte membrane protein band 4.2			2	99.0000009536743	NPPENTFLR			0.00093495100736618	1086.54663085938	544.2806	1086.54577636719	544.280151367188	2	14	1.1.1.2470.11	1	22.9347	10018.01	22.9566
4	94.03	94.03	69.1799998283386	66.2800014019012	64.1099989414215	IPI:IPI00827872.2; IPI:IPI00028120.5	Gene_Symbol=EPB42 Isoform Short of Erythrocyte membrane protein band 4.2; Gene_Symbol=EPB42 Isoform Long of Erythrocyte membrane protein band 4.2			2	99.0000009536743	PALPQGYDGWQILHPSAPNGGGVLGSCDLVPVR	Deamidated(N)@19; Methylthio(C)@27	cleaved R-P@N-term	0.00111722003202885	3416.66625976563	1139.896	3416.66455078125	1139.8955078125	3	19	1.1.1.3179.11	1	54.2034	413.3948	54.1185
4	94.03	94.03	69.1799998283386	66.2800014019012	64.1099989414215	IPI:IPI00827872.2; IPI:IPI00028120.5	Gene_Symbol=EPB42 Isoform Short of Erythrocyte membrane protein band 4.2; Gene_Symbol=EPB42 Isoform Long of Erythrocyte membrane protein band 4.2			2	99.0000009536743	QILHPSAPNGGGVLGSCDLVPVR	Deamidated(N)@9; Methylthio(C)@17	cleaved W-Q@N-term	0.000440237985458225	2332.16748046875	778.3964	2332.16674804688	778.396179199219	3	17	1.1.1.2877.13	1	40.7919	549.8839	40.8105
4	94.03	94.03	69.1799998283386	66.2800014019012	64.1099989414215	IPI:IPI00827872.2; IPI:IPI00028120.5	Gene_Symbol=EPB42 Isoform Short of Erythrocyte membrane protein band 4.2; Gene_Symbol=EPB42 Isoform Long of Erythrocyte membrane protein band 4.2			2	99.0000009536743	QLLLGQFTL		cleaved L-L@C-term	0.00326318992301822	1031.60485839844	516.8097	1031.6015625	516.808044433594	2	12	1.1.1.3207.5	1	55.4212	203.8291	55.5406
4	94.03	94.03	69.1799998283386	66.2800014019012	64.1099989414215	IPI:IPI00827872.2; IPI:IPI00028120.5	Gene_Symbol=EPB42 Isoform Short of Erythrocyte membrane protein band 4.2; Gene_Symbol=EPB42 Isoform Long of Erythrocyte membrane protein band 4.2			2	99.0000009536743	QLLLGQFTLL		cleaved L-F@C-term	0.00767809990793467	1144.69323730469	573.3539	1144.685546875	573.35009765625	2	14	1.1.1.3372.2	1	62.8908	95.7072	62.8675
4	94.03	94.03	69.1799998283386	66.2800014019012	64.1099989414215	IPI:IPI00827872.2; IPI:IPI00028120.5	Gene_Symbol=EPB42 Isoform Short of Erythrocyte membrane protein band 4.2; Gene_Symbol=EPB42 Isoform Long of Erythrocyte membrane protein band 4.2			2	99.0000009536743	SCDFQAAR	Methylthio(C)@2		-0.000836062012240291	942.368103027344	472.1913	942.368774414063	472.191650390625	2	12	1.1.1.2452.7	1	22.1197	1428.987	22.1923
4	94.03	94.03	69.1799998283386	66.2800014019012	64.1099989414215	IPI:IPI00827872.2; IPI:IPI00028120.5	Gene_Symbol=EPB42 Isoform Short of Erythrocyte membrane protein band 4.2; Gene_Symbol=EPB42 Isoform Long of Erythrocyte membrane protein band 4.2			2	99.0000009536743	SVTVVAPELSA			0.000118415999168064	1071.58129882813	536.7979	1071.58117675781	536.7978515625	2	15	1.1.1.2615.11	1	29.3227	6357.778	29.4344
4	94.03	94.03	69.1799998283386	66.2800014019012	64.1099989414215	IPI:IPI00827872.2; IPI:IPI00028120.5	Gene_Symbol=EPB42 Isoform Short of Erythrocyte membrane protein band 4.2; Gene_Symbol=EPB42 Isoform Long of Erythrocyte membrane protein band 4.2			2	99.0000009536743	TLLFNPWNREDAVF		cleaved F-T@N-term; cleaved F-L@C-term; missed R-E@9	-0.00422301981598139	1720.85302734375	861.4338	1720.85729980469	861.435913085938	2	13	1.1.1.3141.10	1	52.5029	88.2839	52.421
4	94.03	94.03	69.1799998283386	66.2800014019012	64.1099989414215	IPI:IPI00827872.2; IPI:IPI00028120.5	Gene_Symbol=EPB42 Isoform Short of Erythrocyte membrane protein band 4.2; Gene_Symbol=EPB42 Isoform Long of Erythrocyte membrane protein band 4.2			2	99.0000009536743	TQATFPISSLGDR			-0.000873518001753837	1391.70361328125	696.8591	1391.70446777344	696.859497070313	2	18	1.1.1.2599.17	1	28.6178	4692.632	28.3671
4	94.03	94.03	69.1799998283386	66.2800014019012	64.1099989414215	IPI:IPI00827872.2; IPI:IPI00028120.5	Gene_Symbol=EPB42 Isoform Short of Erythrocyte membrane protein band 4.2; Gene_Symbol=EPB42 Isoform Long of Erythrocyte membrane protein band 4.2			2	99.0000009536743	TQATFPISSLGDRK		missed R-K@13	0.000448568986030295	1519.7998046875	507.6072	1519.79943847656	507.607086181641	3	18	1.1.1.2507.4	1	24.5423	7574.534	24.6193
4	94.03	94.03	69.1799998283386	66.2800014019012	64.1099989414215	IPI:IPI00827872.2; IPI:IPI00028120.5	Gene_Symbol=EPB42 Isoform Short of Erythrocyte membrane protein band 4.2; Gene_Symbol=EPB42 Isoform Long of Erythrocyte membrane protein band 4.2			2	99.0000009536743	VALTAQTGEQPSK			-0.0040049902163446	1328.68969726563	665.3521	1328.69360351563	665.354064941406	2	14	1.1.1.2365.15	1	18.3148	11334.65	17.9251
4	94.03	94.03	69.1799998283386	66.2800014019012	64.1099989414215	IPI:IPI00827872.2; IPI:IPI00028120.5	Gene_Symbol=EPB42 Isoform Short of Erythrocyte membrane protein band 4.2; Gene_Symbol=EPB42 Isoform Long of Erythrocyte membrane protein band 4.2			2	99.0000009536743	VLPTPQTQATQEGALL		cleaved L-N@C-term	-0.00075918500078842	1665.89306640625	833.9538	1665.89379882813	833.954162597656	2	18	1.1.1.2713.8	1	33.5959	917.9158	33.6661
4	94.03	94.03	69.1799998283386	66.2800014019012	64.1099989414215	IPI:IPI00827872.2; IPI:IPI00028120.5	Gene_Symbol=EPB42 Isoform Short of Erythrocyte membrane protein band 4.2; Gene_Symbol=EPB42 Isoform Long of Erythrocyte membrane protein band 4.2			2	99.0000009536743	VLPTPQTQATQEGALLNK			-0.00137577997520566	1908.0302734375	955.0224	1908.03161621094	955.023071289063	2	27	1.1.1.2524.20	1	25.3178	6158.451	25.3246
4	94.03	94.03	69.1799998283386	66.2800014019012	64.1099989414215	IPI:IPI00827872.2; IPI:IPI00028120.5	Gene_Symbol=EPB42 Isoform Short of Erythrocyte membrane protein band 4.2; Gene_Symbol=EPB42 Isoform Long of Erythrocyte membrane protein band 4.2			2	99.0000009536743	VLPTPQTQATQEGALLNKR		missed K-R@18	-0.00191166996955872	2064.130859375	689.0509	2064.1328125	689.051513671875	3	17	1.1.1.2488.19	1	23.7383	6460.199	23.834
4	94.03	94.03	69.1799998283386	66.2800014019012	64.1099989414215	IPI:IPI00827872.2; IPI:IPI00028120.5	Gene_Symbol=EPB42 Isoform Short of Erythrocyte membrane protein band 4.2; Gene_Symbol=EPB42 Isoform Long of Erythrocyte membrane protein band 4.2			2	99.0000009536743	VVTTFASAQGTGGR			0.000961899990215898	1350.69030761719	676.3524	1350.68920898438	676.351867675781	2	20	1.1.1.2416.9	1	20.5519	5081.121	20.4309
4	94.03	94.03	69.1799998283386	66.2800014019012	64.1099989414215	IPI:IPI00827872.2; IPI:IPI00028120.5	Gene_Symbol=EPB42 Isoform Short of Erythrocyte membrane protein band 4.2; Gene_Symbol=EPB42 Isoform Long of Erythrocyte membrane protein band 4.2			2	99.0000009536743	WWSAVVEER			-0.00396123994141817	1160.55749511719	581.286	1160.56140136719	581.288024902344	2	15	1.1.1.2626.5	1	29.801	3888.192	29.7395
4	94.03	94.03	69.1799998283386	66.2800014019012	64.1099989414215	IPI:IPI00827872.2; IPI:IPI00028120.5	Gene_Symbol=EPB42 Isoform Short of Erythrocyte membrane protein band 4.2; Gene_Symbol=EPB42 Isoform Long of Erythrocyte membrane protein band 4.2			2	99.0000009536743	YPEGSLQEK			0.000141900003654882	1049.50305175781	525.7588	1049.5029296875	525.758728027344	2	9	1.1.1.2360.10	1	18.0867	367.9085	17.9696
4	94.03	94.03	69.1799998283386	66.2800014019012	64.1099989414215	IPI:IPI00827872.2; IPI:IPI00028120.5	Gene_Symbol=EPB42 Isoform Short of Erythrocyte membrane protein band 4.2; Gene_Symbol=EPB42 Isoform Long of Erythrocyte membrane protein band 4.2			1.79588079452515	98.7299978733063	CEDITQNYKYPEGSLQEK	Methylthio(C)@1	missed K-Y@9	-0.00194389000535011	2189.958984375	730.9936	2189.9609375	730.994262695313	3	13	1.1.1.2501.15	1	24.3002	867.6179	24.2719
4	94.03	94.03	69.1799998283386	66.2800014019012	64.1099989414215	IPI:IPI00827872.2; IPI:IPI00028120.5	Gene_Symbol=EPB42 Isoform Short of Erythrocyte membrane protein band 4.2; Gene_Symbol=EPB42 Isoform Long of Erythrocyte membrane protein band 4.2			1.72124660015106	98.5000014305115	AFLPALKK		missed K-K@7	0.000615808996371925	886.564697265625	444.2896	886.564025878906	444.289276123047	2	10	1.1.1.2470.3	1	22.9214	1330.864	22.9566
4	94.03	94.03	69.1799998283386	66.2800014019012	64.1099989414215	IPI:IPI00827872.2; IPI:IPI00028120.5	Gene_Symbol=EPB42 Isoform Short of Erythrocyte membrane protein band 4.2; Gene_Symbol=EPB42 Isoform Long of Erythrocyte membrane protein band 4.2			1.46852135658264	97.3599970340729	WSQPVHVAR			-0.00247848010621965	1078.56457519531	360.5288	1078.56726074219	360.529693603516	3	12	1.1.1.2382.2	1	19.0355	11412.51	18.9409
4	94.03	94.03	69.1799998283386	66.2800014019012	64.1099989414215	IPI:IPI00827872.2; IPI:IPI00028120.5	Gene_Symbol=EPB42 Isoform Short of Erythrocyte membrane protein band 4.2; Gene_Symbol=EPB42 Isoform Long of Erythrocyte membrane protein band 4.2			1.44369733333588	97.2299993038177	SVWPENTMCAK	Methylthio(C)@9		-0.00241714995354414	1310.54321289063	656.2789	1310.54577636719	656.280151367188	2	12	1.1.1.2644.9	1	30.5932	915.1275	30.5187
4	94.03	94.03	69.1799998283386	66.2800014019012	64.1099989414215	IPI:IPI00827872.2; IPI:IPI00028120.5	Gene_Symbol=EPB42 Isoform Short of Erythrocyte membrane protein band 4.2; Gene_Symbol=EPB42 Isoform Long of Erythrocyte membrane protein band 4.2			1.38721609115601	99.0000009536743	QLLLGQF	Gln->pyro-Glu@N-term	cleaved F-T@C-term	-2.60344990010708E-07	800.443298339844	401.2289	800.443237304688	401.228881835938	2	10	1.1.1.3388.2	1	63.4887	117.5352	63.564
4	94.03	94.03	69.1799998283386	66.2800014019012	64.1099989414215	IPI:IPI00827872.2; IPI:IPI00028120.5	Gene_Symbol=EPB42 Isoform Short of Erythrocyte membrane protein band 4.2; Gene_Symbol=EPB42 Isoform Long of Erythrocyte membrane protein band 4.2			1.08092188835144	99.0000009536743	GQPFTIILY		cleaved Y-F@C-term	0.00177930004429072	1050.57690429688	526.2957	1050.57495117188	526.294738769531	2	10	1.1.1.3125.4	1	51.7593	240.853	51.7477
4	94.03	94.03	69.1799998283386	66.2800014019012	64.1099989414215	IPI:IPI00827872.2; IPI:IPI00028120.5	Gene_Symbol=EPB42 Isoform Short of Erythrocyte membrane protein band 4.2; Gene_Symbol=EPB42 Isoform Long of Erythrocyte membrane protein band 4.2			0.756961941719055	86.0300004482269	VLGALLHFLK			1.16572000479209E-05	1109.69616699219	370.906	1109.69604492188	370.905975341797	3	10	1.1.1.2870.2	1	40.4661	927.1921	40.5477
4	94.03	94.03	69.1799998283386	66.2800014019012	64.1099989414215	IPI:IPI00827872.2; IPI:IPI00028120.5	Gene_Symbol=EPB42 Isoform Short of Erythrocyte membrane protein band 4.2; Gene_Symbol=EPB42 Isoform Long of Erythrocyte membrane protein band 4.2			0.593459844589233	98.4399974346161	IITIGLF		cleaved F-F@C-term	0.000930342997889966	775.485290527344	388.7499	775.484375	388.749450683594	2	9	1.1.1.3180.2	1	54.2152	932.7101	54.2522
4	94.03	94.03	69.1799998283386	66.2800014019012	64.1099989414215	IPI:IPI00827872.2; IPI:IPI00028120.5	Gene_Symbol=EPB42 Isoform Short of Erythrocyte membrane protein band 4.2; Gene_Symbol=EPB42 Isoform Long of Erythrocyte membrane protein band 4.2			0.552842020988464	98.7900018692017	SLLLQVSGR		cleaved Y-S@N-term	0.00029917000210844	971.57666015625	486.7956	971.576354980469	486.795471191406	2	14	1.1.1.2544.6	1	26.1906	7416.242	26.2209
4	94.03	94.03	69.1799998283386	66.2800014019012	64.1099989414215	IPI:IPI00827872.2; IPI:IPI00028120.5	Gene_Symbol=EPB42 Isoform Short of Erythrocyte membrane protein band 4.2; Gene_Symbol=EPB42 Isoform Long of Erythrocyte membrane protein band 4.2			0.28066873550415	93.8899993896484	HLTLSANLEK		cleaved L-H@N-term	-0.000399910990381613	1124.61865234375	563.3166	1124.61901855469	563.316772460938	2	10	1.1.1.2434.9	1	21.3251	486.7842	21.3504
4	94.03	94.03	69.1799998283386	66.2800014019012	64.1099989414215	IPI:IPI00827872.2; IPI:IPI00028120.5	Gene_Symbol=EPB42 Isoform Short of Erythrocyte membrane protein band 4.2; Gene_Symbol=EPB42 Isoform Long of Erythrocyte membrane protein band 4.2			0.210419297218323	90.9900009632111	KQLLLGQF		cleaved F-T@C-term; missed K-Q@1	-0.0048529701307416	945.559875488281	473.7872	945.564758300781	473.789642333984	2	11	1.1.1.2692.5	1	32.6628	1087.112	32.6947
4	94.03	94.03	69.1799998283386	66.2800014019012	64.1099989414215	IPI:IPI00827872.2; IPI:IPI00028120.5	Gene_Symbol=EPB42 Isoform Short of Erythrocyte membrane protein band 4.2; Gene_Symbol=EPB42 Isoform Long of Erythrocyte membrane protein band 4.2			0.156144574284554	82.9100012779236	LTAMATHSESNLSCF	Methylthio(C)@14	cleaved F-A@C-term	0.000221016001887619	1656.69482421875	829.3547	1656.69458007813	829.354553222656	2	9	1.1.1.2732.17	1	34.4386	251.4489	34.4067
4	94.03	94.03	69.1799998283386	66.2800014019012	64.1099989414215	IPI:IPI00827872.2; IPI:IPI00028120.5	Gene_Symbol=EPB42 Isoform Short of Erythrocyte membrane protein band 4.2; Gene_Symbol=EPB42 Isoform Long of Erythrocyte membrane protein band 4.2			0.154901966452599	35.8500003814697	GSVPILR			-0.00158375001046807	740.452880859375	371.2337	740.454467773438	371.234527587891	2	6	1.1.1.2448.2	1	21.9353	398.1624	21.9722
4	94.03	94.03	69.1799998283386	66.2800014019012	64.1099989414215	IPI:IPI00827872.2; IPI:IPI00028120.5	Gene_Symbol=EPB42 Isoform Short of Erythrocyte membrane protein band 4.2; Gene_Symbol=EPB42 Isoform Long of Erythrocyte membrane protein band 4.2			0.118045032024384	28.9200007915497	CLGIPAR	Methylthio(C)@1		0.000142285003676079	774.388244628906	388.2014	774.388061523438	388.201293945313	2	9	1.1.1.2500.2	1	24.2367	2717.276	24.2719
4	94.03	94.03	69.1799998283386	66.2800014019012	64.1099989414215	IPI:IPI00827872.2; IPI:IPI00028120.5	Gene_Symbol=EPB42 Isoform Short of Erythrocyte membrane protein band 4.2; Gene_Symbol=EPB42 Isoform Long of Erythrocyte membrane protein band 4.2			0.106238231062889	26.5799999237061	EDAVFLK			0.00479112984612584	820.437866210938	411.2262	820.433044433594	411.223815917969	2	7	1.1.1.2478.2	1	23.2676	534.3424	23.261
4	94.03	94.03	69.1799998283386	66.2800014019012	64.1099989414215	IPI:IPI00827872.2; IPI:IPI00028120.5	Gene_Symbol=EPB42 Isoform Short of Erythrocyte membrane protein band 4.2; Gene_Symbol=EPB42 Isoform Long of Erythrocyte membrane protein band 4.2			0.0550240911543369	61.2399995326996	TIILYFR		cleaved F-T@N-term	0.00133037997875363	924.544677734375	463.2796	924.543273925781	463.278930664063	2	10	1.1.1.2737.5	1	34.6376	973.2825	34.6695
4	94.03	94.03	69.1799998283386	66.2800014019012	64.1099989414215	IPI:IPI00827872.2; IPI:IPI00028120.5	Gene_Symbol=EPB42 Isoform Short of Erythrocyte membrane protein band 4.2; Gene_Symbol=EPB42 Isoform Long of Erythrocyte membrane protein band 4.2			0.0545314140617847	97.8399991989136	GRPVYDGQAW		cleaved W-V@C-term	-0.000412991008488461	1147.54064941406	574.7776	1147.541015625	574.77783203125	2	14	1.1.1.2511.8	1	24.7225	3682.54	24.7061
4	94.03	94.03	69.1799998283386	66.2800014019012	64.1099989414215	IPI:IPI00827872.2; IPI:IPI00028120.5	Gene_Symbol=EPB42 Isoform Short of Erythrocyte membrane protein band 4.2; Gene_Symbol=EPB42 Isoform Long of Erythrocyte membrane protein band 4.2			0.049148540943861	89.5099997520447	EKDNGIRPPSLETASPLY	Deamidated(N)@4	cleaved Y-L@C-term; missed K-D@2	0.0104237999767065	1987.00024414063	663.3407	1986.98986816406	663.337219238281	3	12	1.1.1.2655.7	1	31.0593	551.7118	31.0812
4	94.03	94.03	69.1799998283386	66.2800014019012	64.1099989414215	IPI:IPI00827872.2; IPI:IPI00028120.5	Gene_Symbol=EPB42 Isoform Short of Erythrocyte membrane protein band 4.2; Gene_Symbol=EPB42 Isoform Long of Erythrocyte membrane protein band 4.2			0.0381045266985893	39.3200010061264	IITIGLFF		cleaved F-S@C-term	0.00187091005500406	922.5546875	462.2846	922.552795410156	462.283660888672	2	9	1.1.1.3503.2	1	67.4387	130.862	67.3783
4	94.03	94.03	69.1799998283386	66.2800014019012	64.1099989414215	IPI:IPI00827872.2; IPI:IPI00028120.5	Gene_Symbol=EPB42 Isoform Short of Erythrocyte membrane protein band 4.2; Gene_Symbol=EPB42 Isoform Long of Erythrocyte membrane protein band 4.2			0.00612308504059911	69.2900002002716	EKDNGIRPPSLETASPL	Deamidated(N)@4	cleaved L-Y@C-term; missed K-D@2	-0.00164576002862304	1823.92468261719	608.9822	1823.92651367188	608.982788085938	3	11	1.1.1.2602.10	1	28.7402	1690.747	28.6297
4	94.03	94.03	69.1799998283386	66.2800014019012	64.1099989414215	IPI:IPI00827872.2; IPI:IPI00028120.5	Gene_Symbol=EPB42 Isoform Short of Erythrocyte membrane protein band 4.2; Gene_Symbol=EPB42 Isoform Long of Erythrocyte membrane protein band 4.2			0	97.5300014019012	AFLPALK			-0.000437273003626615	758.468688964844	380.2416	758.469055175781	380.241821289063	2	11	1.1.1.2586.2	1	28.0233	7938.318	28.0603
4	94.03	94.03	69.1799998283386	66.2800014019012	64.1099989414215	IPI:IPI00827872.2; IPI:IPI00028120.5	Gene_Symbol=EPB42 Isoform Short of Erythrocyte membrane protein band 4.2; Gene_Symbol=EPB42 Isoform Long of Erythrocyte membrane protein band 4.2			0	96.7899978160858	AFLPALK			-0.000437273003626615	758.468688964844	380.2416	758.469055175781	380.241821289063	2	10	1.1.1.2590.2	1	28.1991	7938.318	28.0603
4	94.03	94.03	69.1799998283386	66.2800014019012	64.1099989414215	IPI:IPI00827872.2; IPI:IPI00028120.5	Gene_Symbol=EPB42 Isoform Short of Erythrocyte membrane protein band 4.2; Gene_Symbol=EPB42 Isoform Long of Erythrocyte membrane protein band 4.2			0	96.9799995422363	APSSLPLR			-0.000897965976037085	839.485656738281	420.7501	839.486511230469	420.750518798828	2	7	1.1.1.2424.3	1	20.8743	813.0397	20.7351
4	94.03	94.03	69.1799998283386	66.2800014019012	64.1099989414215	IPI:IPI00827872.2; IPI:IPI00028120.5	Gene_Symbol=EPB42 Isoform Short of Erythrocyte membrane protein band 4.2; Gene_Symbol=EPB42 Isoform Long of Erythrocyte membrane protein band 4.2			0	99.0000009536743	AVQLAIGVQAVHY		cleaved Y-N@C-term	0.00288579007610679	1367.75903320313	684.8868	1367.75610351563	684.885314941406	2	18	1.1.1.2698.16	1	32.9486	732.8295	32.8736
4	94.03	94.03	69.1799998283386	66.2800014019012	64.1099989414215	IPI:IPI00827872.2; IPI:IPI00028120.5	Gene_Symbol=EPB42 Isoform Short of Erythrocyte membrane protein band 4.2; Gene_Symbol=EPB42 Isoform Long of Erythrocyte membrane protein band 4.2			0	99.0000009536743	CCEDGTLELTDSNTK	Methylthio(C)@1; Methylthio(C)@2		-0.00156995002180338	1719.64453125	860.8295	1719.64599609375	860.830261230469	2	25	1.1.1.2585.19	1	28.0081	2634.634	28.0603
4	94.03	94.03	69.1799998283386	66.2800014019012	64.1099989414215	IPI:IPI00827872.2; IPI:IPI00028120.5	Gene_Symbol=EPB42 Isoform Short of Erythrocyte membrane protein band 4.2; Gene_Symbol=EPB42 Isoform Long of Erythrocyte membrane protein band 4.2			0	98.0400025844574	CEDITQNYK	Methylthio(C)@1		-0.00109816994518042	1158.46752929688	580.241	1158.46850585938	580.241577148438	2	12	1.1.1.2421.10	1	20.7548	4180.73	20.822
4	94.03	94.03	69.1799998283386	66.2800014019012	64.1099989414215	IPI:IPI00827872.2; IPI:IPI00028120.5	Gene_Symbol=EPB42 Isoform Short of Erythrocyte membrane protein band 4.2; Gene_Symbol=EPB42 Isoform Long of Erythrocyte membrane protein band 4.2			0	99.0000009536743	DAQSWTISVTTPADAVIGHY		cleaved Y-S@C-term	-0.000412680004956201	2131.02197265625	711.3479	2131.02221679688	711.348022460938	3	15	1.1.1.3027.14	1	47.3915	446.2969	47.4528
4	94.03	94.03	69.1799998283386	66.2800014019012	64.1099989414215	IPI:IPI00827872.2; IPI:IPI00028120.5	Gene_Symbol=EPB42 Isoform Short of Erythrocyte membrane protein band 4.2; Gene_Symbol=EPB42 Isoform Long of Erythrocyte membrane protein band 4.2			0	99.0000009536743	DFGQFEGDVIDL		cleaved W-D@N-term; cleaved L-S@C-term	-0.00377772003412247	1353.60510253906	677.8098	1353.60888671875	677.811706542969	2	12	1.1.1.3165.5	1	53.5589	282.5874	53.668
4	94.03	94.03	69.1799998283386	66.2800014019012	64.1099989414215	IPI:IPI00827872.2; IPI:IPI00028120.5	Gene_Symbol=EPB42 Isoform Short of Erythrocyte membrane protein band 4.2; Gene_Symbol=EPB42 Isoform Long of Erythrocyte membrane protein band 4.2			0	99.0000009536743	EGTLGLTPAVSDLF		cleaved F-A@C-term	-0.00192572001833469	1418.72741699219	710.371	1418.72937011719	710.371948242188	2	12	1.1.1.3185.13	1	54.4524	1262.139	54.6018
4	94.03	94.03	69.1799998283386	66.2800014019012	64.1099989414215	IPI:IPI00827872.2; IPI:IPI00028120.5	Gene_Symbol=EPB42 Isoform Short of Erythrocyte membrane protein band 4.2; Gene_Symbol=EPB42 Isoform Long of Erythrocyte membrane protein band 4.2			0	99.0000009536743	EGTLGLTPAVSDLF	Delta:H(2)C(2)@N-term	cleaved F-A@C-term	-0.00142612005583942	1444.74353027344	723.379	1444.74499511719	723.379760742188	2	16	1.1.1.3285.4	1	58.9562	173.0004	59.0266
4	94.03	94.03	69.1799998283386	66.2800014019012	64.1099989414215	IPI:IPI00827872.2; IPI:IPI00028120.5	Gene_Symbol=EPB42 Isoform Short of Erythrocyte membrane protein band 4.2; Gene_Symbol=EPB42 Isoform Long of Erythrocyte membrane protein band 4.2			0	99.0000009536743	EGTLGLTPAVSDLF		cleaved F-A@C-term	-0.00192572001833469	1418.72741699219	710.371	1418.72937011719	710.371948242188	2	12	1.1.1.3193.5	1	54.7941	1262.139	54.6018
4	94.03	94.03	69.1799998283386	66.2800014019012	64.1099989414215	IPI:IPI00827872.2; IPI:IPI00028120.5	Gene_Symbol=EPB42 Isoform Short of Erythrocyte membrane protein band 4.2; Gene_Symbol=EPB42 Isoform Long of Erythrocyte membrane protein band 4.2			0	99.0000009536743	EGTLGLTPAVSDLF	Delta:H(2)C(2)@N-term	cleaved F-A@C-term	-0.00142612005583942	1444.74353027344	723.379	1444.74499511719	723.379760742188	2	13	1.1.1.3289.5	1	59.1441	173.0004	59.0266
4	94.03	94.03	69.1799998283386	66.2800014019012	64.1099989414215	IPI:IPI00827872.2; IPI:IPI00028120.5	Gene_Symbol=EPB42 Isoform Short of Erythrocyte membrane protein band 4.2; Gene_Symbol=EPB42 Isoform Long of Erythrocyte membrane protein band 4.2			0	68.7799990177155	EKDNGIRPPSLETASPL	Deamidated(N)@4	cleaved L-Y@C-term; missed K-D@2	-0.00109646003693342	1823.92541503906	608.9824	1823.92651367188	608.982788085938	3	11	1.1.1.2583.14	1	27.9104	1285.097	27.793
4	94.03	94.03	69.1799998283386	66.2800014019012	64.1099989414215	IPI:IPI00827872.2; IPI:IPI00028120.5	Gene_Symbol=EPB42 Isoform Short of Erythrocyte membrane protein band 4.2; Gene_Symbol=EPB42 Isoform Long of Erythrocyte membrane protein band 4.2			0	68.7799990177155	EKDNGIRPPSLETASPL	Deamidated(N)@4	cleaved L-Y@C-term; missed K-D@2	-0.00256128003820777	1823.923828125	608.9819	1823.92651367188	608.982788085938	3	11	1.1.1.2588.12	1	28.1274	3090.494	28.1476
[truncated: 2,871 more rows]
