# Supplementary material for: Haem-activated promiscuous targeting of artemisinin in Plasmodium falciparum
Source: Nat Commun. 2015 Dec 22;6:10111. doi: 10.1038/ncomms10111 (PMC4703832; doi:10.1038/ncomms10111)
Supplement: Supplementary Data 5 — Protein summary of artemisinin targets (replicate 2). [file ncomms10111-s6.txt]

N	Unused	Total	%Cov	%Cov(50)	%Cov(95)	Accession	Name	Species	Peptides(95%)			Biological Processes	Molecular Function	PANTHER ID
1	222.68	222.68	59.9399983882904	56.4300000667572	55.1500022411346	IPI:IPI00220741.8	Gene_Symbol=SPTA1 Isoform 1 of Spectrin alpha chain, erythrocyte	9606	148
1	0	222.68	59.4399988651276	56.4999997615814	55.2200019359589	IPI:IPI00641363.3	Gene_Symbol=SPTA1 Isoform 2 of Spectrin alpha chain, erythrocyte	9606	148
2	191.93	191.93	58.4500014781952	52.4900019168854	50.1699984073639	IPI:IPI00914949.1	Gene_Symbol=SPTB Spectrin, beta, erythrocytic (Includes spherocytosis, clinical type I) variant (Fragment)	9606	117
2	0	191.93	58.5500001907349	52.5799989700317	50.2600014209747	IPI:IPI00216704.9	Gene_Symbol=SPTB Isoform 2 of Spectrin beta chain, erythrocyte	9606	117
2	0	191.93	63.129997253418	57.2799980640411	54.7500014305115	IPI:IPI00783228.4	Gene_Symbol=SPTB Isoform 1 of Spectrin beta chain, erythrocyte	9606	117
3	189.24	190.56	58.7999999523163	56.7799985408783	55.4199993610382	IPI:IPI00748895.3	Gene_Symbol=ANK1 Isoform Er13 of Ankyrin-1	9606	155
3	0	190.56	62.7600014209747	60.6000006198883	59.1499984264374	IPI:IPI00748074.3	Gene_Symbol=ANK1 Isoform Er15 of Ankyrin-1	9606	155
3	0	190.56	61.2100005149841	59.1099977493286	57.6900005340576	IPI:IPI00747536.3	Gene_Symbol=ANK1 Isoform Er11 of Ankyrin-1	9606	155
3	0	190.56	62.0199978351593	59.8900020122528	58.459997177124	IPI:IPI00654646.3	Gene_Symbol=ANK1 Isoform Er5 of Ankyrin-1	9606	155
3	0	190.56	63.1399989128113	61.4000022411346	59.9200010299683	IPI:IPI00744408.3	Gene_Symbol=ANK1 Isoform Er7 of Ankyrin-1	9606	155
3	0	190.56	62.389999628067	60.6700003147125	59.2100024223328	IPI:IPI00374973.4	Gene_Symbol=ANK1 Isoform Er3 of Ankyrin-1	9606	155
3	0	190.56	61.5599989891052	59.8599970340729	58.4299981594086	IPI:IPI00216697.3	Gene_Symbol=ANK1 Isoform Er1 of Ankyrin-1	9606	155
3	0	187.19	62.9000008106232	60.4099988937378	58.9100003242493	IPI:IPI00744986.3	Gene_Symbol=ANK1 Isoform Er9 of Ankyrin-1	9606	154
4	94.03	94.03	69.1799998283386	66.2800014019012	64.1099989414215	IPI:IPI00827872.2	Gene_Symbol=EPB42 Isoform Short of Erythrocyte membrane protein band 4.2	9606	57
4	0	94.03	66.2999987602234	63.5200023651123	61.4400029182434	IPI:IPI00028120.5	Gene_Symbol=EPB42 Isoform Long of Erythrocyte membrane protein band 4.2	9606	57
5	90.91	90.91	49.2300003767014	49.2300003767014	45.5000013113022	IPI:IPI00791534.2	Gene_Symbol=SLC4A1 Solute carrier family 4, anion exchanger, member 1	9606	74
6	51.16	51.16	83.3299994468689	69.5699989795685	68.120002746582	PF3D7_0608800 |	organism=Plasmodium_falciparum_3D7 | product=ornithine aminotransferase (OAT) | location=Pf3D7_06_v3:362635-363879(+) | length=414 | sequence_SO=chromosome | SO=protein_coding	0608800 |	36
7	49.87	49.87	38.9899998903275	36.4600002765656	33.5700005292892	IPI:IPI00218697.2	Gene_Symbol=EPB41 Isoform 2 of Protein 4.1	9606	31
7	0	47.83	37.3800009489059	34.9500000476837	32.1799993515015	IPI:IPI00003921.2	Gene_Symbol=EPB41 Isoform 1 of Protein 4.1	9606	30
7	0	47.83	50.67999958992	48.1299996376038	44.0499991178513	IPI:IPI00218699.1	Gene_Symbol=EPB41 Isoform 4 of Protein 4.1	9606	30
7	0	47.83	49.4500011205673	47.1100002527237	43.3699995279312	IPI:IPI00218698.2	Gene_Symbol=EPB41 Isoform 3 of Protein 4.1	9606	30
8	46.95	46.95	67.4700021743774	65.6000018119812	63.9999985694885	IPI:IPI00021439.1	Gene_Symbol=ACTB Actin, cytoplasmic 1	9606	38
8	0	44.86	62.9299998283386	61.0700011253357	59.469997882843	IPI:IPI00021440.1	Gene_Symbol=ACTG1 Actin, cytoplasmic 2	9606	34
9	36.07	36.07	58.6899995803833	50.5599975585938	50.5599975585938	PF3D7_1357100 |	organism=Plasmodium_falciparum_3D7 | product=elongation factor 1-alpha | location=Pf3D7_13_v3:2268901-2270232(+) | length=443 | sequence_SO=chromosome | SO=protein_coding	1357100 |	23
9	0	36.07	58.6899995803833	50.5599975585938	50.5599975585938	PF3D7_1357000 |	organism=Plasmodium_falciparum_3D7 | product=elongation factor 1-alpha | location=Pf3D7_13_v3:2265817-2267148(-) | length=443 | sequence_SO=chromosome | SO=protein_coding	1357000 |	23
10	33.25	33.25	31.0099989175797	28.7299990653992	25.4799991846085	PF3D7_1451100 |	organism=Plasmodium_falciparum_3D7 | product=elongation factor 2 | location=Pf3D7_14_v3:2090902-2093400(+) | length=832 | sequence_SO=chromosome | SO=protein_coding	1451100 |	19
11	32.76	32.76	31.7600011825562	30.579999089241	29.3900012969971	PF3D7_0818900 |	organism=Plasmodium_falciparum_3D7 | product=heat shock protein 70 (HSP70) | location=Pf3D7_08_v3:860384-862417(+) | length=677 | sequence_SO=chromosome | SO=protein_coding	0818900 |	17
12	31.17	31.17	48.989999294281	48.989999294281	45.4800009727478	PF3D7_1468700 |	organism=Plasmodium_falciparum_3D7 | product=eukaryotic initiation factor 4A (eIF4A) | location=Pf3D7_14_v3:2825370-2826918(+) | length=398 | sequence_SO=chromosome | SO=protein_coding	1468700 |	21
13	29.43	29.43	23.7499997019768	15.5699998140335	14.3800005316734	PF3D7_0523000 |	organism=Plasmodium_falciparum_3D7 | product=multidrug resistance protein (MDR1) | location=Pf3D7_05_v3:957890-962149(+) | length=1419 | sequence_SO=chromosome | SO=protein_coding	0523000 |	18
14	27.1	27.1	39.750000834465	38.3500009775162	34.0099990367889	IPI:IPI00220327.4	Gene_Symbol=KRT1 Keratin, type II cytoskeletal 1	9606	18
15	26.86	26.86	95.2400028705597	89.8000001907349	87.7600014209747	IPI:IPI00654755.3	Gene_Symbol=HBB Hemoglobin subunit beta	9606	24
16	26.51	26.51	38.7499988079071	38.7499988079071	36.0100001096725	PF3D7_0626800 |	organism=Plasmodium_falciparum_3D7 | product=pyruvate kinase (PyrK) | location=Pf3D7_06_v3:1078995-1081320(+) | length=511 | sequence_SO=chromosome | SO=protein_coding	0626800 |	14
17	26.23	26.23	45.8000004291534	45.8000004291534	42.2800004482269	PF3D7_1444800 |	organism=Plasmodium_falciparum_3D7 | product=fructose-bisphosphate aldolase (FBPA) | location=Pf3D7_14_v3:1844041-1845617(-) | length=369 | sequence_SO=chromosome | SO=protein_coding	1444800 |	15
18	23.61	23.61	31.4000010490417	20.7699999213219	17.509999871254	PF3D7_0619400 |	organism=Plasmodium_falciparum_3D7 | product=cell division cycle protein 48 homologue, putative | location=Pf3D7_06_v3:815622-818247(-) | length=828 | sequence_SO=chromosome | SO=protein_coding	0619400 |	12
19	22.89	22.89	26.7199993133545	24.66000020504	21.8999996781349	IPI:IPI00019904.2	Gene_Symbol=ADD2;LOC440354 Isoform 1 of Beta-adducin	9606	13
19	0	20.86	30.2599996328354	27.649998664856	24.1699993610382	IPI:IPI00924848.1	Gene_Symbol=ADD2;LOC440354 beta-adducin isoform f	9606	12
19	0	20.86	29.6400010585785	27.0900011062622	23.6800000071526	IPI:IPI00654787.4	Gene_Symbol=ADD2;LOC440354 Isoform 4 of Beta-adducin	9606	12
19	0	20.86	27.0599991083145	24.7299998998642	21.6199994087219	IPI:IPI00220241.3	Gene_Symbol=ADD2;LOC440354 Isoform 3 of Beta-adducin	9606	12
19	0	20.86	31.1300009489059	28.439998626709	24.8699992895126	IPI:IPI00220240.6	Gene_Symbol=ADD2;LOC440354 Isoform 2 of Beta-adducin	9606	12
20	22.03	22.03	46.8800008296967	44.5100009441376	39.7599995136261	PF3D7_1462800 |	organism=Plasmodium_falciparum_3D7 | product=glyceraldehyde-3-phosphate dehydrogenase (GAPDH) | location=Pf3D7_14_v3:2559098-2560347(+) | length=337 | sequence_SO=chromosome | SO=protein_coding	1462800 |	12
21	19.84	19.84	51.1300027370453	51.1300027370453	47.5100010633469	PF3D7_1465900 |	organism=Plasmodium_falciparum_3D7 | product=40S ribosomal protein S3 | location=Pf3D7_14_v3:2684141-2685534(+) | length=221 | sequence_SO=chromosome | SO=protein_coding	1465900 |	10
22	19.68	19.68	13.9300003647804	9.50699970126152	8.78100022673607	PF3D7_0929400 |	organism=Plasmodium_falciparum_3D7 | product=high molecular weight rhoptry protein 2 (RhopH2) | location=Pf3D7_09_v3:1175203-1180762(+) | length=1378 | sequence_SO=chromosome | SO=protein_coding	0929400 |	10
23	19.32	19.32	24.5900005102158	22.9699999094009	22.9699999094009	IPI:IPI00220194.6	Gene_Symbol=SLC2A1 Solute carrier family 2, facilitated glucose transporter member 1	9606	15
23	0	17.27	25.8100003004074	23.9600002765656	23.9600002765656	IPI:IPI00909237.1	Gene_Symbol=SLC2A1 cDNA FLJ55703, highly similar to Solute carrier family 2, facilitated glucose transporter member 1	9606	13
24	18.02	18.02	41.7699992656708	41.7699992656708	41.7699992656708	PF3D7_1324900 |	organism=Plasmodium_falciparum_3D7 | product=L-lactate dehydrogenase (LDH) | location=Pf3D7_13_v3:1041157-1042107(+) | length=316 | sequence_SO=chromosome | SO=protein_coding	1324900 |	10
25	17.66	17.66	15.5100002884865	11.8500001728535	9.6610002219677	PF3D7_0915400 |	organism=Plasmodium_falciparum_3D7 | product=6-phosphofructokinase (PFK9) | location=Pf3D7_09_v3:650585-654841(-) | length=1418 | sequence_SO=chromosome | SO=protein_coding	0915400 |	10
26	17.64	17.66	37.270000576973	32.9199999570847	29.8099994659424	PF3D7_0827900 |	organism=Plasmodium_falciparum_3D7 | product=protein disulfide isomerase (PDI8) | location=Pf3D7_08_v3:1206788-1208394(-) | length=483 | sequence_SO=chromosome | SO=protein_coding	0827900 |	11
27	17.2	17.2	21.6100007295609	14.360000193119	14.360000193119	PF3D7_0708400 |	organism=Plasmodium_falciparum_3D7 | product=heat shock protein 90 (HSP90) | location=Pf3D7_07_v3:381592-384614(+) | length=745 | sequence_SO=chromosome | SO=protein_coding	0708400 |	9
28	16.82	16.82	40.8699989318848	37.5	37.5	PF3D7_1352500 |	organism=Plasmodium_falciparum_3D7 | product=thioredoxin-related protein, putative | location=Pf3D7_13_v3:2093365-2094337(-) | length=208 | sequence_SO=chromosome | SO=protein_coding	1352500 |	16
29	16.45	26.88	58.5099995136261	53.7199974060059	48.1400012969971	PF3D7_1246200 |	organism=Plasmodium_falciparum_3D7 | product=actin I (ACT1) | location=Pf3D7_12_v3:1920784-1921914(+) | length=376 | sequence_SO=chromosome | SO=protein_coding	1246200 |	19
30	16	16	78.8699984550476	78.8699984550476	71.1300015449524	IPI:IPI00410714.5	Gene_Symbol=HBA2;HBA1 Hemoglobin subunit alpha	9606	11
31	16	16	51.1300027370453	35.3399991989136	35.3399991989136	PF3D7_1343000 |	organism=Plasmodium_falciparum_3D7 | product=phosphoethanolamine N-methyltransferase (PMT) | location=Pf3D7_13_v3:1696894-1698113(+) | length=266 | sequence_SO=chromosome | SO=protein_coding	1343000 |	8
32	15.67	15.67	21.5599998831749	16.2100002169609	16.2100002169609	PF3D7_0202000 |	organism=Plasmodium_falciparum_3D7 | product=knob-associated histidine-rich protein (KAHRP) | location=Pf3D7_02_v3:103385-105796(-) | length=654 | sequence_SO=chromosome | SO=protein_coding	0202000 |	13
33	15.28	15.28	59.7400009632111	59.7400009632111	49.779999256134	PF3D7_1012400 |	organism=Plasmodium_falciparum_3D7 | product=hypoxanthine-guanine phosphoribosyltransferase (HGPRT) | location=Pf3D7_10_v3:475327-476563(-) | length=231 | sequence_SO=chromosome | SO=protein_coding	1012400 |	10
34	14.75	16.19	27.5299996137619	20.5699995160103	20.5699995160103	IPI:IPI00964151.1	Gene_Symbol=ADD1 Uncharacterized protein	9606	13
34	0	16.19	26.2800008058548	19.6400001645088	19.6400001645088	IPI:IPI00376220.1	Gene_Symbol=ADD1 alpha-adducin isoform d	9606	13
34	0	16.19	22.6600006222725	16.9300004839897	16.9300004839897	IPI:IPI00220158.1	Gene_Symbol=ADD1 Isoform 3 of Alpha-adducin	9606	13
34	0	16.19	23.6100003123283	17.6400005817413	17.6400005817413	IPI:IPI00019901.1	Gene_Symbol=ADD1 Isoform 1 of Alpha-adducin	9606	13
34	0	14.14	24.4699999690056	17.8200006484985	17.8200006484985	IPI:IPI00253279.2	Gene_Symbol=ADD1 Uncharacterized protein	9606	12
35	14.21	14.21	17.569999396801	13.6700004339218	13.6700004339218	PF3D7_1456800 |	organism=Plasmodium_falciparum_3D7 | product=V-type H(+)-translocating pyrophosphatase, putative (VP1) | location=Pf3D7_14_v3:2329933-2332086(-) | length=717 | sequence_SO=chromosome | SO=protein_coding	1456800 |	8
36	13.88	13.88	32.710000872612	24.3000000715256	21.5000003576279	PF3D7_1129000 |	organism=Plasmodium_falciparum_3D7 | product=spermidine synthase (SpdSyn) | location=Pf3D7_11_v3:1121930-1123377(+) | length=321 | sequence_SO=chromosome | SO=protein_coding	1129000 |	7
37	13.27	13.27	29.5199990272522	29.5199990272522	26.1900007724762	PF3D7_1237700 |	organism=Plasmodium_falciparum_3D7 | product=conserved Plasmodium membrane protein, unknown function | location=Pf3D7_12_v3:1572371-1573557(+) | length=210 | sequence_SO=chromosome | SO=protein_coding	1237700 |	9
38	12.76	12.76	25.2099990844727	19.9200004339218	13.5600000619888	IPI:IPI00384444.6	Gene_Symbol=KRT14 Keratin, type I cytoskeletal 14	9606	7
39	12.67	12.67	34.0799987316132	27.360001206398	20.6499993801117	PF3D7_0922200 |	organism=Plasmodium_falciparum_3D7 | product=S-adenosylmethionine synthetase (SAMS) | location=Pf3D7_09_v3:903362-904570(+) | length=402 | sequence_SO=chromosome | SO=protein_coding	0922200 |	6
40	12.54	12.54	14.2499998211861	7.98000022768974	7.41000026464462	PF3D7_0106300 |	organism=Plasmodium_falciparum_3D7 | product=calcium-transporting ATPase (ATP6) | location=Pf3D7_01_v3:265208-269173(-) | length=1228 | sequence_SO=chromosome | SO=protein_coding	0106300 |	7
41	12.52	12.52	50	42.3500001430511	42.3500001430511	PF3D7_0422400 |	organism=Plasmodium_falciparum_3D7 | product=40S ribosomal protein S19 (RPS19) | location=Pf3D7_04_v3:1026648-1027399(+) | length=170 | sequence_SO=chromosome | SO=protein_coding	0422400 |	7
42	12.44	12.44	35.4999989271164	29.7699987888336	29.7699987888336	PF3D7_0322900 |	organism=Plasmodium_falciparum_3D7 | product=40S ribosomal protein S3A, putative | location=Pf3D7_03_v3:965553-966502(-) | length=262 | sequence_SO=chromosome | SO=protein_coding	0322900 |	7
43	12.43	12.43	15.3500005602837	12.0600000023842	10.7199996709824	PF3D7_1222300 |	organism=Plasmodium_falciparum_3D7 | product=endoplasmin, putative (GRP94) | location=Pf3D7_12_v3:883567-886032(-) | length=821 | sequence_SO=chromosome | SO=protein_coding	1222300 |	6
44	12.3	12.3	38.9699995517731	38.9699995517731	33.4600001573563	PF3D7_1447000 |	organism=Plasmodium_falciparum_3D7 | product=40S ribosomal protein S5 | location=Pf3D7_14_v3:1929931-1931379(+) | length=272 | sequence_SO=chromosome | SO=protein_coding	1447000 |	7
45	12.07	12.07	31.1500012874603	30.5999994277954	30.5999994277954	IPI:IPI00909207.1	Gene_Symbol=PRDX2 cDNA FLJ60461, highly similar to Peroxiredoxin-2	9606	7
45	0	12.07	28.7900000810623	28.2799988985062	28.2799988985062	IPI:IPI00027350.3	Gene_Symbol=PRDX2 Peroxiredoxin-2	9606	7
46	12.01	15.78	24.0299999713898	17.8299993276596	15.1899993419647	IPI:IPI00021304.1	Gene_Symbol=KRT2 Keratin, type II cytoskeletal 2 epidermal	9606	8
47	12	12	15.6200006604195	9.13499966263771	7.88000002503395	PF3D7_0500800 |	organism=Plasmodium_falciparum_3D7 | product=mature parasite-infected erythrocyte surface antigen,erythrocyte membrane protein 2 (MESA) | location=Pf3D7_05_v3:43327-47761(-) | length=1434 | sequence_SO=chromosome | SO=protein_coding	0500800 |	6
48	11.39	11.39	13.7700006365776	7.43699967861176	7.43699967861176	PF3D7_1211900 |	organism=Plasmodium_falciparum_3D7 | product=non-SERCA-type Ca2+ -transporting P-ATPase (ATP4) | location=Pf3D7_12_v3:529005-532799(-) | length=1264 | sequence_SO=chromosome | SO=protein_coding	1211900 |	7
49	11.16	11.16	34.1199994087219	31.7600011825562	29.7100007534027	PF3D7_1459400 |	organism=Plasmodium_falciparum_3D7 | product=conserved Plasmodium protein, unknown function | location=Pf3D7_14_v3:2433361-2434383(-) | length=340 | sequence_SO=chromosome | SO=protein_coding	1459400 |	7
50	10.44	10.44	28.5400003194809	24.6299996972084	21.2200000882149	IPI:IPI00940910.2	Gene_Symbol=RHAG Uncharacterized protein	9606	7
50	0	10.44	28.6100000143051	24.6900007128716	21.2699994444847	IPI:IPI00024094.4	Gene_Symbol=RHAG Ammonium transporter Rh type A	9606	7
50	0	8.37	25.4599988460541	21.2599992752075	17.5899997353554	IPI:IPI01013605.2	Gene_Symbol=RHAG Uncharacterized protein	9606	6
51	10.21	10.21	5.91400004923344	3.38600017130375	2.61899996548891	PF3D7_1252100 |	organism=Plasmodium_falciparum_3D7 | product=rhoptry neck protein 3 (RON3) | location=Pf3D7_12_v3:2114628-2122487(-) | length=2215 | sequence_SO=chromosome | SO=protein_coding	1252100 |	5
52	10.03	10.03	39.3099993467331	33.2100003957748	33.2100003957748	PF3D7_0818200 |	organism=Plasmodium_falciparum_3D7 | product=14-3-3 protein (14-3-3I) | location=Pf3D7_08_v3:830006-831454(+) | length=262 | sequence_SO=chromosome | SO=protein_coding	0818200 |	7
53	10.03	10.03	20.0900003314018	15.2300000190735	15.2300000190735	PF3D7_0903700 |	organism=Plasmodium_falciparum_3D7 | product=alpha tubulin 1 | location=Pf3D7_09_v3:175542-177442(+) | length=453 | sequence_SO=chromosome | SO=protein_coding	0903700 |	5
54	10	10	18.8800007104874	15.0600001215935	15.0600001215935	PF3D7_1008700 |	organism=Plasmodium_falciparum_3D7 | product=tubulin beta chain | location=Pf3D7_10_v3:360625-362480(-) | length=445 | sequence_SO=chromosome | SO=protein_coding	1008700 |	5
55	10	10	15.3300002217293	15.3300002217293	15.3300002217293	PF3D7_0507100 |	organism=Plasmodium_falciparum_3D7 | product=60S ribosomal protein L4 (RPL4) | location=Pf3D7_05_v3:294668-295903(-) | length=411 | sequence_SO=chromosome | SO=protein_coding	0507100 |	5
56	9.9	9.9	38.3599996566772	33.1900000572205	32.7600002288818	IPI:IPI00642042.3	Gene_Symbol=TPM3 Putative uncharacterized protein DKFZp686J1372	9606	6
56	0	9.9	35.8900010585785	31.0499995946884	30.6499987840652	IPI:IPI00479185.1	Gene_Symbol=TPM3 tropomyosin alpha-3 chain isoform 4	9606	6
56	0	9.9	35.8900010585785	31.0499995946884	30.6499987840652	IPI:IPI00218319.3	Gene_Symbol=TPM3 Isoform 2 of Tropomyosin alpha-3 chain	9606	6
56	0	7.77	31.1699986457825	26.3200014829636	25.9099990129471	IPI:IPI00477649.1	Gene_Symbol=TPM3 tropomyosin alpha-3 chain isoform 5	9606	5
56	0	7.77	31.0499995946884	26.2100011110306	25.8100003004074	IPI:IPI00382894.2	Gene_Symbol=TPM3 Uncharacterized protein	9606	5
56	0	7.77	31.1699986457825	26.3200014829636	25.9099990129471	IPI:IPI00218320.4	Gene_Symbol=TPM3 Isoform 3 of Tropomyosin alpha-3 chain	9606	5
57	9.89	9.89	19.4199994206429	14.4099995493889	12.5300005078316	PF3D7_0520900 |	organism=Plasmodium_falciparum_3D7 | product=S-adenosyl-L-homocysteine hydrolase (SAHH) | location=Pf3D7_05_v3:857038-858477(+) | length=479 | sequence_SO=chromosome | SO=protein_coding	0520900 |	5
58	9.59	9.59	17.9800003767014	15.6000003218651	11.9300000369549	PF3D7_0812400 |	organism=Plasmodium_falciparum_3D7 | product=karyopherin alpha (KARalpha) | location=Pf3D7_08_v3:621805-623442(-) | length=545 | sequence_SO=chromosome | SO=protein_coding	0812400 |	5
59	9.18	10.17	18.8400000333786	13.5299995541573	10.6200002133846	IPI:IPI00009865.4	Gene_Symbol=KRT10 Keratin, type I cytoskeletal 10	9606	9
60	8.84	8.84	14.3999993801117	7.88599997758865	5.60000017285347	PF3D7_1224300 |	organism=Plasmodium_falciparum_3D7 | product=polyadenylate-binding protein, putative (PABP) | location=Pf3D7_12_v3:988628-991255(+) | length=875 | sequence_SO=chromosome | SO=protein_coding	1224300 |	4
61	8.83	8.83	23.3899995684624	16.0600006580353	16.0600006580353	IPI:IPI00853348.2	Gene_Symbol=MPP1 55 kDa erythrocyte membrane protein isoform 4	9606	5
61	0	8.83	22.7200001478195	15.5900001525879	15.5900001525879	IPI:IPI00640916.2	Gene_Symbol=MPP1 55 kDa erythrocyte membrane protein isoform 2	9606	5
61	0	8.83	21.8899995088577	15.0199994444847	15.0199994444847	IPI:IPI00215610.2	Gene_Symbol=MPP1 55 kDa erythrocyte membrane protein	9606	5
61	0	8.83	21.2999999523163	15.7000005245209	15.7000005245209	IPI:IPI00853558.1	Gene_Symbol=MPP1 55 kDa erythrocyte membrane protein isoform 3	9606	5
62	8.77	8.77	10.3100001811981	6.60500004887581	5.56199997663498	PF3D7_1349200 |	organism=Plasmodium_falciparum_3D7 | product=glutamate--tRNA ligase, putative | location=Pf3D7_13_v3:1971890-1974481(-) | length=863 | sequence_SO=chromosome | SO=protein_coding	1349200 |	4
63	8.7	8.7	27.9799997806549	24.8699992895126	19.6899995207787	PF3D7_1027800 |	organism=Plasmodium_falciparum_3D7 | product=60S ribosomal protein L3 (RPL3) | location=Pf3D7_10_v3:1153271-1154431(-) | length=386 | sequence_SO=chromosome | SO=protein_coding	1027800 |	6
64	8.49	8.49	23.989999294281	18.6100006103516	14.8000001907349	PF3D7_1015900 |	organism=Plasmodium_falciparum_3D7 | product=enolase (ENO) | location=Pf3D7_10_v3:637138-639011(+) | length=446 | sequence_SO=chromosome | SO=protein_coding	1015900 |	4
65	8.13	8.13	19.6299999952316	17.2399997711182	13.7899994850159	PF3D7_1438100 |	organism=Plasmodium_falciparum_3D7 | product=secretory complex protein 62 (SEC62) | location=Pf3D7_14_v3:1541359-1542872(-) | length=377 | sequence_SO=chromosome | SO=protein_coding	1438100 |	4
66	8.03	8.03	34.6199989318848	24.6199995279312	24.6199995279312	PF3D7_0516900 |	organism=Plasmodium_falciparum_3D7 | product=60S ribosomal protein L2 (RPL2) | location=Pf3D7_05_v3:712762-713772(-) | length=260 | sequence_SO=chromosome | SO=protein_coding	0516900 |	4
67	8.02	8.02	26.7699986696243	26.7699986696243	26.7699986696243	IPI:IPI00909619.2	Gene_Symbol=AQP1 cDNA FLJ51915, highly similar to Aquaporin-1	9606	5
67	0	8.02	25.2799987792969	25.2799987792969	25.2799987792969	IPI:IPI00024689.6	Gene_Symbol=AQP1 Aquaporin-1	9606	5
68	8.01	8.01	11.2199999392033	4.80899997055531	4.80899997055531	PF3D7_0524000 |	organism=Plasmodium_falciparum_3D7 | product=karyopherin beta (KASbeta) | location=Pf3D7_05_v3:998753-1002124(+) | length=1123 | sequence_SO=chromosome | SO=protein_coding	0524000 |	4
69	8	8	13.910000026226	10.3100001811981	10.3100001811981	PF3D7_1311900 |	organism=Plasmodium_falciparum_3D7 | product=vacuolar ATP synthase subunit a (vapA) | location=Pf3D7_13_v3:507900-509735(+) | length=611 | sequence_SO=chromosome | SO=protein_coding	1311900 |	4
70	8	8	16.4299994707108	12.3700000345707	12.3700000345707	PF3D7_0624000 |	organism=Plasmodium_falciparum_3D7 | product=hexokinase (HK) | location=Pf3D7_06_v3:981066-982547(+) | length=493 | sequence_SO=chromosome | SO=protein_coding	0624000 |	4
71	8	8	21.9200000166893	21.9200000166893	21.9200000166893	PF3D7_1460700 |	organism=Plasmodium_falciparum_3D7 | product=60S ribosomal protein L27 (RPL27) | location=Pf3D7_14_v3:2475501-2476473(-) | length=146 | sequence_SO=chromosome | SO=protein_coding	1460700 |	4
72	7.95	7.95	12.950000166893	12.950000166893	12.950000166893	IPI:IPI00465155.3	Gene_Symbol=RHCE Isoform RHI of Blood group Rh(CE) polypeptide	9606	7
72	0	7.95	13.4700000286102	13.4700000286102	13.4700000286102	IPI:IPI00444375.2	Gene_Symbol=RHCE Uncharacterized protein	9606	7
72	0	7.31	10.980000346899	10.980000346899	10.980000346899	IPI:IPI01018811.1	Gene_Symbol=RHCE Uncharacterized protein	9606	5
72	0	7.31	9.11300033330917	9.11300033330917	9.11300033330917	IPI:IPI01017937.1	Gene_Symbol=RHCE Rhesus blood group D antigen	9606	5
72	0	7.31	10.980000346899	10.980000346899	10.980000346899	IPI:IPI00930293.1	Gene_Symbol=RHCE Isoform 8a of Blood group Rh(CE) polypeptide	9606	5
73	7.89	7.89	9.06400009989738	6.09200000762939	6.09200000762939	PF3D7_0525100 |	organism=Plasmodium_falciparum_3D7 | product=acyl-CoA synthetase (ACS10) | location=Pf3D7_05_v3:1041745-1043766(+) | length=673 | sequence_SO=chromosome | SO=protein_coding	0525100 |	4
74	7.77	7.77	11.4699997007847	7.83199965953827	7.83199965953827	IPI:IPI00006690.1	Gene_Symbol=EPX Eosinophil peroxidase	9606	5
75	7.72	7.72	27.2399991750717	21.5900003910065	18.6000004410744	PF3D7_1037300 |	organism=Plasmodium_falciparum_3D7 | product=ADP/ATP transporter on adenylate translocase (ADT) | location=Pf3D7_10_v3:1477940-1478845(-) | length=301 | sequence_SO=chromosome | SO=protein_coding	1037300 |	5
76	7.7	7.7	15.5300006270409	11.8400000035763	11.8400000035763	PF3D7_1012900 |	organism=Plasmodium_falciparum_3D7 | product=autophagy-related protein 18, putative (ATG18) | location=Pf3D7_10_v3:496331-497573(-) | length=380 | sequence_SO=chromosome | SO=protein_coding	1012900 |	4
77	7.58	7.58	15.090000629425	12.5	9.43399965763092	PF3D7_0709000 |	organism=Plasmodium_falciparum_3D7 | product=chloroquine resistance transporter (CRT) | location=Pf3D7_07_v3:403222-406317(+) | length=424 | sequence_SO=chromosome | SO=protein_coding	0709000 |	4
78	7.53	7.53	8.80500003695488	4.29500006139278	4.29500006139278	PF3D7_0802000 |	organism=Plasmodium_falciparum_3D7 | product=glutamate dehydrogenase, putative (GDH3) | location=Pf3D7_08_v3:146089-150282(+) | length=1397 | sequence_SO=chromosome | SO=protein_coding	0802000 |	5
79	7.49	7.49	25.3199994564056	16.4599999785423	16.4599999785423	IPI:IPI01010887.1	Gene_Symbol=STOM cDNA FLJ52062, highly similar to Erythrocyte band 7 integral membrane protein	9606	4
79	0	7.49	20.8299994468689	13.5399997234344	13.5399997234344	IPI:IPI00219682.6	Gene_Symbol=STOM Erythrocyte band 7 integral membrane protein	9606	4
80	7.46	7.46	8.72600004076958	7.12099969387054	4.61400002241135	PF3D7_0207600 |	organism=Plasmodium_falciparum_3D7 | product=serine repeat antigen 5 (SERA5) | location=Pf3D7_02_v3:303593-307027(-) | length=997 | sequence_SO=chromosome | SO=protein_coding	0207600 |	3
81	7.43	7.43	25.4000008106232	16.5299996733665	16.5299996733665	PF3D7_0814200 |	organism=Plasmodium_falciparum_3D7 | product=DNA/RNA-binding protein Alba 1 (ALBA1) | location=Pf3D7_08_v3:687340-688086(+) | length=248 | sequence_SO=chromosome | SO=protein_coding	0814200 |	4
82	7.42	7.42	8.94000008702278	6.81999996304512	4.23999987542629	PF3D7_0102200 |	organism=Plasmodium_falciparum_3D7 | product=ring-infected erythrocyte surface antigen (RESA) | location=Pf3D7_01_v3:98819-102282(+) | length=1085 | sequence_SO=chromosome | SO=protein_coding	0102200 |	4
83	6.99	6.99	11.7600001394749	10.2300003170967	8.18400010466576	PF3D7_0628300 |	organism=Plasmodium_falciparum_3D7 | product=choline/ethanolaminephosphotransferase, putative (CEPT) | location=Pf3D7_06_v3:1170813-1173696(-) | length=391 | sequence_SO=chromosome | SO=protein_coding	0628300 |	6
84	6.78	6.78	17.7000001072884	9.7350001335144	9.7350001335144	PF3D7_1407900 |	organism=Plasmodium_falciparum_3D7 | product=plasmepsin I (PMI) | location=Pf3D7_14_v3:288297-289655(+) | length=452 | sequence_SO=chromosome | SO=protein_coding	1407900 |	4
85	6.69	6.69	29.1900008916855	29.1900008916855	22.9800000786781	PF3D7_0317600 |	organism=Plasmodium_falciparum_3D7 | product=40S ribosomal protein S11, putative (RPS11) | location=Pf3D7_03_v3:725015-726130(+) | length=161 | sequence_SO=chromosome | SO=protein_coding	0317600 |	4
86	6.48	6.48	29.6999990940094	16.5399998426437	16.5399998426437	PF3D7_1105800 |	organism=Plasmodium_falciparum_3D7 | product=conserved Plasmodium protein, unknown function | location=Pf3D7_11_v3:250918-252872(+) | length=266 | sequence_SO=chromosome | SO=protein_coding	1105800 |	4
87	6.38	6.38	6.6600002348423	2.4040000513196	1.75299998372793	PF3D7_1219100 |	organism=Plasmodium_falciparum_3D7 | product=clathrin heavy chain, putative | location=Pf3D7_12_v3:757649-763642(+) | length=1997 | sequence_SO=chromosome | SO=protein_coding	1219100 |	3
88	6.32	6.32	24.3300005793571	24.3300005793571	24.3300005793571	PF3D7_0501300 |	organism=Plasmodium_falciparum_3D7 | product=skeleton-binding protein 1 (SBP1) | location=Pf3D7_05_v3:68930-70113(+) | length=337 | sequence_SO=chromosome | SO=protein_coding	0501300 |	4
89	6.28	6.28	20.0599998235703	17.0699998736382	14.6699994802475	PF3D7_1410700 |	organism=Plasmodium_falciparum_3D7 | product=conserved Plasmodium protein, unknown function | location=Pf3D7_14_v3:429690-430861(-) | length=334 | sequence_SO=chromosome | SO=protein_coding	1410700 |	5
90	6.02	6.03	22.1499994397163	11.0799998044968	9.95199978351593	IPI:IPI00019359.4	Gene_Symbol=KRT9 Keratin, type I cytoskeletal 9	9606	7
91	6	6	47.4500000476837	41.0199999809265	37.6199990510941	PF3D7_1016300 |	organism=Plasmodium_falciparum_3D7 | product=glycophorin binding protein (GBP) | location=Pf3D7_10_v3:650898-653567(-) | length=824 | sequence_SO=chromosome | SO=protein_coding	1016300 |	3
92	6	6	40.939998626709	21.0500001907349	21.0500001907349	PF3D7_0322000 |	organism=Plasmodium_falciparum_3D7 | product=peptidyl-prolyl cis-trans isomerase (CYP19A) | location=Pf3D7_03_v3:928644-929159(-) | length=171 | sequence_SO=chromosome | SO=protein_coding	0322000 |	4
93	6	6	9.39899981021881	9.39899981021881	9.39899981021881	PF3D7_1006700 |	organism=Plasmodium_falciparum_3D7 | product=conserved Plasmodium protein, unknown function | location=Pf3D7_10_v3:274091-275426(+) | length=383 | sequence_SO=chromosome | SO=protein_coding	1006700 |	3
94	5.89	5.89	20.440000295639	15.5699998140335	7.78599977493286	PF3D7_1338300 |	organism=Plasmodium_falciparum_3D7 | product=elongation factor 1-gamma, putative | location=Pf3D7_13_v3:1548692-1550396(+) | length=411 | sequence_SO=chromosome | SO=protein_coding	1338300 |	2
95	5.55	5.55	12.9999995231628	9.22000035643578	7.09199979901314	PF3D7_1124600 |	organism=Plasmodium_falciparum_3D7 | product=ethanolamine kinase (EK) | location=Pf3D7_11_v3:970105-971376(-) | length=423 | sequence_SO=chromosome | SO=protein_coding	1124600 |	3
96	5.51	5.51	14.9499997496605	3.76299992203712	3.76299992203712	PF3D7_1118200 |	organism=Plasmodium_falciparum_3D7 | product=heat shock protein 90, putative | location=Pf3D7_11_v3:688766-691558(-) | length=930 | sequence_SO=chromosome | SO=protein_coding	1118200 |	3
97	5.5	5.5	10.1199999451637	5.37200011312962	5.37200011312962	PF3D7_1115700 |	organism=Plasmodium_falciparum_3D7 | product=cysteine proteinase falcipain 2a,falcipain 2 (FP2A) | location=Pf3D7_11_v3:592130-593584(-) | length=484 | sequence_SO=chromosome | SO=protein_coding	1115700 |	3
97	0	3.34	8.09099972248077	3.31999994814396	3.31999994814396	PF3D7_1115300 |	organism=Plasmodium_falciparum_3D7 | product=cysteine proteinase falcipain 2b,falcipain 2' (FP2B) | location=Pf3D7_11_v3:581250-582698(-) | length=482 | sequence_SO=chromosome | SO=protein_coding	1115300 |	2
98	5.31	5.31	15.3099998831749	9.8640002310276	9.8640002310276	PF3D7_1424100 |	organism=Plasmodium_falciparum_3D7 | product=60S ribosomal protein L5, putative | location=Pf3D7_14_v3:973853-975543(-) | length=294 | sequence_SO=chromosome | SO=protein_coding	1424100 |	3
99	5.26	5.26	10.7500001788139	10.7500001788139	10.7500001788139	PF3D7_1108400 |	organism=Plasmodium_falciparum_3D7 | product=casein kinase 2, alpha subunit (CK2alpha) | location=Pf3D7_11_v3:365093-366100(+) | length=335 | sequence_SO=chromosome | SO=protein_coding	1108400 |	3
100	5.19	5.19	27.3499995470047	21.3699996471405	21.3699996471405	PF3D7_1105100 |	organism=Plasmodium_falciparum_3D7 | product=histone H2B (H2B) | location=Pf3D7_11_v3:226065-226418(+) | length=117 | sequence_SO=chromosome | SO=protein_coding	1105100 |	5
101	5.08	5.08	10.0199997425079	8.49699974060059	8.49699974060059	PF3D7_1242800 |	organism=Plasmodium_falciparum_3D7 | product=rab specific GDP dissociation inhibitor (rabGDI) | location=Pf3D7_12_v3:1805380-1807356(-) | length=459 | sequence_SO=chromosome | SO=protein_coding	1242800 |	3
102	5.01	5.01	9.391999989748	7.18199983239174	7.18199983239174	PF3D7_0922600 |	organism=Plasmodium_falciparum_3D7 | product=glutamine synthetase, putative | location=Pf3D7_09_v3:916603-918674(+) | length=543 | sequence_SO=chromosome | SO=protein_coding	0922600 |	3
103	4.93	4.93	5.55600002408028	3.37300002574921	3.37300002574921	PF3D7_0606700 |	organism=Plasmodium_falciparum_3D7 | product=coatomer alpha subunit, putative | location=Pf3D7_06_v3:282049-287017(+) | length=1512 | sequence_SO=chromosome | SO=protein_coding	0606700 |	3
104	4.9	4.9	6.39500021934509	6.39500021934509	6.39500021934509	PF3D7_0914700 |	organism=Plasmodium_falciparum_3D7 | product=transporter, putative | location=Pf3D7_09_v3:630657-632207(+) | length=516 | sequence_SO=chromosome | SO=protein_coding	0914700 |	3
105	4.84	4.84	10.4999996721745	5.89299984276295	5.89299984276295	PF3D7_0608700 |	organism=Plasmodium_falciparum_3D7 | product=chaperone, putative | location=Pf3D7_06_v3:358391-360203(+) | length=543 | sequence_SO=chromosome | SO=protein_coding	0608700 |	4
106	4.83	4.83	12.7900004386902	12.7900004386902	5.48299998044968	IPI:IPI01015007.1	Gene_Symbol=EPB49 Isoform Short of Dematin	9606	3
106	0	4.83	15.0299996137619	15.0299996137619	6.44199997186661	IPI:IPI00985119.1	Gene_Symbol=EPB49 Uncharacterized protein	9606	3
106	0	4.83	13.4200006723404	13.4200006723404	5.75300008058548	IPI:IPI00984478.1	Gene_Symbol=EPB49 cDNA FLJ59528, highly similar to Dematin	9606	3
106	0	4.83	14.1200006008148	14.1200006008148	6.05200007557869	IPI:IPI00981330.1	Gene_Symbol=EPB49 Uncharacterized protein	9606	3
106	0	4.83	16.609999537468	16.609999537468	7.11899995803833	IPI:IPI00975836.1	Gene_Symbol=EPB49 Uncharacterized protein	9606	3
106	0	4.83	13.6899992823601	13.6899992823601	5.86600005626678	IPI:IPI00884361.1	Gene_Symbol=EPB49 dematin isoform 3	9606	3
106	0	4.83	12.0999999344349	12.0999999344349	5.18499985337257	IPI:IPI00292290.1	Gene_Symbol=EPB49 Isoform Long of Dematin	9606	3
106	0	4.69	21.1600005626678	21.1600005626678	11.1100003123283	IPI:IPI00983953.1	Gene_Symbol=EPB49 Uncharacterized protein	9606	3
106	0	4.69	19.140000641346	19.140000641346	10.0500002503395	IPI:IPI00980444.1	Gene_Symbol=EPB49 Uncharacterized protein	9606	3
106	0	4.69	27.0300000905991	27.0300000905991	14.190000295639	IPI:IPI00979805.1	Gene_Symbol=EPB49 Uncharacterized protein	9606	3
106	0	4.69	18.9600005745888	18.9600005745888	9.95299965143204	IPI:IPI00976998.1	Gene_Symbol=EPB49 Uncharacterized protein	9606	3
106	0	4.69	26.4899998903275	26.4899998903275	13.910000026226	IPI:IPI00976515.1	Gene_Symbol=EPB49 Uncharacterized protein	9606	3
107	4.74	4.74	15.8000007271767	10.8999997377396	6.53999969363213	PF3D7_1029600 |	organism=Plasmodium_falciparum_3D7 | product=adenosine deaminase (ADA) | location=Pf3D7_10_v3:1206302-1207405(+) | length=367 | sequence_SO=chromosome | SO=protein_coding	1029600 |	2
108	4.63	4.63	18.0099993944168	15.8600002527237	9.408999979496	PF3D7_1347500 |	organism=Plasmodium_falciparum_3D7 | product=DNA/RNA-binding protein Alba 4 (ALBA4) | location=Pf3D7_13_v3:1897983-1899362(-) | length=372 | sequence_SO=chromosome | SO=protein_coding	1347500 |	3
109	4.63	4.63	36.9199991226196	31.5400004386902	16.1500006914139	PF3D7_0316800 |	organism=Plasmodium_falciparum_3D7 | product=40S ribosomal protein S15A, putative | location=Pf3D7_03_v3:677842-678474(+) | length=130 | sequence_SO=chromosome | SO=protein_coding	0316800 |	2
110	4.56	4.56	3.98299992084503	1.81399993598461	0.828099995851517	PF3D7_0903400 |	organism=Plasmodium_falciparum_3D7 | product=DEAD/DEAH box helicase, putative | location=Pf3D7_09_v3:151700-159541(-) | length=2536 | sequence_SO=chromosome | SO=protein_coding	0903400 |	2
111	4.29	4.29	13.7199997901917	4.27399985492229	3.15000005066395	PF3D7_1034900 |	organism=Plasmodium_falciparum_3D7 | product=methionine--tRNA ligase, putative | location=Pf3D7_10_v3:1383450-1386119(+) | length=889 | sequence_SO=chromosome | SO=protein_coding	1034900 |	2
112	4.28	4.28	19.4100007414818	17.2999992966652	13.0799993872643	IPI:IPI01009918.1	Gene_Symbol=PRSS1 Uncharacterized protein	9606	8
112	0	4.28	17.620000243187	15.7100006937981	11.879999935627	IPI:IPI00945846.1	Gene_Symbol=PRSS1 Uncharacterized protein	9606	8
112	0	4.28	18.6199992895126	16.5999993681908	12.5499993562698	IPI:IPI00011694.1	Gene_Symbol=PRSS1 Trypsin-1	9606	8
112	0	4.25	12.5499993562698	9.7170002758503	9.7170002758503	IPI:IPI00169276.11	Gene_Symbol=- Putative trypsin-6	9606	6
113	4.25	4.25	31.25	24.2200002074242	19.5299997925758	PF3D7_1365900 |	organism=Plasmodium_falciparum_3D7 | product=ubiquitin-60S ribosomal protein L40 | location=Pf3D7_13_v3:2632534-2633260(-) | length=128 | sequence_SO=chromosome | SO=protein_coding	1365900 |	2
113	0	4.25	52.4900019168854	40.6800001859665	32.8099995851517	PF3D7_1211800 |	organism=Plasmodium_falciparum_3D7 | product=polyubiquitin (PfpUB) | location=Pf3D7_12_v3:526109-527780(+) | length=381 | sequence_SO=chromosome | SO=protein_coding	1211800 |	2
113	0	2.21	22.4399998784065	9.61500033736229	5.76899982988834	IPI:IPI00179330.6	Gene_Symbol=RPS27A Ubiquitin-40S ribosomal protein S27a	9606	1
113	0	2.21	24.3900001049042	17.0699998736382	7.31699988245964	IPI:IPI01018966.1	Gene_Symbol=UBC Uncharacterized protein	9606	1
113	0	2.21	31.9499999284744	21.2999999523163	10.6499999761581	IPI:IPI01015985.1	Gene_Symbol=UBC Uncharacterized protein	9606	1
113	0	2.21	31.5299987792969	19.6999996900558	11.8199996650219	IPI:IPI01015749.1	Gene_Symbol=UBC cDNA FLJ75516, highly similar to Xenopus tropicalis ubiquitin C, mRNA	9606	1
113	0	2.21	32.2100013494492	20.1299995183945	12.0800003409386	IPI:IPI01015565.1	Gene_Symbol=UBC Uncharacterized protein	9606	1
113	0	2.21	30.9700012207031	19.3499997258186	11.6099998354912	IPI:IPI01015113.1	Gene_Symbol=UBC Uncharacterized protein	9606	1
113	0	2.21	22.3900005221367	15.6700000166893	6.7160002887249	IPI:IPI01014596.1	Gene_Symbol=UBC Uncharacterized protein	9606	1
113	0	2.21	22.0599994063377	15.4400005936623	6.61799982190132	IPI:IPI01014205.1	Gene_Symbol=UBC Uncharacterized protein	9606	1
113	0	2.21	31.3699990510941	19.6099996566772	11.7600001394749	IPI:IPI01011805.1	Gene_Symbol=UBB cDNA FLJ51326, highly similar to Homo sapiens ubiquitin B (UBB), mRNA	9606	1
113	0	2.21	31.5200001001358	19.6999996900558	11.8199996650219	IPI:IPI01011412.1	Gene_Symbol=UBC Uncharacterized protein	9606	1
113	0	2.21	31.3699990510941	19.6099996566772	11.7600001394749	IPI:IPI01010419.1	Gene_Symbol=UBC Uncharacterized protein	9606	1
113	0	2.21	33.5399985313416	22.3600000143051	11.1800000071526	IPI:IPI01009501.1	Gene_Symbol=UBC Uncharacterized protein	9606	1
113	0	2.21	31.5299987792969	19.709999859333	11.8199996650219	IPI:IPI00969566.2	Gene_Symbol=UBC Polyubiquitin-C	9606	1
113	0	2.21	22.6400002837181	14.1499996185303	8.49099978804588	IPI:IPI00798155.4	Gene_Symbol=RPS27A Pseudogene candidate	9606	1
113	0	2.21	31.479999423027	19.6700006723404	11.8000000715256	IPI:IPI00793729.1	Gene_Symbol=UBC cDNA FLJ32377 fis, clone SKMUS1000014, highly similar to Polyubiquitin 9	9606	1
113	0	2.21	25.4900008440018	13.7299999594688	5.88200017809868	IPI:IPI00784990.2	Gene_Symbol=UBC Ubiquitin C splice variant	9606	1
113	0	2.21	31.4399987459183	19.650000333786	11.7899999022484	IPI:IPI00719280.2	Gene_Symbol=UBB Polyubiquitin-B	9606	1
113	0	2.21	18.75	11.7200002074242	7.03099966049194	IPI:IPI00456429.3	Gene_Symbol=UBA52 Ubiquitin-60S ribosomal protein L40	9606	1
113	0	2.21	17.0499995350838	17.0499995350838	10.2300003170967	IPI:IPI01010447.1	Gene_Symbol=UBC Uncharacterized protein	9606	1
113	0	2.21	15.7900005578995	15.7900005578995	9.47400033473969	IPI:IPI00654754.1	Gene_Symbol=RPS27A RPS27A protein	9606	1
114	4.13	4.13	13.0700007081032	9.06699970364571	6.66700005531311	PF3D7_1344800 |	organism=Plasmodium_falciparum_3D7 | product=aspartate carbamoyltransferase (ATCase) | location=Pf3D7_13_v3:1796274-1797709(+) | length=375 | sequence_SO=chromosome | SO=protein_coding	1344800 |	2
115	4.1	4.13	15.7399997115135	12.0399996638298	12.0399996638298	PF3D7_1136500.2	| organism=Plasmodium_falciparum_3D7 | product=casein kinase 1 (CK1) | location=Pf3D7_11_v3:1431881-1435170(-) | length=324 | sequence_SO=chromosome | SO=protein_coding	1136500.2	3
115	0	4.13	15.7900005578995	12.0700001716614	12.0700001716614	PF3D7_1136500.1	| organism=Plasmodium_falciparum_3D7 | product=casein kinase 1 (CK1) | location=Pf3D7_11_v3:1431881-1435170(-) | length=323 | sequence_SO=chromosome | SO=protein_coding	1136500.1	3
116	4.1	4.1	15.8500000834465	13.0300000309944	9.50699970126152	PF3D7_1330400.1	| organism=Plasmodium_falciparum_3D7 | product=ER lumen protein retaining receptor 1, putative | location=Pf3D7_13_v3:1279800-1281285(-) | length=284 | sequence_SO=chromosome | SO=protein_coding	1330400.1	2
117	4.09	4.09	11.8699997663498	7.38800019025803	7.38800019025803	IPI:IPI00892872.2	Gene_Symbol=FLOT1 cDNA FLJ54943, highly similar to Flotillin-1	9606	2
117	0	4.09	10.5400003492832	6.55699968338013	6.55699968338013	IPI:IPI00027438.2	Gene_Symbol=FLOT1 Flotillin-1	9606	2
117	0	4	13.289999961853	9.7900003194809	9.7900003194809	IPI:IPI01021929.1	Gene_Symbol=FLOT1 Uncharacterized protein	9606	2
117	0	4	20.4300001263618	15.0499999523163	15.0499999523163	IPI:IPI00894029.1	Gene_Symbol=FLOT1 Flotillin 1	9606	2
118	4.07	4.07	3.87500002980232	1.7680000513792	1.7680000513792	PF3D7_0214100 |	organism=Plasmodium_falciparum_3D7 | product=protein transport protein SEC31 (SEC31) | location=Pf3D7_02_v3:568529-573315(-) | length=1471 | sequence_SO=chromosome | SO=protein_coding	0214100 |	2
119	4.07	4.07	51.8499970436096	51.8499970436096	51.8499970436096	PF3D7_0210000 |	organism=Plasmodium_falciparum_3D7 | product=secretory complex protein 61 gamma subunit (Sec61-gamma) | location=Pf3D7_02_v3:409983-410228(+) | length=81 | sequence_SO=chromosome | SO=protein_coding	0210000 |	3
120	4.04	4.04	5.77699989080429	1.87100004404783	1.87100004404783	PF3D7_0706000 |	organism=Plasmodium_falciparum_3D7 | product=importin-7, putative | location=Pf3D7_07_v3:293400-297089(+) | length=1229 | sequence_SO=chromosome | SO=protein_coding	0706000 |	2
121	4.03	4.03	15.1299998164177	9.21100005507469	7.45600014925003	IPI:IPI00939219.1	Gene_Symbol=SLC29A1 Equilibrative nucleoside transporter 1	9606	3
121	0	4.03	12.899999320507	7.85000026226044	6.35500028729439	IPI:IPI00550382.2	Gene_Symbol=SLC29A1 cDNA FLJ33172 fis, clone ADRGL2002029, highly similar to Equilibrative nucleoside transporter 1	9606	3
122	4	5.37	11.1400000751019	8.68600010871887	8.68600010871887	PF3D7_1407800 |	organism=Plasmodium_falciparum_3D7 | product=plasmepsin IV (PM4) | location=Pf3D7_14_v3:283086-284435(+) | length=449 | sequence_SO=chromosome | SO=protein_coding	1407800 |	3
123	4	4	9.38500016927719	3.12799997627735	3.12799997627735	PF3D7_1451800 |	organism=Plasmodium_falciparum_3D7 | product=sortilin, putative | location=Pf3D7_14_v3:2123461-2126599(+) | length=895 | sequence_SO=chromosome | SO=protein_coding	1451800 |	2
124	4	4	23.8299995660782	11.7200002074242	11.7200002074242	PF3D7_0727400 |	organism=Plasmodium_falciparum_3D7 | product=proteasome subunit alpha type-5, putative | location=Pf3D7_07_v3:1162710-1163831(+) | length=256 | sequence_SO=chromosome | SO=protein_coding	0727400 |	2
125	4	4	23.649999499321	12.3199999332428	12.3199999332428	PF3D7_1351400 |	organism=Plasmodium_falciparum_3D7 | product=60S ribosomal protein L17, putative | location=Pf3D7_13_v3:2052108-2053384(+) | length=203 | sequence_SO=chromosome | SO=protein_coding	1351400 |	2
126	4	4	7.54700005054474	4.20899987220764	4.20899987220764	PF3D7_1137300 |	organism=Plasmodium_falciparum_3D7 | product=conserved Plasmodium membrane protein, unknown function | location=Pf3D7_11_v3:1466197-1468266(-) | length=689 | sequence_SO=chromosome | SO=protein_coding	1137300 |	2
127	4	4	21.9500005245209	14.1499996185303	14.1499996185303	PF3D7_0415900 |	organism=Plasmodium_falciparum_3D7 | product=60S ribosomal protein L15, putative | location=Pf3D7_04_v3:697918-698768(-) | length=205 | sequence_SO=chromosome | SO=protein_coding	0415900 |	2
128	4	4	10.4999996721745	5.46999983489513	5.46999983489513	PF3D7_0209800 |	organism=Plasmodium_falciparum_3D7 | product=ATP-dependent RNA helicase UAP56 (UAP56) | location=Pf3D7_02_v3:404281-406355(-) | length=457 | sequence_SO=chromosome | SO=protein_coding	0209800 |	2
129	4	4	23.7399995326996	23.7399995326996	16.5500000119209	PF3D7_1331800 |	organism=Plasmodium_falciparum_3D7 | product=60S ribosomal protein L23, putative | location=Pf3D7_13_v3:1324012-1324802(+) | length=139 | sequence_SO=chromosome | SO=protein_coding	1331800 |	2
130	4	4	15.9500002861023	8.9699998497963	8.9699998497963	PF3D7_0621200 |	organism=Plasmodium_falciparum_3D7 | product=pyridoxine biosynthesis protein PDX1 (PDX1) | location=Pf3D7_06_v3:871297-872202(-) | length=301 | sequence_SO=chromosome | SO=protein_coding	0621200 |	2
131	4	4	9.02799963951111	9.02799963951111	9.02799963951111	PF3D7_1033400 |	organism=Plasmodium_falciparum_3D7 | product=haloacid dehalogenase-like hydrolase (HAD1) | location=Pf3D7_10_v3:1339762-1340628(+) | length=288 | sequence_SO=chromosome | SO=protein_coding	1033400 |	2
132	3.98	4	18.6800003051758	18.6800003051758	13.740000128746	PF3D7_0614500 |	organism=Plasmodium_falciparum_3D7 | product=60S ribosomal protein L19 (RPL19) | location=Pf3D7_06_v3:606142-607259(-) | length=182 | sequence_SO=chromosome | SO=protein_coding	0614500 |	2
133	3.96	5.96	14.7599995136261	9.04799997806549	9.04799997806549	PF3D7_1311500 |	organism=Plasmodium_falciparum_3D7 | product=26S protease regulatory subunit 7, putative (RPT1) | location=Pf3D7_13_v3:489927-491609(-) | length=420 | sequence_SO=chromosome | SO=protein_coding	1311500 |	3
134	3.88	3.88	7.47099965810776	3.30800004303455	2.2409999743104	PF3D7_1416100 |	organism=Plasmodium_falciparum_3D7 | product=root hair defective 3 GTP-binding protein (RHD3) homolog, putative | location=Pf3D7_14_v3:645641-648454(-) | length=937 | sequence_SO=chromosome | SO=protein_coding	1416100 |	2
135	3.84	3.84	15.8099994063377	2.33600009232759	2.33600009232759	PF3D7_0513600 |	organism=Plasmodium_falciparum_3D7 | product=deoxyribodipyrimidine photo-lyase, putative | location=Pf3D7_05_v3:574941-578505(-) | length=1113 | sequence_SO=chromosome | SO=protein_coding	0513600 |	2
136	3.83	3.83	6.62499964237213	4.23999987542629	1.85499992221594	PF3D7_1445100 |	organism=Plasmodium_falciparum_3D7 | product=histidine--tRNA ligase, putative | location=Pf3D7_14_v3:1851656-1855054(-) | length=1132 | sequence_SO=chromosome | SO=protein_coding	1445100 |	2
137	3.83	3.83	10.6899999082088	7.17599987983704	5.03799989819527	PF3D7_0823800 |	organism=Plasmodium_falciparum_3D7 | product=DnaJ protein, putative | location=Pf3D7_08_v3:1043813-1045780(+) | length=655 | sequence_SO=chromosome | SO=protein_coding	0823800 |	2
138	3.83	3.83	10.1599998772144	8.56600031256676	4.98000010848045	IPI:IPI00847535.1	Gene_Symbol=PRG2 Bone marrow proteoglycan precursor	9606	2
138	0	2.2	12.610000371933	12.610000371933	4.5049998909235	IPI:IPI00010341.2	Gene_Symbol=PRG2 Bone marrow proteoglycan	9606	1
139	3.82	3.82	5.8959998190403	4.48100008070469	4.48100008070469	PF3D7_1437900 |	organism=Plasmodium_falciparum_3D7 | product=HSP40, subfamily A, putative | location=Pf3D7_14_v3:1533329-1534947(+) | length=424 | sequence_SO=chromosome | SO=protein_coding	1437900 |	2
139	0	1.68	3.84600013494492	2.82099992036819	2.82099992036819	PF3D7_0501100.2	| organism=Plasmodium_falciparum_3D7 | product=heat shock protein 40, type II (HSP40) | location=Pf3D7_05_v3:58037-59726(-) | length=390 | sequence_SO=chromosome | SO=protein_coding	0501100.2	1
139	0	1.68	3.73100005090237	2.73599997162819	2.73599997162819	PF3D7_0501100.1	| organism=Plasmodium_falciparum_3D7 | product=heat shock protein 40, type II (HSP40) | location=Pf3D7_05_v3:58037-59726(-) | length=402 | sequence_SO=chromosome | SO=protein_coding	0501100.1	1
139	0	1.68	10.2099999785423	2.61300001293421	2.61300001293421	PF3D7_0201800 |	organism=Plasmodium_falciparum_3D7 | product=knob associated heat shock protein 40 (KAHsp40) | location=Pf3D7_02_v3:86832-88791(-) | length=421 | sequence_SO=chromosome | SO=protein_coding	0201800 |	1
140	3.8	3.8	19.7300001978874	19.7300001978874	19.7300001978874	PF3D7_1203900 |	organism=Plasmodium_falciparum_3D7 | product=ubiquitin-conjugating enzyme E2 (UBC) | location=Pf3D7_12_v3:194144-195462(+) | length=147 | sequence_SO=chromosome | SO=protein_coding	1203900 |	2
141	3.77	3.77	6.317999958992	2.50499993562698	2.50499993562698	PF3D7_1331700 |	organism=Plasmodium_falciparum_3D7 | product=glutamine--tRNA ligase, putative | location=Pf3D7_13_v3:1319089-1321845(-) | length=918 | sequence_SO=chromosome | SO=protein_coding	1331700 |	2
142	3.77	3.77	21.3799998164177	7.93099999427795	7.93099999427795	PF3D7_0202200 |	organism=Plasmodium_falciparum_3D7 | product=EMP1-trafficking protein (PTP1) | location=Pf3D7_02_v3:112547-113682(-) | length=290 | sequence_SO=chromosome | SO=protein_coding	0202200 |	2
143	3.77	3.77	13.850000500679	9.74399968981743	9.74399968981743	PF3D7_0721600 |	organism=Plasmodium_falciparum_3D7 | product=40S ribosomal protein S5, putative | location=Pf3D7_07_v3:931459-932164(-) | length=195 | sequence_SO=chromosome | SO=protein_coding	0721600 |	2
144	3.66	3.66	8.25200006365776	6.79600015282631	6.79600015282631	PF3D7_1457000 |	organism=Plasmodium_falciparum_3D7 | product=signal peptide peptidase (SPP) | location=Pf3D7_14_v3:2336649-2339153(-) | length=412 | sequence_SO=chromosome | SO=protein_coding	1457000 |	2
145	3.52	3.52	11.7600001394749	11.7600001394749	11.7600001394749	PF3D7_1358700 |	organism=Plasmodium_falciparum_3D7 | product=HVA22-like protein, putative | location=Pf3D7_13_v3:2326394-2326855(-) | length=153 | sequence_SO=chromosome | SO=protein_coding	1358700 |	2
146	3.51	3.51	18.7000006437302	6.29800036549568	4.19799983501434	PF3D7_0217500 |	organism=Plasmodium_falciparum_3D7 | product=calcium-dependent protein kinase 1 (CDPK1) | location=Pf3D7_02_v3:720437-722661(+) | length=524 | sequence_SO=chromosome | SO=protein_coding	0217500 |	2
147	3.48	3.48	4.08399999141693	0.842100009322166	0.842100009322166	PF3D7_1308200 |	organism=Plasmodium_falciparum_3D7 | product=carbamoyl phosphate synthetase (cpsSII) | location=Pf3D7_13_v3:361166-368495(-) | length=2375 | sequence_SO=chromosome | SO=protein_coding	1308200 |	2
148	3.43	3.43	5.58199994266033	3.93100008368492	0.707500008866191	PF3D7_1332900 |	organism=Plasmodium_falciparum_3D7 | product=isoleucine--tRNA ligase, putative | location=Pf3D7_13_v3:1350042-1353860(-) | length=1272 | sequence_SO=chromosome | SO=protein_coding	1332900 |	1
149	3.43	3.43	15.5300006270409	15.5300006270409	15.5300006270409	PF3D7_1204300 |	organism=Plasmodium_falciparum_3D7 | product=eukaryotic translation initiation factor 5A (EIF5A) | location=Pf3D7_12_v3:205491-205976(-) | length=161 | sequence_SO=chromosome | SO=protein_coding	1204300 |	2
150	3.27	3.27	14.3299996852875	8.33299979567528	5.66699989140034	PF3D7_0525800 |	organism=Plasmodium_falciparum_3D7 | product=inner membrane complex protein 1g, putative (IMC1g) | location=Pf3D7_05_v3:1071247-1072149(+) | length=300 | sequence_SO=chromosome | SO=protein_coding	0525800 |	2
151	3.18	3.18	11.150000244379	11.150000244379	11.150000244379	PF3D7_0501000 |	organism=Plasmodium_falciparum_3D7 | product=Plasmodium exported protein, unknown function | location=Pf3D7_05_v3:55841-56872(+) | length=260 | sequence_SO=chromosome | SO=protein_coding	0501000 |	3
152	3.15	3.15	11.4000000059605	5.26299998164177	2.04700008034706	PF3D7_1456700 |	organism=Plasmodium_falciparum_3D7 | product=conserved Plasmodium protein, unknown function | location=Pf3D7_14_v3:2323772-2325826(-) | length=684 | sequence_SO=chromosome | SO=protein_coding	1456700 |	1
153	3.14	3.14	17.1100005507469	11.8400000035763	11.8400000035763	PF3D7_1238100 |	organism=Plasmodium_falciparum_3D7 | product=calcyclin binding protein, putative | location=Pf3D7_12_v3:1583909-1584595(-) | length=228 | sequence_SO=chromosome | SO=protein_coding	1238100 |	2
154	3.1	3.1	6.62499964237213	4.34800013899803	4.34800013899803	IPI:IPI00795979.1	Gene_Symbol=FLOT2 Uncharacterized protein	9606	2
154	0	3.1	7.47700035572052	4.90700006484985	4.90700006484985	IPI:IPI00789008.1	Gene_Symbol=FLOT2 Flotillin-2	9606	2
155	3.08	3.08	11.9300000369549	11.9300000369549	11.9300000369549	PF3D7_1408600 |	organism=Plasmodium_falciparum_3D7 | product=40S ribosomal protein S8e, putative | location=Pf3D7_14_v3:323317-324172(+) | length=218 | sequence_SO=chromosome | SO=protein_coding	1408600 |	2
156	3.07	3.07	45.1200008392334	43.9000010490417	18.2899996638298	PF3D7_1308300 |	organism=Plasmodium_falciparum_3D7 | product=40S ribosomal protein S27 (RPS27) | location=Pf3D7_13_v3:372260-372646(+) | length=82 | sequence_SO=chromosome | SO=protein_coding	1308300 |	1
157	3.02	3.02	15.9799993038177	15.9799993038177	15.9799993038177	PF3D7_1302800 |	organism=Plasmodium_falciparum_3D7 | product=40S ribosomal protein S7, putative | location=Pf3D7_13_v3:150783-151635(-) | length=194 | sequence_SO=chromosome | SO=protein_coding	1302800 |	2
158	2.96	2.96	27.1600008010864	11.7299996316433	11.7299996316433	PF3D7_1309100 |	organism=Plasmodium_falciparum_3D7 | product=60S ribosomal protein L24, putative | location=Pf3D7_13_v3:418820-420121(+) | length=162 | sequence_SO=chromosome | SO=protein_coding	1309100 |	2
159	2.95	2.95	12.0700001716614	6.28099963068962	3.80199998617172	PF3D7_1446200 |	organism=Plasmodium_falciparum_3D7 | product=M17 leucyl aminopeptidase (LAP) | location=Pf3D7_14_v3:1893200-1895017(-) | length=605 | sequence_SO=chromosome | SO=protein_coding	1446200 |	2
160	2.91	2.91	10.0400000810623	8.36799964308739	5.64900003373623	PF3D7_1306200 |	organism=Plasmodium_falciparum_3D7 | product=conserved Plasmodium protein, unknown function | location=Pf3D7_13_v3:289564-291000(-) | length=478 | sequence_SO=chromosome | SO=protein_coding	1306200 |	2
161	2.87	2.87	20.550000667572	16.889999806881	5.02300001680851	PF3D7_1414300 |	organism=Plasmodium_falciparum_3D7 | product=60S ribosomal protein L10, putative | location=Pf3D7_14_v3:570802-571461(+) | length=219 | sequence_SO=chromosome | SO=protein_coding	1414300 |	2
162	2.83	2.83	24.3900001049042	24.3900001049042	24.3900001049042	PF3D7_1144000 |	organism=Plasmodium_falciparum_3D7 | product=40S ribosomal protein S21 (RPS21) | location=Pf3D7_11_v3:1755438-1755935(+) | length=82 | sequence_SO=chromosome | SO=protein_coding	1144000 |	2
163	2.79	2.79	8.8239997625351	6.43400028347969	4.77899983525276	PF3D7_1437000 |	organism=Plasmodium_falciparum_3D7 | product=N-acetyltransferase, putative | location=Pf3D7_14_v3:1502648-1504861(+) | length=544 | sequence_SO=chromosome | SO=protein_coding	1437000 |	2
164	2.77	2.77	15.3300002217293	11.879999935627	8.81199985742569	PF3D7_1246800 |	organism=Plasmodium_falciparum_3D7 | product=signal recognition particle receptor, beta subunit (SRPR-beta) | location=Pf3D7_12_v3:1941365-1942491(+) | length=261 | sequence_SO=chromosome | SO=protein_coding	1246800 |	2
165	2.76	2.76	12.2900001704693	4.53700013458729	4.53700013458729	PF3D7_1357800 |	organism=Plasmodium_falciparum_3D7 | product=TCP-1/cpn60 chaperonin family, putative | location=Pf3D7_13_v3:2291897-2294134(+) | length=529 | sequence_SO=chromosome | SO=protein_coding	1357800 |	2
166	2.75	2.76	11.9199998676777	5.29799982905388	1.48999998345971	PF3D7_0511800 |	organism=Plasmodium_falciparum_3D7 | product=inositol-3-phosphate synthase (INO1) | location=Pf3D7_05_v3:520720-522693(-) | length=604 | sequence_SO=chromosome | SO=protein_coding	0511800 |	2
167	2.74	2.74	11.0600002110004	3.61699983477592	1.91500000655651	PF3D7_1416500 |	organism=Plasmodium_falciparum_3D7 | product=NADP-specific glutamate dehydrogenase (GDH1) | location=Pf3D7_14_v3:667412-668824(+) | length=470 | sequence_SO=chromosome | SO=protein_coding	1416500 |	1
167	0	2	6.07799999415874	1.76500007510185	1.76500007510185	PF3D7_1430700 |	organism=Plasmodium_falciparum_3D7 | product=NADP-specific glutamate dehydrogenase (GDH2) | location=Pf3D7_14_v3:1211012-1212776(+) | length=510 | sequence_SO=chromosome | SO=protein_coding	1430700 |	1
168	2.74	2.74	16.8500006198883	4.89099994301796	4.89099994301796	PF3D7_0709700 |	organism=Plasmodium_falciparum_3D7 | product=lysophospholipase, putative | location=Pf3D7_07_v3:435089-436195(-) | length=368 | sequence_SO=chromosome | SO=protein_coding	0709700 |	2
169	2.73	4.88	16.3499996066093	11.2199999392033	7.98500031232834	IPI:IPI00910738.1	Gene_Symbol=KRT6B cDNA FLJ60647, highly similar to Keratin, type II cytoskeletal 6B	9606	4
169	0	4.84	16.3900002837181	12.5699996948242	7.64999985694885	IPI:IPI00956313.2	Gene_Symbol=KRT6C Uncharacterized protein	9606	4
169	0	4.84	17.3099994659424	13.2699996232986	8.07700008153915	IPI:IPI00942257.3	Gene_Symbol=KRT6A Uncharacterized protein	9606	4
169	0	4.84	16.8200001120567	12.899999320507	7.85000026226044	IPI:IPI00909059.5	Gene_Symbol=KRT6A cDNA FLJ53910, highly similar to Keratin, type II cytoskeletal 6A	9606	4
169	0	4.84	15.9600004553795	12.2299998998642	7.44699984788895	IPI:IPI00300725.7	Gene_Symbol=KRT6A Keratin, type II cytoskeletal 6A	9606	4
169	0	4.84	15.9600004553795	12.2299998998642	7.44699984788895	IPI:IPI00299145.9	Gene_Symbol=KRT6C Keratin, type II cytoskeletal 6C	9606	4
169	0	4.84	14.5400002598763	10.8199998736382	7.44699984788895	IPI:IPI00930073.1	Gene_Symbol=KRT6C cDNA, FLJ93744, highly similar to Homo sapiens keratin 6E (KRT6E), mRNA	9606	4
169	0	4.01	8.71099978685379	8.71099978685379	3.99300009012222	IPI:IPI00005859.5	Gene_Symbol=KRT75 Keratin, type II cytoskeletal 75	9606	2
170	2.73	2.73	2.00599990785122	2.00599990785122	2.00599990785122	PF3D7_0627800 |	organism=Plasmodium_falciparum_3D7 | product=acetyl-CoA synthetase, putative (ACS) | location=Pf3D7_06_v3:1114544-1117537(-) | length=997 | sequence_SO=chromosome | SO=protein_coding	0627800 |	2
171	2.69	2.69	9.00000035762787	4.57100011408329	4.57100011408329	PF3D7_1116700 |	organism=Plasmodium_falciparum_3D7 | product=cathepsin C, homolog,dipeptidyl aminopeptidase 1 (DPAP1) | location=Pf3D7_11_v3:630779-632881(-) | length=700 | sequence_SO=chromosome | SO=protein_coding	1116700 |	2
172	2.63	2.63	24.83000010252	11.7200002074242	7.58600011467934	PF3D7_1317800 |	organism=Plasmodium_falciparum_3D7 | product=40S ribosomal protein S19 (RPS19) | location=Pf3D7_13_v3:740527-741454(+) | length=145 | sequence_SO=chromosome | SO=protein_coding	1317800 |	1
173	2.63	2.63	9.8130002617836	9.8130002617836	5.13999983668327	PF3D7_1117700 |	organism=Plasmodium_falciparum_3D7 | product=GTP-binding nuclear protein RAN/TC4 (RAN) | location=Pf3D7_11_v3:670711-671515(-) | length=214 | sequence_SO=chromosome | SO=protein_coding	1117700 |	1
174	2.58	2.58	8.51999968290329	8.51999968290329	5.38100004196167	PF3D7_1010700 |	organism=Plasmodium_falciparum_3D7 | product=dolichyl-phosphate-mannose protein mannosyltransferase, putative | location=Pf3D7_10_v3:422961-424365(+) | length=223 | sequence_SO=chromosome | SO=protein_coding	1010700 |	2
175	2.51	2.51	5.84799982607365	1.21400002390146	0.91949999332428	PF3D7_0624600 |	organism=Plasmodium_falciparum_3D7 | product=SNF2 helicase, putative (ISWI) | location=Pf3D7_06_v3:999524-1007683(+) | length=2719 | sequence_SO=chromosome | SO=protein_coding	0624600 |	2
176	2.49	2.49	6.58600032329559	2.68799997866154	1.61300003528595	PF3D7_1118300 |	organism=Plasmodium_falciparum_3D7 | product=insulinase, putative | location=Pf3D7_11_v3:694655-699121(+) | length=1488 | sequence_SO=chromosome | SO=protein_coding	1118300 |	1
177	2.49	2.49	8.98000001907349	8.98000001907349	5.71400001645088	PF3D7_0513300 |	organism=Plasmodium_falciparum_3D7 | product=purine nucleoside phosphorylase (PNP) | location=Pf3D7_05_v3:569182-569919(-) | length=245 | sequence_SO=chromosome | SO=protein_coding	0513300 |	1
178	2.43	2.43	30.1499992609024	12.5	7.35300034284592	PF3D7_0610400 |	organism=Plasmodium_falciparum_3D7 | product=histone H3 (H3) | location=Pf3D7_06_v3:444747-445157(+) | length=136 | sequence_SO=chromosome | SO=protein_coding	0610400 |	1
179	2.43	2.43	6.12999983131886	6.12999983131886	3.44800017774105	PF3D7_1105400 |	organism=Plasmodium_falciparum_3D7 | product=40S ribosomal protein S4, putative | location=Pf3D7_11_v3:235597-237097(-) | length=261 | sequence_SO=chromosome | SO=protein_coding	1105400 |	1
180	2.4	2.4	7.55999982357025	2.97800004482269	1.94700006395578	PF3D7_0708800 |	organism=Plasmodium_falciparum_3D7 | product=heat shock protein 110 (HSP110c) | location=Pf3D7_07_v3:395711-398332(+) | length=873 | sequence_SO=chromosome | SO=protein_coding	0708800 |	1
181	2.39	2.4	10.980000346899	6.4070001244545	6.4070001244545	PF3D7_1325100 |	organism=Plasmodium_falciparum_3D7 | product=phosphoribosylpyrophosphate synthetase | location=Pf3D7_13_v3:1044552-1045865(-) | length=437 | sequence_SO=chromosome | SO=protein_coding	1325100 |	2
182	2.37	2.37	9.23900008201599	9.23900008201599	5.43499998748302	PF3D7_1341200 |	organism=Plasmodium_falciparum_3D7 | product=60S ribosomal protein L18, putative | location=Pf3D7_13_v3:1633860-1634530(-) | length=184 | sequence_SO=chromosome | SO=protein_coding	1341200 |	1
183	2.31	2.31	8.14500004053116	8.14500004053116	8.14500004053116	PF3D7_1353600 |	organism=Plasmodium_falciparum_3D7 | product=ER lumen protein retaining receptor (ERD2) | location=Pf3D7_13_v3:2146181-2147147(-) | length=221 | sequence_SO=chromosome | SO=protein_coding	1353600 |	3
184	2.27	2.27	8.88900011777878	4.44400012493134	2.40700002759695	PF3D7_1108700 |	organism=Plasmodium_falciparum_3D7 | product=heat shock protein DnaJ homologue Pfj2 | location=Pf3D7_11_v3:373238-374860(-) | length=540 | sequence_SO=chromosome | SO=protein_coding	1108700 |	1
185	2.26	2.26	10.2600000798702	7.89500027894974	3.68399992585182	PF3D7_0629200 |	organism=Plasmodium_falciparum_3D7 | product=DnaJ protein, putative | location=Pf3D7_06_v3:1199853-1200995(-) | length=380 | sequence_SO=chromosome | SO=protein_coding	0629200 |	1
186	2.23	2.23	8.71099978685379	8.71099978685379	5.57500012218952	PF3D7_1127000 |	organism=Plasmodium_falciparum_3D7 | product=protein phosphatase, putative | location=Pf3D7_11_v3:1056198-1058054(-) | length=287 | sequence_SO=chromosome | SO=protein_coding	1127000 |	1
187	2.22	4	17.8800001740456	6.18100017309189	6.18100017309189	PF3D7_1408000 |	organism=Plasmodium_falciparum_3D7 | product=plasmepsin II | location=Pf3D7_14_v3:293471-294832(+) | length=453 | sequence_SO=chromosome | SO=protein_coding	1408000 |	2
188	2.15	2.15	14.3700003623962	5.46599999070168	5.46599999070168	PF3D7_0406100 |	organism=Plasmodium_falciparum_3D7 | product=vacuolar ATP synthase subunit b | location=Pf3D7_04_v3:323267-325225(-) | length=494 | sequence_SO=chromosome | SO=protein_coding	0406100 |	2
189	2.06	2.06	1.81600004434586	1.81600004434586	1.16699999198318	PF3D7_0922100 |	organism=Plasmodium_falciparum_3D7 | product=ubiquitin-like protein, putative | location=Pf3D7_09_v3:895415-900304(+) | length=1542 | sequence_SO=chromosome | SO=protein_coding	0922100 |	1
190	2.05	2.05	7.76600018143654	1.09099997207522	1.09099997207522	PF3D7_1423700 |	organism=Plasmodium_falciparum_3D7 | product=conserved Plasmodium protein, unknown function | location=Pf3D7_14_v3:959074-963750(-) | length=1558 | sequence_SO=chromosome | SO=protein_coding	1423700 |	1
191	2.05	2.05	19.310000538826	4.94999997317791	4.94999997317791	PF3D7_1004000 |	organism=Plasmodium_falciparum_3D7 | product=60S ribosomal protein L13, putative | location=Pf3D7_10_v3:179344-180226(-) | length=202 | sequence_SO=chromosome | SO=protein_coding	1004000 |	1
192	2.05	2.05	4.14999984204769	1.70900002121925	1.70900002121925	IPI:IPI00217171.1	Gene_Symbol=ATP2B4 Isoform ZD of Plasma membrane calcium-transporting ATPase 4	9606	1
192	0	2.05	4.27500009536743	1.75999999046326	1.75999999046326	IPI:IPI00217170.1	Gene_Symbol=ATP2B4 Isoform ZB of Plasma membrane calcium-transporting ATPase 4	9606	1
192	0	2.05	4.23199981451035	1.74300000071526	1.74300000071526	IPI:IPI00217169.1	Gene_Symbol=ATP2B4 Isoform XB of Plasma membrane calcium-transporting ATPase 4	9606	1
192	0	2.05	4.54499982297421	1.87199991196394	1.87199991196394	IPI:IPI00217168.1	Gene_Symbol=ATP2B4 Isoform ZK of Plasma membrane calcium-transporting ATPase 4	9606	1
192	0	2.05	4.49699983000755	1.85199994593859	1.85199994593859	IPI:IPI00217166.1	Gene_Symbol=ATP2B4 Isoform XK of Plasma membrane calcium-transporting ATPase 4	9606	1
192	0	2.05	4.4039998203516	1.8130000680685	1.8130000680685	IPI:IPI00217165.1	Gene_Symbol=ATP2B4 Isoform ZA of Plasma membrane calcium-transporting ATPase 4	9606	1
192	0	2.05	4.35900017619133	1.79500002413988	1.79500002413988	IPI:IPI00217164.1	Gene_Symbol=ATP2B4 Isoform XA of Plasma membrane calcium-transporting ATPase 4	9606	1
192	0	2.05	4.10999990999699	1.69200003147125	1.69200003147125	IPI:IPI00012490.1	Gene_Symbol=ATP2B4 Isoform XD of Plasma membrane calcium-transporting ATPase 4	9606	1
193	2.03	5.39	10.2799996733665	3.30299995839596	3.30299995839596	PF3D7_1149200 |	organism=Plasmodium_falciparum_3D7 | product=ring-infected erythrocyte surface antigen | location=Pf3D7_11_v3:1976407-1979804(+) | length=1090 | sequence_SO=chromosome | SO=protein_coding	1149200 |	3
194	2.03	2.03	13.8899996876717	8.33299979567528	8.33299979567528	PF3D7_0813900 |	organism=Plasmodium_falciparum_3D7 | product=40S ribosomal protein S16, putative | location=Pf3D7_08_v3:677989-678725(-) | length=144 | sequence_SO=chromosome | SO=protein_coding	0813900 |	1
195	2.02	2.02	5.0500001758337	0.283699994906783	0.283699994906783	PF3D7_1305300 |	organism=Plasmodium_falciparum_3D7 | product=conserved Plasmodium protein, unknown function | location=Pf3D7_13_v3:256430-267182(-) | length=3525 | sequence_SO=chromosome | SO=protein_coding	1305300 |	1
196	2.02	2.02	8.11799988150597	2.58300006389618	2.58300006389618	PF3D7_1229500 |	organism=Plasmodium_falciparum_3D7 | product=T-complex protein 1, gamma subunit, putative | location=Pf3D7_12_v3:1211788-1213563(+) | length=542 | sequence_SO=chromosome | SO=protein_coding	1229500 |	1
197	2.02	2.02	3.98200005292892	2.43400000035763	2.43400000035763	PF3D7_1129100 |	organism=Plasmodium_falciparum_3D7 | product=parasitophorous vacuolar protein 1 (PV1) | location=Pf3D7_11_v3:1125952-1127310(+) | length=452 | sequence_SO=chromosome | SO=protein_coding	1129100 |	1
198	2.01	2.01	16.8400004506111	12.1100001037121	6.84200003743172	PF3D7_1323400 |	organism=Plasmodium_falciparum_3D7 | product=60S ribosomal protein L23 (RPL23) | location=Pf3D7_13_v3:971847-973036(-) | length=190 | sequence_SO=chromosome | SO=protein_coding	1323400 |	1
199	2.01	2.01	21.2599992752075	17.3199996352196	17.3199996352196	PF3D7_1142500 |	organism=Plasmodium_falciparum_3D7 | product=60S ribosomal protein L28 (RPL28) | location=Pf3D7_11_v3:1705696-1706573(-) | length=127 | sequence_SO=chromosome | SO=protein_coding	1142500 |	2
200	2.01	2.01	15.9299999475479	3.67599986493587	3.67599986493587	PF3D7_0501200 |	organism=Plasmodium_falciparum_3D7 | product=parasite-infected erythrocyte surface protein (PIESP2) | location=Pf3D7_05_v3:64065-65489(+) | length=408 | sequence_SO=chromosome | SO=protein_coding	0501200 |	1
201	2	2	9.98499989509583	2.98100002110004	1.93700008094311	PF3D7_1419200 |	organism=Plasmodium_falciparum_3D7 | product=thioredoxin-like protein, putative | location=Pf3D7_14_v3:797709-800135(-) | length=671 | sequence_SO=chromosome | SO=protein_coding	1419200 |	1
202	2	2	4.03200015425682	0.901299994438887	0.901299994438887	PF3D7_1229100 |	organism=Plasmodium_falciparum_3D7 | product=ABC transporter, (CT family) (MRP2) | location=Pf3D7_12_v3:1192888-1199214(-) | length=2108 | sequence_SO=chromosome | SO=protein_coding	1229100 |	1
203	2	2	5.19700013101101	0.732799991965294	0.732799991965294	PF3D7_1225700 |	organism=Plasmodium_falciparum_3D7 | product=conserved Plasmodium protein, unknown function | location=Pf3D7_12_v3:1039410-1043915(-) | length=1501 | sequence_SO=chromosome | SO=protein_coding	1225700 |	1
204	2	2	8.12399983406067	2.38899998366833	1.55300004407763	PF3D7_1145400 |	organism=Plasmodium_falciparum_3D7 | product=dynamin-like protein (DYN1) | location=Pf3D7_11_v3:1800544-1803550(-) | length=837 | sequence_SO=chromosome | SO=protein_coding	1145400 |	1
205	2	2	3.54700013995171	0.523300003260374	0.523300003260374	PF3D7_0930300 |	organism=Plasmodium_falciparum_3D7 | product=merozoite surface protein 1 (MSP1) | location=Pf3D7_09_v3:1201812-1206974(+) | length=1720 | sequence_SO=chromosome | SO=protein_coding	0930300 |	1
206	2	2	6.83199986815453	2.17400006949902	2.17400006949902	PF3D7_0205900 |	organism=Plasmodium_falciparum_3D7 | product=26S proteasome regulatory subunit RPN1, putative (RPN1) | location=Pf3D7_02_v3:235237-238816(+) | length=966 | sequence_SO=chromosome | SO=protein_coding	0205900 |	1
207	2	2	4.84399981796741	2.04499997198582	1.29199996590614	PF3D7_1355100 |	organism=Plasmodium_falciparum_3D7 | product=DNA replication licensing factor MCM6 (MCM6) | location=Pf3D7_13_v3:2187435-2190224(+) | length=929 | sequence_SO=chromosome | SO=protein_coding	1355100 |	1
208	2	2	10.6600001454353	2.4940000846982	2.4940000846982	PF3D7_1223100 |	organism=Plasmodium_falciparum_3D7 | product=cAMP-dependent protein kinase regulatory subunit (PKAr) | location=Pf3D7_12_v3:927825-929991(-) | length=441 | sequence_SO=chromosome | SO=protein_coding	1223100 |	1
209	2	2	4.34399992227554	1.28300003707409	1.28300003707409	PF3D7_1126000 |	organism=Plasmodium_falciparum_3D7 | product=threonine--tRNA ligase (ThrRS) | location=Pf3D7_11_v3:1014334-1017375(-) | length=1013 | sequence_SO=chromosome | SO=protein_coding	1126000 |	1
210	2	2	4.61400002241135	1.28800002858043	1.28800002858043	PF3D7_0902800 |	organism=Plasmodium_falciparum_3D7 | product=serine repeat antigen 9 (SERA9) | location=Pf3D7_09_v3:121621-125006(-) | length=932 | sequence_SO=chromosome | SO=protein_coding	0902800 |	1
211	2	2	4.20599989593029	1.4019999653101	1.4019999653101	PF3D7_0720400 |	organism=Plasmodium_falciparum_3D7 | product=ferrodoxin reductase-like protein | location=Pf3D7_07_v3:882936-884988(+) | length=642 | sequence_SO=chromosome | SO=protein_coding	0720400 |	1
212	2	2	1.82700008153915	0.565499998629093	0.565499998629093	PF3D7_0703500 |	organism=Plasmodium_falciparum_3D7 | product=erythrocyte membrane-associated antigen | location=Pf3D7_07_v3:135606-142505(+) | length=2299 | sequence_SO=chromosome | SO=protein_coding	0703500 |	1
213	2	2	3.99000011384487	1.67299993336201	1.67299993336201	PF3D7_1454400 |	organism=Plasmodium_falciparum_3D7 | product=aminopeptidase P (APP) | location=Pf3D7_14_v3:2234143-2236476(+) | length=777 | sequence_SO=chromosome | SO=protein_coding	1454400 |	1
214	2	2	4.97500002384186	1.19399996474385	1.19399996474385	PF3D7_1317100 |	organism=Plasmodium_falciparum_3D7 | product=DNA replication licensing factor MCM4 (MCM4) | location=Pf3D7_13_v3:711944-714961(+) | length=1005 | sequence_SO=chromosome | SO=protein_coding	1317100 |	1
215	2	2	4.66499999165535	2.18700002878904	2.18700002878904	PF3D7_1237000 |	organism=Plasmodium_falciparum_3D7 | product=SUMO-activating enzyme subunit 2 (UBA2) | location=Pf3D7_12_v3:1538138-1540408(+) | length=686 | sequence_SO=chromosome | SO=protein_coding	1237000 |	1
216	2	2	4.22799997031689	1.65400002151728	1.65400002151728	PF3D7_1132200 |	organism=Plasmodium_falciparum_3D7 | product=TCP-1/cpn60 chaperonin family, putative | location=Pf3D7_11_v3:1248310-1250232(-) | length=544 | sequence_SO=chromosome | SO=protein_coding	1132200 |	1
217	2	2	5.76200000941753	1.67299993336201	1.67299993336201	PF3D7_1022400 |	organism=Plasmodium_falciparum_3D7 | product=serine/arginine-rich splicing factor 4 (SRSF4) | location=Pf3D7_10_v3:939938-942234(-) | length=538 | sequence_SO=chromosome | SO=protein_coding	1022400 |	1
218	2	2	6.1540000140667	2.22200006246567	2.22200006246567	PF3D7_0824400 |	organism=Plasmodium_falciparum_3D7 | product=nucleoside transporter 2 (NT2) | location=Pf3D7_08_v3:1062304-1064061(-) | length=585 | sequence_SO=chromosome | SO=protein_coding	0824400 |	1
219	2	2	7.95499980449677	2.27300003170967	2.27300003170967	PF3D7_0532400 |	organism=Plasmodium_falciparum_3D7 | product=lysine-rich membrane-associated PHISTb protein (LyMP) | location=Pf3D7_05_v3:1312471-1314154(+) | length=528 | sequence_SO=chromosome | SO=protein_coding	0532400 |	1
220	2	2	5.16600012779236	2.21400000154972	2.21400000154972	PF3D7_0214000 |	organism=Plasmodium_falciparum_3D7 | product=T-complex protein 1, putative | location=Pf3D7_02_v3:566121-567894(+) | length=542 | sequence_SO=chromosome | SO=protein_coding	0214000 |	1
221	2	2	18.6700001358986	4.88899983465672	4.88899983465672	IPI:IPI00005778.2	Gene_Symbol=PRG3 Proteoglycan 3	9606	1
222	2	2	3.76500003039837	2.4100000038743	2.4100000038743	PF3D7_1471200 |	organism=Plasmodium_falciparum_3D7 | product=inorganic anion exchanger, inorganic anion antiporter (SulP) | location=Pf3D7_14_v3:2912386-2915354(+) | length=664 | sequence_SO=chromosome | SO=protein_coding	1471200 |	1
223	2	2	2.82899998128414	1.35300001129508	1.35300001129508	PF3D7_1466400 |	organism=Plasmodium_falciparum_3D7 | product=transcription factor with AP2 domain(s) (ApiAP2) | location=Pf3D7_14_v3:2714844-2717285(-) | length=813 | sequence_SO=chromosome | SO=protein_coding	1466400 |	1
224	2	2	17.4400001764297	10.7699997723103	10.7699997723103	PF3D7_1438900 |	organism=Plasmodium_falciparum_3D7 | product=thioredoxin peroxidase 1 (Trx-Px1) | location=Pf3D7_14_v3:1575984-1576571(+) | length=195 | sequence_SO=chromosome | SO=protein_coding	1438900 |	1
225	2	2	2.94100008904934	1.66200008243322	1.66200008243322	PF3D7_1410400 |	organism=Plasmodium_falciparum_3D7 | product=rhoptry-associated protein 1 (RAP1) | location=Pf3D7_14_v3:420442-422790(+) | length=782 | sequence_SO=chromosome | SO=protein_coding	1410400 |	1
226	2	2	4.87800016999245	3.32599990069866	3.32599990069866	PF3D7_1408100 |	organism=Plasmodium_falciparum_3D7 | product=plasmepsin III,histo-aspartic protease (HAP) | location=Pf3D7_14_v3:297468-298823(+) | length=451 | sequence_SO=chromosome | SO=protein_coding	1408100 |	1
227	2	2	3.52399982511997	3.52399982511997	1.98199991136789	PF3D7_1223200 |	organism=Plasmodium_falciparum_3D7 | product=nucleus export protein BRR6, putative | location=Pf3D7_12_v3:932917-934281(+) | length=454 | sequence_SO=chromosome | SO=protein_coding	1223200 |	1
228	2	2	5.20099997520447	2.60000005364418	2.60000005364418	PF3D7_1134100 |	organism=Plasmodium_falciparum_3D7 | product=protein disulfide isomerase (PDI-11) | location=Pf3D7_11_v3:1323043-1324314(-) | length=423 | sequence_SO=chromosome | SO=protein_coding	1134100 |	1
229	2	2	9.57399979233742	4.96499985456467	4.96499985456467	PF3D7_0931800 |	organism=Plasmodium_falciparum_3D7 | product=proteasome subunit beta type-6, putative | location=Pf3D7_09_v3:1273082-1273930(-) | length=282 | sequence_SO=chromosome | SO=protein_coding	0931800 |	1
230	2	2	6.75700008869171	4.8650000244379	4.8650000244379	PF3D7_0919100 |	organism=Plasmodium_falciparum_3D7 | product=DnaJ protein, putative | location=Pf3D7_09_v3:786156-788212(+) | length=370 | sequence_SO=chromosome | SO=protein_coding	0919100 |	1
231	2	2	12.4099999666214	4.8870000988245	4.8870000988245	PF3D7_0824600 |	organism=Plasmodium_falciparum_3D7 | product=Fe-S cluster assembly protein DRE2, putative (DRE2) | location=Pf3D7_08_v3:1068563-1069902(+) | length=266 | sequence_SO=chromosome | SO=protein_coding	0824600 |	1
232	2	2	7.93699994683266	4.44400012493134	4.44400012493134	PF3D7_0813300 |	organism=Plasmodium_falciparum_3D7 | product=conserved Plasmodium protein, unknown function | location=Pf3D7_08_v3:656078-657630(+) | length=315 | sequence_SO=chromosome | SO=protein_coding	0813300 |	1
233	2	2	21.1400002241135	13.00999969244	13.00999969244	PF3D7_0702400 |	organism=Plasmodium_falciparum_3D7 | product=small exported membrane protein 1 (SEMP1) | location=Pf3D7_07_v3:101694-102285(+) | length=123 | sequence_SO=chromosome | SO=protein_coding	0702400 |	1
234	2	2	6.5530002117157	3.64100001752377	3.64100001752377	PF3D7_0625400 |	organism=Plasmodium_falciparum_3D7 | product=conserved Plasmodium protein, unknown function | location=Pf3D7_06_v3:1032536-1033774(-) | length=412 | sequence_SO=chromosome | SO=protein_coding	0625400 |	1
235	2	2	17.5799995660782	7.87900015711784	7.87900015711784	PF3D7_0517000 |	organism=Plasmodium_falciparum_3D7 | product=60S ribosomal protein L12, putative | location=Pf3D7_05_v3:715765-716675(-) | length=165 | sequence_SO=chromosome | SO=protein_coding	0517000 |	1
236	2	2	24.5900005102158	18.0299997329712	18.0299997329712	PF3D7_0503400 |	organism=Plasmodium_falciparum_3D7 | product=actin-depolymerizing factor 1 (ADF1) | location=Pf3D7_05_v3:140710-141471(+) | length=122 | sequence_SO=chromosome | SO=protein_coding	0503400 |	1
237	2	2	8.10799971222878	3.71600016951561	3.71600016951561	IPI:IPI00925530.1	Gene_Symbol=GNB2 Uncharacterized protein	9606	1
237	0	2	10.3399999439716	4.7410000115633	4.7410000115633	IPI:IPI00790896.1	Gene_Symbol=GNB2 Uncharacterized protein	9606	1
237	0	2	9.56199988722801	4.38200011849403	4.38200011849403	IPI:IPI00790302.1	Gene_Symbol=GNB2 Uncharacterized protein	9606	1
237	0	2	7.05899968743324	3.23499999940395	3.23499999940395	IPI:IPI00003348.3	Gene_Symbol=GNB2 Guanine nucleotide-binding protein G(I)/G(S)/G(T) subunit beta-2	9606	1
237	0	2	6.66700005531311	6.66700005531311	6.66700005531311	IPI:IPI00946384.1	Gene_Symbol=GNB4 Protein	9606	1
237	0	2	7.23700001835823	7.23700001835823	7.23700001835823	IPI:IPI00797969.1	Gene_Symbol=GNB2 Uncharacterized protein	9606	1
237	0	2	8.20899978280067	8.20899978280067	8.20899978280067	IPI:IPI00640949.1	Gene_Symbol=GNB1 Uncharacterized protein	9606	1
237	0	2	10.1899996399879	10.1899996399879	10.1899996399879	IPI:IPI00640462.1	Gene_Symbol=GNB1 Uncharacterized protein	9606	1
237	0	2	7.48300030827522	7.48300030827522	7.48300030827522	IPI:IPI00639998.1	Gene_Symbol=GNB1 Uncharacterized protein	9606	1
237	0	2	3.23499999940395	3.23499999940395	3.23499999940395	IPI:IPI00026268.3	Gene_Symbol=GNB1 Guanine nucleotide-binding protein G(I)/G(S)/G(T) subunit beta-1	9606	1
237	0	2	3.23499999940395	3.23499999940395	3.23499999940395	IPI:IPI00012451.3	Gene_Symbol=GNB4 Guanine nucleotide-binding protein subunit beta-4	9606	1
238	2	2	3.0460000038147	3.0460000038147	3.0460000038147	PF3D7_1474600 |	organism=Plasmodium_falciparum_3D7 | product=conserved Plasmodium membrane protein, unknown function | location=Pf3D7_14_v3:3060864-3062634(+) | length=394 | sequence_SO=chromosome | SO=protein_coding	1474600 |	1
239	2	2	10.1400002837181	10.1400002837181	10.1400002837181	PF3D7_1460600 |	organism=Plasmodium_falciparum_3D7 | product=inner membrane complex sub-compartment protein 3, putative (ISP3) | location=Pf3D7_14_v3:2473758-2474204(+) | length=148 | sequence_SO=chromosome | SO=protein_coding	1460600 |	1
240	2	2	4.97899986803532	4.97899986803532	4.97899986803532	PF3D7_1439800 |	organism=Plasmodium_falciparum_3D7 | product=vesicle-associated membrane protein, putative | location=Pf3D7_14_v3:1618819-1619794(+) | length=241 | sequence_SO=chromosome | SO=protein_coding	1439800 |	1
241	2	2	7.87900015711784	7.87900015711784	7.87900015711784	PF3D7_1431700 |	organism=Plasmodium_falciparum_3D7 | product=60S ribosomal protein L14, putative | location=Pf3D7_14_v3:1247030-1247950(+) | length=165 | sequence_SO=chromosome | SO=protein_coding	1431700 |	1
242	2	2	8.07500034570694	8.07500034570694	8.07500034570694	PF3D7_1426000 |	organism=Plasmodium_falciparum_3D7 | product=60S ribosomal protein L21 (RPL21) | location=Pf3D7_14_v3:1016133-1016618(-) | length=161 | sequence_SO=chromosome | SO=protein_coding	1426000 |	1
243	2	2	5.62499985098839	5.62499985098839	5.62499985098839	PF3D7_1421900 |	organism=Plasmodium_falciparum_3D7 | product=copper transporter, putative | location=Pf3D7_14_v3:891140-891622(-) | length=160 | sequence_SO=chromosome | SO=protein_coding	1421900 |	1
244	2	2	1.70200001448393	1.70200001448393	1.70200001448393	PF3D7_1361100 |	organism=Plasmodium_falciparum_3D7 | product=protein transport protein Sec24A (SEC24A) | location=Pf3D7_13_v3:2450461-2453760(+) | length=940 | sequence_SO=chromosome | SO=protein_coding	1361100 |	1
245	2	2	2.88100000470877	2.88100000470877	2.88100000470877	PF3D7_1323500 |	organism=Plasmodium_falciparum_3D7 | product=plasmepsin V (PMV) | location=Pf3D7_13_v3:975403-977175(+) | length=590 | sequence_SO=chromosome | SO=protein_coding	1323500 |	1
246	2	2	4.57100011408329	4.57100011408329	4.57100011408329	PF3D7_1107400 |	organism=Plasmodium_falciparum_3D7 | product=DNA repair protein RAD51 (RAD51) | location=Pf3D7_11_v3:317819-318871(-) | length=350 | sequence_SO=chromosome | SO=protein_coding	1107400 |	1
247	2	2	12.0399996638298	12.0399996638298	12.0399996638298	PF3D7_1019400 |	organism=Plasmodium_falciparum_3D7 | product=60S ribosomal protein L30e, putative | location=Pf3D7_10_v3:786503-787008(+) | length=108 | sequence_SO=chromosome | SO=protein_coding	1019400 |	1
248	2	2	1.84799991548061	1.84799991548061	1.84799991548061	PF3D7_0923800.2	| organism=Plasmodium_falciparum_3D7 | product=thioredoxin reductase (TRXR) | location=Pf3D7_09_v3:961933-963786(-) | length=541 | sequence_SO=chromosome | SO=protein_coding	0923800.2	1
248	0	2	1.62099990993738	1.62099990993738	1.62099990993738	PF3D7_0923800.1	| organism=Plasmodium_falciparum_3D7 | product=thioredoxin reductase (TRXR) | location=Pf3D7_09_v3:961933-963786(-) | length=617 | sequence_SO=chromosome | SO=protein_coding	0923800.1	1
249	2	2	4.71000000834465	4.71000000834465	4.71000000834465	PF3D7_0913200 |	organism=Plasmodium_falciparum_3D7 | product=elongation factor 1-beta (EF-1beta) | location=Pf3D7_09_v3:575679-576509(+) | length=276 | sequence_SO=chromosome | SO=protein_coding	0913200 |	1
250	2	2	0.912200007587671	0.912200007587671	0.912200007587671	PF3D7_0815200 |	organism=Plasmodium_falciparum_3D7 | product=importin beta, putative | location=Pf3D7_08_v3:717113-719746(+) | length=877 | sequence_SO=chromosome | SO=protein_coding	0815200 |	1
251	2	2	4.23099994659424	4.23099994659424	4.23099994659424	PF3D7_0807500 |	organism=Plasmodium_falciparum_3D7 | product=proteasome subunit alpha type-6, putative | location=Pf3D7_08_v3:387219-388364(+) | length=260 | sequence_SO=chromosome | SO=protein_coding	0807500 |	1
252	2	2	1.13300001248717	1.13300001248717	1.13300001248717	PF3D7_0627700 |	organism=Plasmodium_falciparum_3D7 | product=transportin | location=Pf3D7_06_v3:1108197-1111640(+) | length=1147 | sequence_SO=chromosome | SO=protein_coding	0627700 |	1
253	2	2	11.7200002074242	11.7200002074242	11.7200002074242	PF3D7_0601900 |	organism=Plasmodium_falciparum_3D7 | product=conserved Plasmodium protein, unknown function | location=Pf3D7_06_v3:78190-78784(+) | length=128 | sequence_SO=chromosome | SO=protein_coding	0601900 |	1
254	2	2	5.70500008761883	5.70500008761883	5.70500008761883	PF3D7_0509000 |	organism=Plasmodium_falciparum_3D7 | product=SNAP protein (soluble N-ethylmaleimide-sensitive factor attachment protein), putative | location=Pf3D7_05_v3:376855-378452(-) | length=298 | sequence_SO=chromosome | SO=protein_coding	0509000 |	1
255	2	2	6.87799975275993	6.87799975275993	6.87799975275993	PF3D7_0407200 |	organism=Plasmodium_falciparum_3D7 | product=peptidyl-tRNA hydrolase 2, putative (PTH2) | location=Pf3D7_04_v3:363599-364933(-) | length=189 | sequence_SO=chromosome | SO=protein_coding	0407200 |	1
256	2	2	4.58699986338615	4.58699986338615	4.58699986338615	IPI:IPI00873466.1	Gene_Symbol=HPRT1 25 kDa protein	9606	1
256	0	2	4.58699986338615	4.58699986338615	4.58699986338615	IPI:IPI00218493.7	Gene_Symbol=HPRT1 Hypoxanthine-guanine phosphoribosyltransferase	9606	1
257	2	2	5.84999993443489	5.84999993443489	5.84999993443489	IPI:IPI00002375.3	Gene_Symbol=TMOD1 Tropomodulin-1	9606	1
258	1.96	2	5.42399995028973	5.42399995028973	5.42399995028973	PF3D7_0413500 |	organism=Plasmodium_falciparum_3D7 | product=phosphoglucomutase-2 (PGM2) | location=Pf3D7_04_v3:615356-616243(+) | length=295 | sequence_SO=chromosome | SO=protein_coding	0413500 |	1
259	1.92	1.92	4.7410000115633	3.70399989187717	1.77800003439188	PF3D7_0806500 |	organism=Plasmodium_falciparum_3D7 | product=DnaJ protein, putative | location=Pf3D7_08_v3:345427-347454(-) | length=675 | sequence_SO=chromosome | SO=protein_coding	0806500 |	1
260	1.92	1.92	5.85200004279613	3.56200002133846	3.56200002133846	PF3D7_0722400 |	organism=Plasmodium_falciparum_3D7 | product=GTP-binding protein, putative | location=Pf3D7_07_v3:954784-956343(+) | length=393 | sequence_SO=chromosome | SO=protein_coding	0722400 |	1
261	1.89	1.89	3.57600003480911	0.41579999960959	0.41579999960959	PF3D7_1019000 |	organism=Plasmodium_falciparum_3D7 | product=eukaryotic translation initiation factor subunit eIF2A, putative | location=Pf3D7_10_v3:757795-765158(+) | length=2405 | sequence_SO=chromosome | SO=protein_coding	1019000 |	1
262	1.87	1.87	7.69200026988983	2.91799996048212	2.91799996048212	PF3D7_1428300 |	organism=Plasmodium_falciparum_3D7 | product=proliferation-associated protein 2g4, putative | location=Pf3D7_14_v3:1105200-1106514(-) | length=377 | sequence_SO=chromosome | SO=protein_coding	1428300 |	1
263	1.84	1.84	5.71699999272823	2.55999993532896	2.55999993532896	PF3D7_1466300 |	organism=Plasmodium_falciparum_3D7 | product=26S proteasome regulatory subunit RPN2, putative (RPN2) | location=Pf3D7_14_v3:2709418-2713192(+) | length=1172 | sequence_SO=chromosome | SO=protein_coding	1466300 |	2
264	1.83	1.83	5.38000017404556	1.54799995943904	1.54799995943904	PF3D7_1462300 |	organism=Plasmodium_falciparum_3D7 | product=conserved Plasmodium protein, unknown function | location=Pf3D7_14_v3:2524921-2528994(-) | length=1357 | sequence_SO=chromosome | SO=protein_coding	1462300 |	2
265	1.83	1.83	11.2499997019768	2.73599997162819	2.73599997162819	PF3D7_0728000 |	organism=Plasmodium_falciparum_3D7 | product=eukaryotic translation initiation factor 2 alpha subunit, putative | location=Pf3D7_07_v3:1191179-1192289(-) | length=329 | sequence_SO=chromosome | SO=protein_coding	0728000 |	1
266	1.74	1.74	3.90099994838238	3.90099994838238	3.90099994838238	PF3D7_1455400 |	organism=Plasmodium_falciparum_3D7 | product=hemolysin III (HlyIII) | location=Pf3D7_14_v3:2262739-2263801(-) | length=282 | sequence_SO=chromosome | SO=protein_coding	1455400 |	1
267	1.72	1.72	2.06599999219179	1.40800001099706	1.40800001099706	PF3D7_1210600 |	organism=Plasmodium_falciparum_3D7 | product=conserved Plasmodium protein, unknown function | location=Pf3D7_12_v3:472260-475457(-) | length=1065 | sequence_SO=chromosome | SO=protein_coding	1210600 |	1
268	1.72	1.72	5.20399995148182	2.97400001436472	2.97400001436472	PF3D7_0919000 |	organism=Plasmodium_falciparum_3D7 | product=nucleosome assembly protein (NAPS) | location=Pf3D7_09_v3:781368-782675(-) | length=269 | sequence_SO=chromosome | SO=protein_coding	0919000 |	1
269	1.67	1.67	10.0900001823902	10.0900001823902	5.50500005483627	PF3D7_0108000 |	organism=Plasmodium_falciparum_3D7 | product=proteasome subunit beta type-3, putative | location=Pf3D7_01_v3:328431-329558(-) | length=218 | sequence_SO=chromosome | SO=protein_coding	0108000 |	1
270	1.66	1.66	5.40499985218048	1.28699997439981	1.28699997439981	PF3D7_1105600 |	organism=Plasmodium_falciparum_3D7 | product=translocon component PTEX88 (PTEX88) | location=Pf3D7_11_v3:241184-243517(-) | length=777 | sequence_SO=chromosome | SO=protein_coding	1105600 |	1
271	1.66	1.66	12.9600003361702	12.9600003361702	12.9600003361702	PF3D7_0705700 |	organism=Plasmodium_falciparum_3D7 | product=40S ribosomal protein S29, putative | location=Pf3D7_07_v3:285472-286166(-) | length=54 | sequence_SO=chromosome | SO=protein_coding	0705700 |	1
272	1.59	1.59	4.54499982297421	4.54499982297421	4.54499982297421	PF3D7_1008900 |	organism=Plasmodium_falciparum_3D7 | product=adenylate kinase (AK1) | location=Pf3D7_10_v3:369199-370225(-) | length=242 | sequence_SO=chromosome | SO=protein_coding	1008900 |	1
273	1.58	1.58	4.8530001193285	2.01500002294779	1.09900003299117	PF3D7_1227800 |	organism=Plasmodium_falciparum_3D7 | product=histone S-adenosyl methyltransferase, putative | location=Pf3D7_12_v3:1134370-1137648(-) | length=1092 | sequence_SO=chromosome | SO=protein_coding	1227800 |	1
274	1.57	1.57	6.615000218153	2.33500003814697	2.33500003814697	PF3D7_0821000 |	organism=Plasmodium_falciparum_3D7 | product=conserved Plasmodium protein, unknown function | location=Pf3D7_08_v3:948745-950899(+) | length=514 | sequence_SO=chromosome | SO=protein_coding	0821000 |	1
275	1.53	1.53	16.0600006580353	16.0600006580353	16.0600006580353	PF3D7_1353200 |	organism=Plasmodium_falciparum_3D7 | product=membrane associated histidine-rich protein (MAHRP2) | location=Pf3D7_13_v3:2130531-2131065(+) | length=137 | sequence_SO=chromosome | SO=protein_coding	1353200 |	2
276	1.48	1.48	4.02799993753433	1.89599990844727	1.89599990844727	PF3D7_1347200 |	organism=Plasmodium_falciparum_3D7 | product=nucleoside transporter 1 (NT1) | location=Pf3D7_13_v3:1889853-1891121(-) | length=422 | sequence_SO=chromosome | SO=protein_coding	1347200 |	1
277	1.47	1.47	5.66600002348423	1.55800003558397	1.55800003558397	PF3D7_0810800 |	organism=Plasmodium_falciparum_3D7 | product=dihydropteroate synthetase (DHPS) | location=Pf3D7_08_v3:548200-550616(+) | length=706 | sequence_SO=chromosome | SO=protein_coding	0810800 |	1
278	1.44	1.44	4.33200001716614	1.29000004380941	1.29000004380941	PF3D7_1311800 |	organism=Plasmodium_falciparum_3D7 | product=M1-family alanyl aminopeptidase (M1AAP) | location=Pf3D7_13_v3:501790-505047(+) | length=1085 | sequence_SO=chromosome | SO=protein_coding	1311800 |	1
279	1.42	1.42	12.3800002038479	7.61900022625923	7.61900022625923	PF3D7_1240100 |	organism=Plasmodium_falciparum_3D7 | product=early transcribed membrane protein 12 (ETRAMP12) | location=Pf3D7_12_v3:1685094-1685411(-) | length=105 | sequence_SO=chromosome | SO=protein_coding	1240100 |	1
280	1.37	1.37	8.7739996612072	1.67100001126528	1.67100001126528	PF3D7_1232100 |	organism=Plasmodium_falciparum_3D7 | product=60 kDa chaperonin (CPN60) | location=Pf3D7_12_v3:1328311-1331371(-) | length=718 | sequence_SO=chromosome | SO=protein_coding	1232100 |	1
281	1.36	1.36	6.60599991679192	3.04899998009205	1.01600000634789	PF3D7_1206200 |	organism=Plasmodium_falciparum_3D7 | product=eukaryotic translation initiation factor 3 subunit 8, putative | location=Pf3D7_12_v3:275744-279336(-) | length=984 | sequence_SO=chromosome | SO=protein_coding	1206200 |	1
282	1.34	1.34	5.25499992072582	2.07000002264977	2.07000002264977	PF3D7_1434600 |	organism=Plasmodium_falciparum_3D7 | product=methionine aminopeptidase 2 (METAP2) | location=Pf3D7_14_v3:1404312-1406198(+) | length=628 | sequence_SO=chromosome | SO=protein_coding	1434600 |	1
283	1.31	1.31	11.3099999725819	7.77399986982346	7.77399986982346	PF3D7_1424400 |	organism=Plasmodium_falciparum_3D7 | product=60S ribosomal protein L7-3, putative | location=Pf3D7_14_v3:977908-979166(+) | length=283 | sequence_SO=chromosome | SO=protein_coding	1424400 |	2
284	1.3	1.3	5.72899989783764	5.72899989783764	5.72899989783764	PF3D7_0416800 |	organism=Plasmodium_falciparum_3D7 | product=small GTP-binding protein sar1 (SAR1) | location=Pf3D7_04_v3:729962-731223(+) | length=192 | sequence_SO=chromosome | SO=protein_coding	0416800 |	1
285	1.27	1.27	3.15200015902519	0.945500005036592	0.945500005036592	PF3D7_0108300 |	organism=Plasmodium_falciparum_3D7 | product=conserved Plasmodium protein, unknown function | location=Pf3D7_01_v3:337168-343833(+) | length=2221 | sequence_SO=chromosome | SO=protein_coding	0108300 |	1
286	1.23	1.23	7.95900002121925	1.12399999052286	1.12399999052286	PF3D7_1145100 |	organism=Plasmodium_falciparum_3D7 | product=coatomer subunit gamma, putative | location=Pf3D7_11_v3:1783357-1786563(-) | length=1068 | sequence_SO=chromosome | SO=protein_coding	1145100 |	1
287	1.2	1.2	22.9300007224083	3.90199981629848	3.90199981629848	PF3D7_1212000 |	organism=Plasmodium_falciparum_3D7 | product=glutathione peroxidase-like thioredoxin peroxidase (TPx(Gl)) | location=Pf3D7_12_v3:534912-535915(-) | length=205 | sequence_SO=chromosome | SO=protein_coding	1212000 |	1
287	0	1.15	5.16100004315376	5.16100004315376	5.16100004315376	IPI:IPI00922286.2	Gene_Symbol=AIF1L Uncharacterized protein	9606	1
288	1.17	1.17	4.60500009357929	1.97400003671646	1.97400003671646	PF3D7_0515700 |	organism=Plasmodium_falciparum_3D7 | product=glideosome-associated protein 40, putative (GAP40) | location=Pf3D7_05_v3:653966-655336(-) | length=456 | sequence_SO=chromosome | SO=protein_coding	0515700 |	1
289	1.15	1.15	7.25200027227402	1.74300000071526	0.48810001462698	PF3D7_1033100 |	organism=Plasmodium_falciparum_3D7 | product=S-adenosylmethionine decarboxylase/ornithine decarboxylase (AdoMetDC/ODC) | location=Pf3D7_10_v3:1324132-1328436(-) | length=1434 | sequence_SO=chromosome | SO=protein_coding	1033100 |	1
290	1.14	1.14	1.67699996381998	1.67699996381998	1.67699996381998	PF3D7_0612100 |	organism=Plasmodium_falciparum_3D7 | product=eukaryotic translation initiation factor 3 subunit L, putative | location=Pf3D7_06_v3:509160-511130(-) | length=656 | sequence_SO=chromosome | SO=protein_coding	0612100 |	1
291	1.13	1.13	4.22200001776218	1.99999995529652	1.99999995529652	PF3D7_0209400 |	organism=Plasmodium_falciparum_3D7 | product=conserved protein, unknown function | location=Pf3D7_02_v3:388424-390611(-) | length=450 | sequence_SO=chromosome | SO=protein_coding	0209400 |	1
292	1.12	1.12	5.73699995875359	2.76999995112419	1.58300008624792	PF3D7_0801800 |	organism=Plasmodium_falciparum_3D7 | product=mannose-6-phosphate isomerase, putative | location=Pf3D7_08_v3:119032-122067(-) | length=1011 | sequence_SO=chromosome | SO=protein_coding	0801800 |	1
293	1.1	1.1	4.38599996268749	4.38599996268749	4.38599996268749	IPI:IPI00917921.1	Gene_Symbol=CYBRD1 cDNA FLJ56257, highly similar to Homo sapiens cytochrome b reductase 1 (CYBRD1), mRNA	9606	1
293	0	1.1	3.49700003862381	3.49700003862381	3.49700003862381	IPI:IPI00100199.4	Gene_Symbol=CYBRD1 Cytochrome b reductase 1	9606	1
294	1.09	1.09	4.11899983882904	0.521400012075901	0.521400012075901	PF3D7_0727800 |	organism=Plasmodium_falciparum_3D7 | product=cation transporting ATPase, putative | location=Pf3D7_07_v3:1175944-1181700(+) | length=1918 | sequence_SO=chromosome | SO=protein_coding	0727800 |	1
295	1.09	1.09	11.8299998342991	8.57999995350838	6.5090000629425	IPI:IPI00215964.2	Gene_Symbol=DARC Isoform 1 of Duffy antigen/chemokine receptor	9606	1
295	0	1.09	8.63099992275238	8.63099992275238	6.5480001270771	IPI:IPI00002940.3	Gene_Symbol=DARC Isoform 2 of Duffy antigen/chemokine receptor	9606	1
296	1.01	1.01	3.03000006824732	0.35349999088794	0.35349999088794	IPI:IPI00028954.1	Gene_Symbol=MCM3AP 80 kDa MCM3-associated protein	9606	1
297	0.9	1.01	15.8500000834465	4.06499989330769	4.06499989330769	PF3D7_1006800 |	organism=Plasmodium_falciparum_3D7 | product=RNA-binding protein, putative | location=Pf3D7_10_v3:277621-279168(+) | length=246 | sequence_SO=chromosome | SO=protein_coding	1006800 |	1
298	0.89	0.89	3.88099998235703	3.88099998235703	3.88099998235703	PF3D7_1015800 |	organism=Plasmodium_falciparum_3D7 | product=ribonucleotide reductase small subunit, putative | location=Pf3D7_10_v3:633682-635286(+) | length=335 | sequence_SO=chromosome | SO=protein_coding	1015800 |	1
299	0.88	0.88	6.1540000140667	1.53799997642636	1.53799997642636	PF3D7_1449500 |	organism=Plasmodium_falciparum_3D7 | product=transcription factor with AP2 domain(s), putative (ApiAP2) | location=Pf3D7_14_v3:2031087-2033397(+) | length=715 | sequence_SO=chromosome | SO=protein_coding	1449500 |	1
300	0.85	3.09	9.0489998459816	4.75500002503395	3.52800004184246	PF3D7_0917900 |	organism=Plasmodium_falciparum_3D7 | product=heat shock protein 70 (HSP70-2) | location=Pf3D7_09_v3:737985-740276(+) | length=652 | sequence_SO=chromosome | SO=protein_coding	0917900 |	2
301	0.85	1.01	6.91199973225594	5.9909999370575	5.9909999370575	PF3D7_0103200 |	organism=Plasmodium_falciparum_3D7 | product=nucleoside transporter 4 (NT4) | location=Pf3D7_01_v3:140662-142219(-) | length=434 | sequence_SO=chromosome | SO=protein_coding	0103200 |	2
302	0.85	0.85	8.53900015354156	2.08700001239777	2.08700001239777	PF3D7_1445900 |	organism=Plasmodium_falciparum_3D7 | product=ATP-dependent RNA helicase DDX5, putative (DDX5) | location=Pf3D7_14_v3:1885443-1888323(+) | length=527 | sequence_SO=chromosome | SO=protein_coding	1445900 |	1
303	0.82	0.82	3.50899994373322	0.0695800001267344	0.0695800001267344	PF3D7_0511500 |	organism=Plasmodium_falciparum_3D7 | product=RNA pseudouridylate synthase, putative | location=Pf3D7_05_v3:486602-516787(+) | length=10061 | sequence_SO=chromosome | SO=protein_coding	0511500 |	1
304	0.82	0.82	3.60700003802776	3.60700003802776	3.60700003802776	IPI:IPI00872082.1	Gene_Symbol=CD47 Isoform OA3-305 of Leukocyte surface antigen CD47	9606	1
304	0	0.82	3.4060001373291	3.4060001373291	3.4060001373291	IPI:IPI00374740.3	Gene_Symbol=CD47 Isoform OA3-323 of Leukocyte surface antigen CD47	9606	1
304	0	0.82	3.53699997067451	3.53699997067451	3.53699997067451	IPI:IPI00216516.5	Gene_Symbol=CD47 Isoform OA3-312 of Leukocyte surface antigen CD47	9606	1
304	0	0.82	3.76700013875961	3.76700013875961	3.76700013875961	IPI:IPI00216514.6	Gene_Symbol=CD47 Isoform OA3-293 of Leukocyte surface antigen CD47	9606	1
305	0.8	0.8	19.4600000977516	3.89100015163422	3.89100015163422	PF3D7_0307200 |	organism=Plasmodium_falciparum_3D7 | product=60S ribosomal protein L7, putative | location=Pf3D7_03_v3:314976-316236(-) | length=257 | sequence_SO=chromosome | SO=protein_coding	0307200 |	1
306	0.78	0.78	5.09199984371662	1.05400001630187	1.05400001630187	PF3D7_1011800 |	organism=Plasmodium_falciparum_3D7 | product=PRE-binding protein (PREBP) | location=Pf3D7_10_v3:455398-458817(+) | length=1139 | sequence_SO=chromosome | SO=protein_coding	1011800 |	1
307	0.77	0.77	8.53900015354156	2.2469999268651	2.2469999268651	PF3D7_1236100 |	organism=Plasmodium_falciparum_3D7 | product=clustered-asparagine-rich protein | location=Pf3D7_12_v3:1506932-1508269(-) | length=445 | sequence_SO=chromosome | SO=protein_coding	1236100 |	1
308	0.76	0.76	2.86999996751547	2.86999996751547	2.86999996751547	PF3D7_0608310 |	organism=Plasmodium_falciparum_3D7 | product=sorting assembly machinery 50 kDa subunit, putative (SAM50) | location=Pf3D7_06_v3:348010-349371(+) | length=453 | sequence_SO=chromosome | SO=protein_coding	0608310 |	1
309	0.75	0.75	5.41899986565113	1.80600006133318	1.80600006133318	PF3D7_1016400 |	organism=Plasmodium_falciparum_3D7 | product=serine/threonine protein kinase, FIKK family (FIKK10.1) | location=Pf3D7_10_v3:656709-659027(-) | length=609 | sequence_SO=chromosome | SO=protein_coding	1016400 |	1
310	0.74	0.74	9.21299979090691	1.57299991697073	1.57299991697073	IPI:IPI00646873.4	Gene_Symbol=SLC14A1 Isoform 2 of Urea transporter 1	9606	1
310	0	0.74	10.5400003492832	1.79900005459785	1.79900005459785	IPI:IPI00298337.6	Gene_Symbol=SLC14A1 Isoform 1 of Urea transporter 1	9606	1
310	0	0.74	2.46500000357628	2.46500000357628	2.46500000357628	IPI:IPI01009223.1	Gene_Symbol=SLC14A1 cDNA FLJ59493, highly similar to Urea transporter, erythrocyte	9606	1
310	0	0.74	2.72400006651878	2.72400006651878	2.72400006651878	IPI:IPI00646405.2	Gene_Symbol=SLC14A1 Uncharacterized protein	9606	1
310	0	0.74	2.49099992215633	2.49099992215633	2.49099992215633	IPI:IPI00639830.5	Gene_Symbol=SLC14A1 cDNA FLJ45544 fis, clone BRTHA2033683, highly similar to Urea transporter, erythrocyte	9606	1
311	0.73	0.73	4.01500016450882	1.33800003677607	1.33800003677607	RRRRRIPI:IPI00974035.1	REVERSED Gene_Symbol=EBF1 Uncharacterized protein	9606	1
311	0	0.73	3.75000014901161	1.25000001862645	1.25000001862645	RRRRRIPI:IPI00383432.1	REVERSED Gene_Symbol=EBF1 Isoform 2 of Transcription factor COE1	9606	1
311	0	0.73	3.55300009250641	1.18399998173118	1.18399998173118	RRRRRIPI:IPI00329425.1	REVERSED Gene_Symbol=EBF1 Isoform 1 of Transcription factor COE1	9606	1
311	0	0.73	1.2699999846518	1.2699999846518	1.2699999846518	RRRRRIPI:IPI00220430.1	REVERSED Gene_Symbol=EBF3 Isoform Short of Transcription factor COE3	9606	1
311	0	0.73	1.1739999987185	1.1739999987185	1.1739999987185	RRRRRIPI:IPI00024242.3	REVERSED Gene_Symbol=EBF3 Isoform Long of Transcription factor COE3	9606	1
312	0.69	0.69	6.6200003027916	6.6200003027916	3.1360000371933	PF3D7_1471100 |	organism=Plasmodium_falciparum_3D7 | product=exported protein 2 (EXP2) | location=Pf3D7_14_v3:2905163-2906565(-) | length=287 | sequence_SO=chromosome | SO=protein_coding	1471100 |	1
313	0.63	2.98	12.720000743866	9.16000008583069	3.05300001055002	PF3D7_1306400 |	organism=Plasmodium_falciparum_3D7 | product=26S protease regulatory subunit 10B, putative (RPT4) | location=Pf3D7_13_v3:297178-298359(-) | length=393 | sequence_SO=chromosome | SO=protein_coding	1306400 |	1
314	0.62	0.62	2.16600000858307	0.57760002091527	0.57760002091527	RRRRRPF3D7_1013500 |	REVERSED organism=Plasmodium_falciparum_3D7 | product=phosphoinositide-specific phospholipase C (PI-PLC) | location=Pf3D7_10_v3:526840-531448(+) | length=1385 | sequence_SO=chromosome | SO=protein_coding	1013500 |	1
315	0.6	0.6	3.89899984002113	1.46199995651841	1.46199995651841	IPI:IPI00790327.2	Gene_Symbol=ATP1A3 cDNA FLJ59513, highly similar to Sodium/potassium-transporting ATPase alpha-3 chain	9606	1
315	0	0.59	3.09999994933605	1.22300004586577	1.22300004586577	IPI:IPI00788782.1	Gene_Symbol=ATP1A3 Uncharacterized protein	9606	1
315	0	0.59	2.95000001788139	1.5259999781847	1.5259999781847	IPI:IPI00647099.3	Gene_Symbol=ATP1A3 Uncharacterized protein	9606	1
315	0	0.59	2.86299996078014	1.4809999614954	1.4809999614954	IPI:IPI00302840.2	Gene_Symbol=ATP1A3 Sodium/potassium-transporting ATPase subunit alpha-3	9606	1
315	0	0.58	4.23399992287159	1.51199996471405	1.51199996471405	IPI:IPI00977640.1	Gene_Symbol=ATP1A1 sodium/potassium-transporting ATPase subunit alpha-1 isoform d	9606	1
315	0	0.58	4.10600006580353	1.46599998697639	1.46599998697639	IPI:IPI00646182.5	Gene_Symbol=ATP1A1 sodium/potassium-transporting ATPase subunit alpha-1 isoform c	9606	1
315	0	0.58	4.10600006580353	1.46599998697639	1.46599998697639	IPI:IPI00006482.1	Gene_Symbol=ATP1A1 Isoform Long of Sodium/potassium-transporting ATPase subunit alpha-1	9606	1
315	0	0.58	2.9729999601841	1.48700000718236	1.48700000718236	IPI:IPI00640401.1	Gene_Symbol=ATP1A2 Uncharacterized protein	9606	1
315	0	0.58	4.55200001597404	2.20299996435642	2.20299996435642	IPI:IPI00414005.2	Gene_Symbol=ATP1A1 Isoform Short of Sodium/potassium-transporting ATPase subunit alpha-1	9606	1
315	0	0.58	2.94100008904934	1.47099997848272	1.47099997848272	IPI:IPI00003021.1	Gene_Symbol=ATP1A2 Sodium/potassium-transporting ATPase subunit alpha-2	9606	1
315	0	0.58	2.51199994236231	1.44899999722838	1.44899999722838	IPI:IPI00218919.7	Gene_Symbol=ATP4A Potassium-transporting ATPase alpha chain 1	9606	1
315	0	0.58	5.51499985158443	5.51499985158443	5.51499985158443	IPI:IPI00911028.1	Gene_Symbol=ATP1A2 cDNA FLJ53737, highly similar to Sodium/potassium-transporting ATPase alpha-2 chain	9606	1
316	0.57	0.57	3.59500013291836	3.59500013291836	3.59500013291836	PF3D7_1342000 |	organism=Plasmodium_falciparum_3D7 | product=40S ribosomal protein S6 | location=Pf3D7_13_v3:1653211-1654131(-) | length=306 | sequence_SO=chromosome | SO=protein_coding	1342000 |	1
317	0.56	0.56	11.5199998021126	4.18800003826618	4.18800003826618	IPI:IPI00478896.3	Gene_Symbol=RPL7A;SNORD24 Uncharacterized protein	9606	1
317	0	0.56	8.27099978923798	3.00799999386072	3.00799999386072	IPI:IPI00299573.12	Gene_Symbol=RPL7A;SNORD24 60S ribosomal protein L7a	9606	1
318	0.53	0.53	1.48900002241135	1.48900002241135	1.48900002241135	RRRRRPF3D7_0706700 |	REVERSED organism=Plasmodium_falciparum_3D7 | product=DNA mismatch repair protein MSH2, putative (MSH2-2) | location=Pf3D7_07_v3:322907-325528(+) | length=873 | sequence_SO=chromosome | SO=protein_coding	0706700 |	1
319	0.51	0.51	9.52399969100952	9.52399969100952	9.52399969100952	PF3D7_1421200 |	organism=Plasmodium_falciparum_3D7 | product=40S ribosomal protein S25 (RPS25) | location=Pf3D7_14_v3:875687-876385(-) | length=105 | sequence_SO=chromosome | SO=protein_coding	1421200 |	1
320	0.5	0.5	3.3550001680851	1.43799996003509	1.43799996003509	PF3D7_0102900 |	organism=Plasmodium_falciparum_3D7 | product=aspartate--tRNA ligase | location=Pf3D7_01_v3:128960-130840(-) | length=626 | sequence_SO=chromosome | SO=protein_coding	0102900 |	1
321	0.47	0.47	10.530000180006	3.68399992585182	0	PF3D7_1323100 |	organism=Plasmodium_falciparum_3D7 | product=60S ribosomal protein L6, putative | location=Pf3D7_13_v3:965486-966280(-) | length=190 | sequence_SO=chromosome | SO=protein_coding	1323100 |	0
322	0.47	0.47	5.51699995994568	5.51699995994568	0	PF3D7_0306900 |	organism=Plasmodium_falciparum_3D7 | product=40S ribosomal protein S23, putative | location=Pf3D7_03_v3:310652-311805(+) | length=145 | sequence_SO=chromosome | SO=protein_coding	0306900 |	0
323	0.42	0.42	14.360000193119	6.07700012624264	0	PF3D7_1020900 |	organism=Plasmodium_falciparum_3D7 | product=ADP-ribosylation factor (ARF1) | location=Pf3D7_10_v3:845086-846192(-) | length=181 | sequence_SO=chromosome | SO=protein_coding	1020900 |	0
323	0	0.42	5.23799993097782	5.23799993097782	0	IPI:IPI01015420.1	Gene_Symbol=ARF3 Uncharacterized protein	9606	0
323	0	0.42	27.5000005960464	27.5000005960464	0	IPI:IPI01012104.1	Gene_Symbol=ARF3 Uncharacterized protein	9606	0
323	0	0.42	21.9999998807907	21.9999998807907	0	IPI:IPI01011566.1	Gene_Symbol=ARF3 Uncharacterized protein	9606	0
323	0	0.42	18.639999628067	18.639999628067	0	IPI:IPI00947463.1	Gene_Symbol=ARF4 Uncharacterized protein	9606	0
323	0	0.42	19.6400001645088	19.6400001645088	0	IPI:IPI00944969.1	Gene_Symbol=ARF4 Uncharacterized protein	9606	0
323	0	0.42	6.35799989104271	6.35799989104271	0	IPI:IPI00930263.1	Gene_Symbol=ARF1 cDNA FLJ61099, highly similar to ADP-ribosylation factor 1	9606	0
323	0	0.42	7.05099999904633	7.05099999904633	0	IPI:IPI00910783.1	Gene_Symbol=ARF3 cDNA FLJ51215, highly similar to ADP-ribosylation factor 1	9606	0
323	0	0.42	4.8030000180006	4.8030000180006	0	IPI:IPI00909515.1	Gene_Symbol=- cDNA FLJ51495, highly similar to ADP-ribosylation factor 5	9606	0
323	0	0.42	7.33300000429153	7.33300000429153	0	IPI:IPI00853337.1	Gene_Symbol=ARF5 Uncharacterized protein	9606	0
323	0	0.42	7.63899981975555	7.63899981975555	0	IPI:IPI00797941.3	Gene_Symbol=ARF3 cDNA FLJ57770, moderately similar to ADP-ribosylation factor 3	9606	0
323	0	0.42	8.66099968552589	8.66099968552589	0	IPI:IPI00792330.2	Gene_Symbol=ARF4 Uncharacterized protein	9606	0
323	0	0.42	6.11100010573864	6.11100010573864	0	IPI:IPI00215919.5	Gene_Symbol=ARF5 ADP-ribosylation factor 5	9606	0
323	0	0.42	6.11100010573864	6.11100010573864	0	IPI:IPI00215918.3	Gene_Symbol=ARF4 ADP-ribosylation factor 4	9606	0
323	0	0.42	6.07700012624264	6.07700012624264	0	IPI:IPI00215917.3	Gene_Symbol=ARF3 ADP-ribosylation factor 3	9606	0
323	0	0.42	6.07700012624264	6.07700012624264	0	IPI:IPI00215914.5	Gene_Symbol=ARF1 ADP-ribosylation factor 1	9606	0
324	0.42	0.42	6.34299963712692	6.34299963712692	0	PF3D7_0815600 |	organism=Plasmodium_falciparum_3D7 | product=eukaryotic translation initiation factor, putative | location=Pf3D7_08_v3:729917-732187(-) | length=268 | sequence_SO=chromosome | SO=protein_coding	0815600 |	0
325	0.36	0.36	6.5090000629425	2.66299992799759	0	PF3D7_1144500 |	organism=Plasmodium_falciparum_3D7 | product=ubiquitin activating enzyme (E1) subunit Aos1, putative (AOS1) | location=Pf3D7_11_v3:1768328-1769344(+) | length=338 | sequence_SO=chromosome | SO=protein_coding	1144500 |	0
326	0.34	0.34	6.5760001540184	3.09500005096197	0	PF3D7_0528200 |	organism=Plasmodium_falciparum_3D7 | product=eukaryotic translation initiation factor 3, subunit 6, putative | location=Pf3D7_05_v3:1163408-1165072(-) | length=517 | sequence_SO=chromosome | SO=protein_coding	0528200 |	0
327	0.33	0.34	6.48899972438812	6.48899972438812	6.48899972438812	PF3D7_1409400 |	organism=Plasmodium_falciparum_3D7 | product=conserved Plasmodium membrane protein, unknown function | location=Pf3D7_14_v3:365509-367027(-) | length=262 | sequence_SO=chromosome | SO=protein_coding	1409400 |	1
328	0.33	0.33	3.99999991059303	3.99999991059303	0	PF3D7_1022700 |	organism=Plasmodium_falciparum_3D7 | product=phospholipid scramblase, putative | location=Pf3D7_10_v3:951752-952579(-) | length=275 | sequence_SO=chromosome | SO=protein_coding	1022700 |	0
329	0.3	0.3	2.75500006973743	0.751300016418099	0	PF3D7_0910100 |	organism=Plasmodium_falciparum_3D7 | product=Ran-binding protein, putative | location=Pf3D7_09_v3:456959-461318(-) | length=1198 | sequence_SO=chromosome | SO=protein_coding	0910100 |	0
330	0.3	0.3	3.0689999461174	1.44400000572205	0	RRRRRIPI:IPI01009192.2	REVERSED Gene_Symbol=GLT25D2 Uncharacterized protein	9606	0
330	0	0.3	4.68299984931946	2.20400001853704	0	RRRRRIPI:IPI00642522.1	REVERSED Gene_Symbol=GLT25D2 Uncharacterized protein	9606	0
330	0	0.3	2.71600000560284	1.27800004556775	0	RRRRRIPI:IPI00514694.1	REVERSED Gene_Symbol=GLT25D2 Procollagen galactosyltransferase 2	9606	0
331	0.28	0.28	5.83299994468689	5.83299994468689	0	PF3D7_1038000.2	| organism=Plasmodium_falciparum_3D7 | product=antigen UB05 | location=Pf3D7_10_v3:1505835-1506896(+) | length=120 | sequence_SO=chromosome | SO=protein_coding	1038000.2	0
331	0	0.28	5.88200017809868	5.88200017809868	0	PF3D7_1038000.1	| organism=Plasmodium_falciparum_3D7 | product=antigen UB05 | location=Pf3D7_10_v3:1505835-1506896(+) | length=119 | sequence_SO=chromosome | SO=protein_coding	1038000.1	0
332	0.27	0.27	5.37000000476837	0.509299989789724	0	PF3D7_1329100 |	organism=Plasmodium_falciparum_3D7 | product=myosin C (MyoC) | location=Pf3D7_13_v3:1227372-1234418(-) | length=2160 | sequence_SO=chromosome | SO=protein_coding	1329100 |	0
333	0.27	0.27	0.865999981760979	0.162400002591312	0	RRRRRIPI:IPI00783665.5	REVERSED Gene_Symbol=LAMA5 Laminin subunit alpha-5	9606	0
334	0.26	0.26	1.77699998021126	1.77699998021126	0	RRRRRIPI:IPI00513803.3	REVERSED Gene_Symbol=MAP3K2 Mitogen-activated protein kinase kinase kinase 2	9606	0
335	0.26	0.26	1.53799997642636	1.53799997642636	0	PF3D7_0629400 |	organism=Plasmodium_falciparum_3D7 | product=RNA-binding protein, putative | location=Pf3D7_06_v3:1210420-1212762(+) | length=780 | sequence_SO=chromosome | SO=protein_coding	0629400 |	0
336	0.25	0.25	8.57099965214729	8.57099965214729	0	PF3D7_1142600 |	organism=Plasmodium_falciparum_3D7 | product=60S ribosomal protein L35ae, putative | location=Pf3D7_11_v3:1708066-1708679(-) | length=140 | sequence_SO=chromosome | SO=protein_coding	1142600 |	0
337	0.24	0.24	4.34099994599819	1.28600001335144	0	RRRRRIPI:IPI00968077.1	REVERSED Gene_Symbol=AFP 70 kDa protein	9606	0
337	0	0.24	4.43300008773804	1.31400004029274	0	RRRRRIPI:IPI00022443.1	REVERSED Gene_Symbol=AFP Alpha-fetoprotein	9606	0
338	0.24	0.24	5.60699999332428	4.20599989593029	0	PF3D7_1217500 |	organism=Plasmodium_falciparum_3D7 | product=conserved Plasmodium protein, unknown function | location=Pf3D7_12_v3:693067-693711(+) | length=214 | sequence_SO=chromosome | SO=protein_coding	1217500 |	0
339	0.23	0.23	7.23399966955185	2.55299992859364	0	PF3D7_1439000 |	organism=Plasmodium_falciparum_3D7 | product=copper transporter | location=Pf3D7_14_v3:1578193-1579175(+) | length=235 | sequence_SO=chromosome | SO=protein_coding	1439000 |	0
339	0	0.23	1.67599990963936	1.67599990963936	0	IPI:IPI00921923.1	Gene_Symbol=LSAMP cDNA FLJ54658, highly similar to Limbic system-associated membrane protein	9606	0
340	0.23	0.23	0.76919998973608	0.76919998973608	0	PF3D7_1453800 |	organism=Plasmodium_falciparum_3D7 | product=glucose-6-phosphate dehydrogenase-6-phosphogluconolactonase (G6PDH) | location=Pf3D7_14_v3:2209792-2212524(-) | length=910 | sequence_SO=chromosome | SO=protein_coding	1453800 |	0
341	0.22	0.22	5.84799982607365	5.84799982607365	0	PF3D7_1447700 |	organism=Plasmodium_falciparum_3D7 | product=conserved Plasmodium protein, unknown function | location=Pf3D7_14_v3:1943936-1944964(-) | length=342 | sequence_SO=chromosome | SO=protein_coding	1447700 |	0
342	0.21	0.21	2.50499993562698	1.19000002741814	0	PF3D7_1007700 |	organism=Plasmodium_falciparum_3D7 | product=transcription factor with AP2 domain(s) (ApiAP2) | location=Pf3D7_10_v3:301126-305919(-) | length=1597 | sequence_SO=chromosome | SO=protein_coding	1007700 |	0
343	0.2	0.2	11.8900001049042	9.09100025892258	0	PF3D7_0823200 |	organism=Plasmodium_falciparum_3D7 | product=RNA-binding protein, putative | location=Pf3D7_08_v3:1022629-1023846(-) | length=286 | sequence_SO=chromosome | SO=protein_coding	0823200 |	0
344	0.2	0.2	1.40800001099706	1.40800001099706	0	PF3D7_1457300 |	organism=Plasmodium_falciparum_3D7 | product=conserved Plasmodium protein, unknown function | location=Pf3D7_14_v3:2346178-2348097(-) | length=639 | sequence_SO=chromosome | SO=protein_coding	1457300 |	0
345	0.19	0.19	2.00900007039309	0.325100007466972	0	PF3D7_1442900 |	organism=Plasmodium_falciparum_3D7 | product=protein transport protein SEC7, putative (SEC7) | location=Pf3D7_14_v3:1753510-1763664(+) | length=3384 | sequence_SO=chromosome | SO=protein_coding	1442900 |	0
346	0.18	0.18	6.34900033473969	3.57099995017052	0	PF3D7_1354600 |	organism=Plasmodium_falciparum_3D7 | product=60S ribosomal protein L7-2, putative | location=Pf3D7_13_v3:2176308-2177272(-) | length=252 | sequence_SO=chromosome | SO=protein_coding	1354600 |	0
347	0.18	0.18	3.87599989771843	3.87599989771843	0	PF3D7_1132800 |	organism=Plasmodium_falciparum_3D7 | product=aquaglyceroporin (AQP) | location=Pf3D7_11_v3:1271204-1271980(+) | length=258 | sequence_SO=chromosome | SO=protein_coding	1132800 |	0
348	0.17	0.17	4.38599996268749	2.45600007474422	0	PF3D7_0932300 |	organism=Plasmodium_falciparum_3D7 | product=M18 aspartyl aminopeptidase (M18AAP) | location=Pf3D7_09_v3:1289315-1291027(-) | length=570 | sequence_SO=chromosome | SO=protein_coding	0932300 |	0
349	0.16	3.15	19.3200007081032	13.2200002670288	3.55900004506111	IPI:IPI00009867.3	Gene_Symbol=KRT5 Keratin, type II cytoskeletal 5	9606	2
349	0	0.16	17.4199998378754	8.33299979567528	0	IPI:IPI01020679.1	Gene_Symbol=KRT5 Uncharacterized protein	9606	0
350	0.16	0.16	3.05899996310472	1.76500007510185	0	PF3D7_1110100 |	organism=Plasmodium_falciparum_3D7 | product=conserved Plasmodium protein, unknown function | location=Pf3D7_11_v3:400686-403238(+) | length=850 | sequence_SO=chromosome | SO=protein_coding	1110100 |	0
351	0.15	2.29	14.1000002622604	7.17900022864342	2.82099992036819	PF3D7_0422700 |	organism=Plasmodium_falciparum_3D7 | product=eukaryotic initiation factor, putative | location=Pf3D7_04_v3:1040470-1041642(+) | length=390 | sequence_SO=chromosome | SO=protein_coding	0422700 |	1
352	0.15	0.15	4.70600016415119	4.70600016415119	0	RRRRRIPI:IPI00910429.1	REVERSED Gene_Symbol=ASB8 cDNA FLJ55001, highly similar to Ankyrin repeat and SOCS box protein 8	9606	0
352	0	0.15	5.10599985718727	5.10599985718727	0	RRRRRIPI:IPI00445671.1	REVERSED Gene_Symbol=ASB8 cDNA FLJ43608 fis, clone SPLEN2012624	9606	0
352	0	0.15	4.16699983179569	4.16699983179569	0	RRRRRIPI:IPI00012196.1	REVERSED Gene_Symbol=ASB8 Ankyrin repeat and SOCS box protein 8	9606	0
353	0.15	0.15	1.24500002712011	1.24500002712011	0	PF3D7_1354200 |	organism=Plasmodium_falciparum_3D7 | product=inositol-polyphosphate 5-phosphatase, putative | location=Pf3D7_13_v3:2160318-2162729(-) | length=803 | sequence_SO=chromosome | SO=protein_coding	1354200 |	0
354	0.14	0.14	9.54499989748001	5.00000007450581	0	PF3D7_0802200 |	organism=Plasmodium_falciparum_3D7 | product=1-cys peroxiredoxin (1-CysPxn) | location=Pf3D7_08_v3:165416-166078(+) | length=220 | sequence_SO=chromosome | SO=protein_coding	0802200 |	0
355	0.13	0.13	1.83799993246794	1.83799993246794	0	RRRRRPF3D7_0306400 |	REVERSED organism=Plasmodium_falciparum_3D7 | product=FAD-dependent glycerol-3-phosphate dehydrogenase, putative | location=Pf3D7_03_v3:298517-300478(+) | length=653 | sequence_SO=chromosome | SO=protein_coding	0306400 |	0
356	0.12	0.12	3.85800004005432	3.85800004005432	0	RRRRRIPI:IPI00979487.2	REVERSED Gene_Symbol=LAYN cDNA FLJ51015, highly similar to Homo sapiens layilin, mRNA	9606	0
356	0	0.12	3.47599983215332	3.47599983215332	0	RRRRRIPI:IPI00744423.2	REVERSED Gene_Symbol=LAYN Isoform 2 of Layilin	9606	0
356	0	0.12	6.7160002887249	6.7160002887249	0	RRRRRIPI:IPI00978275.1	REVERSED Gene_Symbol=LAYN Uncharacterized protein	9606	0
356	0	0.12	3.43500003218651	3.43500003218651	0	RRRRRIPI:IPI00977042.1	REVERSED Gene_Symbol=LAYN Uncharacterized protein	9606	0
357	0.12	0.12	2.52999998629093	2.52999998629093	0	PF3D7_1015200.3	| organism=Plasmodium_falciparum_3D7 | product=cysteine--tRNA ligase, putative (CysRS) | location=Pf3D7_10_v3:614872-617736(-) | length=593 | sequence_SO=chromosome | SO=protein_coding	1015200.3	0
357	0	0.12	2.21900008618832	2.21900008618832	0	PF3D7_1015200.2	| organism=Plasmodium_falciparum_3D7 | product=cysteine--tRNA ligase, putative (CysRS) | location=Pf3D7_10_v3:614872-617736(-) | length=676 | sequence_SO=chromosome | SO=protein_coding	1015200.2	0
357	0	0.12	2.21599992364645	2.21599992364645	0	PF3D7_1015200.1	| organism=Plasmodium_falciparum_3D7 | product=cysteine--tRNA ligase, putative (CysRS) | location=Pf3D7_10_v3:614872-617736(-) | length=677 | sequence_SO=chromosome | SO=protein_coding	1015200.1	0
358	0.12	0.12	6.21999986469746	6.21999986469746	0	PF3D7_1315600 |	organism=Plasmodium_falciparum_3D7 | product=phosphatidylinositol synthase (PIS) | location=Pf3D7_13_v3:655207-657259(-) | length=209 | sequence_SO=chromosome | SO=protein_coding	1315600 |	0
359	0.12	0.12	5.39200007915497	5.39200007915497	0	PF3D7_1222700 |	organism=Plasmodium_falciparum_3D7 | product=glideosome-associated protein 45 (GAP45) | location=Pf3D7_12_v3:918722-919336(+) | length=204 | sequence_SO=chromosome | SO=protein_coding	1222700 |	0
360	0.11	0.12	1.04000000283122	1.04000000283122	0	PF3D7_0527000 |	organism=Plasmodium_falciparum_3D7 | product=DNA replication licensing factor MCM3, putative (MCM3) | location=Pf3D7_05_v3:1125099-1128146(-) | length=962 | sequence_SO=chromosome | SO=protein_coding	0527000 |	0
361	0.11	0.11	2.92000006884336	0.240799994207919	0	RRRRRPF3D7_1462400 |	REVERSED organism=Plasmodium_falciparum_3D7 | product=conserved Plasmodium protein, unknown function | location=Pf3D7_14_v3:2531432-2541400(-) | length=3322 | sequence_SO=chromosome | SO=protein_coding	1462400 |	0
362	0.11	0.11	14.4299998879433	14.4299998879433	0	RRRRRIPI:IPI00917868.4	REVERSED Gene_Symbol=NGEF Protein	9606	0
363	0.1	0.11	3.3780001103878	3.3780001103878	0	PF3D7_1135900 |	organism=Plasmodium_falciparum_3D7 | product=3-oxo-5-alpha-steroid 4-dehydrogenase, putative | location=Pf3D7_11_v3:1398486-1400601(-) | length=296 | sequence_SO=chromosome | SO=protein_coding	1135900 |	0
364	0.1	0.1	4.67000007629395	0.913699995726347	0	RRRRRIPI:IPI00478749.2	REVERSED Gene_Symbol=TXNDC11 Isoform 1 of Thioredoxin domain-containing protein 11	9606	0
364	0	0.1	4.8020001500845	0.939499959349632	0	RRRRRIPI:IPI00074799.5	REVERSED Gene_Symbol=TXNDC11 Isoform 2 of Thioredoxin domain-containing protein 11	9606	0
365	0.1	0.1	2.39700004458427	2.39700004458427	0	RRRRRIPI:IPI00855810.2	REVERSED Gene_Symbol=RSBN1 Isoform 4 of Round spermatid basic protein 1	9606	0
365	0	0.1	1.37200001627207	1.37200001627207	0	RRRRRIPI:IPI00019999.2	REVERSED Gene_Symbol=RSBN1 Isoform 1 of Round spermatid basic protein 1	9606	0
366	0.1	0.1	4.32399995625019	4.32399995625019	0	RRRRRIPI:IPI00445571.3	REVERSED Gene_Symbol=GPATCH4 cDNA FLJ58432, highly similar to Homo sapiens G patch domain containing 4 (GPATC4), transcript variant 2, mRNA	9606	0
367	0.1	0.1	6.55699968338013	6.55699968338013	0	PF3D7_1211400 |	organism=Plasmodium_falciparum_3D7 | product=heat shock protein DNAJ homologue Pfj4 (PfJ4) | location=Pf3D7_12_v3:505344-506662(+) | length=244 | sequence_SO=chromosome | SO=protein_coding	1211400 |	0
368	0.09	0.09	10.2799996733665	10.2799996733665	0	PF3D7_1360900 |	organism=Plasmodium_falciparum_3D7 | product=polyadenylate-binding protein, putative | location=Pf3D7_13_v3:2440438-2442909(-) | length=389 | sequence_SO=chromosome | SO=protein_coding	1360900 |	0
369	0.08	0.08	0.844500027596951	0.187699997331947	0	IPI:IPI00011986.8	Gene_Symbol=C5orf42 Uncharacterized protein	9606	0
369	0	0.08	0.3175999969244	0.3175999969244	0	IPI:IPI00965700.1	Gene_Symbol=C5orf42 213 kDa protein	9606	0
369	0	0.08	0.778200011700392	0.778200011700392	0	IPI:IPI00955854.1	Gene_Symbol=- POU domain, class 4, transcription factor 3, isoform CRA_a	9606	0
369	0	0.08	3.99999991059303	3.99999991059303	0	IPI:IPI00894068.1	Gene_Symbol=GCKR cDNA FLJ51268, highly similar to Glucokinase regulatory protein	9606	0
369	0	0.08	2.64299996197224	2.64299996197224	0	IPI:IPI00892943.1	Gene_Symbol=GCKR 24 kDa protein	9606	0
369	0	0.08	0.565999979153275	0.565999979153275	0	IPI:IPI00292975.4	Gene_Symbol=RBM27 RNA-binding protein 27	9606	0
369	0	0.08	0.960000045597553	0.960000045597553	0	IPI:IPI00030293.5	Gene_Symbol=GCKR Glucokinase regulatory protein	9606	0
369	0	0.08	1.03799998760223	1.03799998760223	0	IPI:IPI00019690.5	Gene_Symbol=GRAMD4 Isoform 1 of GRAM domain-containing protein 4	9606	0
370	0.08	0.08	1.06499996036291	0.532600004225969	0	PF3D7_0731500 |	organism=Plasmodium_falciparum_3D7 | product=erythrocyte binding antigen-175 (EBA175) | location=Pf3D7_07_v3:1358055-1362929(+) | length=1502 | sequence_SO=chromosome | SO=protein_coding	0731500 |	0
371	0.08	0.08	3.05300001055002	3.05300001055002	0	RRRRRIPI:IPI01014723.1	REVERSED Gene_Symbol=CRTAP cDNA FLJ40331 fis, clone TESTI2031687, highly similar to Cartilage-associated protein	9606	0
371	0	0.08	2.06199996173382	2.06199996173382	0	RRRRRIPI:IPI01009252.1	REVERSED Gene_Symbol=CRTAP cDNA FLJ34453 fis, clone HLUNG2002429, highly similar to Homo sapiens cartilage-associated protein	9606	0
371	0	0.08	3.05300001055002	3.05300001055002	0	RRRRRIPI:IPI00902594.1	REVERSED Gene_Symbol=CRTAP cDNA PSEC0091 fis, clone PLACE1001683, highly similar to Cartilage-associated protein	9606	0
371	0	0.08	2.2350000217557	2.2350000217557	0	RRRRRIPI:IPI00793277.1	REVERSED Gene_Symbol=CRTAP Uncharacterized protein	9606	0
371	0	0.08	1.99500005692244	1.99500005692244	0	RRRRRIPI:IPI00748502.2	REVERSED Gene_Symbol=CRTAP Cartilage-associated protein	9606	0
372	0.08	0.08	5.14700002968311	5.14700002968311	0	RRRRRIPI:IPI00418890.2	REVERSED Gene_Symbol=LDLRAD2 Low-density lipoprotein receptor class A domain-containing protein 2	9606	0
373	0.08	0.08	1.15900002419949	1.15900002419949	0	PF3D7_0909600 |	organism=Plasmodium_falciparum_3D7 | product=conserved Plasmodium protein, unknown function | location=Pf3D7_09_v3:433238-435373(-) | length=604 | sequence_SO=chromosome | SO=protein_coding	0909600 |	0
374	0.07	0.07	1.55300004407763	1.55300004407763	0	PF3D7_0919400 |	organism=Plasmodium_falciparum_3D7 | product=protein disulfide isomerase (PDI9) | location=Pf3D7_09_v3:795539-797470(+) | length=515 | sequence_SO=chromosome | SO=protein_coding	0919400 |	0
375	0.07	0.07	5.26299998164177	5.26299998164177	0	IPI:IPI00001606.1	Gene_Symbol=- HCG1788004	9606	0
376	0.06	0.45	5.60400001704693	0.676300004124641	0	IPI:IPI00021739.2	Gene_Symbol=GIGYF1 PERQ amino acid-rich with GYF domain-containing protein 1	9606	0
376	2.49	2.49	6.58600032329559	2.68799997866154	1.61300003528595	PF3D7_1118300 |	organism=Plasmodium_falciparum_3D7 | product=insulinase, putative | location=Pf3D7_11_v3:694655-699121(+) | length=1488 | sequence_SO=chromosome | SO=protein_coding	1118300 |	1
376	0	0.45	5.17200008034706	0.928399991244078	0	IPI:IPI01010484.1	Gene_Symbol=GIGYF1 GIGYF1 protein (Fragment)	9606	0
377	0.06	0.06	1.59200001507998	0.197399989701807	0	PF3D7_1434500 |	organism=Plasmodium_falciparum_3D7 | product=dynein-related AAA-type ATPase, putative | location=Pf3D7_14_v3:1378348-1402665(-) | length=8105 | sequence_SO=chromosome | SO=protein_coding	1434500 |	0
378	0.06	0.06	3.61299999058247	0.774199981242418	0	PF3D7_1351200 |	organism=Plasmodium_falciparum_3D7 | product=conserved Plasmodium protein, unknown function | location=Pf3D7_13_v3:2043106-2047758(+) | length=1550 | sequence_SO=chromosome | SO=protein_coding	1351200 |	0
379	0.06	0.06	2.72499993443489	0.817400030791759	0	RRRRRPF3D7_0523200 |	REVERSED organism=Plasmodium_falciparum_3D7 | product=conserved Plasmodium protein, unknown function | location=Pf3D7_05_v3:966123-969737(+) | length=1101 | sequence_SO=chromosome | SO=protein_coding	0523200 |	0
380	0.06	0.06	7.92699977755547	2.43900008499622	0	PF3D7_1305200 |	organism=Plasmodium_falciparum_3D7 | product=transcription factor with AP2 domain(s) (ApiAP2) | location=Pf3D7_13_v3:255130-256116(+) | length=328 | sequence_SO=chromosome | SO=protein_coding	1305200 |	0
381	0.06	0.06	5.71999996900558	1.38100003823638	0	IPI:IPI00646144.3	Gene_Symbol=ATAD3A ATPase family AAA domain-containing protein 3A isoform 3	9606	0
381	0	0.06	4.57400009036064	1.10400002449751	0	IPI:IPI00643435.1	Gene_Symbol=ATAD3A Isoform 1 of ATPase family AAA domain-containing protein 3A	9606	0
381	0	0.06	4.9490001052618	1.19500001892447	0	IPI:IPI00295992.4	Gene_Symbol=ATAD3A Isoform 2 of ATPase family AAA domain-containing protein 3A	9606	0
381	0	0.06	2.62299999594688	1.08000002801418	0	IPI:IPI00306048.5	Gene_Symbol=ATAD3B Isoform 1 of ATPase family AAA domain-containing protein 3B	9606	0
381	0	0.06	2.82400008291006	1.1629999615252	0	IPI:IPI00178879.6	Gene_Symbol=ATAD3B Isoform 3 of ATPase family AAA domain-containing protein 3B	9606	0
381	0	0.06	2.94100008904934	1.21099995449185	0	IPI:IPI00045921.1	Gene_Symbol=ATAD3B TOB3	9606	0
381	0	0.06	1.45199997350574	1.45199997350574	0	IPI:IPI00844009.2	Gene_Symbol=ATAD3B Uncharacterized protein	9606	0
381	0	0.06	5.98299987614155	5.98299987614155	0	IPI:IPI00744833.2	Gene_Symbol=ATAD3B Uncharacterized protein	9606	0
381	0	0.06	4.86100018024445	4.86100018024445	0	IPI:IPI00514286.1	Gene_Symbol=ATAD3A Uncharacterized protein	9606	0
381	0	0.06	4.21699993312359	4.21699993312359	0	IPI:IPI00443780.2	Gene_Symbol=ATAD3B Isoform 2 of ATPase family AAA domain-containing protein 3B	9606	0
382	0.06	0.06	4.90199998021126	2.28799991309643	0	RRRRRIPI:IPI00383423.3	REVERSED Gene_Symbol=CCDC50 Isoform 1 of Coiled-coil domain-containing protein 50	9606	0
382	0	0.06	3.11200004070997	1.45199997350574	0	RRRRRIPI:IPI00217059.5	REVERSED Gene_Symbol=CCDC50 Isoform 2 of Coiled-coil domain-containing protein 50	9606	0
383	0.06	0.06	21.3599994778633	11.6499997675419	0	IPI:IPI00453473.6	Gene_Symbol=HIST2H4B;HIST1H4C;HIST1H4J;HIST1H4D;HIST1H4A;HIST2H4A;HIST1H4I;HIST1H4K;HIST1H4E;HIST1H4L;HIST1H4F;HIST1H4H;HIST4H4;HIST1H4B Histone H4	9606	0
383	0	0.06	11.6499997675419	11.6499997675419	0	PF3D7_1105000 |	organism=Plasmodium_falciparum_3D7 | product=histone H4 (H4) | location=Pf3D7_11_v3:221818-222129(-) | length=103 | sequence_SO=chromosome | SO=protein_coding	1105000 |	0
384	0.06	0.06	1.16699999198318	1.16699999198318	0	RRRRRIPI:IPI00219516.2	REVERSED Gene_Symbol=GUSB Isoform Short of Beta-glucuronidase	9606	0
384	0	0.06	1.07500003650784	1.07500003650784	0	RRRRRIPI:IPI00027745.4	REVERSED Gene_Symbol=GUSB Isoform Long of Beta-glucuronidase	9606	0
385	0.06	0.06	2.06599999219179	2.06599999219179	0	PF3D7_1420000 |	organism=Plasmodium_falciparum_3D7 | product=splicing factor 3B subunit 4, putative (SF3B4) | location=Pf3D7_14_v3:828904-830773(-) | length=484 | sequence_SO=chromosome | SO=protein_coding	1420000 |	0
386	0.06	0.06	3.74500006437302	3.74500006437302	0	PF3D7_1004700 |	organism=Plasmodium_falciparum_3D7 | product=conserved Plasmodium protein, unknown function | location=Pf3D7_10_v3:220018-221353(-) | length=267 | sequence_SO=chromosome | SO=protein_coding	1004700 |	0
387	0.06	0.06	4.23300005495548	4.23300005495548	0	PF3D7_0627500 |	organism=Plasmodium_falciparum_3D7 | product=protein DJ-1 (DJ1) | location=Pf3D7_06_v3:1101734-1102852(-) | length=189 | sequence_SO=chromosome | SO=protein_coding	0627500 |	0
388	0.05	0.06	10.809999704361	10.809999704361	0	PF3D7_0306300 |	organism=Plasmodium_falciparum_3D7 | product=glutaredoxin 1 (GRX1) | location=Pf3D7_03_v3:295107-296094(-) | length=111 | sequence_SO=chromosome | SO=protein_coding	0306300 |	0
389	0.05	0.06	0.579399988055229	0.579399988055229	0	IPI:IPI00784161.1	Gene_Symbol=SUPT6H Isoform 1 of Transcription elongation factor SPT6	9606	0
390	0.05	0.05	3.77499982714653	0.517100002616644	0	IPI:IPI00893078.2	Gene_Symbol=- Uncharacterized protein	9606	0
391	0.05	0.05	4.5609999448061	0.935699976980686	0	RRRRRPF3D7_1209900 |	REVERSED organism=Plasmodium_falciparum_3D7 | product=ABC transporter, (TAP family), putative | location=Pf3D7_12_v3:448772-451339(-) | length=855 | sequence_SO=chromosome | SO=protein_coding	1209900 |	0
392	0.05	0.05	0.979799963533878	0.149099994450808	0	IPI:IPI00873991.3	Gene_Symbol=DNAH8 537 kDa protein	9606	0
392	0	0.05	1.0329999960959	0.157199997920543	0	IPI:IPI00478021.5	Gene_Symbol=DNAH8 Isoform 2 of Dynein heavy chain 8, axonemal	9606	0
392	0	0.05	1.02399997413158	0.155899999663234	0	IPI:IPI00014845.10	Gene_Symbol=DNAH8 Isoform 1 of Dynein heavy chain 8, axonemal	9606	0
392	0	0.05	0.742299994453788	0.167599995620549	0	IPI:IPI00552749.5	Gene_Symbol=DNAH8 478 kDa protein	9606	0
393	0.05	0.05	6.9580003619194	0.97089996561408	0	RRRRRPF3D7_1220100 |	REVERSED organism=Plasmodium_falciparum_3D7 | product=pre-mRNA splicing factor, putative | location=Pf3D7_12_v3:802544-804400(+) | length=618 | sequence_SO=chromosome | SO=protein_coding	1220100 |	0
394	0.05	0.05	5.28700016438961	1.05699999257922	0	IPI:IPI00908529.1	Gene_Symbol=WDR49 cDNA FLJ60484, highly similar to Homo sapiens WD repeat domain 49 (WDR49), mRNA	9606	0
394	0.01	0.01	3.56799997389317	0	0	PF3D7_1457400 |	organism=Plasmodium_falciparum_3D7 | product=conserved Plasmodium protein, unknown function | location=Pf3D7_14_v3:2350985-2360152(+) | length=3055 | sequence_SO=chromosome | SO=protein_coding	1457400 |	0
394	0.01	0.01	3.68000008165836	0	0	RRRRRPF3D7_1431600 |	REVERSED organism=Plasmodium_falciparum_3D7 | product=ATP-specific succinyl-CoA synthetase beta subunit, putative | location=Pf3D7_14_v3:1244018-1245406(+) | length=462 | sequence_SO=chromosome | SO=protein_coding	1431600 |	0
394	0.01	0.01	2.40199994295836	0	0	RRRRRPF3D7_1402300 |	REVERSED organism=Plasmodium_falciparum_3D7 | product=26S proteasome regulatory subunit RPN6 (RPN6) | location=Pf3D7_14_v3:85883-87883(-) | length=666 | sequence_SO=chromosome | SO=protein_coding	1402300 |	0
394	0.01	0.01	1.75000000745058	0	0	PF3D7_1313900 |	organism=Plasmodium_falciparum_3D7 | product=conserved Plasmodium protein, unknown function | location=Pf3D7_13_v3:600666-601868(-) | length=400 | sequence_SO=chromosome | SO=protein_coding	1313900 |	0
394	0	0.05	6.7050002515316	1.34100001305342	0	IPI:IPI00788807.1	Gene_Symbol=WDR49 Isoform 2 of WD repeat-containing protein 49	9606	0
394	0	0.05	5.0220001488924	1.00400000810623	0	IPI:IPI00216853.2	Gene_Symbol=WDR49 Isoform 1 of WD repeat-containing protein 49	9606	0
394	0	0.05	2.99100000411272	2.99100000411272	0	PF3D7_1440900 |	organism=Plasmodium_falciparum_3D7 | product=conserved Plasmodium protein, unknown function | location=Pf3D7_14_v3:1668591-1669963(+) | length=234 | sequence_SO=chromosome | SO=protein_coding	1440900 |	0
395	0.05	0.05	1.04200001806021	0.383999990299344	0	IPI:IPI01010528.1	Gene_Symbol=KIF1B Uncharacterized protein	9606	0
395	0	0.05	1.04200001806021	0.383999990299344	0	IPI:IPI00397383.2	Gene_Symbol=KIF1B Isoform 4 of Kinesin-like protein KIF1B	9606	0
395	0	0.05	1.07300002127886	0.395500008016825	0	IPI:IPI00216252.5	Gene_Symbol=KIF1B Isoform 2 of Kinesin-like protein KIF1B	9606	0
395	0	0.05	1.04599995538592	0.385500001721084	0	IPI:IPI00029011.5	Gene_Symbol=KIF1B Isoform 1 of Kinesin-like protein KIF1B	9606	0
395	0	0.01	11.370000243187	0	0	PF3D7_1420600 |	organism=Plasmodium_falciparum_3D7 | product=pantothenate kinase, putative (PANK) | location=Pf3D7_14_v3:854094-855963(-) | length=519 | sequence_SO=chromosome | SO=protein_coding	1420600 |	0
395	0	0.01	2.91499998420477	0	0	RRRRRPF3D7_0908900 |	REVERSED organism=Plasmodium_falciparum_3D7 | product=conserved Plasmodium protein, unknown function | location=Pf3D7_09_v3:406522-409665(-) | length=995 | sequence_SO=chromosome | SO=protein_coding	0908900 |	0
395	0	0.01	1.31599996238947	0	0	PF3D7_1440000 |	organism=Plasmodium_falciparum_3D7 | product=conserved Plasmodium protein, unknown function | location=Pf3D7_14_v3:1624187-1631367(-) | length=2204 | sequence_SO=chromosome | SO=protein_coding	1440000 |	0
395	0	0.01	2.38600000739098	0	0	PF3D7_1025300 |	organism=Plasmodium_falciparum_3D7 | product=conserved Plasmodium protein, unknown function | location=Pf3D7_10_v3:1057890-1060658(-) | length=922 | sequence_SO=chromosome | SO=protein_coding	1025300 |	0
396	0.05	0.05	1.04499999433756	0.580399995669723	0	IPI:IPI00927194.1	Gene_Symbol=LAMB4 Isoform 3 of Laminin subunit beta-4	9606	0
396	0	0.05	1.0219999589026	0.567900016903877	0	IPI:IPI00295437.4	Gene_Symbol=LAMB4 Isoform 1 of Laminin subunit beta-4	9606	0
397	0.05	0.05	1.41099998727441	1.41099998727441	0	PF3D7_0404800 |	organism=Plasmodium_falciparum_3D7 | product=conserved Plasmodium protein, unknown function | location=Pf3D7_04_v3:264305-266170(-) | length=567 | sequence_SO=chromosome | SO=protein_coding	0404800 |	0
398	0.05	0.05	1.72199998050928	1.72199998050928	0	IPI:IPI00939479.1	Gene_Symbol=ACSL6 Isoform 4 of Long-chain-fatty-acid--CoA ligase 6	9606	0
398	0	0.05	1.68500002473593	1.68500002473593	0	IPI:IPI00879209.3	Gene_Symbol=ACSL6 Isoform 6 of Long-chain-fatty-acid--CoA ligase 6	9606	0
398	0	0.05	1.6950000077486	1.6950000077486	0	IPI:IPI00874262.1	Gene_Symbol=ACSL6 long-chain-fatty-acid--CoA ligase 6 isoform e	9606	0
398	0	0.05	1.66200008243322	1.66200008243322	0	IPI:IPI00658107.3	Gene_Symbol=ACSL6 Isoform 8 of Long-chain-fatty-acid--CoA ligase 6	9606	0
398	0	0.05	1.74700003117323	1.74700003117323	0	IPI:IPI00657924.3	Gene_Symbol=ACSL6 long-chain-fatty-acid--CoA ligase 6 isoform c	9606	0
398	0	0.05	1.66200008243322	1.66200008243322	0	IPI:IPI00657883.3	Gene_Symbol=ACSL6 Isoform 1 of Long-chain-fatty-acid--CoA ligase 6	9606	0
398	0	0.05	1.79900005459785	1.79900005459785	0	IPI:IPI00657816.3	Gene_Symbol=ACSL6 Isoform 2 of Long-chain-fatty-acid--CoA ligase 6	9606	0
398	0	0.05	1.92900002002716	1.92900002002716	0	IPI:IPI00384110.2	Gene_Symbol=ACSL6 Isoform 7 of Long-chain-fatty-acid--CoA ligase 6	9606	0
398	0	0.05	1.72199998050928	1.72199998050928	0	IPI:IPI00296333.6	Gene_Symbol=ACSL6 Isoform 3 of Long-chain-fatty-acid--CoA ligase 6	9606	0
