# Supplementary material for: Haem-activated promiscuous targeting of artemisinin in Plasmodium falciparum
Source: Nat Commun. 2015 Dec 22;6:10111. doi: 10.1038/ncomms10111 (PMC4703832; doi:10.1038/ncomms10111)
Supplement: Supplementary Data 6 — Peptide summary of artemisinin targets (replicate 3). [file ncomms10111-s7.txt]

N	Unused	Total	%Cov	%Cov(50)	%Cov(95)	Accessions	Names	Used	Annotation	Contrib	Conf	Sequence	Modifications	Cleavages	dMass	Prec MW	Prec m/z	Theor MW	Theor m/z	Theor z	Sc	Spectrum	Specific	Time	PrecursorSignal	PrecursorElution
1	205.33	205.33	51.9500017166138	51.1600017547607	50.0800013542175	IPI:IPI00641363.3; IPI:IPI00220741.8	Gene_Symbol=SPTA1 Isoform 2 of Spectrin alpha chain, erythrocyte; Gene_Symbol=SPTA1 Isoform 1 of Spectrin alpha chain, erythrocyte			2	99.0000009536743	AAVGQEEIQLR			-0.00276639009825885	1212.64343261719	607.329	1212.64624023438	607.330383300781	2	18	1.1.1.4604.10	1	42.3202	2670.401	42.4819
1	205.33	205.33	51.9500017166138	51.1600017547607	50.0800013542175	IPI:IPI00641363.3; IPI:IPI00220741.8	Gene_Symbol=SPTA1 Isoform 2 of Spectrin alpha chain, erythrocyte; Gene_Symbol=SPTA1 Isoform 1 of Spectrin alpha chain, erythrocyte			2	99.0000009536743	ACQQQQAAPVEGVAGEQR	Methylthio(C)@2	cleaved N-A@N-term	-0.00965175963938236	1914.85803222656	639.2933	1914.86767578125	639.296508789063	3	10	1.1.1.4456.11	1	35.3285	79.42	35.3487
1	205.33	205.33	51.9500017166138	51.1600017547607	50.0800013542175	IPI:IPI00641363.3; IPI:IPI00220741.8	Gene_Symbol=SPTA1 Isoform 2 of Spectrin alpha chain, erythrocyte; Gene_Symbol=SPTA1 Isoform 1 of Spectrin alpha chain, erythrocyte			2	99.0000009536743	ADMEAEAPTFQALEDFSAELIDSGHHASPEIEK	Oxidation(M)@3		0.00463309977203608	3600.625	901.1635	3600.6201171875	901.162353515625	4	23	1.1.1.6442.4	1	126.8856	1137.014	126.6304
1	205.33	205.33	51.9500017166138	51.1600017547607	50.0800013542175	IPI:IPI00641363.3; IPI:IPI00220741.8	Gene_Symbol=SPTA1 Isoform 2 of Spectrin alpha chain, erythrocyte; Gene_Symbol=SPTA1 Isoform 1 of Spectrin alpha chain, erythrocyte			2	99.0000009536743	ADMEAEAPTFQALEDFSAELIDSGHHASPEIEKK		missed K-K@33	0.00241709011606872	3712.72265625	743.5518	3712.72021484375	743.551330566406	5	23	1.1.1.6355.4	1	124.1161	421.6293	124.1697
1	205.33	205.33	51.9500017166138	51.1600017547607	50.0800013542175	IPI:IPI00641363.3; IPI:IPI00220741.8	Gene_Symbol=SPTA1 Isoform 2 of Spectrin alpha chain, erythrocyte; Gene_Symbol=SPTA1 Isoform 1 of Spectrin alpha chain, erythrocyte			2	99.0000009536743	ADVVEAWIADK			0.00173265999183059	1215.615234375	608.8149	1215.61352539063	608.814025878906	2	11	1.1.1.5308.13	1	75.3762	403.2962	75.6439
1	205.33	205.33	51.9500017166138	51.1600017547607	50.0800013542175	IPI:IPI00641363.3; IPI:IPI00220741.8	Gene_Symbol=SPTA1 Isoform 2 of Spectrin alpha chain, erythrocyte; Gene_Symbol=SPTA1 Isoform 1 of Spectrin alpha chain, erythrocyte			2	99.0000009536743	ADVVEAWIADKETSLK		missed K-E@11	0.0024486999027431	1773.91711425781	592.313	1773.91491699219	592.312255859375	3	20	1.1.1.5489.4	1	83.9585	4694.228	83.987
1	205.33	205.33	51.9500017166138	51.1600017547607	50.0800013542175	IPI:IPI00641363.3; IPI:IPI00220741.8	Gene_Symbol=SPTA1 Isoform 2 of Spectrin alpha chain, erythrocyte; Gene_Symbol=SPTA1 Isoform 1 of Spectrin alpha chain, erythrocyte			2	99.0000009536743	AEDLFVEFAHK			0.00193093996495008	1304.64184570313	435.8879	1304.64013671875	435.887298583984	3	15	1.1.1.5204.2	1	70.4775	9615.229	70.4202
1	205.33	205.33	51.9500017166138	51.1600017547607	50.0800013542175	IPI:IPI00641363.3; IPI:IPI00220741.8	Gene_Symbol=SPTA1 Isoform 2 of Spectrin alpha chain, erythrocyte; Gene_Symbol=SPTA1 Isoform 1 of Spectrin alpha chain, erythrocyte			2	99.0000009536743	ASALNNWCEK	Methylthio(C)@8		0.000712978013325483	1180.50122070313	591.2579	1180.50048828125	591.257507324219	2	14	1.1.1.4928.13	1	57.601	704.3545	57.5699
1	205.33	205.33	51.9500017166138	51.1600017547607	50.0800013542175	IPI:IPI00641363.3; IPI:IPI00220741.8	Gene_Symbol=SPTA1 Isoform 2 of Spectrin alpha chain, erythrocyte; Gene_Symbol=SPTA1 Isoform 1 of Spectrin alpha chain, erythrocyte			2	99.0000009536743	AYFLDGSLLK			-0.00200791005045176	1125.60510253906	563.8098	1125.60705566406	563.810791015625	2	16	1.1.1.5461.9	1	82.6294	4817.743	82.6612
1	205.33	205.33	51.9500017166138	51.1600017547607	50.0800013542175	IPI:IPI00641363.3; IPI:IPI00220741.8	Gene_Symbol=SPTA1 Isoform 2 of Spectrin alpha chain, erythrocyte; Gene_Symbol=SPTA1 Isoform 1 of Spectrin alpha chain, erythrocyte			2	99.0000009536743	CLLELDQQIK	Methylthio(C)@1		0.000570911972317845	1247.62609863281	624.8203	1247.62536621094	624.819946289063	2	17	1.1.1.5357.7	1	77.6884	1423.759	77.8098
1	205.33	205.33	51.9500017166138	51.1600017547607	50.0800013542175	IPI:IPI00641363.3; IPI:IPI00220741.8	Gene_Symbol=SPTA1 Isoform 2 of Spectrin alpha chain, erythrocyte; Gene_Symbol=SPTA1 Isoform 1 of Spectrin alpha chain, erythrocyte			2	99.0000009536743	DHEDFLASLAR			0.00115287001244724	1272.61108398438	637.3128	1272.60986328125	637.312194824219	2	18	1.1.1.5166.10	1	68.6916	4093.261	68.8991
1	205.33	205.33	51.9500017166138	51.1600017547607	50.0800013542175	IPI:IPI00641363.3; IPI:IPI00220741.8	Gene_Symbol=SPTA1 Isoform 2 of Spectrin alpha chain, erythrocyte; Gene_Symbol=SPTA1 Isoform 1 of Spectrin alpha chain, erythrocyte			2	99.0000009536743	DKAAVGQEEIQLR		missed K-A@2	0.00427374988794327	1455.77233886719	486.2647	1455.76818847656	486.263336181641	3	16	1.1.1.4535.10	1	39.0567	145.8208	39.0802
1	205.33	205.33	51.9500017166138	51.1600017547607	50.0800013542175	IPI:IPI00641363.3; IPI:IPI00220741.8	Gene_Symbol=SPTA1 Isoform 2 of Spectrin alpha chain, erythrocyte; Gene_Symbol=SPTA1 Isoform 1 of Spectrin alpha chain, erythrocyte			2	99.0000009536743	DLASAGNLLK			-0.00138724001590163	1000.55389404297	501.2842	1000.55529785156	501.284942626953	2	16	1.1.1.4851.4	1	54.0005	9004.513	53.8939
1	205.33	205.33	51.9500017166138	51.1600017547607	50.0800013542175	IPI:IPI00641363.3; IPI:IPI00220741.8	Gene_Symbol=SPTA1 Isoform 2 of Spectrin alpha chain, erythrocyte; Gene_Symbol=SPTA1 Isoform 1 of Spectrin alpha chain, erythrocyte			2	99.0000009536743	DLQGVQNLLK			-0.00183937000110745	1126.63293457031	564.3237	1126.63464355469	564.324584960938	2	16	1.1.1.5212.5	1	70.8781	9428.158	70.75
1	205.33	205.33	51.9500017166138	51.1600017547607	50.0800013542175	IPI:IPI00641363.3; IPI:IPI00220741.8	Gene_Symbol=SPTA1 Isoform 2 of Spectrin alpha chain, erythrocyte; Gene_Symbol=SPTA1 Isoform 1 of Spectrin alpha chain, erythrocyte			2	99.0000009536743	DLVPLGDKVTILGETAER		missed K-V@8	0.00115833000745624	1925.04821777344	642.69	1925.04699707031	642.689575195313	3	19	1.1.1.5453.7	1	82.2462	1473.949	82.375
1	205.33	205.33	51.9500017166138	51.1600017547607	50.0800013542175	IPI:IPI00641363.3; IPI:IPI00220741.8	Gene_Symbol=SPTA1 Isoform 2 of Spectrin alpha chain, erythrocyte; Gene_Symbol=SPTA1 Isoform 1 of Spectrin alpha chain, erythrocyte			2	99.0000009536743	DVTEAIQWIK			-0.00290098995901644	1201.63146972656	601.823	1201.63427734375	601.824401855469	2	15	1.1.1.5467.7	1	82.9142	1187.786	83.2808
1	205.33	205.33	51.9500017166138	51.1600017547607	50.0800013542175	IPI:IPI00641363.3; IPI:IPI00220741.8	Gene_Symbol=SPTA1 Isoform 2 of Spectrin alpha chain, erythrocyte; Gene_Symbol=SPTA1 Isoform 1 of Spectrin alpha chain, erythrocyte			2	99.0000009536743	EKEPIVDNTNYGADEEAAGALLK		missed K-E@2	0.00617873016744852	2446.19262695313	816.4048	2446.18627929688	816.402709960938	3	26	1.1.1.5198.26	1	70.2134	9652.276	70.0891
1	205.33	205.33	51.9500017166138	51.1600017547607	50.0800013542175	IPI:IPI00641363.3; IPI:IPI00220741.8	Gene_Symbol=SPTA1 Isoform 2 of Spectrin alpha chain, erythrocyte; Gene_Symbol=SPTA1 Isoform 1 of Spectrin alpha chain, erythrocyte			2	99.0000009536743	EKEPVLTSEDYGKDLVASEGLFHSHK		missed K-E@2; missed K-D@13	0.00309680006466806	2914.43774414063	486.7469	2914.43481445313	486.746429443359	6	16	1.1.1.5198.4	1	70.1951	1731.462	70.184
1	205.33	205.33	51.9500017166138	51.1600017547607	50.0800013542175	IPI:IPI00641363.3; IPI:IPI00220741.8	Gene_Symbol=SPTA1 Isoform 2 of Spectrin alpha chain, erythrocyte; Gene_Symbol=SPTA1 Isoform 1 of Spectrin alpha chain, erythrocyte			2	99.0000009536743	ETGTLESQLEANKR		missed K-R@13	0.00348653993569314	1574.79345703125	525.9384	1574.7900390625	525.937255859375	3	14	1.1.1.4512.3	1	37.9408	1217.964	37.6941
1	205.33	205.33	51.9500017166138	51.1600017547607	50.0800013542175	IPI:IPI00641363.3; IPI:IPI00220741.8	Gene_Symbol=SPTA1 Isoform 2 of Spectrin alpha chain, erythrocyte; Gene_Symbol=SPTA1 Isoform 1 of Spectrin alpha chain, erythrocyte			2	99.0000009536743	FEALKEPLATR		missed K-E@5	-0.000633750983979553	1273.70227050781	425.5747	1273.70300292969	425.574951171875	3	12	1.1.1.4659.2	1	44.9263	1230.213	45.1096
1	205.33	205.33	51.9500017166138	51.1600017547607	50.0800013542175	IPI:IPI00641363.3; IPI:IPI00220741.8	Gene_Symbol=SPTA1 Isoform 2 of Spectrin alpha chain, erythrocyte; Gene_Symbol=SPTA1 Isoform 1 of Spectrin alpha chain, erythrocyte			2	99.0000009536743	FLDAVDPGR			-0.000143316006870009	988.497680664063	495.2561	988.497802734375	495.256164550781	2	10	1.1.1.4657.2	1	44.8294	164.9892	44.9156
1	205.33	205.33	51.9500017166138	51.1600017547607	50.0800013542175	IPI:IPI00641363.3; IPI:IPI00220741.8	Gene_Symbol=SPTA1 Isoform 2 of Spectrin alpha chain, erythrocyte; Gene_Symbol=SPTA1 Isoform 1 of Spectrin alpha chain, erythrocyte			2	99.0000009536743	FQSADETGQDLVNANHEASDEVR			0.00445393985137343	2531.12060546875	844.7141	2531.11596679688	844.712646484375	3	19	1.1.1.4777.36	1	50.5135	3798.096	50.4263
1	205.33	205.33	51.9500017166138	51.1600017547607	50.0800013542175	IPI:IPI00641363.3; IPI:IPI00220741.8	Gene_Symbol=SPTA1 Isoform 2 of Spectrin alpha chain, erythrocyte; Gene_Symbol=SPTA1 Isoform 1 of Spectrin alpha chain, erythrocyte			2	99.0000009536743	FSSDFDELSGWMNEK			0.0091853104531765	1790.75512695313	896.3848	1790.74572753906	896.380187988281	2	14	1.1.1.5829.15	1	99.9721	192.1294	99.7631
1	205.33	205.33	51.9500017166138	51.1600017547607	50.0800013542175	IPI:IPI00641363.3; IPI:IPI00220741.8	Gene_Symbol=SPTA1 Isoform 2 of Spectrin alpha chain, erythrocyte; Gene_Symbol=SPTA1 Isoform 1 of Spectrin alpha chain, erythrocyte			2	99.0000009536743	GDCGDTLAATQSLLMK	Methylthio(C)@3; Oxidation(M)@15		-0.00816022045910358	1684.73889160156	843.3767	1684.7470703125	843.380798339844	2	21	1.1.1.5509.11	1	84.9017	1877.475	84.5449
1	205.33	205.33	51.9500017166138	51.1600017547607	50.0800013542175	IPI:IPI00641363.3; IPI:IPI00220741.8	Gene_Symbol=SPTA1 Isoform 2 of Spectrin alpha chain, erythrocyte; Gene_Symbol=SPTA1 Isoform 1 of Spectrin alpha chain, erythrocyte			2	99.0000009536743	GDVLTLLSSINK			0.00525309983640909	1258.71850585938	630.3665	1258.71325683594	630.363891601563	2	14	1.1.1.5898.4	1	103.2872	67.7045	103.0761
1	205.33	205.33	51.9500017166138	51.1600017547607	50.0800013542175	IPI:IPI00641363.3; IPI:IPI00220741.8	Gene_Symbol=SPTA1 Isoform 2 of Spectrin alpha chain, erythrocyte; Gene_Symbol=SPTA1 Isoform 1 of Spectrin alpha chain, erythrocyte			2	99.0000009536743	GIEILLER		cleaved T-G@N-term	-0.00263828993774951	941.551879882813	471.7832	941.554565429688	471.784576416016	2	12	1.1.1.4838.4	0	53.3842	4558.184	53.229
1	205.33	205.33	51.9500017166138	51.1600017547607	50.0800013542175	IPI:IPI00641363.3; IPI:IPI00220741.8	Gene_Symbol=SPTA1 Isoform 2 of Spectrin alpha chain, erythrocyte; Gene_Symbol=SPTA1 Isoform 1 of Spectrin alpha chain, erythrocyte			2	99.0000009536743	GLNYYLPMVEEDEHEPK			-0.00629284000024199	2061.92919921875	688.317	2061.93530273438	688.319091796875	3	15	1.1.1.5351.8	1	77.4151	1400.954	77.203
1	205.33	205.33	51.9500017166138	51.1600017547607	50.0800013542175	IPI:IPI00641363.3; IPI:IPI00220741.8	Gene_Symbol=SPTA1 Isoform 2 of Spectrin alpha chain, erythrocyte; Gene_Symbol=SPTA1 Isoform 1 of Spectrin alpha chain, erythrocyte			2	99.0000009536743	GTQLHEANQQLQFENNAEDLQR			-0.0603254996240139	2582.15063476563	861.7242	2582.2109375	861.744262695313	3	15	1.1.1.4811.23	1	52.1265	317.5004	51.9935
1	205.33	205.33	51.9500017166138	51.1600017547607	50.0800013542175	IPI:IPI00641363.3; IPI:IPI00220741.8	Gene_Symbol=SPTA1 Isoform 2 of Spectrin alpha chain, erythrocyte; Gene_Symbol=SPTA1 Isoform 1 of Spectrin alpha chain, erythrocyte			2	99.0000009536743	GYVSLEDYTAF		cleaved F-L@C-term	0.00055951502872631	1263.56652832031	632.7905	1263.56591796875	632.790222167969	2	17	1.1.1.5772.3	1	97.295	1207.497	97.3286
1	205.33	205.33	51.9500017166138	51.1600017547607	50.0800013542175	IPI:IPI00641363.3; IPI:IPI00220741.8	Gene_Symbol=SPTA1 Isoform 2 of Spectrin alpha chain, erythrocyte; Gene_Symbol=SPTA1 Isoform 1 of Spectrin alpha chain, erythrocyte			2	99.0000009536743	GYVSLEDYTAFLIDKESENIK		missed K-E@15	-0.00117646995931864	2433.1943359375	812.072	2433.19506835938	812.072326660156	3	17	1.1.1.6185.7	1	117.1288	1576.278	117.477
1	205.33	205.33	51.9500017166138	51.1600017547607	50.0800013542175	IPI:IPI00641363.3; IPI:IPI00220741.8	Gene_Symbol=SPTA1 Isoform 2 of Spectrin alpha chain, erythrocyte; Gene_Symbol=SPTA1 Isoform 1 of Spectrin alpha chain, erythrocyte			2	99.0000009536743	HEALENDFAVHETR			0.000991764944046736	1666.77099609375	556.5976	1666.76989746094	556.597229003906	3	23	1.1.1.4529.8	1	38.7675	2078.717	38.4984
1	205.33	205.33	51.9500017166138	51.1600017547607	50.0800013542175	IPI:IPI00641363.3; IPI:IPI00220741.8	Gene_Symbol=SPTA1 Isoform 2 of Spectrin alpha chain, erythrocyte; Gene_Symbol=SPTA1 Isoform 1 of Spectrin alpha chain, erythrocyte			2	99.0000009536743	HEDFEEAFTAQEEK			-0.000946571002714336	1708.720703125	855.3676	1708.7216796875	855.368103027344	2	20	1.1.1.4814.37	1	52.2683	689.1958	52.3723
1	205.33	205.33	51.9500017166138	51.1600017547607	50.0800013542175	IPI:IPI00641363.3; IPI:IPI00220741.8	Gene_Symbol=SPTA1 Isoform 2 of Spectrin alpha chain, erythrocyte; Gene_Symbol=SPTA1 Isoform 1 of Spectrin alpha chain, erythrocyte			2	99.0000009536743	HEIDSYDDRFQSADETGQDLVNANHEASDEVR		missed R-F@9	0.0151337003335357	3661.59423828125	733.3261	3661.57885742188	733.323059082031	5	23	1.1.1.4964.8	1	59.3015	1481.391	59.2644
1	205.33	205.33	51.9500017166138	51.1600017547607	50.0800013542175	IPI:IPI00641363.3; IPI:IPI00220741.8	Gene_Symbol=SPTA1 Isoform 2 of Spectrin alpha chain, erythrocyte; Gene_Symbol=SPTA1 Isoform 1 of Spectrin alpha chain, erythrocyte			2	99.0000009536743	HQSLEAEVQTK			-0.000637885008472949	1268.63525390625	423.8857	1268.63610839844	423.885955810547	3	14	1.1.1.3993.2	1	24.5979	243.1834	24.6844
1	205.33	205.33	51.9500017166138	51.1600017547607	50.0800013542175	IPI:IPI00641363.3; IPI:IPI00220741.8	Gene_Symbol=SPTA1 Isoform 2 of Spectrin alpha chain, erythrocyte; Gene_Symbol=SPTA1 Isoform 1 of Spectrin alpha chain, erythrocyte			2	99.0000009536743	ITDLEHFAESLIADEHYAK			-0.000418307987274602	2201.06372070313	551.2732	2201.06396484375	551.273315429688	4	18	1.1.1.6147.2	1	115.2729	193.322	115.3048
1	205.33	205.33	51.9500017166138	51.1600017547607	50.0800013542175	IPI:IPI00641363.3; IPI:IPI00220741.8	Gene_Symbol=SPTA1 Isoform 2 of Spectrin alpha chain, erythrocyte; Gene_Symbol=SPTA1 Isoform 1 of Spectrin alpha chain, erythrocyte			2	99.0000009536743	ITDLEHFAESLIADEHYAKEEIATR		missed K-E@19	0.000795884989202023	2900.42016601563	726.1123	2900.41918945313	726.112060546875	4	24	1.1.1.6228.5	1	119.1806	1441.975	118.7103
1	205.33	205.33	51.9500017166138	51.1600017547607	50.0800013542175	IPI:IPI00641363.3; IPI:IPI00220741.8	Gene_Symbol=SPTA1 Isoform 2 of Spectrin alpha chain, erythrocyte; Gene_Symbol=SPTA1 Isoform 1 of Spectrin alpha chain, erythrocyte			2	99.0000009536743	IVDLGDNLEDALILDIK			-0.00303401006385684	1868.01123046875	623.6777	1868.01428222656	623.6787109375	3	26	1.1.1.6409.2	1	125.929	163.4863	125.9342
1	205.33	205.33	51.9500017166138	51.1600017547607	50.0800013542175	IPI:IPI00641363.3; IPI:IPI00220741.8	Gene_Symbol=SPTA1 Isoform 2 of Spectrin alpha chain, erythrocyte; Gene_Symbol=SPTA1 Isoform 1 of Spectrin alpha chain, erythrocyte			2	99.0000009536743	KAENTGVELDDVWELQK		missed K-A@1	0.000186663994099945	1972.97436523438	658.6654	1972.97424316406	658.665344238281	3	16	1.1.1.5284.15	1	74.2315	849.2748	74.2109
1	205.33	205.33	51.9500017166138	51.1600017547607	50.0800013542175	IPI:IPI00641363.3; IPI:IPI00220741.8	Gene_Symbol=SPTA1 Isoform 2 of Spectrin alpha chain, erythrocyte; Gene_Symbol=SPTA1 Isoform 1 of Spectrin alpha chain, erythrocyte			2	99.0000009536743	KFEDFQVELVAK		missed K-F@1	0.0015597699675709	1451.76770019531	726.8911	1451.76599121094	726.890319824219	2	18	1.1.1.5128.9	1	66.9071	1918.798	66.6533
1	205.33	205.33	51.9500017166138	51.1600017547607	50.0800013542175	IPI:IPI00641363.3; IPI:IPI00220741.8	Gene_Symbol=SPTA1 Isoform 2 of Spectrin alpha chain, erythrocyte; Gene_Symbol=SPTA1 Isoform 1 of Spectrin alpha chain, erythrocyte			2	99.0000009536743	KGDVLTLLSSINKDWWK		missed K-G@1; missed K-D@13	-0.00277688005007803	2002.08618164063	668.3693	2002.08874511719	668.370178222656	3	26	1.1.1.6293.3	1	121.4479	368.7121	121.5183
1	205.33	205.33	51.9500017166138	51.1600017547607	50.0800013542175	IPI:IPI00641363.3; IPI:IPI00220741.8	Gene_Symbol=SPTA1 Isoform 2 of Spectrin alpha chain, erythrocyte; Gene_Symbol=SPTA1 Isoform 1 of Spectrin alpha chain, erythrocyte			2	99.0000009536743	KGYVSLEDYTAFLIDKESENIK		missed K-G@1; missed K-E@16	-0.00060716102598235	2561.28979492188	641.3297	2561.2900390625	641.329772949219	4	20	1.1.1.5983.7	1	107.3994	106.795	107.3747
1	205.33	205.33	51.9500017166138	51.1600017547607	50.0800013542175	IPI:IPI00641363.3; IPI:IPI00220741.8	Gene_Symbol=SPTA1 Isoform 2 of Spectrin alpha chain, erythrocyte; Gene_Symbol=SPTA1 Isoform 1 of Spectrin alpha chain, erythrocyte			2	99.0000009536743	KHEAFLLDLNSFGDSMK	Oxidation(M)@16	missed K-H@1	0.00776825984939933	1966.95373535156	656.6585	1966.94592285156	656.655883789063	3	18	1.1.1.5357.8	1	77.6909	4892.715	77.4829
1	205.33	205.33	51.9500017166138	51.1600017547607	50.0800013542175	IPI:IPI00641363.3; IPI:IPI00220741.8	Gene_Symbol=SPTA1 Isoform 2 of Spectrin alpha chain, erythrocyte; Gene_Symbol=SPTA1 Isoform 1 of Spectrin alpha chain, erythrocyte			2	99.0000009536743	KLADDEDYKDIQNLK		missed K-L@1; missed K-D@9	-0.0018699299544096	1806.89794921875	603.3066	1806.89990234375	603.307250976563	3	20	1.1.1.4650.8	1	44.5041	715.1067	44.7219
1	205.33	205.33	51.9500017166138	51.1600017547607	50.0800013542175	IPI:IPI00641363.3; IPI:IPI00220741.8	Gene_Symbol=SPTA1 Isoform 2 of Spectrin alpha chain, erythrocyte; Gene_Symbol=SPTA1 Isoform 1 of Spectrin alpha chain, erythrocyte			2	99.0000009536743	LADLHEAETWIR		cleaved Y-L@N-term	0.00333324004895985	1452.73962402344	485.2538	1452.73608398438	485.252655029297	3	13	1.1.1.5180.3	1	69.3364	300.2352	69.3255
1	205.33	205.33	51.9500017166138	51.1600017547607	50.0800013542175	IPI:IPI00641363.3; IPI:IPI00220741.8	Gene_Symbol=SPTA1 Isoform 2 of Spectrin alpha chain, erythrocyte; Gene_Symbol=SPTA1 Isoform 1 of Spectrin alpha chain, erythrocyte			2	99.0000009536743	LAQFVEHWEK			-0.000519873981829733	1285.64501953125	429.5556	1285.6455078125	429.555786132813	3	13	1.1.1.4802.5	1	51.6737	2795.152	51.6134
1	205.33	205.33	51.9500017166138	51.1600017547607	50.0800013542175	IPI:IPI00641363.3; IPI:IPI00220741.8	Gene_Symbol=SPTA1 Isoform 2 of Spectrin alpha chain, erythrocyte; Gene_Symbol=SPTA1 Isoform 1 of Spectrin alpha chain, erythrocyte			2	99.0000009536743	LEDSYHLQVF		cleaved F-K@C-term	0.00322512001730502	1249.60131835938	625.8079	1249.59790039063	625.806213378906	2	14	1.1.1.5316.14	1	75.7596	1034.53	75.6916
1	205.33	205.33	51.9500017166138	51.1600017547607	50.0800013542175	IPI:IPI00641363.3; IPI:IPI00220741.8	Gene_Symbol=SPTA1 Isoform 2 of Spectrin alpha chain, erythrocyte; Gene_Symbol=SPTA1 Isoform 1 of Spectrin alpha chain, erythrocyte			2	99.0000009536743	LEDSYHLQVFK			-0.00123058003373444	1377.69165039063	689.8531	1377.69287109375	689.853698730469	2	18	1.1.1.4843.28	1	53.6421	683.438	53.6581
1	205.33	205.33	51.9500017166138	51.1600017547607	50.0800013542175	IPI:IPI00641363.3; IPI:IPI00220741.8	Gene_Symbol=SPTA1 Isoform 2 of Spectrin alpha chain, erythrocyte; Gene_Symbol=SPTA1 Isoform 1 of Spectrin alpha chain, erythrocyte			2	99.0000009536743	LEGELVAHEPAIQNVLDMAEK	Oxidation(M)@18		0.00827340967953205	2321.16552734375	774.7291	2321.1572265625	774.726379394531	3	18	1.1.1.5494.6	1	84.1934	958.097	84.1265
1	205.33	205.33	51.9500017166138	51.1600017547607	50.0800013542175	IPI:IPI00641363.3; IPI:IPI00220741.8	Gene_Symbol=SPTA1 Isoform 2 of Spectrin alpha chain, erythrocyte; Gene_Symbol=SPTA1 Isoform 1 of Spectrin alpha chain, erythrocyte			2	99.0000009536743	LIGDDHYDSENIK			-0.001411970006302	1517.6982421875	506.9067	1517.69982910156	506.907196044922	3	15	1.1.1.4492.4	1	36.9987	1630.266	36.9276
1	205.33	205.33	51.9500017166138	51.1600017547607	50.0800013542175	IPI:IPI00641363.3; IPI:IPI00220741.8	Gene_Symbol=SPTA1 Isoform 2 of Spectrin alpha chain, erythrocyte; Gene_Symbol=SPTA1 Isoform 1 of Spectrin alpha chain, erythrocyte			2	99.0000009536743	LLDLLHLQL		cleaved L-I@C-term	-0.00261738011613488	1076.65661621094	539.3356	1076.65942382813	539.336975097656	2	15	1.1.1.6338.3	1	123.3316	116.8362	123.3368
1	205.33	205.33	51.9500017166138	51.1600017547607	50.0800013542175	IPI:IPI00641363.3; IPI:IPI00220741.8	Gene_Symbol=SPTA1 Isoform 2 of Spectrin alpha chain, erythrocyte; Gene_Symbol=SPTA1 Isoform 1 of Spectrin alpha chain, erythrocyte			2	99.0000009536743	LLDLLHLQLICR	Methylthio(C)@11		-0.00180953997187316	1494.83972167969	499.2872	1494.84143066406	499.287750244141	3	16	1.1.1.6460.2	1	127.4181	164.0388	127.4457
1	205.33	205.33	51.9500017166138	51.1600017547607	50.0800013542175	IPI:IPI00641363.3; IPI:IPI00220741.8	Gene_Symbol=SPTA1 Isoform 2 of Spectrin alpha chain, erythrocyte; Gene_Symbol=SPTA1 Isoform 1 of Spectrin alpha chain, erythrocyte			2	99.0000009536743	LLDLNSFGDSMK	Oxidation(M)@11	cleaved F-L@N-term	-0.00191307999193668	1354.64184570313	678.3282	1354.64392089844	678.329223632813	2	14	1.1.1.5181.15	1	69.3942	739.6517	69.4691
1	205.33	205.33	51.9500017166138	51.1600017547607	50.0800013542175	IPI:IPI00641363.3; IPI:IPI00220741.8	Gene_Symbol=SPTA1 Isoform 2 of Spectrin alpha chain, erythrocyte; Gene_Symbol=SPTA1 Isoform 1 of Spectrin alpha chain, erythrocyte			2	99.0000009536743	LPEITDLK			-0.000768716970924288	927.527099609375	464.7708	927.527709960938	464.771118164063	2	12	1.1.1.4842.8	1	53.5778	1939.618	53.5629
1	205.33	205.33	51.9500017166138	51.1600017547607	50.0800013542175	IPI:IPI00641363.3; IPI:IPI00220741.8	Gene_Symbol=SPTA1 Isoform 2 of Spectrin alpha chain, erythrocyte; Gene_Symbol=SPTA1 Isoform 1 of Spectrin alpha chain, erythrocyte			2	99.0000009536743	LQLEDDYAFQEF		cleaved F-N@C-term	-0.00287008006125689	1516.66931152344	759.3419	1516.67224121094	759.343383789063	2	11	1.1.1.5899.7	1	103.3378	380.5136	103.7027
1	205.33	205.33	51.9500017166138	51.1600017547607	50.0800013542175	IPI:IPI00641363.3; IPI:IPI00220741.8	Gene_Symbol=SPTA1 Isoform 2 of Spectrin alpha chain, erythrocyte; Gene_Symbol=SPTA1 Isoform 1 of Spectrin alpha chain, erythrocyte			2	99.0000009536743	LQLEDDYAFQEFNWK			0.0019898300524801	1944.89123535156	973.4529	1944.88940429688	973.451965332031	2	18	1.1.1.5941.14	1	105.3847	207.0293	105.3899
1	205.33	205.33	51.9500017166138	51.1600017547607	50.0800013542175	IPI:IPI00641363.3; IPI:IPI00220741.8	Gene_Symbol=SPTA1 Isoform 2 of Spectrin alpha chain, erythrocyte; Gene_Symbol=SPTA1 Isoform 1 of Spectrin alpha chain, erythrocyte			2	99.0000009536743	LQWILETR		cleaved F-L@N-term	-0.000681265024468303	1057.59143066406	529.803	1057.59204101563	529.803283691406	2	10	1.1.1.5312.2	1	75.5584	649.8276	75.5004
1	205.33	205.33	51.9500017166138	51.1600017547607	50.0800013542175	IPI:IPI00641363.3; IPI:IPI00220741.8	Gene_Symbol=SPTA1 Isoform 2 of Spectrin alpha chain, erythrocyte; Gene_Symbol=SPTA1 Isoform 1 of Spectrin alpha chain, erythrocyte			2	99.0000009536743	LSESHPDATEDLQR	Delta:H(2)C(2)@N-term		-0.00413296977058053	1622.74963378906	541.9238	1622.75366210938	541.925170898438	3	20	1.1.1.4400.3	1	33.2101	180.5713	33.2627
1	205.33	205.33	51.9500017166138	51.1600017547607	50.0800013542175	IPI:IPI00641363.3; IPI:IPI00220741.8	Gene_Symbol=SPTA1 Isoform 2 of Spectrin alpha chain, erythrocyte; Gene_Symbol=SPTA1 Isoform 1 of Spectrin alpha chain, erythrocyte			2	99.0000009536743	LSEVASLWEELLEATK	Dioxidation(W)@8		-0.00126510998234153	1848.93444824219	925.4745	1848.93566894531	925.47509765625	2	20	1.1.1.6208.8	1	118.2213	106.972	118.1831
1	205.33	205.33	51.9500017166138	51.1600017547607	50.0800013542175	IPI:IPI00641363.3; IPI:IPI00220741.8	Gene_Symbol=SPTA1 Isoform 2 of Spectrin alpha chain, erythrocyte; Gene_Symbol=SPTA1 Isoform 1 of Spectrin alpha chain, erythrocyte			2	99.0000009536743	LTLSHPSDAPQIQEMK	Oxidation(M)@15		0.00167817994952202	1809.89465332031	604.3055	1809.89306640625	604.304992675781	3	23	1.1.1.4548.7	1	39.6811	5354.303	39.5076
1	205.33	205.33	51.9500017166138	51.1600017547607	50.0800013542175	IPI:IPI00641363.3; IPI:IPI00220741.8	Gene_Symbol=SPTA1 Isoform 2 of Spectrin alpha chain, erythrocyte; Gene_Symbol=SPTA1 Isoform 1 of Spectrin alpha chain, erythrocyte			2	99.0000009536743	LYEDSDDLKNWINKK		missed K-N@9; missed K-K@14	0.000706909981090575	1879.93249511719	470.9904	1879.931640625	470.990173339844	4	10	1.1.1.4957.11	1	58.9514	316.1938	59.0295
1	205.33	205.33	51.9500017166138	51.1600017547607	50.0800013542175	IPI:IPI00641363.3; IPI:IPI00220741.8	Gene_Symbol=SPTA1 Isoform 2 of Spectrin alpha chain, erythrocyte; Gene_Symbol=SPTA1 Isoform 1 of Spectrin alpha chain, erythrocyte			2	99.0000009536743	MQHNLEQQIQAK			0.0035298599395901	1466.73364257813	489.9185	1466.72998046875	489.917266845703	3	17	1.1.1.4356.2	1	31.5299	93.9859	31.4582
1	205.33	205.33	51.9500017166138	51.1600017547607	50.0800013542175	IPI:IPI00641363.3; IPI:IPI00220741.8	Gene_Symbol=SPTA1 Isoform 2 of Spectrin alpha chain, erythrocyte; Gene_Symbol=SPTA1 Isoform 1 of Spectrin alpha chain, erythrocyte			2	99.0000009536743	MVEEGHFAAEDVASR			0.000164415992912836	1646.73608398438	824.3753	1646.73583984375	824.375183105469	2	23	1.1.1.4565.8	1	40.4817	90.8838	40.539
1	205.33	205.33	51.9500017166138	51.1600017547607	50.0800013542175	IPI:IPI00641363.3; IPI:IPI00220741.8	Gene_Symbol=SPTA1 Isoform 2 of Spectrin alpha chain, erythrocyte; Gene_Symbol=SPTA1 Isoform 1 of Spectrin alpha chain, erythrocyte			2	99.0000009536743	NQANACQQQQAAPVEGVAGEQR	Hydroxymethyl(N)@4; Methylthio(C)@6; Deamidated(Q)@7; Deamidated(Q)@8		0.0152741996571422	2374.04321289063	792.355	2374.02783203125	792.349853515625	3	17	1.1.1.4461.11	1	35.5778	286.7777	35.677
1	205.33	205.33	51.9500017166138	51.1600017547607	50.0800013542175	IPI:IPI00641363.3; IPI:IPI00220741.8	Gene_Symbol=SPTA1 Isoform 2 of Spectrin alpha chain, erythrocyte; Gene_Symbol=SPTA1 Isoform 1 of Spectrin alpha chain, erythrocyte			2	99.0000009536743	QDTLDASLQSFQQER			-0.00190022005699575	1764.82592773438	883.4202	1764.82788085938	883.421203613281	2	16	1.1.1.5173.20	1	69.0269	610.9448	69.1346
1	205.33	205.33	51.9500017166138	51.1600017547607	50.0800013542175	IPI:IPI00641363.3; IPI:IPI00220741.8	Gene_Symbol=SPTA1 Isoform 2 of Spectrin alpha chain, erythrocyte; Gene_Symbol=SPTA1 Isoform 1 of Spectrin alpha chain, erythrocyte			2	99.0000009536743	QEAFLENEDLGNSLGSAEALLQK	Gln->pyro-Glu@N-term		-0.000930458016227931	2458.18530273438	820.4024	2458.18627929688	820.402709960938	3	24	1.1.1.6328.6	1	122.848	475.3452	122.7567
1	205.33	205.33	51.9500017166138	51.1600017547607	50.0800013542175	IPI:IPI00641363.3; IPI:IPI00220741.8	Gene_Symbol=SPTA1 Isoform 2 of Spectrin alpha chain, erythrocyte; Gene_Symbol=SPTA1 Isoform 1 of Spectrin alpha chain, erythrocyte			2	99.0000009536743	QLLGSAHAVEVF	Gln->pyro-Glu@N-term	cleaved F-H@C-term	-0.00103831000160426	1252.64404296875	627.3293	1252.64514160156	627.329895019531	2	9	1.1.1.5865.4	1	101.6888	156.8538	101.8212
1	205.33	205.33	51.9500017166138	51.1600017547607	50.0800013542175	IPI:IPI00641363.3; IPI:IPI00220741.8	Gene_Symbol=SPTA1 Isoform 2 of Spectrin alpha chain, erythrocyte; Gene_Symbol=SPTA1 Isoform 1 of Spectrin alpha chain, erythrocyte			2	99.0000009536743	QLLGSAHAVEVFHR	Gln->pyro-Glu@N-term		0.00159256998449564	1545.80676269531	516.2762	1545.80517578125	516.275695800781	3	17	1.1.1.5163.3	1	68.5339	7140.233	68.7586
1	205.33	205.33	51.9500017166138	51.1600017547607	50.0800013542175	IPI:IPI00641363.3; IPI:IPI00220741.8	Gene_Symbol=SPTA1 Isoform 2 of Spectrin alpha chain, erythrocyte; Gene_Symbol=SPTA1 Isoform 1 of Spectrin alpha chain, erythrocyte			2	99.0000009536743	QLQKDHEDFLASLAR	Gln->pyro-Glu@N-term	missed K-D@4	0.00116410001646727	1752.88049316406	585.3008	1752.87951660156	585.300415039063	3	20	1.1.1.5309.9	1	75.4206	1179.615	75.3568
1	205.33	205.33	51.9500017166138	51.1600017547607	50.0800013542175	IPI:IPI00641363.3; IPI:IPI00220741.8	Gene_Symbol=SPTA1 Isoform 2 of Spectrin alpha chain, erythrocyte; Gene_Symbol=SPTA1 Isoform 1 of Spectrin alpha chain, erythrocyte			2	99.0000009536743	QNEVNAAWER	Gln->pyro-Glu@N-term		-7.66574012232013E-05	1198.53662109375	600.2756	1198.53674316406	600.275634765625	2	13	1.1.1.4743.17	1	48.8916	421.2187	49.0119
1	205.33	205.33	51.9500017166138	51.1600017547607	50.0800013542175	IPI:IPI00641363.3; IPI:IPI00220741.8	Gene_Symbol=SPTA1 Isoform 2 of Spectrin alpha chain, erythrocyte; Gene_Symbol=SPTA1 Isoform 1 of Spectrin alpha chain, erythrocyte			2	99.0000009536743	RLAHDEFPMLPQR	Oxidation(M)@9	missed R-L@1	0.000885865010786802	1624.8154296875	542.6124	1624.814453125	542.612060546875	3	16	1.1.1.4661.8	1	45.0284	1316.276	45.158
1	205.33	205.33	51.9500017166138	51.1600017547607	50.0800013542175	IPI:IPI00641363.3; IPI:IPI00220741.8	Gene_Symbol=SPTA1 Isoform 2 of Spectrin alpha chain, erythrocyte; Gene_Symbol=SPTA1 Isoform 1 of Spectrin alpha chain, erythrocyte			2	99.0000009536743	RLEGELVAHEPAIQNVLDMAEK	Oxidation(M)@19	missed R-L@1	0.00175987998954952	2477.26025390625	826.7607	2477.25854492188	826.760070800781	3	17	1.1.1.5390.31	1	79.2666	556.8729	79.3281
1	205.33	205.33	51.9500017166138	51.1600017547607	50.0800013542175	IPI:IPI00641363.3; IPI:IPI00220741.8	Gene_Symbol=SPTA1 Isoform 2 of Spectrin alpha chain, erythrocyte; Gene_Symbol=SPTA1 Isoform 1 of Spectrin alpha chain, erythrocyte			2	99.0000009536743	RWEQLLEASAVHR		missed R-W@1	-0.00180267996620387	1593.83581542969	532.2859	1593.83752441406	532.286437988281	3	19	1.1.1.4855.4	1	54.1898	1645.318	54.1742
1	205.33	205.33	51.9500017166138	51.1600017547607	50.0800013542175	IPI:IPI00641363.3; IPI:IPI00220741.8	Gene_Symbol=SPTA1 Isoform 2 of Spectrin alpha chain, erythrocyte; Gene_Symbol=SPTA1 Isoform 1 of Spectrin alpha chain, erythrocyte			2	99.0000009536743	SDDKSSLDSLEALMK	Oxidation(M)@14	missed K-S@4	-0.000617604004219174	1653.77612304688	552.266	1653.77673339844	552.266174316406	3	21	1.1.1.4835.15	1	53.2499	3846.492	53.3247
1	205.33	205.33	51.9500017166138	51.1600017547607	50.0800013542175	IPI:IPI00641363.3; IPI:IPI00220741.8	Gene_Symbol=SPTA1 Isoform 2 of Spectrin alpha chain, erythrocyte; Gene_Symbol=SPTA1 Isoform 1 of Spectrin alpha chain, erythrocyte			2	99.0000009536743	SHLSGYDYVGFTNSYFGN			-0.00594716006889939	2026.86352539063	1014.439	2026.86975097656	1014.44213867188	2	15	1.1.1.5653.40	1	91.669	210.3596	91.5319
1	205.33	205.33	51.9500017166138	51.1600017547607	50.0800013542175	IPI:IPI00641363.3; IPI:IPI00220741.8	Gene_Symbol=SPTA1 Isoform 2 of Spectrin alpha chain, erythrocyte; Gene_Symbol=SPTA1 Isoform 1 of Spectrin alpha chain, erythrocyte			2	99.0000009536743	SSDEIENAFQALAEGK			-0.000947389984503388	1707.79431152344	854.9044	1707.79516601563	854.904846191406	2	18	1.1.1.5943.13	1	105.4738	123.9602	105.4383
1	205.33	205.33	51.9500017166138	51.1600017547607	50.0800013542175	IPI:IPI00641363.3; IPI:IPI00220741.8	Gene_Symbol=SPTA1 Isoform 2 of Spectrin alpha chain, erythrocyte; Gene_Symbol=SPTA1 Isoform 1 of Spectrin alpha chain, erythrocyte			2	99.0000009536743	SSLDSLEALMK	Oxidation(M)@10		-0.00276973005384207	1208.59301757813	605.3038	1208.59582519531	605.30517578125	2	18	1.1.1.4875.7	1	55.1271	2024.299	55.3366
1	205.33	205.33	51.9500017166138	51.1600017547607	50.0800013542175	IPI:IPI00641363.3; IPI:IPI00220741.8	Gene_Symbol=SPTA1 Isoform 2 of Spectrin alpha chain, erythrocyte; Gene_Symbol=SPTA1 Isoform 1 of Spectrin alpha chain, erythrocyte			2	99.0000009536743	SYEDPTNIQGK			-0.034339901059866	1250.54370117188	626.2791	1250.57788085938	626.296203613281	2	13	1.1.1.4323.2	1	30.0109	261.2431	30.0162
1	205.33	205.33	51.9500017166138	51.1600017547607	50.0800013542175	IPI:IPI00641363.3; IPI:IPI00220741.8	Gene_Symbol=SPTA1 Isoform 2 of Spectrin alpha chain, erythrocyte; Gene_Symbol=SPTA1 Isoform 1 of Spectrin alpha chain, erythrocyte			2	99.0000009536743	TAAINADELPTDVAGGEVLLDR			-0.00604572985321283	2239.12744140625	1120.571	2239.13330078125	1120.57385253906	2	25	1.1.1.5637.19	1	90.9106	1049.692	91.0571
1	205.33	205.33	51.9500017166138	51.1600017547607	50.0800013542175	IPI:IPI00641363.3; IPI:IPI00220741.8	Gene_Symbol=SPTA1 Isoform 2 of Spectrin alpha chain, erythrocyte; Gene_Symbol=SPTA1 Isoform 1 of Spectrin alpha chain, erythrocyte			2	99.0000009536743	TGQEMIEGGHYASDNVTTR	Delta:H(2)C(2)@N-term; Oxidation(M)@5		-0.00128031999338418	2106.92602539063	703.316	2106.927734375	703.316467285156	3	21	1.1.1.4426.3	1	33.911	193.7279	34.0118
1	205.33	205.33	51.9500017166138	51.1600017547607	50.0800013542175	IPI:IPI00641363.3; IPI:IPI00220741.8	Gene_Symbol=SPTA1 Isoform 2 of Spectrin alpha chain, erythrocyte; Gene_Symbol=SPTA1 Isoform 1 of Spectrin alpha chain, erythrocyte			2	99.0000009536743	TNGNGADLGDFLTLLAK	Deamidated(N)@2; Deamidated(N)@4		-0.00343287992291152	1720.84851074219	861.4315	1720.85192871094	861.433227539063	2	31	1.1.1.6490.4	1	128.8163	379.3368	128.8221
1	205.33	205.33	51.9500017166138	51.1600017547607	50.0800013542175	IPI:IPI00641363.3; IPI:IPI00220741.8	Gene_Symbol=SPTA1 Isoform 2 of Spectrin alpha chain, erythrocyte; Gene_Symbol=SPTA1 Isoform 1 of Spectrin alpha chain, erythrocyte			2	99.0000009536743	TWLTVEVLER		cleaved Y-T@N-term	-0.00314608006738126	1244.67321777344	623.3439	1244.67651367188	623.345520019531	2	8	1.1.1.5701.6	1	93.92	83.5159	93.8099
1	205.33	205.33	51.9500017166138	51.1600017547607	50.0800013542175	IPI:IPI00641363.3; IPI:IPI00220741.8	Gene_Symbol=SPTA1 Isoform 2 of Spectrin alpha chain, erythrocyte; Gene_Symbol=SPTA1 Isoform 1 of Spectrin alpha chain, erythrocyte			2	99.0000009536743	VADDLLFEGLLTPEGAQIR			-0.000221747002797201	2056.08374023438	686.3685	2056.083984375	686.36865234375	3	20	1.1.1.6228.4	1	119.1739	3349.649	118.9516
1	205.33	205.33	51.9500017166138	51.1600017547607	50.0800013542175	IPI:IPI00641363.3; IPI:IPI00220741.8	Gene_Symbol=SPTA1 Isoform 2 of Spectrin alpha chain, erythrocyte; Gene_Symbol=SPTA1 Isoform 1 of Spectrin alpha chain, erythrocyte			2	99.0000009536743	VEAADHQGIVPAVY		cleaved Y-V@C-term	-0.000688983011059463	1467.73510742188	734.8748	1467.73583984375	734.875183105469	2	15	1.1.1.4839.32	1	53.4551	5885.113	53.6581
1	205.33	205.33	51.9500017166138	51.1600017547607	50.0800013542175	IPI:IPI00641363.3; IPI:IPI00220741.8	Gene_Symbol=SPTA1 Isoform 2 of Spectrin alpha chain, erythrocyte; Gene_Symbol=SPTA1 Isoform 1 of Spectrin alpha chain, erythrocyte			2	99.0000009536743	VILENIASHEPR			-0.0628125965595245	1376.67846679688	459.9001	1376.7412109375	459.921020507813	3	11	1.1.1.4731.4	1	48.3105	282.731	48.3943
1	205.33	205.33	51.9500017166138	51.1600017547607	50.0800013542175	IPI:IPI00641363.3; IPI:IPI00220741.8	Gene_Symbol=SPTA1 Isoform 2 of Spectrin alpha chain, erythrocyte; Gene_Symbol=SPTA1 Isoform 1 of Spectrin alpha chain, erythrocyte			2	99.0000009536743	VLETAEEIQER			-0.00192226003855467	1315.66003417969	658.8373	1315.66198730469	658.838256835938	2	19	1.1.1.4503.10	1	37.5477	2805.242	37.4116
1	205.33	205.33	51.9500017166138	51.1600017547607	50.0800013542175	IPI:IPI00641363.3; IPI:IPI00220741.8	Gene_Symbol=SPTA1 Isoform 2 of Spectrin alpha chain, erythrocyte; Gene_Symbol=SPTA1 Isoform 1 of Spectrin alpha chain, erythrocyte			2	99.0000009536743	VMALYDFQAR			-0.00188502995297313	1212.59423828125	607.3044	1212.59606933594	607.305358886719	2	11	1.1.1.5186.18	1	69.6364	243.1891	69.7085
1	205.33	205.33	51.9500017166138	51.1600017547607	50.0800013542175	IPI:IPI00641363.3; IPI:IPI00220741.8	Gene_Symbol=SPTA1 Isoform 2 of Spectrin alpha chain, erythrocyte; Gene_Symbol=SPTA1 Isoform 1 of Spectrin alpha chain, erythrocyte			2	99.0000009536743	VQNVCAQGEDILNK	Methylthio(C)@5		0.000429117004387081	1575.73901367188	788.8768	1575.73852539063	788.876525878906	2	16	1.1.1.5200.27	1	70.3153	4219.547	69.8996
1	205.33	205.33	51.9500017166138	51.1600017547607	50.0800013542175	IPI:IPI00641363.3; IPI:IPI00220741.8	Gene_Symbol=SPTA1 Isoform 2 of Spectrin alpha chain, erythrocyte; Gene_Symbol=SPTA1 Isoform 1 of Spectrin alpha chain, erythrocyte			2	99.0000009536743	VTILGETAER			-0.00156294996850193	1087.58581542969	544.8002	1087.58728027344	544.800964355469	2	15	1.1.1.4637.7	1	43.8809	2591.145	43.8171
1	205.33	205.33	51.9500017166138	51.1600017547607	50.0800013542175	IPI:IPI00641363.3; IPI:IPI00220741.8	Gene_Symbol=SPTA1 Isoform 2 of Spectrin alpha chain, erythrocyte; Gene_Symbol=SPTA1 Isoform 1 of Spectrin alpha chain, erythrocyte			2	99.0000009536743	VVEVNQYANECAEENHPDLPLIQSK	Methylthio(C)@11		-0.000652653980068862	2884.33666992188	962.4528	2884.33715820313	962.453002929688	3	14	1.1.1.5484.12	1	83.7393	2619.303	83.987
1	205.33	205.33	51.9500017166138	51.1600017547607	50.0800013542175	IPI:IPI00641363.3; IPI:IPI00220741.8	Gene_Symbol=SPTA1 Isoform 2 of Spectrin alpha chain, erythrocyte; Gene_Symbol=SPTA1 Isoform 1 of Spectrin alpha chain, erythrocyte			2	99.0000009536743	WEQLLEASAVHR	Oxidation(W)@1		-0.00193590996786952	1453.72961425781	485.5838	1453.73132324219	485.584411621094	3	12	1.1.1.4751.3	1	49.2617	474.3988	49.3459
1	205.33	205.33	51.9500017166138	51.1600017547607	50.0800013542175	IPI:IPI00641363.3; IPI:IPI00220741.8	Gene_Symbol=SPTA1 Isoform 2 of Spectrin alpha chain, erythrocyte; Gene_Symbol=SPTA1 Isoform 1 of Spectrin alpha chain, erythrocyte			2	99.0000009536743	YSTIGLAQQWDQLY		cleaved Y-Q@C-term	0.0014084599679336	1684.81103515625	843.4128	1684.80969238281	843.412109375	2	22	1.1.1.6034.5	1	109.8855	425.3803	109.842
1	205.33	205.33	51.9500017166138	51.1600017547607	50.0800013542175	IPI:IPI00641363.3; IPI:IPI00220741.8	Gene_Symbol=SPTA1 Isoform 2 of Spectrin alpha chain, erythrocyte; Gene_Symbol=SPTA1 Isoform 1 of Spectrin alpha chain, erythrocyte			2	99.0000009536743	YSTIGLAQQWDQLYQLGLR			-0.000565816997550428	2252.158203125	751.7267	2252.15893554688	751.726928710938	3	22	1.1.1.6351.2	1	123.9203	225.756	123.9256
1	205.33	205.33	51.9500017166138	51.1600017547607	50.0800013542175	IPI:IPI00641363.3; IPI:IPI00220741.8	Gene_Symbol=SPTA1 Isoform 2 of Spectrin alpha chain, erythrocyte; Gene_Symbol=SPTA1 Isoform 1 of Spectrin alpha chain, erythrocyte			1.95860815048218	99.0000009536743	MELNEAWEDLQGR	Oxidation(M)@1; Deamidated(N)@4		0.0262896995991468	1606.7197265625	804.3671	1606.693359375	804.353942871094	2	9	1.1.1.5187.31	1	69.695	428.0375	69.6128
1	205.33	205.33	51.9500017166138	51.1600017547607	50.0800013542175	IPI:IPI00641363.3; IPI:IPI00220741.8	Gene_Symbol=SPTA1 Isoform 2 of Spectrin alpha chain, erythrocyte; Gene_Symbol=SPTA1 Isoform 1 of Spectrin alpha chain, erythrocyte			1.88605630397797	99.0000009536743	LAHDEFPMLPQR	Oxidation(M)@8		-0.000671844987664372	1468.71276855469	490.5782	1468.71325683594	490.578369140625	3	14	1.1.1.4749.11	1	49.1724	1968.783	49.3459
1	205.33	205.33	51.9500017166138	51.1600017547607	50.0800013542175	IPI:IPI00641363.3; IPI:IPI00220741.8	Gene_Symbol=SPTA1 Isoform 2 of Spectrin alpha chain, erythrocyte; Gene_Symbol=SPTA1 Isoform 1 of Spectrin alpha chain, erythrocyte			1.88605630397797	99.0000009536743	QEQIENQYR	Gln->pyro-Glu@N-term		-0.0015269200084731	1189.53491210938	595.7747	1189.53637695313	595.775451660156	2	14	1.1.1.4531.9	1	38.8736	545.1732	38.7885
1	205.33	205.33	51.9500017166138	51.1600017547607	50.0800013542175	IPI:IPI00641363.3; IPI:IPI00220741.8	Gene_Symbol=SPTA1 Isoform 2 of Spectrin alpha chain, erythrocyte; Gene_Symbol=SPTA1 Isoform 1 of Spectrin alpha chain, erythrocyte			1.82390916347504	99.0000009536743	EAIATSVELGEDWER			-0.0230947006493807	1703.77722167969	852.8959	1703.80029296875	852.907409667969	2	9	1.1.1.5305.32	1	75.248	106.9089	75.2129
1	205.33	205.33	51.9500017166138	51.1600017547607	50.0800013542175	IPI:IPI00641363.3; IPI:IPI00220741.8	Gene_Symbol=SPTA1 Isoform 2 of Spectrin alpha chain, erythrocyte; Gene_Symbol=SPTA1 Isoform 1 of Spectrin alpha chain, erythrocyte			1.69897043704987	97.9900002479553	LPEITDLKDK		missed K-D@8	-0.000843099027406424	1170.64868164063	391.2235	1170.64965820313	391.223815917969	3	12	1.1.1.4685.2	1	46.1582	1350.91	46.1486
1	205.33	205.33	51.9500017166138	51.1600017547607	50.0800013542175	IPI:IPI00641363.3; IPI:IPI00220741.8	Gene_Symbol=SPTA1 Isoform 2 of Spectrin alpha chain, erythrocyte; Gene_Symbol=SPTA1 Isoform 1 of Spectrin alpha chain, erythrocyte			1.69897043704987	99.0000009536743	SACDGNEEAMKEQLEQLK	Methylthio(C)@3; Oxidation(M)@10	cleaved C-S@N-term; missed K-E@11	0.0123707000166178	2083.8984375	695.6401	2083.88598632813	695.635986328125	3	13	1.1.1.4695.9	1	46.6569	487.5635	46.5755
1	205.33	205.33	51.9500017166138	51.1600017547607	50.0800013542175	IPI:IPI00641363.3; IPI:IPI00220741.8	Gene_Symbol=SPTA1 Isoform 2 of Spectrin alpha chain, erythrocyte; Gene_Symbol=SPTA1 Isoform 1 of Spectrin alpha chain, erythrocyte			1.67778015136719	97.9099988937378	EDLVSSWEHIR			0.000437729991972446	1369.6630859375	685.8388	1369.66259765625	685.838562011719	2	12	1.1.1.5211.11	1	70.8216	561.9576	70.75
1	205.33	205.33	51.9500017166138	51.1600017547607	50.0800013542175	IPI:IPI00641363.3; IPI:IPI00220741.8	Gene_Symbol=SPTA1 Isoform 2 of Spectrin alpha chain, erythrocyte; Gene_Symbol=SPTA1 Isoform 1 of Spectrin alpha chain, erythrocyte			1.55284202098846	99.0000009536743	HLSDIIEER	Delta:H(2)C(2)(H)@1		-0.00623606983572245	1136.57641601563	569.2955	1136.58264160156	569.298583984375	2	9	1.1.1.4845.16	1	53.7272	277.7008	53.7532
1	205.33	205.33	51.9500017166138	51.1600017547607	50.0800013542175	IPI:IPI00641363.3; IPI:IPI00220741.8	Gene_Symbol=SPTA1 Isoform 2 of Spectrin alpha chain, erythrocyte; Gene_Symbol=SPTA1 Isoform 1 of Spectrin alpha chain, erythrocyte			1.49484992027283	96.780002117157	FLNVQELAAAHHEK			-0.00339431990869343	1605.82299804688	536.2816	1605.82629394531	536.28271484375	3	13	1.1.1.4756.11	1	49.505	4041.786	49.3459
1	205.33	205.33	51.9500017166138	51.1600017547607	50.0800013542175	IPI:IPI00641363.3; IPI:IPI00220741.8	Gene_Symbol=SPTA1 Isoform 2 of Spectrin alpha chain, erythrocyte; Gene_Symbol=SPTA1 Isoform 1 of Spectrin alpha chain, erythrocyte			1.38721609115601	95.8599984645844	FYLFLSK			-0.000397158990381286	916.505493164063	459.26	916.505859375	459.260192871094	2	11	1.1.1.5465.2	0	82.8146	2481.087	82.9478
1	205.33	205.33	51.9500017166138	51.1600017547607	50.0800013542175	IPI:IPI00641363.3; IPI:IPI00220741.8	Gene_Symbol=SPTA1 Isoform 2 of Spectrin alpha chain, erythrocyte; Gene_Symbol=SPTA1 Isoform 1 of Spectrin alpha chain, erythrocyte			1.01322829723358	90.3199970722198	GYVSLEDYTAFLIDK			0.0100197000429034	1732.86584472656	867.4402	1732.85595703125	867.435241699219	2	9	1.1.1.6193.34	1	117.5139	143.8596	117.5241
1	205.33	205.33	51.9500017166138	51.1600017547607	50.0800013542175	IPI:IPI00641363.3; IPI:IPI00220741.8	Gene_Symbol=SPTA1 Isoform 2 of Spectrin alpha chain, erythrocyte; Gene_Symbol=SPTA1 Isoform 1 of Spectrin alpha chain, erythrocyte			0.889410257339478	97.5899994373322	QALTPEQVSF		cleaved F-C@C-term	0.00118212995585054	1118.56213378906	560.2883	1118.56079101563	560.287658691406	2	10	1.1.1.5169.5	1	68.8171	904.4809	68.8055
1	205.33	205.33	51.9500017166138	51.1600017547607	50.0800013542175	IPI:IPI00641363.3; IPI:IPI00220741.8	Gene_Symbol=SPTA1 Isoform 2 of Spectrin alpha chain, erythrocyte; Gene_Symbol=SPTA1 Isoform 1 of Spectrin alpha chain, erythrocyte			0.747146904468536	97.5600004196167	AEDLFVEF		cleaved F-A@C-term	-2.21515001612715E-05	968.449096679688	485.2318	968.449096679688	485.231842041016	2	11	1.1.1.5947.2	1	105.6434	74.3263	105.7277
1	205.33	205.33	51.9500017166138	51.1600017547607	50.0800013542175	IPI:IPI00641363.3; IPI:IPI00220741.8	Gene_Symbol=SPTA1 Isoform 2 of Spectrin alpha chain, erythrocyte; Gene_Symbol=SPTA1 Isoform 1 of Spectrin alpha chain, erythrocyte			0.53017795085907	70.4999983310699	QEAFLENEDLGNSLGSAEALLQKHEDFEEAFTAQEEK		missed K-H@23	0.0176977999508381	4165.94287109375	1042.493	4165.923828125	1042.48828125	4	9	1.1.1.6194.29	1	117.5663	222.9723	117.6188
1	205.33	205.33	51.9500017166138	51.1600017547607	50.0800013542175	IPI:IPI00641363.3; IPI:IPI00220741.8	Gene_Symbol=SPTA1 Isoform 2 of Spectrin alpha chain, erythrocyte; Gene_Symbol=SPTA1 Isoform 1 of Spectrin alpha chain, erythrocyte			0.378823727369308	58.2400023937225	EQLEQLKEHWDHLLER		missed K-E@7	0.0120040997862816	2102.06665039063	526.5239	2102.05444335938	526.520874023438	4	9	1.1.1.5392.6	1	79.3417	257.881	79.2802
1	205.33	205.33	51.9500017166138	51.1600017547607	50.0800013542175	IPI:IPI00641363.3; IPI:IPI00220741.8	Gene_Symbol=SPTA1 Isoform 2 of Spectrin alpha chain, erythrocyte; Gene_Symbol=SPTA1 Isoform 1 of Spectrin alpha chain, erythrocyte			0.221848756074905	39.9800002574921	LYEDSDDLKNWINK		missed K-N@9	0.00381467002443969	1751.84045410156	584.9541	1751.83666992188	584.952819824219	3	8	1.1.1.5145.7	1	67.6901	716.7013	67.7236
1	205.33	205.33	51.9500017166138	51.1600017547607	50.0800013542175	IPI:IPI00641363.3; IPI:IPI00220741.8	Gene_Symbol=SPTA1 Isoform 2 of Spectrin alpha chain, erythrocyte; Gene_Symbol=SPTA1 Isoform 1 of Spectrin alpha chain, erythrocyte			0.206209614872932	73.9400029182434	GLNYYLPMVEEDEHEPKFEK	Oxidation(M)@8	missed K-F@17	0.0037627499550581	2482.14013671875	621.5423	2482.13623046875	621.541320800781	4	11	1.1.1.5170.11	1	68.869	2018.834	68.7118
1	205.33	205.33	51.9500017166138	51.1600017547607	50.0800013542175	IPI:IPI00641363.3; IPI:IPI00220741.8	Gene_Symbol=SPTA1 Isoform 2 of Spectrin alpha chain, erythrocyte; Gene_Symbol=SPTA1 Isoform 1 of Spectrin alpha chain, erythrocyte			0.16685289144516	31.8599998950958	QKMELNEAWEDLQGR		missed K-M@2	0.00579308997839689	1845.87377929688	616.2985	1845.86791992188	616.296569824219	3	6	1.1.1.5202.20	1	70.3975	170.0418	70.4202
1	205.33	205.33	51.9500017166138	51.1600017547607	50.0800013542175	IPI:IPI00641363.3; IPI:IPI00220741.8	Gene_Symbol=SPTA1 Isoform 2 of Spectrin alpha chain, erythrocyte; Gene_Symbol=SPTA1 Isoform 1 of Spectrin alpha chain, erythrocyte			0.0867160931229591	55.4700016975403	CQALSAADPGSDLF	Methylthio(C)@1	cleaved F-S@C-term	0.000796323001850396	1439.60693359375	720.8107	1439.60607910156	720.810302734375	2	8	1.1.1.5660.5	1	91.9735	170.768	91.9615
1	205.33	205.33	51.9500017166138	51.1600017547607	50.0800013542175	IPI:IPI00641363.3; IPI:IPI00220741.8	Gene_Symbol=SPTA1 Isoform 2 of Spectrin alpha chain, erythrocyte; Gene_Symbol=SPTA1 Isoform 1 of Spectrin alpha chain, erythrocyte			0.0273344088345766	38.2600009441376	KGYVSLEDYTAF		cleaved F-L@C-term; missed K-G@1	0.002164910081774	1391.6630859375	696.8388	1391.66088867188	696.837707519531	2	7	1.1.1.5448.9	1	82.0089	162.3073	82.1843
1	205.33	205.33	51.9500017166138	51.1600017547607	50.0800013542175	IPI:IPI00641363.3; IPI:IPI00220741.8	Gene_Symbol=SPTA1 Isoform 2 of Spectrin alpha chain, erythrocyte; Gene_Symbol=SPTA1 Isoform 1 of Spectrin alpha chain, erythrocyte			0	99.0000009536743	AAVGQEEIQLR			-0.00276639009825885	1212.64343261719	607.329	1212.64624023438	607.330383300781	2	18	1.1.1.4610.15	1	42.6022	2670.401	42.4819
1	205.33	205.33	51.9500017166138	51.1600017547607	50.0800013542175	IPI:IPI00641363.3; IPI:IPI00220741.8	Gene_Symbol=SPTA1 Isoform 2 of Spectrin alpha chain, erythrocyte; Gene_Symbol=SPTA1 Isoform 1 of Spectrin alpha chain, erythrocyte			0	99.0000009536743	AAVGQEEIQLR			-0.00276639009825885	1212.64343261719	607.329	1212.64624023438	607.330383300781	2	13	1.1.1.4616.14	1	42.8935	2670.401	42.4819
1	205.33	205.33	51.9500017166138	51.1600017547607	50.0800013542175	IPI:IPI00641363.3; IPI:IPI00220741.8	Gene_Symbol=SPTA1 Isoform 2 of Spectrin alpha chain, erythrocyte; Gene_Symbol=SPTA1 Isoform 1 of Spectrin alpha chain, erythrocyte			0	99.0000009536743	ADMEAEAPTFQALEDFSAELIDSGHHASPEIEK	Oxidation(M)@3		0.00463309977203608	3600.625	901.1635	3600.6201171875	901.162353515625	4	24	1.1.1.6423.2	1	126.3695	919.0941	126.5019
1	205.33	205.33	51.9500017166138	51.1600017547607	50.0800013542175	IPI:IPI00641363.3; IPI:IPI00220741.8	Gene_Symbol=SPTA1 Isoform 2 of Spectrin alpha chain, erythrocyte; Gene_Symbol=SPTA1 Isoform 1 of Spectrin alpha chain, erythrocyte			0	99.0000009536743	ADMEAEAPTFQALEDFSAELIDSGHHASPEIEK	Oxidation(M)@3		0.00463309977203608	3600.625	901.1635	3600.6201171875	901.162353515625	4	22	1.1.1.6435.3	1	126.6252	1137.014	126.6304
1	205.33	205.33	51.9500017166138	51.1600017547607	50.0800013542175	IPI:IPI00641363.3; IPI:IPI00220741.8	Gene_Symbol=SPTA1 Isoform 2 of Spectrin alpha chain, erythrocyte; Gene_Symbol=SPTA1 Isoform 1 of Spectrin alpha chain, erythrocyte			0	99.0000009536743	ADMEAEAPTFQALEDFSAELIDSGHHASPEIEKK	Oxidation(M)@3	missed K-K@33	0.010933400131762	3728.72607421875	746.7525	3728.71508789063	746.750305175781	5	24	1.1.1.6228.6	1	119.1873	3330.754	119.5315
1	205.33	205.33	51.9500017166138	51.1600017547607	50.0800013542175	IPI:IPI00641363.3; IPI:IPI00220741.8	Gene_Symbol=SPTA1 Isoform 2 of Spectrin alpha chain, erythrocyte; Gene_Symbol=SPTA1 Isoform 1 of Spectrin alpha chain, erythrocyte			0	99.0000009536743	ADMEAEAPTFQALEDFSAELIDSGHHASPEIEKK	Oxidation(M)@3	missed K-K@33	0.010933400131762	3728.72607421875	746.7525	3728.71508789063	746.750305175781	5	23	1.1.1.6234.6	1	119.4721	3441.938	119.5798
1	205.33	205.33	51.9500017166138	51.1600017547607	50.0800013542175	IPI:IPI00641363.3; IPI:IPI00220741.8	Gene_Symbol=SPTA1 Isoform 2 of Spectrin alpha chain, erythrocyte; Gene_Symbol=SPTA1 Isoform 1 of Spectrin alpha chain, erythrocyte			0	99.0000009536743	ADMEAEAPTFQALEDFSAELIDSGHHASPEIEKK	Oxidation(M)@3	missed K-K@33	0.00175633002072573	3728.71704101563	933.1865	3728.71508789063	933.186096191406	4	22	1.1.1.6236.3	1	119.5579	677.5245	119.5798
1	205.33	205.33	51.9500017166138	51.1600017547607	50.0800013542175	IPI:IPI00641363.3; IPI:IPI00220741.8	Gene_Symbol=SPTA1 Isoform 2 of Spectrin alpha chain, erythrocyte; Gene_Symbol=SPTA1 Isoform 1 of Spectrin alpha chain, erythrocyte			0	99.0000009536743	ADMEAEAPTFQALEDFSAELIDSGHHASPEIEKK	Oxidation(M)@3	missed K-K@33	0.010933400131762	3728.72607421875	746.7525	3728.71508789063	746.750305175781	5	24	1.1.1.6241.4	1	119.7635	3441.938	119.5798
1	205.33	205.33	51.9500017166138	51.1600017547607	50.0800013542175	IPI:IPI00641363.3; IPI:IPI00220741.8	Gene_Symbol=SPTA1 Isoform 2 of Spectrin alpha chain, erythrocyte; Gene_Symbol=SPTA1 Isoform 1 of Spectrin alpha chain, erythrocyte			0	99.0000009536743	ADMEAEAPTFQALEDFSAELIDSGHHASPEIEKK	Oxidation(M)@3; Oxidation(P)@8; Cation:K(E)@14	missed K-K@33	-0.0331260003149509	3782.63305664063	631.4461	3782.666015625	631.451599121094	6	15	1.1.1.6242.3	1	119.8086	241.7403	119.5315
1	205.33	205.33	51.9500017166138	51.1600017547607	50.0800013542175	IPI:IPI00641363.3; IPI:IPI00220741.8	Gene_Symbol=SPTA1 Isoform 2 of Spectrin alpha chain, erythrocyte; Gene_Symbol=SPTA1 Isoform 1 of Spectrin alpha chain, erythrocyte			0	99.0000009536743	ADMEAEAPTFQALEDFSAELIDSGHHASPEIEKK	Oxidation(M)@3	missed K-K@33	0.00175633002072573	3728.71704101563	933.1865	3728.71508789063	933.186096191406	4	19	1.1.1.6245.4	1	119.9708	675.0817	119.5798
1	205.33	205.33	51.9500017166138	51.1600017547607	50.0800013542175	IPI:IPI00641363.3; IPI:IPI00220741.8	Gene_Symbol=SPTA1 Isoform 2 of Spectrin alpha chain, erythrocyte; Gene_Symbol=SPTA1 Isoform 1 of Spectrin alpha chain, erythrocyte			0	99.0000009536743	ADMEAEAPTFQALEDFSAELIDSGHHASPEIEKK	Oxidation(M)@3	missed K-K@33	0.010933400131762	3728.72607421875	746.7525	3728.71508789063	746.750305175781	5	22	1.1.1.6247.3	1	120.0566	3433.707	119.5798
1	205.33	205.33	51.9500017166138	51.1600017547607	50.0800013542175	IPI:IPI00641363.3; IPI:IPI00220741.8	Gene_Symbol=SPTA1 Isoform 2 of Spectrin alpha chain, erythrocyte; Gene_Symbol=SPTA1 Isoform 1 of Spectrin alpha chain, erythrocyte			0	99.0000009536743	ADMEAEAPTFQALEDFSAELIDSGHHASPEIEKK	Oxidation(M)@3	missed K-K@33	0.0133175002411008	3728.72827148438	622.462	3728.71508789063	622.459838867188	6	17	1.1.1.6234.3	1	119.4546	234.74	119.5798
1	205.33	205.33	51.9500017166138	51.1600017547607	50.0800013542175	IPI:IPI00641363.3; IPI:IPI00220741.8	Gene_Symbol=SPTA1 Isoform 2 of Spectrin alpha chain, erythrocyte; Gene_Symbol=SPTA1 Isoform 1 of Spectrin alpha chain, erythrocyte			0	99.0000009536743	ADVVEAWIADK			0.00173265999183059	1215.615234375	608.8149	1215.61352539063	608.814025878906	2	15	1.1.1.5314.15	1	75.6647	403.2962	75.6439
1	205.33	205.33	51.9500017166138	51.1600017547607	50.0800013542175	IPI:IPI00641363.3; IPI:IPI00220741.8	Gene_Symbol=SPTA1 Isoform 2 of Spectrin alpha chain, erythrocyte; Gene_Symbol=SPTA1 Isoform 1 of Spectrin alpha chain, erythrocyte			0	99.0000009536743	ADVVEAWIADKETSLK		missed K-E@11	0.0024486999027431	1773.91711425781	592.313	1773.91491699219	592.312255859375	3	16	1.1.1.5483.9	1	83.676	4694.228	83.987
1	205.33	205.33	51.9500017166138	51.1600017547607	50.0800013542175	IPI:IPI00641363.3; IPI:IPI00220741.8	Gene_Symbol=SPTA1 Isoform 2 of Spectrin alpha chain, erythrocyte; Gene_Symbol=SPTA1 Isoform 1 of Spectrin alpha chain, erythrocyte			0	99.0000009536743	ADVVEAWIADKETSLK		missed K-E@11	0.0024486999027431	1773.91711425781	592.313	1773.91491699219	592.312255859375	3	17	1.1.1.5496.3	1	84.2774	4694.228	83.987
1	205.33	205.33	51.9500017166138	51.1600017547607	50.0800013542175	IPI:IPI00641363.3; IPI:IPI00220741.8	Gene_Symbol=SPTA1 Isoform 2 of Spectrin alpha chain, erythrocyte; Gene_Symbol=SPTA1 Isoform 1 of Spectrin alpha chain, erythrocyte			0	99.0000009536743	ADVVEAWIADKETSLK	Trp->Kynurenin(W)@7	missed K-E@11	0.0131245004013181	1777.92309570313	593.6483	1777.90979003906	593.643859863281	3	9	1.1.1.5391.9	1	79.2963	166.3833	79.424
1	205.33	205.33	51.9500017166138	51.1600017547607	50.0800013542175	IPI:IPI00641363.3; IPI:IPI00220741.8	Gene_Symbol=SPTA1 Isoform 2 of Spectrin alpha chain, erythrocyte; Gene_Symbol=SPTA1 Isoform 1 of Spectrin alpha chain, erythrocyte			0	99.0000009536743	AEDLFVEFAHK			0.00193093996495008	1304.64184570313	435.8879	1304.64013671875	435.887298583984	3	14	1.1.1.5198.2	1	70.1934	9615.229	70.4202
1	205.33	205.33	51.9500017166138	51.1600017547607	50.0800013542175	IPI:IPI00641363.3; IPI:IPI00220741.8	Gene_Symbol=SPTA1 Isoform 2 of Spectrin alpha chain, erythrocyte; Gene_Symbol=SPTA1 Isoform 1 of Spectrin alpha chain, erythrocyte			0	99.0000009536743	AYFLDGSLLK	Delta:H(2)C(2)@N-term		-0.00345319998450577	1151.61926269531	576.8169	1151.62268066406	576.818603515625	2	9	1.1.1.5913.2	1	104.0021	135.8557	103.9909
1	205.33	205.33	51.9500017166138	51.1600017547607	50.0800013542175	IPI:IPI00641363.3; IPI:IPI00220741.8	Gene_Symbol=SPTA1 Isoform 2 of Spectrin alpha chain, erythrocyte; Gene_Symbol=SPTA1 Isoform 1 of Spectrin alpha chain, erythrocyte			0	99.0000009536743	AYFLDGSLLK			-0.00200791005045176	1125.60510253906	563.8098	1125.60705566406	563.810791015625	2	15	1.1.1.5467.5	1	82.9126	4817.743	82.6612
1	205.33	205.33	51.9500017166138	51.1600017547607	50.0800013542175	IPI:IPI00641363.3; IPI:IPI00220741.8	Gene_Symbol=SPTA1 Isoform 2 of Spectrin alpha chain, erythrocyte; Gene_Symbol=SPTA1 Isoform 1 of Spectrin alpha chain, erythrocyte			0	99.0000009536743	AYFLDGSLLK			-0.00200791005045176	1125.60510253906	563.8098	1125.60705566406	563.810791015625	2	14	1.1.1.5455.6	1	82.3407	4817.743	82.6612
1	205.33	205.33	51.9500017166138	51.1600017547607	50.0800013542175	IPI:IPI00641363.3; IPI:IPI00220741.8	Gene_Symbol=SPTA1 Isoform 2 of Spectrin alpha chain, erythrocyte; Gene_Symbol=SPTA1 Isoform 1 of Spectrin alpha chain, erythrocyte			0	44.1399991512299	AYFLDGSLLK			-0.00225204997695982	1125.60461425781	563.8096	1125.60705566406	563.810791015625	2	9	1.1.1.5473.4	0	83.1975	3849.808	82.7091
1	205.33	205.33	51.9500017166138	51.1600017547607	50.0800013542175	IPI:IPI00641363.3; IPI:IPI00220741.8	Gene_Symbol=SPTA1 Isoform 2 of Spectrin alpha chain, erythrocyte; Gene_Symbol=SPTA1 Isoform 1 of Spectrin alpha chain, erythrocyte			0	99.0000009536743	CLLELDQQIK	Methylthio(C)@1		0.000570911972317845	1247.62609863281	624.8203	1247.62536621094	624.819946289063	2	15	1.1.1.5363.8	1	77.9705	1423.759	77.8098
1	205.33	205.33	51.9500017166138	51.1600017547607	50.0800013542175	IPI:IPI00641363.3; IPI:IPI00220741.8	Gene_Symbol=SPTA1 Isoform 2 of Spectrin alpha chain, erythrocyte; Gene_Symbol=SPTA1 Isoform 1 of Spectrin alpha chain, erythrocyte			0	41.499999165535	CLLELDQQIK	Methylthio(C)@1		0.000570911972317845	1247.62609863281	624.8203	1247.62536621094	624.819946289063	2	7	1.1.1.5357.6	1	77.6859	1423.759	77.8098
1	205.33	205.33	51.9500017166138	51.1600017547607	50.0800013542175	IPI:IPI00641363.3; IPI:IPI00220741.8	Gene_Symbol=SPTA1 Isoform 2 of Spectrin alpha chain, erythrocyte; Gene_Symbol=SPTA1 Isoform 1 of Spectrin alpha chain, erythrocyte			0	99.0000009536743	DHEDFLASLAR			0.000672356982249767	1272.61047363281	425.2108	1272.60986328125	425.210571289063	3	13	1.1.1.5172.4	1	68.9572	4443.309	68.8991
1	205.33	205.33	51.9500017166138	51.1600017547607	50.0800013542175	IPI:IPI00641363.3; IPI:IPI00220741.8	Gene_Symbol=SPTA1 Isoform 2 of Spectrin alpha chain, erythrocyte; Gene_Symbol=SPTA1 Isoform 1 of Spectrin alpha chain, erythrocyte			0	99.0000009536743	DHEDFLASLAR			0.00115287001244724	1272.61108398438	637.3128	1272.60986328125	637.312194824219	2	10	1.1.1.5178.18	1	69.2533	4093.261	68.8991
1	205.33	205.33	51.9500017166138	51.1600017547607	50.0800013542175	IPI:IPI00641363.3; IPI:IPI00220741.8	Gene_Symbol=SPTA1 Isoform 2 of Spectrin alpha chain, erythrocyte; Gene_Symbol=SPTA1 Isoform 1 of Spectrin alpha chain, erythrocyte			0	30.1600009202957	DLASAGNLLK			-0.00138724001590163	1000.55389404297	501.2842	1000.55529785156	501.284942626953	2	8	1.1.1.4845.5	1	53.718	9004.513	53.8939
1	205.33	205.33	51.9500017166138	51.1600017547607	50.0800013542175	IPI:IPI00641363.3; IPI:IPI00220741.8	Gene_Symbol=SPTA1 Isoform 2 of Spectrin alpha chain, erythrocyte; Gene_Symbol=SPTA1 Isoform 1 of Spectrin alpha chain, erythrocyte			0	99.0000009536743	DLQGVQNLLK			-0.00183937000110745	1126.63293457031	564.3237	1126.63464355469	564.324584960938	2	14	1.1.1.5206.12	1	70.5803	9428.158	70.75
1	205.33	205.33	51.9500017166138	51.1600017547607	50.0800013542175	IPI:IPI00641363.3; IPI:IPI00220741.8	Gene_Symbol=SPTA1 Isoform 2 of Spectrin alpha chain, erythrocyte; Gene_Symbol=SPTA1 Isoform 1 of Spectrin alpha chain, erythrocyte			0	99.0000009536743	DLVPLGDKVTILGETAER		missed K-V@8	-0.00301848002709448	1925.0439453125	642.6886	1925.04699707031	642.689575195313	3	20	1.1.1.5459.11	1	82.5359	1468.406	82.375
1	205.33	205.33	51.9500017166138	51.1600017547607	50.0800013542175	IPI:IPI00641363.3; IPI:IPI00220741.8	Gene_Symbol=SPTA1 Isoform 2 of Spectrin alpha chain, erythrocyte; Gene_Symbol=SPTA1 Isoform 1 of Spectrin alpha chain, erythrocyte			0	99.0000009536743	DVTEAIQWIK			-0.00290098995901644	1201.63146972656	601.823	1201.63427734375	601.824401855469	2	16	1.1.1.5473.6	1	83.1991	1190.672	83.2808
1	205.33	205.33	51.9500017166138	51.1600017547607	50.0800013542175	IPI:IPI00641363.3; IPI:IPI00220741.8	Gene_Symbol=SPTA1 Isoform 2 of Spectrin alpha chain, erythrocyte; Gene_Symbol=SPTA1 Isoform 1 of Spectrin alpha chain, erythrocyte			0	99.0000009536743	DVTEAIQWIK			-0.00290098995901644	1201.63146972656	601.823	1201.63427734375	601.824401855469	2	15	1.1.1.5479.7	1	83.4847	1190.672	83.2808
1	205.33	205.33	51.9500017166138	51.1600017547607	50.0800013542175	IPI:IPI00641363.3; IPI:IPI00220741.8	Gene_Symbol=SPTA1 Isoform 2 of Spectrin alpha chain, erythrocyte; Gene_Symbol=SPTA1 Isoform 1 of Spectrin alpha chain, erythrocyte			0	99.0000009536743	EKEPIVDNTNYGADEEAAGALLK		missed K-E@2	0.00617873016744852	2446.19262695313	816.4048	2446.18627929688	816.402709960938	3	26	1.1.1.5192.36	1	69.9377	9652.276	70.0891
1	205.33	205.33	51.9500017166138	51.1600017547607	50.0800013542175	IPI:IPI00641363.3; IPI:IPI00220741.8	Gene_Symbol=SPTA1 Isoform 2 of Spectrin alpha chain, erythrocyte; Gene_Symbol=SPTA1 Isoform 1 of Spectrin alpha chain, erythrocyte			0	54.0199995040894	EKEPIVDNTNYGADEEAAGALLK		missed K-E@2	0.0085104200989008	2446.1953125	1224.105	2446.18627929688	1224.10046386719	2	8	1.1.1.5199.38	1	70.2732	932.519	70.0891
1	205.33	205.33	51.9500017166138	51.1600017547607	50.0800013542175	IPI:IPI00641363.3; IPI:IPI00220741.8	Gene_Symbol=SPTA1 Isoform 2 of Spectrin alpha chain, erythrocyte; Gene_Symbol=SPTA1 Isoform 1 of Spectrin alpha chain, erythrocyte			0	99.0000009536743	EKEPVLTSEDYGKDLVASEGLFHSHK		missed K-E@2; missed K-D@13	0.0124214999377728	2914.447265625	583.8967	2914.43481445313	583.894226074219	5	14	1.1.1.5195.6	1	70.0547	3211.715	70.184
1	205.33	205.33	51.9500017166138	51.1600017547607	50.0800013542175	IPI:IPI00641363.3; IPI:IPI00220741.8	Gene_Symbol=SPTA1 Isoform 2 of Spectrin alpha chain, erythrocyte; Gene_Symbol=SPTA1 Isoform 1 of Spectrin alpha chain, erythrocyte			0	69.4599986076355	EKEPVLTSEDYGKDLVASEGLFHSHK		missed K-E@2; missed K-D@13	0.0124214999377728	2914.447265625	583.8967	2914.43481445313	583.894226074219	5	9	1.1.1.5202.16	1	70.3942	3211.715	70.184
1	205.33	205.33	51.9500017166138	51.1600017547607	50.0800013542175	IPI:IPI00641363.3; IPI:IPI00220741.8	Gene_Symbol=SPTA1 Isoform 2 of Spectrin alpha chain, erythrocyte; Gene_Symbol=SPTA1 Isoform 1 of Spectrin alpha chain, erythrocyte			0	27.0599991083145	EKEPVLTSEDYGKDLVASEGLFHSHK		missed K-E@2; missed K-D@13	0.010912099853158	2914.44580078125	972.4892	2914.43481445313	972.485595703125	3	9	1.1.1.5197.34	1	70.1755	281.8592	70.184
1	205.33	205.33	51.9500017166138	51.1600017547607	50.0800013542175	IPI:IPI00641363.3; IPI:IPI00220741.8	Gene_Symbol=SPTA1 Isoform 2 of Spectrin alpha chain, erythrocyte; Gene_Symbol=SPTA1 Isoform 1 of Spectrin alpha chain, erythrocyte			0	71.969997882843	ETGTLESQLEANKR		missed K-R@13	0.00348653993569314	1574.79345703125	525.9384	1574.7900390625	525.937255859375	3	10	1.1.1.4504.7	1	37.5715	1217.964	37.6941
1	205.33	205.33	51.9500017166138	51.1600017547607	50.0800013542175	IPI:IPI00641363.3; IPI:IPI00220741.8	Gene_Symbol=SPTA1 Isoform 2 of Spectrin alpha chain, erythrocyte; Gene_Symbol=SPTA1 Isoform 1 of Spectrin alpha chain, erythrocyte			0	99.0000009536743	FEALKEPLATR		missed K-E@5	0.000554873025976121	1273.70361328125	637.8591	1273.70300292969	637.858764648438	2	11	1.1.1.4665.18	1	45.2415	140.3194	45.158
1	205.33	205.33	51.9500017166138	51.1600017547607	50.0800013542175	IPI:IPI00641363.3; IPI:IPI00220741.8	Gene_Symbol=SPTA1 Isoform 2 of Spectrin alpha chain, erythrocyte; Gene_Symbol=SPTA1 Isoform 1 of Spectrin alpha chain, erythrocyte			0	99.0000009536743	FLDAVDPGR			-0.00234057009220123	988.495483398438	495.255	988.497802734375	495.256164550781	2	11	1.1.1.4663.6	1	45.1237	269.527	45.0611
1	205.33	205.33	51.9500017166138	51.1600017547607	50.0800013542175	IPI:IPI00641363.3; IPI:IPI00220741.8	Gene_Symbol=SPTA1 Isoform 2 of Spectrin alpha chain, erythrocyte; Gene_Symbol=SPTA1 Isoform 1 of Spectrin alpha chain, erythrocyte			0	96.7199981212616	FLNVQELAAAHHEK			-0.00121312995906919	1605.82531738281	402.4636	1605.82629394531	402.4638671875	4	13	1.1.1.4750.2	1	49.213	5702.225	49.3459
1	205.33	205.33	51.9500017166138	51.1600017547607	50.0800013542175	IPI:IPI00641363.3; IPI:IPI00220741.8	Gene_Symbol=SPTA1 Isoform 2 of Spectrin alpha chain, erythrocyte; Gene_Symbol=SPTA1 Isoform 1 of Spectrin alpha chain, erythrocyte			0	78.2500028610229	FLNVQELAAAHHEK	Deamidated(Q)@5		0.0172847006469965	1606.82775878906	536.6165	1606.81030273438	536.610717773438	3	12	1.1.1.4751.8	1	49.2658	1729.482	49.3932
1	205.33	205.33	51.9500017166138	51.1600017547607	50.0800013542175	IPI:IPI00641363.3; IPI:IPI00220741.8	Gene_Symbol=SPTA1 Isoform 2 of Spectrin alpha chain, erythrocyte; Gene_Symbol=SPTA1 Isoform 1 of Spectrin alpha chain, erythrocyte			0	98.6800014972687	FQSADETGQDLVNANHEASDEVR			0.00445393985137343	2531.12060546875	844.7141	2531.11596679688	844.712646484375	3	14	1.1.1.4779.33	1	50.6027	3798.096	50.4263
1	205.33	205.33	51.9500017166138	51.1600017547607	50.0800013542175	IPI:IPI00641363.3; IPI:IPI00220741.8	Gene_Symbol=SPTA1 Isoform 2 of Spectrin alpha chain, erythrocyte; Gene_Symbol=SPTA1 Isoform 1 of Spectrin alpha chain, erythrocyte			0	99.0000009536743	GDCGDTLAATQSLLMK	Methylthio(C)@3; Oxidation(M)@15		-0.000347978988429531	1684.74670410156	843.3806	1684.7470703125	843.380798339844	2	24	1.1.1.5491.6	1	84.0622	1666.156	84.2661
1	205.33	205.33	51.9500017166138	51.1600017547607	50.0800013542175	IPI:IPI00641363.3; IPI:IPI00220741.8	Gene_Symbol=SPTA1 Isoform 2 of Spectrin alpha chain, erythrocyte; Gene_Symbol=SPTA1 Isoform 1 of Spectrin alpha chain, erythrocyte			0	99.0000009536743	GDCGDTLAATQSLLMK	Methylthio(C)@3; Oxidation(M)@15		-0.000347978988429531	1684.74670410156	843.3806	1684.7470703125	843.380798339844	2	24	1.1.1.5497.6	1	84.3372	1666.156	84.2661
1	205.33	205.33	51.9500017166138	51.1600017547607	50.0800013542175	IPI:IPI00641363.3; IPI:IPI00220741.8	Gene_Symbol=SPTA1 Isoform 2 of Spectrin alpha chain, erythrocyte; Gene_Symbol=SPTA1 Isoform 1 of Spectrin alpha chain, erythrocyte			0	99.0000009536743	GDCGDTLAATQSLLMK	Methylthio(C)@3; Oxidation(M)@15		-0.00816022045910358	1684.73889160156	843.3767	1684.7470703125	843.380798339844	2	25	1.1.1.5503.4	1	84.6195	1877.475	84.5449
1	205.33	205.33	51.9500017166138	51.1600017547607	50.0800013542175	IPI:IPI00641363.3; IPI:IPI00220741.8	Gene_Symbol=SPTA1 Isoform 2 of Spectrin alpha chain, erythrocyte; Gene_Symbol=SPTA1 Isoform 1 of Spectrin alpha chain, erythrocyte			0	99.0000009536743	GDCGDTLAATQSLLMK	Methylthio(C)@3		-0.00594836985692382	1668.74621582031	835.3804	1668.75207519531	835.383361816406	2	18	1.1.1.5750.5	1	96.27	687.0082	96.3019
1	205.33	205.33	51.9500017166138	51.1600017547607	50.0800013542175	IPI:IPI00641363.3; IPI:IPI00220741.8	Gene_Symbol=SPTA1 Isoform 2 of Spectrin alpha chain, erythrocyte; Gene_Symbol=SPTA1 Isoform 1 of Spectrin alpha chain, erythrocyte			0	99.0000009536743	GIEILLER		cleaved T-G@N-term	-0.00263828993774951	941.551879882813	471.7832	941.554565429688	471.784576416016	2	12	1.1.1.4832.5	0	53.0982	4558.184	53.229
1	205.33	205.33	51.9500017166138	51.1600017547607	50.0800013542175	IPI:IPI00641363.3; IPI:IPI00220741.8	Gene_Symbol=SPTA1 Isoform 2 of Spectrin alpha chain, erythrocyte; Gene_Symbol=SPTA1 Isoform 1 of Spectrin alpha chain, erythrocyte			0	99.0000009536743	GLNYYLPMVEEDEHEPK	Oxidation(M)@8		0.00513109983876348	2077.93530273438	693.6524	2077.93017578125	693.650695800781	3	16	1.1.1.5119.5	1	66.494	6003.321	66.7462
1	205.33	205.33	51.9500017166138	51.1600017547607	50.0800013542175	IPI:IPI00641363.3; IPI:IPI00220741.8	Gene_Symbol=SPTA1 Isoform 2 of Spectrin alpha chain, erythrocyte; Gene_Symbol=SPTA1 Isoform 1 of Spectrin alpha chain, erythrocyte			0	99.0000009536743	GLNYYLPMVEEDEHEPK	Oxidation(M)@8		0.00513109983876348	2077.93530273438	693.6524	2077.93017578125	693.650695800781	3	16	1.1.1.5125.3	1	66.764	6003.321	66.7462
1	205.33	205.33	51.9500017166138	51.1600017547607	50.0800013542175	IPI:IPI00641363.3; IPI:IPI00220741.8	Gene_Symbol=SPTA1 Isoform 2 of Spectrin alpha chain, erythrocyte; Gene_Symbol=SPTA1 Isoform 1 of Spectrin alpha chain, erythrocyte			0	99.0000009536743	GLNYYLPMVEEDEHEPK			-1.02452003955841	2060.91064453125	687.9775	2061.93530273438	688.319091796875	3	14	1.1.1.5343.5	1	77.0329	1489.726	77.2496
1	205.33	205.33	51.9500017166138	51.1600017547607	50.0800013542175	IPI:IPI00641363.3; IPI:IPI00220741.8	Gene_Symbol=SPTA1 Isoform 2 of Spectrin alpha chain, erythrocyte; Gene_Symbol=SPTA1 Isoform 1 of Spectrin alpha chain, erythrocyte			0	99.0000009536743	GLNYYLPMVEEDEHEPK	Oxidation(M)@8		0.00549730006605387	2077.93579101563	693.6525	2077.93017578125	693.650695800781	3	14	1.1.1.5113.7	1	66.2172	5323.583	66.6068
1	205.33	205.33	51.9500017166138	51.1600017547607	50.0800013542175	IPI:IPI00641363.3; IPI:IPI00220741.8	Gene_Symbol=SPTA1 Isoform 2 of Spectrin alpha chain, erythrocyte; Gene_Symbol=SPTA1 Isoform 1 of Spectrin alpha chain, erythrocyte			0	99.0000009536743	GLNYYLPMVEEDEHEPK	Oxidation(M)@8		0.00513109983876348	2077.93530273438	693.6524	2077.93017578125	693.650695800781	3	13	1.1.1.5131.4	1	67.0533	6003.321	66.7462
1	205.33	205.33	51.9500017166138	51.1600017547607	50.0800013542175	IPI:IPI00641363.3; IPI:IPI00220741.8	Gene_Symbol=SPTA1 Isoform 2 of Spectrin alpha chain, erythrocyte; Gene_Symbol=SPTA1 Isoform 1 of Spectrin alpha chain, erythrocyte			0	96.7100024223328	GLNYYLPMVEEDEHEPK	Oxidation(M)@8		0.00513109983876348	2077.93530273438	693.6524	2077.93017578125	693.650695800781	3	12	1.1.1.5140.9	1	67.4717	4211.396	66.9788
1	205.33	205.33	51.9500017166138	51.1600017547607	50.0800013542175	IPI:IPI00641363.3; IPI:IPI00220741.8	Gene_Symbol=SPTA1 Isoform 2 of Spectrin alpha chain, erythrocyte; Gene_Symbol=SPTA1 Isoform 1 of Spectrin alpha chain, erythrocyte			0	30.1600009202957	GLNYYLPMVEEDEHEPKFEK	Oxidation(M)@8	missed K-F@17	0.0166934002190828	2482.15307617188	828.3916	2482.13623046875	828.386047363281	3	8	1.1.1.5163.28	1	68.5572	383.9044	68.5708
1	205.33	205.33	51.9500017166138	51.1600017547607	50.0800013542175	IPI:IPI00641363.3; IPI:IPI00220741.8	Gene_Symbol=SPTA1 Isoform 2 of Spectrin alpha chain, erythrocyte; Gene_Symbol=SPTA1 Isoform 1 of Spectrin alpha chain, erythrocyte			0	99.0000009536743	GTQLHEANQQLQFENNAEDLQR	Deamidated(Q)@3		-0.0136580001562834	2583.18115234375	862.0677	2583.19506835938	862.072265625	3	14	1.1.1.4820.40	1	52.5575	275.1393	52.5159
1	205.33	205.33	51.9500017166138	51.1600017547607	50.0800013542175	IPI:IPI00641363.3; IPI:IPI00220741.8	Gene_Symbol=SPTA1 Isoform 2 of Spectrin alpha chain, erythrocyte; Gene_Symbol=SPTA1 Isoform 1 of Spectrin alpha chain, erythrocyte			0	99.0000009536743	GTQLHEANQQLQFENNAEDLQR			-0.0396349988877773	2582.17138671875	861.7311	2582.2109375	861.744262695313	3	7	1.1.1.4826.35	1	52.8372	226.1433	52.8004
1	205.33	205.33	51.9500017166138	51.1600017547607	50.0800013542175	IPI:IPI00641363.3; IPI:IPI00220741.8	Gene_Symbol=SPTA1 Isoform 2 of Spectrin alpha chain, erythrocyte; Gene_Symbol=SPTA1 Isoform 1 of Spectrin alpha chain, erythrocyte			0	99.0000009536743	GTQLHEANQQLQFENNAEDLQR			0.0070516699925065	2582.21801757813	861.7466	2582.2109375	861.744262695313	3	23	1.1.1.4793.38	1	51.271	3989.763	51.3745
1	205.33	205.33	51.9500017166138	51.1600017547607	50.0800013542175	IPI:IPI00641363.3; IPI:IPI00220741.8	Gene_Symbol=SPTA1 Isoform 2 of Spectrin alpha chain, erythrocyte; Gene_Symbol=SPTA1 Isoform 1 of Spectrin alpha chain, erythrocyte			0	99.0000009536743	GTQLHEANQQLQFENNAEDLQR			0.0070516699925065	2582.21801757813	861.7466	2582.2109375	861.744262695313	3	21	1.1.1.4799.41	1	51.5604	3989.763	51.3745
1	205.33	205.33	51.9500017166138	51.1600017547607	50.0800013542175	IPI:IPI00641363.3; IPI:IPI00220741.8	Gene_Symbol=SPTA1 Isoform 2 of Spectrin alpha chain, erythrocyte; Gene_Symbol=SPTA1 Isoform 1 of Spectrin alpha chain, erythrocyte			0	99.0000009536743	GYVSLEDYTAFLIDKESENIK		missed K-E@15	-0.00117646995931864	2433.1943359375	812.072	2433.19506835938	812.072326660156	3	17	1.1.1.6191.9	1	117.4167	1574.256	117.477
1	205.33	205.33	51.9500017166138	51.1600017547607	50.0800013542175	IPI:IPI00641363.3; IPI:IPI00220741.8	Gene_Symbol=SPTA1 Isoform 2 of Spectrin alpha chain, erythrocyte; Gene_Symbol=SPTA1 Isoform 1 of Spectrin alpha chain, erythrocyte			0	99.0000009536743	GYVSLEDYTAFLIDKESENIK		missed K-E@15	-0.00117646995931864	2433.1943359375	812.072	2433.19506835938	812.072326660156	3	14	1.1.1.6197.9	1	117.7035	1574.256	117.477
1	205.33	205.33	51.9500017166138	51.1600017547607	50.0800013542175	IPI:IPI00641363.3; IPI:IPI00220741.8	Gene_Symbol=SPTA1 Isoform 2 of Spectrin alpha chain, erythrocyte; Gene_Symbol=SPTA1 Isoform 1 of Spectrin alpha chain, erythrocyte			0	99.0000009536743	HEALENDFAVHETR			0.000991764944046736	1666.77099609375	556.5976	1666.76989746094	556.597229003906	3	23	1.1.1.4520.7	1	38.3411	2078.717	38.4984
1	205.33	205.33	51.9500017166138	51.1600017547607	50.0800013542175	IPI:IPI00641363.3; IPI:IPI00220741.8	Gene_Symbol=SPTA1 Isoform 2 of Spectrin alpha chain, erythrocyte; Gene_Symbol=SPTA1 Isoform 1 of Spectrin alpha chain, erythrocyte			0	99.0000009536743	HEALENDFAVHETR			-0.00187689997255802	1666.76818847656	417.6993	1666.76989746094	417.699768066406	4	16	1.1.1.4523.4	1	38.4648	1464.424	38.4984
1	205.33	205.33	51.9500017166138	51.1600017547607	50.0800013542175	IPI:IPI00641363.3; IPI:IPI00220741.8	Gene_Symbol=SPTA1 Isoform 2 of Spectrin alpha chain, erythrocyte; Gene_Symbol=SPTA1 Isoform 1 of Spectrin alpha chain, erythrocyte			0	99.0000009536743	HEALENDFAVHETR			-0.00187689997255802	1666.76818847656	417.6993	1666.76989746094	417.699768066406	4	15	1.1.1.4529.3	1	38.755	1464.424	38.4984
1	205.33	205.33	51.9500017166138	51.1600017547607	50.0800013542175	IPI:IPI00641363.3; IPI:IPI00220741.8	Gene_Symbol=SPTA1 Isoform 2 of Spectrin alpha chain, erythrocyte; Gene_Symbol=SPTA1 Isoform 1 of Spectrin alpha chain, erythrocyte			0	99.0000009536743	HEALENDFAVHETR			-0.00187689997255802	1666.76818847656	417.6993	1666.76989746094	417.699768066406	4	14	1.1.1.4517.3	1	38.1765	1464.424	38.4984
1	205.33	205.33	51.9500017166138	51.1600017547607	50.0800013542175	IPI:IPI00641363.3; IPI:IPI00220741.8	Gene_Symbol=SPTA1 Isoform 2 of Spectrin alpha chain, erythrocyte; Gene_Symbol=SPTA1 Isoform 1 of Spectrin alpha chain, erythrocyte			0	98.9000022411346	HEALENDFAVHETR	Oxidation(H)@1; Cation:K(E)@2		-0.0289987996220589	1720.69189453125	574.5712	1720.720703125	574.580871582031	3	13	1.1.1.4524.2	1	38.5248	133.284	38.4984
1	205.33	205.33	51.9500017166138	51.1600017547607	50.0800013542175	IPI:IPI00641363.3; IPI:IPI00220741.8	Gene_Symbol=SPTA1 Isoform 2 of Spectrin alpha chain, erythrocyte; Gene_Symbol=SPTA1 Isoform 1 of Spectrin alpha chain, erythrocyte			0	71.969997882843	HEALENDFAVHETR			0.0070342100225389	1666.77697753906	556.5996	1666.76989746094	556.597229003906	3	11	1.1.1.4537.10	1	39.1538	271.0269	39.2725
1	205.33	205.33	51.9500017166138	51.1600017547607	50.0800013542175	IPI:IPI00641363.3; IPI:IPI00220741.8	Gene_Symbol=SPTA1 Isoform 2 of Spectrin alpha chain, erythrocyte; Gene_Symbol=SPTA1 Isoform 1 of Spectrin alpha chain, erythrocyte			0	99.0000009536743	HEDFEEAFTAQEEK			0.00230660010129213	1708.72387695313	570.5819	1708.7216796875	570.581176757813	3	16	1.1.1.4817.14	1	52.3924	2067.354	52.3723
1	205.33	205.33	51.9500017166138	51.1600017547607	50.0800013542175	IPI:IPI00641363.3; IPI:IPI00220741.8	Gene_Symbol=SPTA1 Isoform 2 of Spectrin alpha chain, erythrocyte; Gene_Symbol=SPTA1 Isoform 1 of Spectrin alpha chain, erythrocyte			0	93.529999256134	HEDFEEAFTAQEEK			0.00230660010129213	1708.72387695313	570.5819	1708.7216796875	570.581176757813	3	11	1.1.1.4821.17	1	52.5861	2067.354	52.3723
1	205.33	205.33	51.9500017166138	51.1600017547607	50.0800013542175	IPI:IPI00641363.3; IPI:IPI00220741.8	Gene_Symbol=SPTA1 Isoform 2 of Spectrin alpha chain, erythrocyte; Gene_Symbol=SPTA1 Isoform 1 of Spectrin alpha chain, erythrocyte			0	99.0000009536743	HEIDSYDDRFQSADETGQDLVNANHEASDEVR		missed R-F@9	0.0151337003335357	3661.59423828125	733.3261	3661.57885742188	733.323059082031	5	17	1.1.1.4957.35	1	58.9714	1481.391	59.2644
1	205.33	205.33	51.9500017166138	51.1600017547607	50.0800013542175	IPI:IPI00641363.3; IPI:IPI00220741.8	Gene_Symbol=SPTA1 Isoform 2 of Spectrin alpha chain, erythrocyte; Gene_Symbol=SPTA1 Isoform 1 of Spectrin alpha chain, erythrocyte			0	99.0000009536743	HEIDSYDDRFQSADETGQDLVNANHEASDEVR		missed R-F@9	0.0174963995814323	3661.59643554688	916.4064	3661.57885742188	916.401977539063	4	18	1.1.1.4960.38	1	59.1178	1085.224	59.2178
1	205.33	205.33	51.9500017166138	51.1600017547607	50.0800013542175	IPI:IPI00641363.3; IPI:IPI00220741.8	Gene_Symbol=SPTA1 Isoform 2 of Spectrin alpha chain, erythrocyte; Gene_Symbol=SPTA1 Isoform 1 of Spectrin alpha chain, erythrocyte			0	94.9299991130829	HLSDIIEER			-0.031937800347805	1110.53503417969	556.2748	1110.56689453125	556.290771484375	2	11	1.1.1.4572.8	1	40.8127	212.7292	40.7798
1	205.33	205.33	51.9500017166138	51.1600017547607	50.0800013542175	IPI:IPI00641363.3; IPI:IPI00220741.8	Gene_Symbol=SPTA1 Isoform 2 of Spectrin alpha chain, erythrocyte; Gene_Symbol=SPTA1 Isoform 1 of Spectrin alpha chain, erythrocyte			0	99.0000009536743	HQSLEAEVQTK			2.98125996778253E-06	1268.63610839844	423.886	1268.63610839844	423.885955810547	3	14	1.1.1.4016.2	1	24.852	249.4647	24.7525
1	205.33	205.33	51.9500017166138	51.1600017547607	50.0800013542175	IPI:IPI00641363.3; IPI:IPI00220741.8	Gene_Symbol=SPTA1 Isoform 2 of Spectrin alpha chain, erythrocyte; Gene_Symbol=SPTA1 Isoform 1 of Spectrin alpha chain, erythrocyte			0	99.0000009536743	ITDLEHFAESLIADEHYAK			0.00397608010098338	2201.06811523438	551.2743	2201.06396484375	551.273315429688	4	21	1.1.1.6123.2	1	114.1169	3822.479	114.386
1	205.33	205.33	51.9500017166138	51.1600017547607	50.0800013542175	IPI:IPI00641363.3; IPI:IPI00220741.8	Gene_Symbol=SPTA1 Isoform 2 of Spectrin alpha chain, erythrocyte; Gene_Symbol=SPTA1 Isoform 1 of Spectrin alpha chain, erythrocyte			0	99.0000009536743	ITDLEHFAESLIADEHYAK			0.00397608010098338	2201.06811523438	551.2743	2201.06396484375	551.273315429688	4	23	1.1.1.6129.4	1	114.4115	3822.479	114.386
1	205.33	205.33	51.9500017166138	51.1600017547607	50.0800013542175	IPI:IPI00641363.3; IPI:IPI00220741.8	Gene_Symbol=SPTA1 Isoform 2 of Spectrin alpha chain, erythrocyte; Gene_Symbol=SPTA1 Isoform 1 of Spectrin alpha chain, erythrocyte			0	99.0000009536743	ITDLEHFAESLIADEHYAK			0.00397608010098338	2201.06811523438	551.2743	2201.06396484375	551.273315429688	4	22	1.1.1.6135.5	1	114.7071	3822.479	114.386
1	205.33	205.33	51.9500017166138	51.1600017547607	50.0800013542175	IPI:IPI00641363.3; IPI:IPI00220741.8	Gene_Symbol=SPTA1 Isoform 2 of Spectrin alpha chain, erythrocyte; Gene_Symbol=SPTA1 Isoform 1 of Spectrin alpha chain, erythrocyte			0	99.0000009536743	ITDLEHFAESLIADEHYAK			-0.000418307987274602	2201.06372070313	551.2732	2201.06396484375	551.273315429688	4	15	1.1.1.6153.2	1	115.5644	193.322	115.3048
1	205.33	205.33	51.9500017166138	51.1600017547607	50.0800013542175	IPI:IPI00641363.3; IPI:IPI00220741.8	Gene_Symbol=SPTA1 Isoform 2 of Spectrin alpha chain, erythrocyte; Gene_Symbol=SPTA1 Isoform 1 of Spectrin alpha chain, erythrocyte			0	99.0000009536743	ITDLEHFAESLIADEHYAK			0.00397608010098338	2201.06811523438	551.2743	2201.06396484375	551.273315429688	4	14	1.1.1.6141.3	1	114.9894	3308.851	114.4825
1	205.33	205.33	51.9500017166138	51.1600017547607	50.0800013542175	IPI:IPI00641363.3; IPI:IPI00220741.8	Gene_Symbol=SPTA1 Isoform 2 of Spectrin alpha chain, erythrocyte; Gene_Symbol=SPTA1 Isoform 1 of Spectrin alpha chain, erythrocyte			0	99.0000009536743	ITDLEHFAESLIADEHYAKEEIATR		missed K-E@19	0.000795884989202023	2900.42016601563	726.1123	2900.41918945313	726.112060546875	4	20	1.1.1.6212.4	1	118.3985	1422.76	118.7103
1	205.33	205.33	51.9500017166138	51.1600017547607	50.0800013542175	IPI:IPI00641363.3; IPI:IPI00220741.8	Gene_Symbol=SPTA1 Isoform 2 of Spectrin alpha chain, erythrocyte; Gene_Symbol=SPTA1 Isoform 1 of Spectrin alpha chain, erythrocyte			0	99.0000009536743	ITDLEHFAESLIADEHYAKEEIATR		missed K-E@19	0.00502625992521644	2900.42407226563	581.0921	2900.41918945313	581.091125488281	5	18	1.1.1.6218.2	1	118.6801	1907.362	118.7103
1	205.33	205.33	51.9500017166138	51.1600017547607	50.0800013542175	IPI:IPI00641363.3; IPI:IPI00220741.8	Gene_Symbol=SPTA1 Isoform 2 of Spectrin alpha chain, erythrocyte; Gene_Symbol=SPTA1 Isoform 1 of Spectrin alpha chain, erythrocyte			0	99.0000009536743	ITDLEHFAESLIADEHYAKEEIATR		missed K-E@19	0.00502625992521644	2900.42407226563	581.0921	2900.41918945313	581.091125488281	5	18	1.1.1.6224.3	1	118.983	1898.635	118.662
1	205.33	205.33	51.9500017166138	51.1600017547607	50.0800013542175	IPI:IPI00641363.3; IPI:IPI00220741.8	Gene_Symbol=SPTA1 Isoform 2 of Spectrin alpha chain, erythrocyte; Gene_Symbol=SPTA1 Isoform 1 of Spectrin alpha chain, erythrocyte			0	99.0000009536743	ITDLEHFAESLIADEHYAKEEIATR		missed K-E@19	0.0010591100435704	2900.42016601563	581.0913	2900.41918945313	581.091125488281	5	16	1.1.1.6230.2	1	119.2672	1721.078	118.7587
1	205.33	205.33	51.9500017166138	51.1600017547607	50.0800013542175	IPI:IPI00641363.3; IPI:IPI00220741.8	Gene_Symbol=SPTA1 Isoform 2 of Spectrin alpha chain, erythrocyte; Gene_Symbol=SPTA1 Isoform 1 of Spectrin alpha chain, erythrocyte			0	99.0000009536743	IVDLGDNLEDALILDIK			-0.0015692199813202	1868.01281738281	623.6782	1868.01428222656	623.6787109375	3	26	1.1.1.6353.3	1	124.019	921.4814	124.3797
1	205.33	205.33	51.9500017166138	51.1600017547607	50.0800013542175	IPI:IPI00641363.3; IPI:IPI00220741.8	Gene_Symbol=SPTA1 Isoform 2 of Spectrin alpha chain, erythrocyte; Gene_Symbol=SPTA1 Isoform 1 of Spectrin alpha chain, erythrocyte			0	99.0000009536743	IVDLGDNLEDALILDIK	Cation:K(D)@6; Oxidation(N)@7		-0.033737201243639	1921.93151855469	641.6511	1921.96508789063	641.662292480469	3	24	1.1.1.6359.2	1	124.2285	397.8008	124.4771
1	205.33	205.33	51.9500017166138	51.1600017547607	50.0800013542175	IPI:IPI00641363.3; IPI:IPI00220741.8	Gene_Symbol=SPTA1 Isoform 2 of Spectrin alpha chain, erythrocyte; Gene_Symbol=SPTA1 Isoform 1 of Spectrin alpha chain, erythrocyte			0	99.0000009536743	IVDLGDNLEDALILDIK			-0.00120301998686045	1868.01306152344	623.6783	1868.01428222656	623.6787109375	3	28	1.1.1.6360.3	1	124.2772	1161.72	124.4771
1	205.33	205.33	51.9500017166138	51.1600017547607	50.0800013542175	IPI:IPI00641363.3; IPI:IPI00220741.8	Gene_Symbol=SPTA1 Isoform 2 of Spectrin alpha chain, erythrocyte; Gene_Symbol=SPTA1 Isoform 1 of Spectrin alpha chain, erythrocyte			0	99.0000009536743	IVDLGDNLEDALILDIK			-0.00120301998686045	1868.01306152344	623.6783	1868.01428222656	623.6787109375	3	27	1.1.1.6366.3	1	124.5576	1161.72	124.4771
1	205.33	205.33	51.9500017166138	51.1600017547607	50.0800013542175	IPI:IPI00641363.3; IPI:IPI00220741.8	Gene_Symbol=SPTA1 Isoform 2 of Spectrin alpha chain, erythrocyte; Gene_Symbol=SPTA1 Isoform 1 of Spectrin alpha chain, erythrocyte			0	99.0000009536743	IVDLGDNLEDALILDIK			0.00068918097531423	1868.01501464844	935.0148	1868.01428222656	935.014404296875	2	29	1.1.1.6372.4	1	124.8613	939.844	124.4771
1	205.33	205.33	51.9500017166138	51.1600017547607	50.0800013542175	IPI:IPI00641363.3; IPI:IPI00220741.8	Gene_Symbol=SPTA1 Isoform 2 of Spectrin alpha chain, erythrocyte; Gene_Symbol=SPTA1 Isoform 1 of Spectrin alpha chain, erythrocyte			0	99.0000009536743	IVDLGDNLEDALILDIK	Cation:K(D)@6; Oxidation(N)@7		-0.0320990011096001	1921.93298339844	481.4905	1921.96508789063	481.49853515625	4	16	1.1.1.6374.2	1	124.958	331.5245	124.4285
1	205.33	205.33	51.9500017166138	51.1600017547607	50.0800013542175	IPI:IPI00641363.3; IPI:IPI00220741.8	Gene_Symbol=SPTA1 Isoform 2 of Spectrin alpha chain, erythrocyte; Gene_Symbol=SPTA1 Isoform 1 of Spectrin alpha chain, erythrocyte			0	99.0000009536743	IVDLGDNLEDALILDIK			-0.00211850996129215	1868.01208496094	623.678	1868.01428222656	623.6787109375	3	25	1.1.1.6378.3	1	125.0983	952.8041	124.72
1	205.33	205.33	51.9500017166138	51.1600017547607	50.0800013542175	IPI:IPI00641363.3; IPI:IPI00220741.8	Gene_Symbol=SPTA1 Isoform 2 of Spectrin alpha chain, erythrocyte; Gene_Symbol=SPTA1 Isoform 1 of Spectrin alpha chain, erythrocyte			0	99.0000009536743	IVDLGDNLEDALILDIK			-0.00285090995021164	1868.01123046875	623.6777	1868.01428222656	623.6787109375	3	26	1.1.1.6390.3	1	125.3531	256.4461	125.314
1	205.33	205.33	51.9500017166138	51.1600017547607	50.0800013542175	IPI:IPI00641363.3; IPI:IPI00220741.8	Gene_Symbol=SPTA1 Isoform 2 of Spectrin alpha chain, erythrocyte; Gene_Symbol=SPTA1 Isoform 1 of Spectrin alpha chain, erythrocyte			0	99.0000009536743	IVDLGDNLEDALILDIK			-0.0015692199813202	1868.01281738281	623.6782	1868.01428222656	623.6787109375	3	25	1.1.1.6403.3	1	125.6723	179.7088	125.6775
1	205.33	205.33	51.9500017166138	51.1600017547607	50.0800013542175	IPI:IPI00641363.3; IPI:IPI00220741.8	Gene_Symbol=SPTA1 Isoform 2 of Spectrin alpha chain, erythrocyte; Gene_Symbol=SPTA1 Isoform 1 of Spectrin alpha chain, erythrocyte			0	99.0000009536743	KAENTGVELDDVWELQK		missed K-A@1	0.000186663994099945	1972.97436523438	658.6654	1972.97424316406	658.665344238281	3	17	1.1.1.5278.8	1	73.9417	849.2748	74.2109
1	205.33	205.33	51.9500017166138	51.1600017547607	50.0800013542175	IPI:IPI00641363.3; IPI:IPI00220741.8	Gene_Symbol=SPTA1 Isoform 2 of Spectrin alpha chain, erythrocyte; Gene_Symbol=SPTA1 Isoform 1 of Spectrin alpha chain, erythrocyte			0	99.0000009536743	KAENTGVELDDVWELQK		missed K-A@1	0.000186663994099945	1972.97436523438	658.6654	1972.97424316406	658.665344238281	3	14	1.1.1.5290.18	1	74.52	849.2748	74.2109
1	205.33	205.33	51.9500017166138	51.1600017547607	50.0800013542175	IPI:IPI00641363.3; IPI:IPI00220741.8	Gene_Symbol=SPTA1 Isoform 2 of Spectrin alpha chain, erythrocyte; Gene_Symbol=SPTA1 Isoform 1 of Spectrin alpha chain, erythrocyte			0	99.0000009536743	KAENTGVELDDVWELQK		missed K-A@1	0.00513039994984865	1972.9794921875	658.6671	1972.97424316406	658.665344238281	3	12	1.1.1.5307.9	1	75.3249	203.0825	75.3086
1	205.33	205.33	51.9500017166138	51.1600017547607	50.0800013542175	IPI:IPI00641363.3; IPI:IPI00220741.8	Gene_Symbol=SPTA1 Isoform 2 of Spectrin alpha chain, erythrocyte; Gene_Symbol=SPTA1 Isoform 1 of Spectrin alpha chain, erythrocyte			0	99.0000009536743	KFEDFQVELVAK		missed K-F@1	0.0015597699675709	1451.76770019531	726.8911	1451.76599121094	726.890319824219	2	21	1.1.1.5116.5	1	66.3495	1918.798	66.6533
1	205.33	205.33	51.9500017166138	51.1600017547607	50.0800013542175	IPI:IPI00641363.3; IPI:IPI00220741.8	Gene_Symbol=SPTA1 Isoform 2 of Spectrin alpha chain, erythrocyte; Gene_Symbol=SPTA1 Isoform 1 of Spectrin alpha chain, erythrocyte			0	99.0000009536743	KFEDFQVELVAK	Deamidated(Q)@6	missed K-F@1	0.0167954992502928	1452.76684570313	727.3907	1452.75	727.38232421875	2	19	1.1.1.5118.6	1	66.4525	1606.925	66.6533
1	205.33	205.33	51.9500017166138	51.1600017547607	50.0800013542175	IPI:IPI00641363.3; IPI:IPI00220741.8	Gene_Symbol=SPTA1 Isoform 2 of Spectrin alpha chain, erythrocyte; Gene_Symbol=SPTA1 Isoform 1 of Spectrin alpha chain, erythrocyte			0	99.0000009536743	KFEDFQVELVAK		missed K-F@1	-0.00031112800934352	1451.76574707031	484.9292	1451.76599121094	484.929290771484	3	16	1.1.1.5122.3	1	66.6181	3756.367	66.6068
1	205.33	205.33	51.9500017166138	51.1600017547607	50.0800013542175	IPI:IPI00641363.3; IPI:IPI00220741.8	Gene_Symbol=SPTA1 Isoform 2 of Spectrin alpha chain, erythrocyte; Gene_Symbol=SPTA1 Isoform 1 of Spectrin alpha chain, erythrocyte			0	99.0000009536743	KGDVLTLLSSINKDWWK		missed K-G@1; missed K-D@13	-0.00277688005007803	2002.08618164063	668.3693	2002.08874511719	668.370178222656	3	23	1.1.1.6299.3	1	121.7392	299.364	121.664
1	205.33	205.33	51.9500017166138	51.1600017547607	50.0800013542175	IPI:IPI00641363.3; IPI:IPI00220741.8	Gene_Symbol=SPTA1 Isoform 2 of Spectrin alpha chain, erythrocyte; Gene_Symbol=SPTA1 Isoform 1 of Spectrin alpha chain, erythrocyte			0	99.0000009536743	KHEAFLLDLNSFGDSMK	Oxidation(M)@16	missed K-H@1	0.00776825984939933	1966.95373535156	656.6585	1966.94592285156	656.655883789063	3	19	1.1.1.5351.6	1	77.4101	4892.715	77.4829
1	205.33	205.33	51.9500017166138	51.1600017547607	50.0800013542175	IPI:IPI00641363.3; IPI:IPI00220741.8	Gene_Symbol=SPTA1 Isoform 2 of Spectrin alpha chain, erythrocyte; Gene_Symbol=SPTA1 Isoform 1 of Spectrin alpha chain, erythrocyte			0	99.0000009536743	KLADDEDYKDIQNLK		missed K-L@1; missed K-D@9	-0.0018699299544096	1806.89794921875	603.3066	1806.89990234375	603.307250976563	3	18	1.1.1.4656.16	1	44.8034	715.1067	44.7219
1	205.33	205.33	51.9500017166138	51.1600017547607	50.0800013542175	IPI:IPI00641363.3; IPI:IPI00220741.8	Gene_Symbol=SPTA1 Isoform 2 of Spectrin alpha chain, erythrocyte; Gene_Symbol=SPTA1 Isoform 1 of Spectrin alpha chain, erythrocyte			0	99.0000009536743	KLADDEDYKDIQNLK		missed K-L@1; missed K-D@9	-0.00537418993189931	1806.89453125	452.7309	1806.89990234375	452.732269287109	4	16	1.1.1.4656.3	1	44.7817	684.3843	44.6736
1	205.33	205.33	51.9500017166138	51.1600017547607	50.0800013542175	IPI:IPI00641363.3; IPI:IPI00220741.8	Gene_Symbol=SPTA1 Isoform 2 of Spectrin alpha chain, erythrocyte; Gene_Symbol=SPTA1 Isoform 1 of Spectrin alpha chain, erythrocyte			0	99.0000009536743	LAHDEFPMLPQR	Oxidation(M)@8		-0.000671844987664372	1468.71276855469	490.5782	1468.71325683594	490.578369140625	3	15	1.1.1.4755.4	1	49.4543	1968.783	49.3459
1	205.33	205.33	51.9500017166138	51.1600017547607	50.0800013542175	IPI:IPI00641363.3; IPI:IPI00220741.8	Gene_Symbol=SPTA1 Isoform 2 of Spectrin alpha chain, erythrocyte; Gene_Symbol=SPTA1 Isoform 1 of Spectrin alpha chain, erythrocyte			0	98.0199992656708	LAHDEFPMLPQR	Oxidation(M)@8		-0.00103805004619062	1468.71215820313	490.578	1468.71325683594	490.578369140625	3	12	1.1.1.4762.4	1	49.7803	1995.427	49.3932
1	205.33	205.33	51.9500017166138	51.1600017547607	50.0800013542175	IPI:IPI00641363.3; IPI:IPI00220741.8	Gene_Symbol=SPTA1 Isoform 2 of Spectrin alpha chain, erythrocyte; Gene_Symbol=SPTA1 Isoform 1 of Spectrin alpha chain, erythrocyte			0	95.8100020885468	LAQFVEHWEK	Deamidated(Q)@3		0.0138539997860789	1286.64343261719	644.329	1286.62951660156	644.322021484375	2	8	1.1.1.4801.22	1	51.6402	237.9303	51.6134
1	205.33	205.33	51.9500017166138	51.1600017547607	50.0800013542175	IPI:IPI00641363.3; IPI:IPI00220741.8	Gene_Symbol=SPTA1 Isoform 2 of Spectrin alpha chain, erythrocyte; Gene_Symbol=SPTA1 Isoform 1 of Spectrin alpha chain, erythrocyte			0	79.6700000762939	LAQFVEHWEK			-0.00278350990265608	1285.64282226563	643.8287	1285.6455078125	643.830017089844	2	8	1.1.1.4796.21	1	51.4006	569.4865	51.6134
1	205.33	205.33	51.9500017166138	51.1600017547607	50.0800013542175	IPI:IPI00641363.3; IPI:IPI00220741.8	Gene_Symbol=SPTA1 Isoform 2 of Spectrin alpha chain, erythrocyte; Gene_Symbol=SPTA1 Isoform 1 of Spectrin alpha chain, erythrocyte			0	99.0000009536743	LEDSYHLQVF		cleaved F-K@C-term	0.00322512001730502	1249.60131835938	625.8079	1249.59790039063	625.806213378906	2	12	1.1.1.5310.12	1	75.471	1034.53	75.6916
1	205.33	205.33	51.9500017166138	51.1600017547607	50.0800013542175	IPI:IPI00641363.3; IPI:IPI00220741.8	Gene_Symbol=SPTA1 Isoform 2 of Spectrin alpha chain, erythrocyte; Gene_Symbol=SPTA1 Isoform 1 of Spectrin alpha chain, erythrocyte			0	96.9200015068054	LEDSYHLQVF		cleaved F-K@C-term	-0.00153551995754242	1249.59643554688	625.8055	1249.59790039063	625.806213378906	2	11	1.1.1.5322.9	1	76.0439	618.8391	75.9784
1	205.33	205.33	51.9500017166138	51.1600017547607	50.0800013542175	IPI:IPI00641363.3; IPI:IPI00220741.8	Gene_Symbol=SPTA1 Isoform 2 of Spectrin alpha chain, erythrocyte; Gene_Symbol=SPTA1 Isoform 1 of Spectrin alpha chain, erythrocyte			0	99.0000009536743	LEGELVAHEPAIQNVLDMAEK	Oxidation(M)@18		-0.00655766995623708	2321.15063476563	774.7242	2321.1572265625	774.726379394531	3	12	1.1.1.5467.25	1	82.9292	552.3387	82.9
1	205.33	205.33	51.9500017166138	51.1600017547607	50.0800013542175	IPI:IPI00641363.3; IPI:IPI00220741.8	Gene_Symbol=SPTA1 Isoform 2 of Spectrin alpha chain, erythrocyte; Gene_Symbol=SPTA1 Isoform 1 of Spectrin alpha chain, erythrocyte			0	94.7099983692169	LEGELVAHEPAIQNVLDMAEK	Oxidation(M)@18		-0.00655766995623708	2321.15063476563	774.7242	2321.1572265625	774.726379394531	3	10	1.1.1.5473.22	1	83.2125	552.3387	82.9
1	205.33	205.33	51.9500017166138	51.1600017547607	50.0800013542175	IPI:IPI00641363.3; IPI:IPI00220741.8	Gene_Symbol=SPTA1 Isoform 2 of Spectrin alpha chain, erythrocyte; Gene_Symbol=SPTA1 Isoform 1 of Spectrin alpha chain, erythrocyte			0	27.6600003242493	LEGELVAHEPAIQNVLDMAEK	Oxidation(M)@18		-0.0028956700116396	2321.154296875	774.7254	2321.1572265625	774.726379394531	3	9	1.1.1.5461.25	1	82.6427	545.9601	82.757
1	205.33	205.33	51.9500017166138	51.1600017547607	50.0800013542175	IPI:IPI00641363.3; IPI:IPI00220741.8	Gene_Symbol=SPTA1 Isoform 2 of Spectrin alpha chain, erythrocyte; Gene_Symbol=SPTA1 Isoform 1 of Spectrin alpha chain, erythrocyte			0	24.6700003743172	LEGELVAHEPAIQNVLDMAEK	Oxidation(M)@18		-0.00674076983705163	2321.15063476563	774.7241	2321.1572265625	774.726379394531	3	8	1.1.1.5479.24	1	83.4989	524.427	83.5182
1	205.33	205.33	51.9500017166138	51.1600017547607	50.0800013542175	IPI:IPI00641363.3; IPI:IPI00220741.8	Gene_Symbol=SPTA1 Isoform 2 of Spectrin alpha chain, erythrocyte; Gene_Symbol=SPTA1 Isoform 1 of Spectrin alpha chain, erythrocyte			0	97.4900007247925	LIGDDHYDSENIK			-0.001411970006302	1517.6982421875	506.9067	1517.69982910156	506.907196044922	3	13	1.1.1.4486.3	1	36.7086	1630.266	36.9276
1	205.33	205.33	51.9500017166138	51.1600017547607	50.0800013542175	IPI:IPI00641363.3; IPI:IPI00220741.8	Gene_Symbol=SPTA1 Isoform 2 of Spectrin alpha chain, erythrocyte; Gene_Symbol=SPTA1 Isoform 1 of Spectrin alpha chain, erythrocyte			0	24.0899994969368	LPEITDLK			-0.000768716970924288	927.527099609375	464.7708	927.527709960938	464.771118164063	2	7	1.1.1.4844.5	1	53.6705	2195.272	53.6105
1	205.33	205.33	51.9500017166138	51.1600017547607	50.0800013542175	IPI:IPI00641363.3; IPI:IPI00220741.8	Gene_Symbol=SPTA1 Isoform 2 of Spectrin alpha chain, erythrocyte; Gene_Symbol=SPTA1 Isoform 1 of Spectrin alpha chain, erythrocyte			0	99.0000009536743	LQLEDDYAFQEF		cleaved F-N@C-term	-0.00287008006125689	1516.66931152344	759.3419	1516.67224121094	759.343383789063	2	14	1.1.1.5905.14	1	103.6346	382.4168	103.7027
1	205.33	205.33	51.9500017166138	51.1600017547607	50.0800013542175	IPI:IPI00641363.3; IPI:IPI00220741.8	Gene_Symbol=SPTA1 Isoform 2 of Spectrin alpha chain, erythrocyte; Gene_Symbol=SPTA1 Isoform 1 of Spectrin alpha chain, erythrocyte			0	99.0000009536743	LQLEDDYAFQEF		cleaved F-N@C-term	-0.00250388006679714	1516.66967773438	759.3421	1516.67224121094	759.343383789063	2	13	1.1.1.5909.10	1	103.8289	383.0864	103.7507
1	205.33	205.33	51.9500017166138	51.1600017547607	50.0800013542175	IPI:IPI00641363.3; IPI:IPI00220741.8	Gene_Symbol=SPTA1 Isoform 2 of Spectrin alpha chain, erythrocyte; Gene_Symbol=SPTA1 Isoform 1 of Spectrin alpha chain, erythrocyte			0	99.0000009536743	LQLEDDYAFQEF		cleaved F-N@C-term	-0.00250388006679714	1516.66967773438	759.3421	1516.67224121094	759.343383789063	2	13	1.1.1.5911.10	1	103.9267	383.0864	103.7507
1	205.33	205.33	51.9500017166138	51.1600017547607	50.0800013542175	IPI:IPI00641363.3; IPI:IPI00220741.8	Gene_Symbol=SPTA1 Isoform 2 of Spectrin alpha chain, erythrocyte; Gene_Symbol=SPTA1 Isoform 1 of Spectrin alpha chain, erythrocyte			0	99.0000009536743	LQLEDDYAFQEF		cleaved F-N@C-term	-0.00250388006679714	1516.66967773438	759.3421	1516.67224121094	759.343383789063	2	12	1.1.1.5917.11	1	104.2195	391.1241	103.7027
1	205.33	205.33	51.9500017166138	51.1600017547607	50.0800013542175	IPI:IPI00641363.3; IPI:IPI00220741.8	Gene_Symbol=SPTA1 Isoform 2 of Spectrin alpha chain, erythrocyte; Gene_Symbol=SPTA1 Isoform 1 of Spectrin alpha chain, erythrocyte			0	99.0000009536743	LQLEDDYAFQEFNWK			0.00308392010629177	1944.89221191406	649.3047	1944.88940429688	649.3037109375	3	17	1.1.1.5945.4	1	105.5519	213.8555	105.4383
1	205.33	205.33	51.9500017166138	51.1600017547607	50.0800013542175	IPI:IPI00641363.3; IPI:IPI00220741.8	Gene_Symbol=SPTA1 Isoform 2 of Spectrin alpha chain, erythrocyte; Gene_Symbol=SPTA1 Isoform 1 of Spectrin alpha chain, erythrocyte			0	99.0000009536743	LQLEDDYAFQEFNWK			-0.00814159028232098	1944.88122558594	973.4479	1944.88940429688	973.451965332031	2	12	1.1.1.5952.8	1	105.9166	136.482	105.873
1	205.33	205.33	51.9500017166138	51.1600017547607	50.0800013542175	IPI:IPI00641363.3; IPI:IPI00220741.8	Gene_Symbol=SPTA1 Isoform 2 of Spectrin alpha chain, erythrocyte; Gene_Symbol=SPTA1 Isoform 1 of Spectrin alpha chain, erythrocyte			0	99.0000009536743	LQLEDDYAFQEFNWK			-0.000761158007662743	1944.88879394531	649.3035	1944.88940429688	649.3037109375	3	15	1.1.1.5939.5	1	105.2647	205.415	105.583
1	205.33	205.33	51.9500017166138	51.1600017547607	50.0800013542175	IPI:IPI00641363.3; IPI:IPI00220741.8	Gene_Symbol=SPTA1 Isoform 2 of Spectrin alpha chain, erythrocyte; Gene_Symbol=SPTA1 Isoform 1 of Spectrin alpha chain, erythrocyte			0	99.0000009536743	LQLEDDYAFQEFNWK			0.00565179996192455	1944.89501953125	973.4548	1944.88940429688	973.451965332031	2	14	1.1.1.5947.12	1	105.6684	210.3204	105.4383
1	205.33	205.33	51.9500017166138	51.1600017547607	50.0800013542175	IPI:IPI00641363.3; IPI:IPI00220741.8	Gene_Symbol=SPTA1 Isoform 2 of Spectrin alpha chain, erythrocyte; Gene_Symbol=SPTA1 Isoform 1 of Spectrin alpha chain, erythrocyte			0	32.9199999570847	LQWILETR		cleaved F-L@N-term	-0.000681265024468303	1057.59143066406	529.803	1057.59204101563	529.803283691406	2	7	1.1.1.5306.3	1	75.2718	649.8276	75.5004
1	205.33	205.33	51.9500017166138	51.1600017547607	50.0800013542175	IPI:IPI00641363.3; IPI:IPI00220741.8	Gene_Symbol=SPTA1 Isoform 2 of Spectrin alpha chain, erythrocyte; Gene_Symbol=SPTA1 Isoform 1 of Spectrin alpha chain, erythrocyte			0	99.0000009536743	LSESHPDATEDLQR	Delta:H(2)C(2)@N-term		-0.00083709298633039	1622.7529296875	541.9249	1622.75366210938	541.925170898438	3	21	1.1.1.4433.3	1	34.2338	165.0124	34.2507
1	205.33	205.33	51.9500017166138	51.1600017547607	50.0800013542175	IPI:IPI00641363.3; IPI:IPI00220741.8	Gene_Symbol=SPTA1 Isoform 2 of Spectrin alpha chain, erythrocyte; Gene_Symbol=SPTA1 Isoform 1 of Spectrin alpha chain, erythrocyte			0	99.0000009536743	LSESHPDATEDLQR			0.000784686009865254	1596.73864746094	533.2535	1596.73803710938	533.253295898438	3	20	1.1.1.4272.2	1	28.3886	663.7725	28.5503
1	205.33	205.33	51.9500017166138	51.1600017547607	50.0800013542175	IPI:IPI00641363.3; IPI:IPI00220741.8	Gene_Symbol=SPTA1 Isoform 2 of Spectrin alpha chain, erythrocyte; Gene_Symbol=SPTA1 Isoform 1 of Spectrin alpha chain, erythrocyte			0	99.0000009536743	LSESHPDATEDLQR			0.000784686009865254	1596.73864746094	533.2535	1596.73803710938	533.253295898438	3	21	1.1.1.4278.2	1	28.6625	663.7725	28.5503
1	205.33	205.33	51.9500017166138	51.1600017547607	50.0800013542175	IPI:IPI00641363.3; IPI:IPI00220741.8	Gene_Symbol=SPTA1 Isoform 2 of Spectrin alpha chain, erythrocyte; Gene_Symbol=SPTA1 Isoform 1 of Spectrin alpha chain, erythrocyte			0	99.0000009536743	LTLSHPSDAPQIQEMK	Oxidation(M)@15		0.00167817994952202	1809.89465332031	604.3055	1809.89306640625	604.304992675781	3	22	1.1.1.4542.7	1	39.3903	5354.303	39.5076
1	205.33	205.33	51.9500017166138	51.1600017547607	50.0800013542175	IPI:IPI00641363.3; IPI:IPI00220741.8	Gene_Symbol=SPTA1 Isoform 2 of Spectrin alpha chain, erythrocyte; Gene_Symbol=SPTA1 Isoform 1 of Spectrin alpha chain, erythrocyte			0	99.0000009536743	LTLSHPSDAPQIQEMK	Oxidation(M)@15		0.00167817994952202	1809.89465332031	604.3055	1809.89306640625	604.304992675781	3	18	1.1.1.4554.8	1	39.9556	5405.357	39.4608
1	205.33	205.33	51.9500017166138	51.1600017547607	50.0800013542175	IPI:IPI00641363.3; IPI:IPI00220741.8	Gene_Symbol=SPTA1 Isoform 2 of Spectrin alpha chain, erythrocyte; Gene_Symbol=SPTA1 Isoform 1 of Spectrin alpha chain, erythrocyte			0	99.0000009536743	LTLSHPSDAPQIQEMK			-0.00198181997984648	1793.89636230469	598.9727	1793.89819335938	598.973327636719	3	16	1.1.1.4735.20	1	48.514	650.9266	48.5367
1	205.33	205.33	51.9500017166138	51.1600017547607	50.0800013542175	IPI:IPI00641363.3; IPI:IPI00220741.8	Gene_Symbol=SPTA1 Isoform 2 of Spectrin alpha chain, erythrocyte; Gene_Symbol=SPTA1 Isoform 1 of Spectrin alpha chain, erythrocyte			0	99.0000009536743	LTLSHPSDAPQIQEMK	Oxidation(M)@15		0.00167817994952202	1809.89465332031	604.3055	1809.89306640625	604.304992675781	3	16	1.1.1.4536.13	1	39.116	5173.862	39.4608
1	205.33	205.33	51.9500017166138	51.1600017547607	50.0800013542175	IPI:IPI00641363.3; IPI:IPI00220741.8	Gene_Symbol=SPTA1 Isoform 2 of Spectrin alpha chain, erythrocyte; Gene_Symbol=SPTA1 Isoform 1 of Spectrin alpha chain, erythrocyte			0	78.8299977779388	LTLSHPSDAPQIQEMK	Oxidation(M)@15		0.00112886994611472	1809.89440917969	604.3054	1809.89306640625	604.304992675781	3	12	1.1.1.4566.7	1	40.5205	112.8076	40.3483
1	205.33	205.33	51.9500017166138	51.1600017547607	50.0800013542175	IPI:IPI00641363.3; IPI:IPI00220741.8	Gene_Symbol=SPTA1 Isoform 2 of Spectrin alpha chain, erythrocyte; Gene_Symbol=SPTA1 Isoform 1 of Spectrin alpha chain, erythrocyte			0	75.8599996566772	LTLSHPSDAPQIQEMK	Oxidation(M)@15		0.00112886994611472	1809.89440917969	604.3054	1809.89306640625	604.304992675781	3	9	1.1.1.4560.11	1	40.2321	2976.619	39.7412
1	205.33	205.33	51.9500017166138	51.1600017547607	50.0800013542175	IPI:IPI00641363.3; IPI:IPI00220741.8	Gene_Symbol=SPTA1 Isoform 2 of Spectrin alpha chain, erythrocyte; Gene_Symbol=SPTA1 Isoform 1 of Spectrin alpha chain, erythrocyte			0	21.8199998140335	LTLSHPSDAPQIQEMK	Oxidation(M)@15		-0.00839256960898638	1809.884765625	604.3022	1809.89306640625	604.304992675781	3	7	1.1.1.4586.10	1	41.4644	175.1169	41.441
1	205.33	205.33	51.9500017166138	51.1600017547607	50.0800013542175	IPI:IPI00641363.3; IPI:IPI00220741.8	Gene_Symbol=SPTA1 Isoform 2 of Spectrin alpha chain, erythrocyte; Gene_Symbol=SPTA1 Isoform 1 of Spectrin alpha chain, erythrocyte			0	97.8799998760223	MELNEAWEDLQGR			-0.00872397981584072	1589.70568847656	795.8601	1589.71435546875	795.864501953125	2	10	1.1.1.5479.26	1	83.5005	237.1447	83.471
1	205.33	205.33	51.9500017166138	51.1600017547607	50.0800013542175	IPI:IPI00641363.3; IPI:IPI00220741.8	Gene_Symbol=SPTA1 Isoform 2 of Spectrin alpha chain, erythrocyte; Gene_Symbol=SPTA1 Isoform 1 of Spectrin alpha chain, erythrocyte			0	99.0000009536743	NQANACQQQQAAPVEGVAGEQR	Methylthio(C)@6; Oxidation(P)@13; Cation:K(E)@15		-0.0263294000178576	2395.9736328125	600.0007	2396	600.007263183594	4	14	1.1.1.4574.10	1	40.9013	576.9891	41.0187
1	205.33	205.33	51.9500017166138	51.1600017547607	50.0800013542175	IPI:IPI00641363.3; IPI:IPI00220741.8	Gene_Symbol=SPTA1 Isoform 2 of Spectrin alpha chain, erythrocyte; Gene_Symbol=SPTA1 Isoform 1 of Spectrin alpha chain, erythrocyte			0	99.0000009536743	NQANACQQQQAAPVEGVAGEQR	Methylthio(C)@6		-0.000343015999533236	2342.048828125	781.6902	2342.04907226563	781.690307617188	3	21	1.1.1.4570.14	1	40.7237	1567.989	41.0187
1	205.33	205.33	51.9500017166138	51.1600017547607	50.0800013542175	IPI:IPI00641363.3; IPI:IPI00220741.8	Gene_Symbol=SPTA1 Isoform 2 of Spectrin alpha chain, erythrocyte; Gene_Symbol=SPTA1 Isoform 1 of Spectrin alpha chain, erythrocyte			0	99.0000009536743	NQANACQQQQAAPVEGVAGEQR	Methylthio(C)@6		-0.000343015999533236	2342.048828125	781.6902	2342.04907226563	781.690307617188	3	22	1.1.1.4576.14	1	40.9951	1567.989	41.0187
1	205.33	205.33	51.9500017166138	51.1600017547607	50.0800013542175	IPI:IPI00641363.3; IPI:IPI00220741.8	Gene_Symbol=SPTA1 Isoform 2 of Spectrin alpha chain, erythrocyte; Gene_Symbol=SPTA1 Isoform 1 of Spectrin alpha chain, erythrocyte			0	99.0000009536743	NQANACQQQQAAPVEGVAGEQR	Methylthio(C)@6; Deamidated(Q)@8		0.00239148992113769	2343.03588867188	782.0192	2343.033203125	782.018310546875	3	11	1.1.1.4613.25	1	42.7495	134.3319	42.6719
1	205.33	205.33	51.9500017166138	51.1600017547607	50.0800013542175	IPI:IPI00641363.3; IPI:IPI00220741.8	Gene_Symbol=SPTA1 Isoform 2 of Spectrin alpha chain, erythrocyte; Gene_Symbol=SPTA1 Isoform 1 of Spectrin alpha chain, erythrocyte			0	98.5400021076202	NQANACQQQQAAPVEGVAGEQR	Methylthio(C)@6; Deamidated(Q)@10		0.0199695006012917	2343.05322265625	782.025	2343.033203125	782.018310546875	3	14	1.1.1.4576.15	1	40.9968	884.436	41.0187
1	205.33	205.33	51.9500017166138	51.1600017547607	50.0800013542175	IPI:IPI00641363.3; IPI:IPI00220741.8	Gene_Symbol=SPTA1 Isoform 2 of Spectrin alpha chain, erythrocyte; Gene_Symbol=SPTA1 Isoform 1 of Spectrin alpha chain, erythrocyte			0	45.8000004291534	QALTPEQVSF		cleaved F-C@C-term	0.00118212995585054	1118.56213378906	560.2883	1118.56079101563	560.287658691406	2	7	1.1.1.5163.7	1	68.5373	904.4809	68.8055
1	205.33	205.33	51.9500017166138	51.1600017547607	50.0800013542175	IPI:IPI00641363.3; IPI:IPI00220741.8	Gene_Symbol=SPTA1 Isoform 2 of Spectrin alpha chain, erythrocyte; Gene_Symbol=SPTA1 Isoform 1 of Spectrin alpha chain, erythrocyte			0	90.5600011348724	QDTLDASLQSFQQER			0.00152774003800005	1764.82958984375	589.2838	1764.82788085938	589.283203125	3	9	1.1.1.5179.9	1	69.2937	493.3767	69.1346
1	205.33	205.33	51.9500017166138	51.1600017547607	50.0800013542175	IPI:IPI00641363.3; IPI:IPI00220741.8	Gene_Symbol=SPTA1 Isoform 2 of Spectrin alpha chain, erythrocyte; Gene_Symbol=SPTA1 Isoform 1 of Spectrin alpha chain, erythrocyte			0	99.0000009536743	QEAFLENEDLGNSLGSAEALLQK			-0.000424897996708751	2475.21264648438	826.0781	2475.212890625	826.078247070313	3	21	1.1.1.6004.12	1	108.4264	490.9849	108.5841
1	205.33	205.33	51.9500017166138	51.1600017547607	50.0800013542175	IPI:IPI00641363.3; IPI:IPI00220741.8	Gene_Symbol=SPTA1 Isoform 2 of Spectrin alpha chain, erythrocyte; Gene_Symbol=SPTA1 Isoform 1 of Spectrin alpha chain, erythrocyte			0	99.0000009536743	QEAFLENEDLGNSLGSAEALLQK			-0.000424897996708751	2475.21264648438	826.0781	2475.212890625	826.078247070313	3	25	1.1.1.6011.7	1	108.7599	490.9849	108.5841
1	205.33	205.33	51.9500017166138	51.1600017547607	50.0800013542175	IPI:IPI00641363.3; IPI:IPI00220741.8	Gene_Symbol=SPTA1 Isoform 2 of Spectrin alpha chain, erythrocyte; Gene_Symbol=SPTA1 Isoform 1 of Spectrin alpha chain, erythrocyte			0	99.0000009536743	QEAFLENEDLGNSLGSAEALLQK	Gln->pyro-Glu@N-term		-0.000930458016227931	2458.18530273438	820.4024	2458.18627929688	820.402709960938	3	22	1.1.1.6322.5	1	122.5563	475.3452	122.7567
1	205.33	205.33	51.9500017166138	51.1600017547607	50.0800013542175	IPI:IPI00641363.3; IPI:IPI00220741.8	Gene_Symbol=SPTA1 Isoform 2 of Spectrin alpha chain, erythrocyte; Gene_Symbol=SPTA1 Isoform 1 of Spectrin alpha chain, erythrocyte			0	99.0000009536743	QLLGSAHAVEVF	Gln->pyro-Glu@N-term	cleaved F-H@C-term	-0.00103831000160426	1252.64404296875	627.3293	1252.64514160156	627.329895019531	2	9	1.1.1.5871.3	1	101.9772	156.8538	101.8212
1	205.33	205.33	51.9500017166138	51.1600017547607	50.0800013542175	IPI:IPI00641363.3; IPI:IPI00220741.8	Gene_Symbol=SPTA1 Isoform 2 of Spectrin alpha chain, erythrocyte; Gene_Symbol=SPTA1 Isoform 1 of Spectrin alpha chain, erythrocyte			0	99.0000009536743	QLLGSAHAVEVF		cleaved F-H@C-term	-0.000486498000100255	1269.67126464844	635.8429	1269.67175292969	635.843139648438	2	13	1.1.1.5235.4	1	71.9293	1025.983	71.8697
1	205.33	205.33	51.9500017166138	51.1600017547607	50.0800013542175	IPI:IPI00641363.3; IPI:IPI00220741.8	Gene_Symbol=SPTA1 Isoform 2 of Spectrin alpha chain, erythrocyte; Gene_Symbol=SPTA1 Isoform 1 of Spectrin alpha chain, erythrocyte			0	99.0000009536743	QLLGSAHAVEVFHR	Gln->pyro-Glu@N-term		0.00159256998449564	1545.80676269531	516.2762	1545.80517578125	516.275695800781	3	20	1.1.1.5169.3	1	68.8154	7140.233	68.7586
1	205.33	205.33	51.9500017166138	51.1600017547607	50.0800013542175	IPI:IPI00641363.3; IPI:IPI00220741.8	Gene_Symbol=SPTA1 Isoform 2 of Spectrin alpha chain, erythrocyte; Gene_Symbol=SPTA1 Isoform 1 of Spectrin alpha chain, erythrocyte			0	99.0000009536743	QLLGSAHAVEVFHR	Gln->pyro-Glu@N-term		0.00159256998449564	1545.80676269531	516.2762	1545.80517578125	516.275695800781	3	15	1.1.1.5175.6	1	69.1002	7140.233	68.7586
1	205.33	205.33	51.9500017166138	51.1600017547607	50.0800013542175	IPI:IPI00641363.3; IPI:IPI00220741.8	Gene_Symbol=SPTA1 Isoform 2 of Spectrin alpha chain, erythrocyte; Gene_Symbol=SPTA1 Isoform 1 of Spectrin alpha chain, erythrocyte			0	91.3900017738342	QLLGSAHAVEVFHR			-0.00212698010727763	1562.82971191406	521.9505	1562.83178710938	521.951171875	3	12	1.1.1.4747.10	1	49.0759	1290.367	49.1547
1	205.33	205.33	51.9500017166138	51.1600017547607	50.0800013542175	IPI:IPI00641363.3; IPI:IPI00220741.8	Gene_Symbol=SPTA1 Isoform 2 of Spectrin alpha chain, erythrocyte; Gene_Symbol=SPTA1 Isoform 1 of Spectrin alpha chain, erythrocyte			0	19.7799995541573	QLQKDHEDFLASLAR	Gln->pyro-Glu@N-term	missed K-D@4	0.00116410001646727	1752.88049316406	585.3008	1752.87951660156	585.300415039063	3	7	1.1.1.5315.9	1	75.7073	1179.615	75.3568
1	205.33	205.33	51.9500017166138	51.1600017547607	50.0800013542175	IPI:IPI00641363.3; IPI:IPI00220741.8	Gene_Symbol=SPTA1 Isoform 2 of Spectrin alpha chain, erythrocyte; Gene_Symbol=SPTA1 Isoform 1 of Spectrin alpha chain, erythrocyte			0	23.2999995350838	QNEVNAAWER	Gln->pyro-Glu@N-term		-7.66574012232013E-05	1198.53662109375	600.2756	1198.53674316406	600.275634765625	2	7	1.1.1.4751.15	1	49.2717	421.2187	49.0119
1	205.33	205.33	51.9500017166138	51.1600017547607	50.0800013542175	IPI:IPI00641363.3; IPI:IPI00220741.8	Gene_Symbol=SPTA1 Isoform 2 of Spectrin alpha chain, erythrocyte; Gene_Symbol=SPTA1 Isoform 1 of Spectrin alpha chain, erythrocyte			0	99.0000009536743	RLAHDEFPMLPQR	Oxidation(M)@9	missed R-L@1	-0.00449624005705118	1624.80969238281	407.2097	1624.814453125	407.210876464844	4	13	1.1.1.4654.2	1	44.685	902.1794	45.0611
1	205.33	205.33	51.9500017166138	51.1600017547607	50.0800013542175	IPI:IPI00641363.3; IPI:IPI00220741.8	Gene_Symbol=SPTA1 Isoform 2 of Spectrin alpha chain, erythrocyte; Gene_Symbol=SPTA1 Isoform 1 of Spectrin alpha chain, erythrocyte			0	94.6099996566772	RLAHDEFPMLPQR	Oxidation(M)@9	missed R-L@1	0.000885865010786802	1624.8154296875	542.6124	1624.814453125	542.612060546875	3	13	1.1.1.4655.12	1	44.7417	1284.888	45.1096
1	205.33	205.33	51.9500017166138	51.1600017547607	50.0800013542175	IPI:IPI00641363.3; IPI:IPI00220741.8	Gene_Symbol=SPTA1 Isoform 2 of Spectrin alpha chain, erythrocyte; Gene_Symbol=SPTA1 Isoform 1 of Spectrin alpha chain, erythrocyte			0	84.8699986934662	RLAHDEFPMLPQR	Oxidation(M)@9	missed R-L@1	-0.00039586701313965	1624.81384277344	542.6119	1624.814453125	542.612060546875	3	12	1.1.1.4654.3	1	44.6867	1019.873	44.9156
1	205.33	205.33	51.9500017166138	51.1600017547607	50.0800013542175	IPI:IPI00641363.3; IPI:IPI00220741.8	Gene_Symbol=SPTA1 Isoform 2 of Spectrin alpha chain, erythrocyte; Gene_Symbol=SPTA1 Isoform 1 of Spectrin alpha chain, erythrocyte			0	99.0000009536743	RLEGELVAHEPAIQNVLDMAEK	Oxidation(M)@19	missed R-L@1	0.0119327995926142	2477.2705078125	620.3249	2477.25854492188	620.321899414063	4	18	1.1.1.5347.5	1	77.2177	1166.974	77.2496
1	205.33	205.33	51.9500017166138	51.1600017547607	50.0800013542175	IPI:IPI00641363.3; IPI:IPI00220741.8	Gene_Symbol=SPTA1 Isoform 2 of Spectrin alpha chain, erythrocyte; Gene_Symbol=SPTA1 Isoform 1 of Spectrin alpha chain, erythrocyte			0	99.0000009536743	RLEGELVAHEPAIQNVLDMAEK	Oxidation(M)@19	missed R-L@1	0.0119327995926142	2477.2705078125	620.3249	2477.25854492188	620.321899414063	4	16	1.1.1.5353.6	1	77.4952	1166.974	77.2496
1	205.33	205.33	51.9500017166138	51.1600017547607	50.0800013542175	IPI:IPI00641363.3; IPI:IPI00220741.8	Gene_Symbol=SPTA1 Isoform 2 of Spectrin alpha chain, erythrocyte; Gene_Symbol=SPTA1 Isoform 1 of Spectrin alpha chain, erythrocyte			0	99.0000009536743	RLEGELVAHEPAIQNVLDMAEK	Oxidation(M)@19	missed R-L@1	0.0163272004574537	2477.27490234375	620.326	2477.25854492188	620.321899414063	4	15	1.1.1.5364.9	1	78.0123	504.0196	77.9504
1	205.33	205.33	51.9500017166138	51.1600017547607	50.0800013542175	IPI:IPI00641363.3; IPI:IPI00220741.8	Gene_Symbol=SPTA1 Isoform 2 of Spectrin alpha chain, erythrocyte; Gene_Symbol=SPTA1 Isoform 1 of Spectrin alpha chain, erythrocyte			0	99.0000009536743	RLEGELVAHEPAIQNVLDMAEK	Oxidation(M)@19	missed R-L@1	0.00900318007916212	2477.26782226563	620.3242	2477.25854492188	620.321899414063	4	17	1.1.1.5370.7	1	78.2931	802.4507	78.3741
1	205.33	205.33	51.9500017166138	51.1600017547607	50.0800013542175	IPI:IPI00641363.3; IPI:IPI00220741.8	Gene_Symbol=SPTA1 Isoform 2 of Spectrin alpha chain, erythrocyte; Gene_Symbol=SPTA1 Isoform 1 of Spectrin alpha chain, erythrocyte			0	99.0000009536743	RLEGELVAHEPAIQNVLDMAEK	Oxidation(M)@19	missed R-L@1	0.00827077031135559	2477.26684570313	620.324	2477.25854492188	620.321899414063	4	19	1.1.1.5376.10	1	78.5801	778.2882	78.5159
1	205.33	205.33	51.9500017166138	51.1600017547607	50.0800013542175	IPI:IPI00641363.3; IPI:IPI00220741.8	Gene_Symbol=SPTA1 Isoform 2 of Spectrin alpha chain, erythrocyte; Gene_Symbol=SPTA1 Isoform 1 of Spectrin alpha chain, erythrocyte			0	99.0000009536743	RLEGELVAHEPAIQNVLDMAEK	Oxidation(M)@19	missed R-L@1	0.00363219995051622	2477.26220703125	620.3228	2477.25854492188	620.321899414063	4	16	1.1.1.5388.15	1	79.1572	1380.448	79.2802
1	205.33	205.33	51.9500017166138	51.1600017547607	50.0800013542175	IPI:IPI00641363.3; IPI:IPI00220741.8	Gene_Symbol=SPTA1 Isoform 2 of Spectrin alpha chain, erythrocyte; Gene_Symbol=SPTA1 Isoform 1 of Spectrin alpha chain, erythrocyte			0	99.0000009536743	RLEGELVAHEPAIQNVLDMAEK	Oxidation(M)@19	missed R-L@1	0.00363219995051622	2477.26220703125	620.3228	2477.25854492188	620.321899414063	4	17	1.1.1.5394.7	1	79.4386	1380.448	79.2802
1	205.33	205.33	51.9500017166138	51.1600017547607	50.0800013542175	IPI:IPI00641363.3; IPI:IPI00220741.8	Gene_Symbol=SPTA1 Isoform 2 of Spectrin alpha chain, erythrocyte; Gene_Symbol=SPTA1 Isoform 1 of Spectrin alpha chain, erythrocyte			0	99.0000009536743	RLEGELVAHEPAIQNVLDMAEK		missed R-L@1	-0.00315828993916512	2461.26049804688	616.3224	2461.26342773438	616.323181152344	4	12	1.1.1.5657.6	1	91.8316	255.2603	91.7706
1	205.33	205.33	51.9500017166138	51.1600017547607	50.0800013542175	IPI:IPI00641363.3; IPI:IPI00220741.8	Gene_Symbol=SPTA1 Isoform 2 of Spectrin alpha chain, erythrocyte; Gene_Symbol=SPTA1 Isoform 1 of Spectrin alpha chain, erythrocyte			0	22.3199993371964	RLEGELVAHEPAIQNVLDMAEK		missed R-L@1	-0.00389068992808461	2461.259765625	616.3222	2461.26342773438	616.323181152344	4	8	1.1.1.5650.5	1	91.4967	209.8048	91.484
1	205.33	205.33	51.9500017166138	51.1600017547607	50.0800013542175	IPI:IPI00641363.3; IPI:IPI00220741.8	Gene_Symbol=SPTA1 Isoform 2 of Spectrin alpha chain, erythrocyte; Gene_Symbol=SPTA1 Isoform 1 of Spectrin alpha chain, erythrocyte			0	98.9000022411346	SACDGNEEAMKEQLEQLK	Methylthio(C)@3; Oxidation(M)@10	cleaved C-S@N-term; missed K-E@11	0.0123707000166178	2083.8984375	695.6401	2083.88598632813	695.635986328125	3	9	1.1.1.4689.18	1	46.3762	487.5635	46.5755
1	205.33	205.33	51.9500017166138	51.1600017547607	50.0800013542175	IPI:IPI00641363.3; IPI:IPI00220741.8	Gene_Symbol=SPTA1 Isoform 2 of Spectrin alpha chain, erythrocyte; Gene_Symbol=SPTA1 Isoform 1 of Spectrin alpha chain, erythrocyte			0	99.0000009536743	SDDKSSLDSLEALMK		missed K-S@4	-0.00216114008799195	1637.77954101563	546.9338	1637.78186035156	546.9345703125	3	13	1.1.1.5447.3	1	81.9563	272.3932	81.9932
1	205.33	205.33	51.9500017166138	51.1600017547607	50.0800013542175	IPI:IPI00641363.3; IPI:IPI00220741.8	Gene_Symbol=SPTA1 Isoform 2 of Spectrin alpha chain, erythrocyte; Gene_Symbol=SPTA1 Isoform 1 of Spectrin alpha chain, erythrocyte			0	99.0000009536743	SDDKSSLDSLEALMK	Oxidation(M)@14	missed K-S@4	-0.000617604004219174	1653.77612304688	552.266	1653.77673339844	552.266174316406	3	14	1.1.1.4841.13	1	53.5344	3846.492	53.3247
1	205.33	205.33	51.9500017166138	51.1600017547607	50.0800013542175	IPI:IPI00641363.3; IPI:IPI00220741.8	Gene_Symbol=SPTA1 Isoform 2 of Spectrin alpha chain, erythrocyte; Gene_Symbol=SPTA1 Isoform 1 of Spectrin alpha chain, erythrocyte			0	99.0000009536743	SHLSGYDYVGFTNSYFGN			-0.00130863999947906	2026.86743164063	1014.441	2026.86975097656	1014.44213867188	2	16	1.1.1.5628.22	1	90.487	631.0239	90.447
1	205.33	205.33	51.9500017166138	51.1600017547607	50.0800013542175	IPI:IPI00641363.3; IPI:IPI00220741.8	Gene_Symbol=SPTA1 Isoform 2 of Spectrin alpha chain, erythrocyte; Gene_Symbol=SPTA1 Isoform 1 of Spectrin alpha chain, erythrocyte			0	99.0000009536743	SHLSGYDYVGFTNSYFGN			-0.00594716006889939	2026.86352539063	1014.439	2026.86975097656	1014.44213867188	2	18	1.1.1.5647.35	1	91.3819	210.3596	91.5319
1	205.33	205.33	51.9500017166138	51.1600017547607	50.0800013542175	IPI:IPI00641363.3; IPI:IPI00220741.8	Gene_Symbol=SPTA1 Isoform 2 of Spectrin alpha chain, erythrocyte; Gene_Symbol=SPTA1 Isoform 1 of Spectrin alpha chain, erythrocyte			0	99.0000009536743	SHLSGYDYVGFTNSYFGN			0.00308573991060257	2026.87341308594	1014.444	2026.86975097656	1014.44213867188	2	13	1.1.1.5659.34	1	91.9505	340.0647	92.0087
1	205.33	205.33	51.9500017166138	51.1600017547607	50.0800013542175	IPI:IPI00641363.3; IPI:IPI00220741.8	Gene_Symbol=SPTA1 Isoform 2 of Spectrin alpha chain, erythrocyte; Gene_Symbol=SPTA1 Isoform 1 of Spectrin alpha chain, erythrocyte			0	99.0000009536743	SHLSGYDYVGFTNSYFGN			0.00210921000689268	2026.87145996094	1014.443	2026.86975097656	1014.44213867188	2	13	1.1.1.5635.24	1	90.8116	535.2148	90.7281
1	205.33	205.33	51.9500017166138	51.1600017547607	50.0800013542175	IPI:IPI00641363.3; IPI:IPI00220741.8	Gene_Symbol=SPTA1 Isoform 2 of Spectrin alpha chain, erythrocyte; Gene_Symbol=SPTA1 Isoform 1 of Spectrin alpha chain, erythrocyte			0	99.0000009536743	SHLSGYDYVGFTNSYFGN			-0.000942445010878146	2026.86950683594	1014.442	2026.86975097656	1014.44213867188	2	12	1.1.1.5666.18	1	92.2807	367.162	92.291
1	205.33	205.33	51.9500017166138	51.1600017547607	50.0800013542175	IPI:IPI00641363.3; IPI:IPI00220741.8	Gene_Symbol=SPTA1 Isoform 2 of Spectrin alpha chain, erythrocyte; Gene_Symbol=SPTA1 Isoform 1 of Spectrin alpha chain, erythrocyte			0	99.0000009536743	SHLSGYDYVGFTNSYFGN			-0.00130863999947906	2026.86743164063	1014.441	2026.86975097656	1014.44213867188	2	10	1.1.1.5622.39	1	90.205	631.0239	90.447
1	205.33	205.33	51.9500017166138	51.1600017547607	50.0800013542175	IPI:IPI00641363.3; IPI:IPI00220741.8	Gene_Symbol=SPTA1 Isoform 2 of Spectrin alpha chain, erythrocyte; Gene_Symbol=SPTA1 Isoform 1 of Spectrin alpha chain, erythrocyte			0	47.1799999475479	SHLSGYDYVGFTNSYFGN			0.00210921000689268	2026.87145996094	1014.443	2026.86975097656	1014.44213867188	2	8	1.1.1.5641.39	1	91.0974	535.2148	90.7281
1	205.33	205.33	51.9500017166138	51.1600017547607	50.0800013542175	IPI:IPI00641363.3; IPI:IPI00220741.8	Gene_Symbol=SPTA1 Isoform 2 of Spectrin alpha chain, erythrocyte; Gene_Symbol=SPTA1 Isoform 1 of Spectrin alpha chain, erythrocyte			0	19.8500007390976	SHLSGYDYVGFTNSYFGN			-0.0181537996977568	2026.85144042969	1014.433	2026.86975097656	1014.44213867188	2	7	1.1.1.5680.37	1	92.9399	169.2881	92.9012
1	205.33	205.33	51.9500017166138	51.1600017547607	50.0800013542175	IPI:IPI00641363.3; IPI:IPI00220741.8	Gene_Symbol=SPTA1 Isoform 2 of Spectrin alpha chain, erythrocyte; Gene_Symbol=SPTA1 Isoform 1 of Spectrin alpha chain, erythrocyte			0	19.8400005698204	SHLSGYDYVGFTNSYFGN			-0.0044823600910604	2026.86547851563	1014.44	2026.86975097656	1014.44213867188	2	6	1.1.1.5658.40	1	91.9078	399.7974	92.3379
1	205.33	205.33	51.9500017166138	51.1600017547607	50.0800013542175	IPI:IPI00641363.3; IPI:IPI00220741.8	Gene_Symbol=SPTA1 Isoform 2 of Spectrin alpha chain, erythrocyte; Gene_Symbol=SPTA1 Isoform 1 of Spectrin alpha chain, erythrocyte			0	99.0000009536743	SSDEIENAFQALAEGK			0.00186011998448521	1707.79711914063	854.9058	1707.79516601563	854.904846191406	2	24	1.1.1.5913.13	1	104.0262	2886.033	104.3762
1	205.33	205.33	51.9500017166138	51.1600017547607	50.0800013542175	IPI:IPI00641363.3; IPI:IPI00220741.8	Gene_Symbol=SPTA1 Isoform 2 of Spectrin alpha chain, erythrocyte; Gene_Symbol=SPTA1 Isoform 1 of Spectrin alpha chain, erythrocyte			0	99.0000009536743	SSDEIENAFQALAEGK			0.00186011998448521	1707.79711914063	854.9058	1707.79516601563	854.904846191406	2	27	1.1.1.5919.9	1	104.3162	2903.428	104.3762
1	205.33	205.33	51.9500017166138	51.1600017547607	50.0800013542175	IPI:IPI00641363.3; IPI:IPI00220741.8	Gene_Symbol=SPTA1 Isoform 2 of Spectrin alpha chain, erythrocyte; Gene_Symbol=SPTA1 Isoform 1 of Spectrin alpha chain, erythrocyte			0	99.0000009536743	SSDEIENAFQALAEGK			0.00186011998448521	1707.79711914063	854.9058	1707.79516601563	854.904846191406	2	27	1.1.1.5925.9	1	104.599	2903.428	104.3762
1	205.33	205.33	51.9500017166138	51.1600017547607	50.0800013542175	IPI:IPI00641363.3; IPI:IPI00220741.8	Gene_Symbol=SPTA1 Isoform 2 of Spectrin alpha chain, erythrocyte; Gene_Symbol=SPTA1 Isoform 1 of Spectrin alpha chain, erythrocyte			0	99.0000009536743	SSDEIENAFQALAEGK			0.0016159899532795	1707.79663085938	854.9056	1707.79516601563	854.904846191406	2	25	1.1.1.5931.9	1	104.8884	2850.017	104.3762
1	205.33	205.33	51.9500017166138	51.1600017547607	50.0800013542175	IPI:IPI00641363.3; IPI:IPI00220741.8	Gene_Symbol=SPTA1 Isoform 2 of Spectrin alpha chain, erythrocyte; Gene_Symbol=SPTA1 Isoform 1 of Spectrin alpha chain, erythrocyte			0	99.0000009536743	SSLDSLEALMK	Oxidation(M)@10		-0.00276973005384207	1208.59301757813	605.3038	1208.59582519531	605.30517578125	2	19	1.1.1.4881.8	1	55.4086	2024.299	55.3366
1	205.33	205.33	51.9500017166138	51.1600017547607	50.0800013542175	IPI:IPI00641363.3; IPI:IPI00220741.8	Gene_Symbol=SPTA1 Isoform 2 of Spectrin alpha chain, erythrocyte; Gene_Symbol=SPTA1 Isoform 1 of Spectrin alpha chain, erythrocyte			0	92.8799986839294	SSLDSLEALMK	Oxidation(M)@10		-0.00423455005511642	1208.59167480469	605.3031	1208.59582519531	605.30517578125	2	8	1.1.1.4944.19	1	58.3411	183.2161	58.3177
1	205.33	205.33	51.9500017166138	51.1600017547607	50.0800013542175	IPI:IPI00641363.3; IPI:IPI00220741.8	Gene_Symbol=SPTA1 Isoform 2 of Spectrin alpha chain, erythrocyte; Gene_Symbol=SPTA1 Isoform 1 of Spectrin alpha chain, erythrocyte			0	99.0000009536743	TAAINADELPTDVAGGEVLLDR			-0.0025067999958992	2239.130859375	747.3842	2239.13330078125	747.385009765625	3	21	1.1.1.5641.19	1	91.0807	2641.284	91.1043
1	205.33	205.33	51.9500017166138	51.1600017547607	50.0800013542175	IPI:IPI00641363.3; IPI:IPI00220741.8	Gene_Symbol=SPTA1 Isoform 2 of Spectrin alpha chain, erythrocyte; Gene_Symbol=SPTA1 Isoform 1 of Spectrin alpha chain, erythrocyte			0	99.0000009536743	TAAINADELPTDVAGGEVLLDR			-0.0025067999958992	2239.130859375	747.3842	2239.13330078125	747.385009765625	3	24	1.1.1.5642.12	1	91.122	2641.284	91.1043
1	205.33	205.33	51.9500017166138	51.1600017547607	50.0800013542175	IPI:IPI00641363.3; IPI:IPI00220741.8	Gene_Symbol=SPTA1 Isoform 2 of Spectrin alpha chain, erythrocyte; Gene_Symbol=SPTA1 Isoform 1 of Spectrin alpha chain, erythrocyte			0	99.0000009536743	TAAINADELPTDVAGGEVLLDR			-0.00604572985321283	2239.12744140625	1120.571	2239.13330078125	1120.57385253906	2	28	1.1.1.5643.28	1	91.1916	1049.691	91.0571
1	205.33	205.33	51.9500017166138	51.1600017547607	50.0800013542175	IPI:IPI00641363.3; IPI:IPI00220741.8	Gene_Symbol=SPTA1 Isoform 2 of Spectrin alpha chain, erythrocyte; Gene_Symbol=SPTA1 Isoform 1 of Spectrin alpha chain, erythrocyte			0	99.0000009536743	TAAINADELPTDVAGGEVLLDR			-0.0025067999958992	2239.130859375	747.3842	2239.13330078125	747.385009765625	3	24	1.1.1.5649.12	1	91.4547	2641.284	91.1043
1	205.33	205.33	51.9500017166138	51.1600017547607	50.0800013542175	IPI:IPI00641363.3; IPI:IPI00220741.8	Gene_Symbol=SPTA1 Isoform 2 of Spectrin alpha chain, erythrocyte; Gene_Symbol=SPTA1 Isoform 1 of Spectrin alpha chain, erythrocyte			0	99.0000009536743	TAAINADELPTDVAGGEVLLDR			-0.00604572985321283	2239.12744140625	1120.571	2239.13330078125	1120.57385253906	2	24	1.1.1.5649.34	1	91.4755	1049.691	91.0571
1	205.33	205.33	51.9500017166138	51.1600017547607	50.0800013542175	IPI:IPI00641363.3; IPI:IPI00220741.8	Gene_Symbol=SPTA1 Isoform 2 of Spectrin alpha chain, erythrocyte; Gene_Symbol=SPTA1 Isoform 1 of Spectrin alpha chain, erythrocyte			0	99.0000009536743	TAAINADELPTDVAGGEVLLDR			-0.0025067999958992	2239.130859375	747.3842	2239.13330078125	747.385009765625	3	18	1.1.1.5655.13	1	91.7421	1811.809	91.2461
1	205.33	205.33	51.9500017166138	51.1600017547607	50.0800013542175	IPI:IPI00641363.3; IPI:IPI00220741.8	Gene_Symbol=SPTA1 Isoform 2 of Spectrin alpha chain, erythrocyte; Gene_Symbol=SPTA1 Isoform 1 of Spectrin alpha chain, erythrocyte			0	99.0000009536743	TAAINADELPTDVAGGEVLLDR			-0.00458094011992216	2239.12939453125	1120.572	2239.13330078125	1120.57385253906	2	15	1.1.1.5655.41	1	91.7654	722.2687	91.2461
1	205.33	205.33	51.9500017166138	51.1600017547607	50.0800013542175	IPI:IPI00641363.3; IPI:IPI00220741.8	Gene_Symbol=SPTA1 Isoform 2 of Spectrin alpha chain, erythrocyte; Gene_Symbol=SPTA1 Isoform 1 of Spectrin alpha chain, erythrocyte			0	99.0000009536743	TAAINADELPTDVAGGEVLLDR	Oxidation(P)@10; Cation:K(D)@12		-0.0304576996713877	2293.0537109375	574.2707	2293.083984375	574.278259277344	4	13	1.1.1.5640.6	1	91.0227	703.5419	91.1043
1	205.33	205.33	51.9500017166138	51.1600017547607	50.0800013542175	IPI:IPI00641363.3; IPI:IPI00220741.8	Gene_Symbol=SPTA1 Isoform 2 of Spectrin alpha chain, erythrocyte; Gene_Symbol=SPTA1 Isoform 1 of Spectrin alpha chain, erythrocyte			0	99.0000009536743	TAAINADELPTDVAGGEVLLDR	Oxidation(P)@10; Cation:K(D)@12		-0.0304576996713877	2293.0537109375	574.2707	2293.083984375	574.278259277344	4	11	1.1.1.5646.3	1	91.3043	703.5419	91.1043
1	205.33	205.33	51.9500017166138	51.1600017547607	50.0800013542175	IPI:IPI00641363.3; IPI:IPI00220741.8	Gene_Symbol=SPTA1 Isoform 2 of Spectrin alpha chain, erythrocyte; Gene_Symbol=SPTA1 Isoform 1 of Spectrin alpha chain, erythrocyte			0	99.0000009536743	TGQEMIEGGHYASDNVTTR	Delta:H(2)C(2)@N-term; Oxidation(M)@5		-0.00128031999338418	2106.92602539063	703.316	2106.927734375	703.316467285156	3	23	1.1.1.4432.3	1	34.198	193.7279	34.0118
1	205.33	205.33	51.9500017166138	51.1600017547607	50.0800013542175	IPI:IPI00641363.3; IPI:IPI00220741.8	Gene_Symbol=SPTA1 Isoform 2 of Spectrin alpha chain, erythrocyte; Gene_Symbol=SPTA1 Isoform 1 of Spectrin alpha chain, erythrocyte			0	99.0000009536743	TGQEMIEGGHYASDNVTTR	Oxidation(M)@5		0.00712182000279427	2080.91918945313	694.647	2080.912109375	694.644592285156	3	22	1.1.1.4360.2	1	31.734	1448.193	31.6453
1	205.33	205.33	51.9500017166138	51.1600017547607	50.0800013542175	IPI:IPI00641363.3; IPI:IPI00220741.8	Gene_Symbol=SPTA1 Isoform 2 of Spectrin alpha chain, erythrocyte; Gene_Symbol=SPTA1 Isoform 1 of Spectrin alpha chain, erythrocyte			0	99.0000009536743	TGQEMIEGGHYASDNVTTR	Oxidation(M)@5		0.00345972995273769	2080.91552734375	694.6458	2080.912109375	694.644592285156	3	21	1.1.1.4366.2	1	32.0156	1733.836	31.9269
1	205.33	205.33	51.9500017166138	51.1600017547607	50.0800013542175	IPI:IPI00641363.3; IPI:IPI00220741.8	Gene_Symbol=SPTA1 Isoform 2 of Spectrin alpha chain, erythrocyte; Gene_Symbol=SPTA1 Isoform 1 of Spectrin alpha chain, erythrocyte			0	99.0000009536743	TGQEMIEGGHYASDNVTTR	Oxidation(M)@5		0.00345972995273769	2080.91552734375	694.6458	2080.912109375	694.644592285156	3	18	1.1.1.4374.2	1	32.2689	1829.35	31.8799
1	205.33	205.33	51.9500017166138	51.1600017547607	50.0800013542175	IPI:IPI00641363.3; IPI:IPI00220741.8	Gene_Symbol=SPTA1 Isoform 2 of Spectrin alpha chain, erythrocyte; Gene_Symbol=SPTA1 Isoform 1 of Spectrin alpha chain, erythrocyte			0	99.0000009536743	TGQEMIEGGHYASDNVTTR			-0.00257886992767453	2064.91430664063	689.3121	2064.9169921875	689.31298828125	3	17	1.1.1.4522.8	1	38.4451	554.2159	38.5466
1	205.33	205.33	51.9500017166138	51.1600017547607	50.0800013542175	IPI:IPI00641363.3; IPI:IPI00220741.8	Gene_Symbol=SPTA1 Isoform 2 of Spectrin alpha chain, erythrocyte; Gene_Symbol=SPTA1 Isoform 1 of Spectrin alpha chain, erythrocyte			0	99.0000009536743	TGQEMIEGGHYASDNVTTR	Oxidation(M)@5		0.00345972995273769	2080.91552734375	694.6458	2080.912109375	694.644592285156	3	17	1.1.1.4354.3	1	31.4413	1543.779	31.8799
1	205.33	205.33	51.9500017166138	51.1600017547607	50.0800013542175	IPI:IPI00641363.3; IPI:IPI00220741.8	Gene_Symbol=SPTA1 Isoform 2 of Spectrin alpha chain, erythrocyte; Gene_Symbol=SPTA1 Isoform 1 of Spectrin alpha chain, erythrocyte			0	99.0000009536743	TGQEMIEGGHYASDNVTTR			-0.00257886992767453	2064.91430664063	689.3121	2064.9169921875	689.31298828125	3	16	1.1.1.4528.7	1	38.7298	554.2159	38.5466
1	205.33	205.33	51.9500017166138	51.1600017547607	50.0800013542175	IPI:IPI00641363.3; IPI:IPI00220741.8	Gene_Symbol=SPTA1 Isoform 2 of Spectrin alpha chain, erythrocyte; Gene_Symbol=SPTA1 Isoform 1 of Spectrin alpha chain, erythrocyte			0	99.0000009536743	TWLTVEVLER		cleaved Y-T@N-term	-0.00192541000433266	1244.67443847656	623.3445	1244.67651367188	623.345520019531	2	15	1.1.1.5671.4	1	92.4916	1906.681	92.7599
1	205.33	205.33	51.9500017166138	51.1600017547607	50.0800013542175	IPI:IPI00641363.3; IPI:IPI00220741.8	Gene_Symbol=SPTA1 Isoform 2 of Spectrin alpha chain, erythrocyte; Gene_Symbol=SPTA1 Isoform 1 of Spectrin alpha chain, erythrocyte			0	99.0000009536743	TWLTVEVLER		cleaved Y-T@N-term	-0.00192541000433266	1244.67443847656	623.3445	1244.67651367188	623.345520019531	2	12	1.1.1.5677.9	1	92.7752	1906.681	92.7599
1	205.33	205.33	51.9500017166138	51.1600017547607	50.0800013542175	IPI:IPI00641363.3; IPI:IPI00220741.8	Gene_Symbol=SPTA1 Isoform 2 of Spectrin alpha chain, erythrocyte; Gene_Symbol=SPTA1 Isoform 1 of Spectrin alpha chain, erythrocyte			0	99.0000009536743	TWLTVEVLER		cleaved Y-T@N-term	-0.00192541000433266	1244.67443847656	623.3445	1244.67651367188	623.345520019531	2	12	1.1.1.5683.7	1	93.0575	1906.681	92.7599
1	205.33	205.33	51.9500017166138	51.1600017547607	50.0800013542175	IPI:IPI00641363.3; IPI:IPI00220741.8	Gene_Symbol=SPTA1 Isoform 2 of Spectrin alpha chain, erythrocyte; Gene_Symbol=SPTA1 Isoform 1 of Spectrin alpha chain, erythrocyte			0	99.0000009536743	TWLTVEVLER		cleaved Y-T@N-term	-0.00155921000987291	1244.67492675781	623.3447	1244.67651367188	623.345520019531	2	10	1.1.1.5689.6	1	93.3432	1509.366	92.8542
1	205.33	205.33	51.9500017166138	51.1600017547607	50.0800013542175	IPI:IPI00641363.3; IPI:IPI00220741.8	Gene_Symbol=SPTA1 Isoform 2 of Spectrin alpha chain, erythrocyte; Gene_Symbol=SPTA1 Isoform 1 of Spectrin alpha chain, erythrocyte			0	99.0000009536743	TWLTVEVLER		cleaved Y-T@N-term	-0.00192541000433266	1244.67443847656	623.3445	1244.67651367188	623.345520019531	2	8	1.1.1.5695.7	1	93.6321	453.161	93.1387
1	205.33	205.33	51.9500017166138	51.1600017547607	50.0800013542175	IPI:IPI00641363.3; IPI:IPI00220741.8	Gene_Symbol=SPTA1 Isoform 2 of Spectrin alpha chain, erythrocyte; Gene_Symbol=SPTA1 Isoform 1 of Spectrin alpha chain, erythrocyte			0	99.0000009536743	VADDLLFEGLLTPEGAQIR			-0.000221747002797201	2056.08374023438	686.3685	2056.083984375	686.36865234375	3	20	1.1.1.6216.4	1	118.6002	3322.507	118.9516
1	205.33	205.33	51.9500017166138	51.1600017547607	50.0800013542175	IPI:IPI00641363.3; IPI:IPI00220741.8	Gene_Symbol=SPTA1 Isoform 2 of Spectrin alpha chain, erythrocyte; Gene_Symbol=SPTA1 Isoform 1 of Spectrin alpha chain, erythrocyte			0	99.0000009536743	VADDLLFEGLLTPEGAQIR			-0.000221747002797201	2056.08374023438	686.3685	2056.083984375	686.36865234375	3	20	1.1.1.6222.5	1	118.8863	3349.649	118.9516
1	205.33	205.33	51.9500017166138	51.1600017547607	50.0800013542175	IPI:IPI00641363.3; IPI:IPI00220741.8	Gene_Symbol=SPTA1 Isoform 2 of Spectrin alpha chain, erythrocyte; Gene_Symbol=SPTA1 Isoform 1 of Spectrin alpha chain, erythrocyte			0	99.0000009536743	VADDLLFEGLLTPEGAQIR	Oxidation(F)@7; Cation:K(E)@8		-0.0289916004985571	2110.005859375	528.5087	2110.03491210938	528.515991210938	4	15	1.1.1.6224.2	1	118.9722	1196.914	118.9516
1	205.33	205.33	51.9500017166138	51.1600017547607	50.0800013542175	IPI:IPI00641363.3; IPI:IPI00220741.8	Gene_Symbol=SPTA1 Isoform 2 of Spectrin alpha chain, erythrocyte; Gene_Symbol=SPTA1 Isoform 1 of Spectrin alpha chain, erythrocyte			0	99.0000009536743	VADDLLFEGLLTPEGAQIR			-0.000221747002797201	2056.08374023438	686.3685	2056.083984375	686.36865234375	3	19	1.1.1.6234.4	1	119.4604	3393.857	118.9516
1	205.33	205.33	51.9500017166138	51.1600017547607	50.0800013542175	IPI:IPI00641363.3; IPI:IPI00220741.8	Gene_Symbol=SPTA1 Isoform 2 of Spectrin alpha chain, erythrocyte; Gene_Symbol=SPTA1 Isoform 1 of Spectrin alpha chain, erythrocyte			0	99.0000009536743	VADDLLFEGLLTPEGAQIR	Oxidation(F)@7; Cation:K(E)@8		-0.0294797997921705	2110.00537109375	528.5086	2110.03491210938	528.515991210938	4	14	1.1.1.6235.2	1	119.5263	538.2083	119.2407
1	205.33	205.33	51.9500017166138	51.1600017547607	50.0800013542175	IPI:IPI00641363.3; IPI:IPI00220741.8	Gene_Symbol=SPTA1 Isoform 2 of Spectrin alpha chain, erythrocyte; Gene_Symbol=SPTA1 Isoform 1 of Spectrin alpha chain, erythrocyte			0	99.0000009536743	VADDLLFEGLLTPEGAQIR			-0.000587944989092648	2056.08349609375	686.3684	2056.083984375	686.36865234375	3	16	1.1.1.6241.3	1	119.7568	1074.581	119.289
1	205.33	205.33	51.9500017166138	51.1600017547607	50.0800013542175	IPI:IPI00641363.3; IPI:IPI00220741.8	Gene_Symbol=SPTA1 Isoform 2 of Spectrin alpha chain, erythrocyte; Gene_Symbol=SPTA1 Isoform 1 of Spectrin alpha chain, erythrocyte			0	99.0000009536743	VEAADHQGIVPAVY		cleaved Y-V@C-term	-0.000688983011059463	1467.73510742188	734.8748	1467.73583984375	734.875183105469	2	17	1.1.1.4845.31	1	53.7396	5885.113	53.6581
1	205.33	205.33	51.9500017166138	51.1600017547607	50.0800013542175	IPI:IPI00641363.3; IPI:IPI00220741.8	Gene_Symbol=SPTA1 Isoform 2 of Spectrin alpha chain, erythrocyte; Gene_Symbol=SPTA1 Isoform 1 of Spectrin alpha chain, erythrocyte			0	99.0000009536743	VILENIASHEPR			0.000175320994458161	1376.74145507813	459.9211	1376.7412109375	459.921020507813	3	16	1.1.1.4687.2	1	46.2533	12565.31	46.4342
1	205.33	205.33	51.9500017166138	51.1600017547607	50.0800013542175	IPI:IPI00641363.3; IPI:IPI00220741.8	Gene_Symbol=SPTA1 Isoform 2 of Spectrin alpha chain, erythrocyte; Gene_Symbol=SPTA1 Isoform 1 of Spectrin alpha chain, erythrocyte			0	99.0000009536743	VILENIASHEPR			0.000175320994458161	1376.74145507813	459.9211	1376.7412109375	459.921020507813	3	14	1.1.1.4693.4	1	46.5395	12565.31	46.4342
1	205.33	205.33	51.9500017166138	51.1600017547607	50.0800013542175	IPI:IPI00641363.3; IPI:IPI00220741.8	Gene_Symbol=SPTA1 Isoform 2 of Spectrin alpha chain, erythrocyte; Gene_Symbol=SPTA1 Isoform 1 of Spectrin alpha chain, erythrocyte			0	99.0000009536743	VLETAEEIQER			-0.00192226003855467	1315.66003417969	658.8373	1315.66198730469	658.838256835938	2	19	1.1.1.4497.6	1	37.2635	2805.242	37.4116
1	205.33	205.33	51.9500017166138	51.1600017547607	50.0800013542175	IPI:IPI00641363.3; IPI:IPI00220741.8	Gene_Symbol=SPTA1 Isoform 2 of Spectrin alpha chain, erythrocyte; Gene_Symbol=SPTA1 Isoform 1 of Spectrin alpha chain, erythrocyte			0	99.0000009536743	VLETAEEIQER			-0.00192226003855467	1315.66003417969	658.8373	1315.66198730469	658.838256835938	2	13	1.1.1.4515.12	1	38.1086	107.6898	37.9761
1	205.33	205.33	51.9500017166138	51.1600017547607	50.0800013542175	IPI:IPI00641363.3; IPI:IPI00220741.8	Gene_Symbol=SPTA1 Isoform 2 of Spectrin alpha chain, erythrocyte; Gene_Symbol=SPTA1 Isoform 1 of Spectrin alpha chain, erythrocyte			0	99.0000009536743	VLETAEEIQER			-0.00192226003855467	1315.66003417969	658.8373	1315.66198730469	658.838256835938	2	14	1.1.1.4509.12	1	37.83	2805.242	37.4116
1	205.33	205.33	51.9500017166138	51.1600017547607	50.0800013542175	IPI:IPI00641363.3; IPI:IPI00220741.8	Gene_Symbol=SPTA1 Isoform 2 of Spectrin alpha chain, erythrocyte; Gene_Symbol=SPTA1 Isoform 1 of Spectrin alpha chain, erythrocyte			0	99.0000009536743	VLETAEEIQER	Deamidated(Q)@9		-0.00315488991327584	1316.64282226563	659.3287	1316.64599609375	659.330261230469	2	15	1.1.1.4587.6	1	41.5094	239.5337	41.6284
1	205.33	205.33	51.9500017166138	51.1600017547607	50.0800013542175	IPI:IPI00641363.3; IPI:IPI00220741.8	Gene_Symbol=SPTA1 Isoform 2 of Spectrin alpha chain, erythrocyte; Gene_Symbol=SPTA1 Isoform 1 of Spectrin alpha chain, erythrocyte			0	99.0000009536743	VLETAEEIQER			0.00215283990837634	1315.66418457031	439.562	1315.66198730469	439.561248779297	3	14	1.1.1.4501.3	1	37.4236	454.1052	37.4116
1	205.33	205.33	51.9500017166138	51.1600017547607	50.0800013542175	IPI:IPI00641363.3; IPI:IPI00220741.8	Gene_Symbol=SPTA1 Isoform 2 of Spectrin alpha chain, erythrocyte; Gene_Symbol=SPTA1 Isoform 1 of Spectrin alpha chain, erythrocyte			0	91.5300011634827	VLETAEEIQER	Deamidated(Q)@9		-0.00315488991327584	1316.64282226563	659.3287	1316.64599609375	659.330261230469	2	9	1.1.1.4593.16	1	41.8032	239.5337	41.6284
1	205.33	205.33	51.9500017166138	51.1600017547607	50.0800013542175	IPI:IPI00641363.3; IPI:IPI00220741.8	Gene_Symbol=SPTA1 Isoform 2 of Spectrin alpha chain, erythrocyte; Gene_Symbol=SPTA1 Isoform 1 of Spectrin alpha chain, erythrocyte			0	99.0000009536743	VMALYDFQAR	Oxidation(M)@2		-0.00412508985027671	1228.5869140625	615.3007	1228.59106445313	615.302795410156	2	14	1.1.1.4850.5	1	53.9588	3344.127	53.8002
1	205.33	205.33	51.9500017166138	51.1600017547607	50.0800013542175	IPI:IPI00641363.3; IPI:IPI00220741.8	Gene_Symbol=SPTA1 Isoform 2 of Spectrin alpha chain, erythrocyte; Gene_Symbol=SPTA1 Isoform 1 of Spectrin alpha chain, erythrocyte			0	99.0000009536743	VQNVCAQGEDILNK	Methylthio(C)@5		0.000429117004387081	1575.73901367188	788.8768	1575.73852539063	788.876525878906	2	22	1.1.1.5187.28	1	69.6925	4219.547	69.8996
1	205.33	205.33	51.9500017166138	51.1600017547607	50.0800013542175	IPI:IPI00641363.3; IPI:IPI00220741.8	Gene_Symbol=SPTA1 Isoform 2 of Spectrin alpha chain, erythrocyte; Gene_Symbol=SPTA1 Isoform 1 of Spectrin alpha chain, erythrocyte			0	99.0000009536743	VQNVCAQGEDILNK	Methylthio(C)@5		0.000429117004387081	1575.73901367188	788.8768	1575.73852539063	788.876525878906	2	23	1.1.1.5188.32	1	69.7435	4219.547	69.8996
1	205.33	205.33	51.9500017166138	51.1600017547607	50.0800013542175	IPI:IPI00641363.3; IPI:IPI00220741.8	Gene_Symbol=SPTA1 Isoform 2 of Spectrin alpha chain, erythrocyte; Gene_Symbol=SPTA1 Isoform 1 of Spectrin alpha chain, erythrocyte			0	99.0000009536743	VQNVCAQGEDILNK	Methylthio(C)@5		0.000429117004387081	1575.73901367188	788.8768	1575.73852539063	788.876525878906	2	23	1.1.1.5194.24	1	70.0223	4219.547	69.8996
1	205.33	205.33	51.9500017166138	51.1600017547607	50.0800013542175	IPI:IPI00641363.3; IPI:IPI00220741.8	Gene_Symbol=SPTA1 Isoform 2 of Spectrin alpha chain, erythrocyte; Gene_Symbol=SPTA1 Isoform 1 of Spectrin alpha chain, erythrocyte			0	99.0000009536743	VQNVCAQGEDILNK	Methylthio(C)@5; Deamidated(N)@13		0.00928847026079893	1576.73193359375	789.3732	1576.72253417969	789.368530273438	2	13	1.1.1.5355.13	1	77.61	563.9442	77.576
1	205.33	205.33	51.9500017166138	51.1600017547607	50.0800013542175	IPI:IPI00641363.3; IPI:IPI00220741.8	Gene_Symbol=SPTA1 Isoform 2 of Spectrin alpha chain, erythrocyte; Gene_Symbol=SPTA1 Isoform 1 of Spectrin alpha chain, erythrocyte			0	93.6500012874603	VTILGETAER			-0.00156294996850193	1087.58581542969	544.8002	1087.58728027344	544.800964355469	2	11	1.1.1.4643.8	1	44.1679	2591.145	43.8171
1	205.33	205.33	51.9500017166138	51.1600017547607	50.0800013542175	IPI:IPI00641363.3; IPI:IPI00220741.8	Gene_Symbol=SPTA1 Isoform 2 of Spectrin alpha chain, erythrocyte; Gene_Symbol=SPTA1 Isoform 1 of Spectrin alpha chain, erythrocyte			0	97.6999998092651	VVEVNQYANECAEENHPDLPLIQSK	Methylthio(C)@11		-0.000652653980068862	2884.33666992188	962.4528	2884.33715820313	962.453002929688	3	13	1.1.1.5490.11	1	84.0181	2619.303	83.987
1	205.33	205.33	51.9500017166138	51.1600017547607	50.0800013542175	IPI:IPI00641363.3; IPI:IPI00220741.8	Gene_Symbol=SPTA1 Isoform 2 of Spectrin alpha chain, erythrocyte; Gene_Symbol=SPTA1 Isoform 1 of Spectrin alpha chain, erythrocyte			0	99.0000009536743	WEQLLEASAVHR			2.98271989822388	1440.71923828125	721.3669	1437.73645019531	719.87548828125	2	10	1.1.1.4845.27	1	53.7363	3063.154	53.7532
1	205.33	205.33	51.9500017166138	51.1600017547607	50.0800013542175	IPI:IPI00641363.3; IPI:IPI00220741.8	Gene_Symbol=SPTA1 Isoform 2 of Spectrin alpha chain, erythrocyte; Gene_Symbol=SPTA1 Isoform 1 of Spectrin alpha chain, erythrocyte			0	99.0000009536743	WEQLLEASAVHR			0.000553763005882502	1437.73718261719	480.253	1437.73645019531	480.252777099609	3	13	1.1.1.4841.4	1	53.5269	4949.862	53.6581
1	205.33	205.33	51.9500017166138	51.1600017547607	50.0800013542175	IPI:IPI00641363.3; IPI:IPI00220741.8	Gene_Symbol=SPTA1 Isoform 2 of Spectrin alpha chain, erythrocyte; Gene_Symbol=SPTA1 Isoform 1 of Spectrin alpha chain, erythrocyte			0	99.0000009536743	YSTIGLAQQWDQLY		cleaved Y-Q@C-term	0.0014084599679336	1684.81103515625	843.4128	1684.80969238281	843.412109375	2	20	1.1.1.6028.5	1	109.579	425.3803	109.842
1	205.33	205.33	51.9500017166138	51.1600017547607	50.0800013542175	IPI:IPI00641363.3; IPI:IPI00220741.8	Gene_Symbol=SPTA1 Isoform 2 of Spectrin alpha chain, erythrocyte; Gene_Symbol=SPTA1 Isoform 1 of Spectrin alpha chain, erythrocyte			0	99.0000009536743	YSTIGLAQQWDQLY		cleaved Y-Q@C-term	0.0014084599679336	1684.81103515625	843.4128	1684.80969238281	843.412109375	2	20	1.1.1.6040.10	1	110.1763	425.3803	109.842
2	182.62	182.62	52.1399974822998	48.5799998044968	48.2800006866455	IPI:IPI00914949.1; IPI:IPI00783228.4; IPI:IPI00216704.9	Gene_Symbol=SPTB Spectrin, beta, erythrocytic (Includes spherocytosis, clinical type I) variant (Fragment); Gene_Symbol=SPTB Isoform 1 of Spectrin beta chain, erythrocyte; Gene_Symbol=SPTB Isoform 2 of Spectrin beta chain, erythrocyte			2	99.0000009536743	ALEDLAQELEK			-0.00413165986537933	1257.64111328125	629.8278	1257.64526367188	629.829895019531	2	14	1.1.1.5279.9	1	73.9894	571.4417	73.9274
2	182.62	182.62	52.1399974822998	48.5799998044968	48.2800006866455	IPI:IPI00914949.1; IPI:IPI00783228.4; IPI:IPI00216704.9	Gene_Symbol=SPTB Spectrin, beta, erythrocytic (Includes spherocytosis, clinical type I) variant (Fragment); Gene_Symbol=SPTB Isoform 1 of Spectrin beta chain, erythrocyte; Gene_Symbol=SPTB Isoform 2 of Spectrin beta chain, erythrocyte			2	99.0000009536743	ALEDLAQELEKENYHDQK		missed K-E@11	0.00742849009111524	2172.041015625	544.0175	2172.03344726563	544.015625	4	19	1.1.1.5196.5	1	70.1014	3605.04	70.0417
2	182.62	182.62	52.1399974822998	48.5799998044968	48.2800006866455	IPI:IPI00914949.1; IPI:IPI00783228.4; IPI:IPI00216704.9	Gene_Symbol=SPTB Spectrin, beta, erythrocytic (Includes spherocytosis, clinical type I) variant (Fragment); Gene_Symbol=SPTB Isoform 1 of Spectrin beta chain, erythrocyte; Gene_Symbol=SPTB Isoform 2 of Spectrin beta chain, erythrocyte			2	99.0000009536743	AQEASVLLR			-0.00274101994000375	985.552856445313	493.7837	985.5556640625	493.785095214844	2	11	1.1.1.4558.4	1	40.128	211.7659	40.0671
2	182.62	182.62	52.1399974822998	48.5799998044968	48.2800006866455	IPI:IPI00914949.1; IPI:IPI00783228.4; IPI:IPI00216704.9	Gene_Symbol=SPTB Spectrin, beta, erythrocytic (Includes spherocytosis, clinical type I) variant (Fragment); Gene_Symbol=SPTB Isoform 1 of Spectrin beta chain, erythrocyte; Gene_Symbol=SPTB Isoform 2 of Spectrin beta chain, erythrocyte			2	99.0000009536743	AQGLLSAGHPEGEQIIR			-0.00107843999285251	1774.93151855469	592.6511	1774.9326171875	592.651489257813	3	20	1.1.1.4765.11	1	49.9283	5170.124	49.7694
2	182.62	182.62	52.1399974822998	48.5799998044968	48.2800006866455	IPI:IPI00914949.1; IPI:IPI00783228.4; IPI:IPI00216704.9	Gene_Symbol=SPTB Spectrin, beta, erythrocytic (Includes spherocytosis, clinical type I) variant (Fragment); Gene_Symbol=SPTB Isoform 1 of Spectrin beta chain, erythrocyte; Gene_Symbol=SPTB Isoform 2 of Spectrin beta chain, erythrocyte			2	99.0000009536743	AQVPSMGEEGGDADLSIEKR	Oxidation(M)@6	cleaved F-A@N-term; missed K-R@19	-0.0107100997120142	2103.96337890625	702.3284	2103.97436523438	702.33203125	3	13	1.1.1.4517.17	1	38.1998	144.7355	38.1642
2	182.62	182.62	52.1399974822998	48.5799998044968	48.2800006866455	IPI:IPI00914949.1; IPI:IPI00783228.4; IPI:IPI00216704.9	Gene_Symbol=SPTB Spectrin, beta, erythrocytic (Includes spherocytosis, clinical type I) variant (Fragment); Gene_Symbol=SPTB Isoform 1 of Spectrin beta chain, erythrocyte; Gene_Symbol=SPTB Isoform 2 of Spectrin beta chain, erythrocyte			2	99.0000009536743	AVASEDMPESLPEAEQLLQQHAGIKDEIDGHQDSYQR	Oxidation(M)@7	missed K-D@25	0.00759227992966771	4149.92626953125	830.9925	4149.91845703125	830.990966796875	5	19	1.1.1.5400.33	1	79.748	3024.177	79.8559
2	182.62	182.62	52.1399974822998	48.5799998044968	48.2800006866455	IPI:IPI00914949.1; IPI:IPI00783228.4; IPI:IPI00216704.9	Gene_Symbol=SPTB Spectrin, beta, erythrocytic (Includes spherocytosis, clinical type I) variant (Fragment); Gene_Symbol=SPTB Isoform 1 of Spectrin beta chain, erythrocyte; Gene_Symbol=SPTB Isoform 2 of Spectrin beta chain, erythrocyte			2	99.0000009536743	DASVAEAWLIAQEPYLASGDFGHTVDSVEK			-0.00255276006646454	3204.5224609375	802.1379	3204.52514648438	802.138549804688	4	24	1.1.1.6291.2	1	121.3658	271.1181	121.2196
2	182.62	182.62	52.1399974822998	48.5799998044968	48.2800006866455	IPI:IPI00914949.1; IPI:IPI00783228.4; IPI:IPI00216704.9	Gene_Symbol=SPTB Spectrin, beta, erythrocytic (Includes spherocytosis, clinical type I) variant (Fragment); Gene_Symbol=SPTB Isoform 1 of Spectrin beta chain, erythrocyte; Gene_Symbol=SPTB Isoform 2 of Spectrin beta chain, erythrocyte			2	99.0000009536743	DFLEELEESR			0.00373194995336235	1265.58129882813	633.7979	1265.57751464844	633.796081542969	2	11	1.1.1.5706.6	1	94.1606	205.6151	94.3874
2	182.62	182.62	52.1399974822998	48.5799998044968	48.2800006866455	IPI:IPI00914949.1; IPI:IPI00783228.4; IPI:IPI00216704.9	Gene_Symbol=SPTB Spectrin, beta, erythrocytic (Includes spherocytosis, clinical type I) variant (Fragment); Gene_Symbol=SPTB Isoform 1 of Spectrin beta chain, erythrocyte; Gene_Symbol=SPTB Isoform 2 of Spectrin beta chain, erythrocyte			2	99.0000009536743	DGLAFNALIHK			-0.000349050009390339	1197.65026855469	599.8324	1197.65063476563	599.832580566406	2	13	1.1.1.5159.11	1	68.352	1512.047	68.5236
2	182.62	182.62	52.1399974822998	48.5799998044968	48.2800006866455	IPI:IPI00914949.1; IPI:IPI00783228.4; IPI:IPI00216704.9	Gene_Symbol=SPTB Spectrin, beta, erythrocytic (Includes spherocytosis, clinical type I) variant (Fragment); Gene_Symbol=SPTB Isoform 1 of Spectrin beta chain, erythrocyte; Gene_Symbol=SPTB Isoform 2 of Spectrin beta chain, erythrocyte			2	99.0000009536743	DLAGIIAIQR			-0.00139702996239066	1068.6279296875	535.3212	1068.62915039063	535.321838378906	2	14	1.1.1.5252.3	1	72.7224	2221.963	73.1792
2	182.62	182.62	52.1399974822998	48.5799998044968	48.2800006866455	IPI:IPI00914949.1; IPI:IPI00783228.4; IPI:IPI00216704.9	Gene_Symbol=SPTB Spectrin, beta, erythrocytic (Includes spherocytosis, clinical type I) variant (Fragment); Gene_Symbol=SPTB Isoform 1 of Spectrin beta chain, erythrocyte; Gene_Symbol=SPTB Isoform 2 of Spectrin beta chain, erythrocyte			2	99.0000009536743	DLEDETLWVEER			0.00346676004119217	1532.703125	767.3588	1532.69946289063	767.356994628906	2	17	1.1.1.5426.15	1	80.9712	772.1734	80.9035
2	182.62	182.62	52.1399974822998	48.5799998044968	48.2800006866455	IPI:IPI00914949.1; IPI:IPI00783228.4; IPI:IPI00216704.9	Gene_Symbol=SPTB Spectrin, beta, erythrocytic (Includes spherocytosis, clinical type I) variant (Fragment); Gene_Symbol=SPTB Isoform 1 of Spectrin beta chain, erythrocyte; Gene_Symbol=SPTB Isoform 2 of Spectrin beta chain, erythrocyte			2	99.0000009536743	DLLSWMESIIR	Oxidation(M)@6		7.45068973628804E-05	1377.6962890625	689.8554	1377.6962890625	689.855407714844	2	17	1.1.1.5951.7	1	105.8511	179.4643	105.7762
2	182.62	182.62	52.1399974822998	48.5799998044968	48.2800006866455	IPI:IPI00914949.1; IPI:IPI00783228.4; IPI:IPI00216704.9	Gene_Symbol=SPTB Spectrin, beta, erythrocytic (Includes spherocytosis, clinical type I) variant (Fragment); Gene_Symbol=SPTB Isoform 1 of Spectrin beta chain, erythrocyte; Gene_Symbol=SPTB Isoform 2 of Spectrin beta chain, erythrocyte			2	99.0000009536743	EKEQIYSSLDYGK		missed K-E@2	-0.00253841001540422	1558.7490234375	520.5903	1558.75146484375	520.591125488281	3	13	1.1.1.4607.6	1	42.4475	698.0865	42.5293
2	182.62	182.62	52.1399974822998	48.5799998044968	48.2800006866455	IPI:IPI00914949.1; IPI:IPI00783228.4; IPI:IPI00216704.9	Gene_Symbol=SPTB Spectrin, beta, erythrocytic (Includes spherocytosis, clinical type I) variant (Fragment); Gene_Symbol=SPTB Isoform 1 of Spectrin beta chain, erythrocyte; Gene_Symbol=SPTB Isoform 2 of Spectrin beta chain, erythrocyte			2	99.0000009536743	ELHLLGVQVQQFQDVATR			0.000893427000846714	2080.107421875	694.3764	2080.1064453125	694.376098632813	3	20	1.1.1.5557.4	1	87.1166	3109.073	87.0571
2	182.62	182.62	52.1399974822998	48.5799998044968	48.2800006866455	IPI:IPI00914949.1; IPI:IPI00783228.4; IPI:IPI00216704.9	Gene_Symbol=SPTB Spectrin, beta, erythrocytic (Includes spherocytosis, clinical type I) variant (Fragment); Gene_Symbol=SPTB Isoform 1 of Spectrin beta chain, erythrocyte; Gene_Symbol=SPTB Isoform 2 of Spectrin beta chain, erythrocyte			2	99.0000009536743	ELPEDVGLDASTAESFHR			0.0116907004266977	1971.92919921875	658.317	1971.91735839844	658.313049316406	3	18	1.1.1.5066.5	1	64.0264	1364.235	64.0052
2	182.62	182.62	52.1399974822998	48.5799998044968	48.2800006866455	IPI:IPI00914949.1; IPI:IPI00783228.4; IPI:IPI00216704.9	Gene_Symbol=SPTB Spectrin, beta, erythrocytic (Includes spherocytosis, clinical type I) variant (Fragment); Gene_Symbol=SPTB Isoform 1 of Spectrin beta chain, erythrocyte; Gene_Symbol=SPTB Isoform 2 of Spectrin beta chain, erythrocyte			2	99.0000009536743	ELVASSPEMGQDFDHVTLLR	Oxidation(M)@9		0.00444702990353107	2259.08862304688	754.0368	2259.08422851563	754.035339355469	3	18	1.1.1.5194.20	1	70.019	7509.228	70.184
2	182.62	182.62	52.1399974822998	48.5799998044968	48.2800006866455	IPI:IPI00914949.1; IPI:IPI00783228.4; IPI:IPI00216704.9	Gene_Symbol=SPTB Spectrin, beta, erythrocytic (Includes spherocytosis, clinical type I) variant (Fragment); Gene_Symbol=SPTB Isoform 1 of Spectrin beta chain, erythrocyte; Gene_Symbol=SPTB Isoform 2 of Spectrin beta chain, erythrocyte			2	99.0000009536743	ELYQQVVAQADLR			-0.00216975994408131	1531.79724121094	766.9059	1531.79943847656	766.906982421875	2	17	1.1.1.5161.26	1	68.4588	758.5519	68.4294
2	182.62	182.62	52.1399974822998	48.5799998044968	48.2800006866455	IPI:IPI00914949.1; IPI:IPI00783228.4; IPI:IPI00216704.9	Gene_Symbol=SPTB Spectrin, beta, erythrocytic (Includes spherocytosis, clinical type I) variant (Fragment); Gene_Symbol=SPTB Isoform 1 of Spectrin beta chain, erythrocyte; Gene_Symbol=SPTB Isoform 2 of Spectrin beta chain, erythrocyte			2	99.0000009536743	EQIYSSLDYGK			0.000143545999890193	1301.61401367188	651.8143	1301.61389160156	651.814270019531	2	14	1.1.1.4727.13	1	48.1357	2144.692	47.9707
2	182.62	182.62	52.1399974822998	48.5799998044968	48.2800006866455	IPI:IPI00914949.1; IPI:IPI00783228.4; IPI:IPI00216704.9	Gene_Symbol=SPTB Spectrin, beta, erythrocytic (Includes spherocytosis, clinical type I) variant (Fragment); Gene_Symbol=SPTB Isoform 1 of Spectrin beta chain, erythrocyte; Gene_Symbol=SPTB Isoform 2 of Spectrin beta chain, erythrocyte			2	99.0000009536743	ETDDLEQWISEK			0.00300854002125561	1491.67590332031	746.8452	1491.67297363281	746.84375	2	16	1.1.1.5411.15	1	80.2608	852.9978	80.3353
2	182.62	182.62	52.1399974822998	48.5799998044968	48.2800006866455	IPI:IPI00914949.1; IPI:IPI00783228.4; IPI:IPI00216704.9	Gene_Symbol=SPTB Spectrin, beta, erythrocytic (Includes spherocytosis, clinical type I) variant (Fragment); Gene_Symbol=SPTB Isoform 1 of Spectrin beta chain, erythrocyte; Gene_Symbol=SPTB Isoform 2 of Spectrin beta chain, erythrocyte			2	99.0000009536743	EVSAQWDQLK			0.000823205977212638	1202.59411621094	602.3043	1202.59313964844	602.303833007813	2	14	1.1.1.4757.14	1	49.5545	1976.484	49.6291
2	182.62	182.62	52.1399974822998	48.5799998044968	48.2800006866455	IPI:IPI00914949.1; IPI:IPI00783228.4; IPI:IPI00216704.9	Gene_Symbol=SPTB Spectrin, beta, erythrocytic (Includes spherocytosis, clinical type I) variant (Fragment); Gene_Symbol=SPTB Isoform 1 of Spectrin beta chain, erythrocyte; Gene_Symbol=SPTB Isoform 2 of Spectrin beta chain, erythrocyte			2	99.0000009536743	FAALEKPTTLELK			-0.00440871017053723	1459.82421875	730.9194	1459.82861328125	730.921569824219	2	19	1.1.1.4845.30	1	53.7388	1445.795	53.7532
2	182.62	182.62	52.1399974822998	48.5799998044968	48.2800006866455	IPI:IPI00914949.1; IPI:IPI00783228.4; IPI:IPI00216704.9	Gene_Symbol=SPTB Spectrin, beta, erythrocytic (Includes spherocytosis, clinical type I) variant (Fragment); Gene_Symbol=SPTB Isoform 1 of Spectrin beta chain, erythrocyte; Gene_Symbol=SPTB Isoform 2 of Spectrin beta chain, erythrocyte			2	99.0000009536743	FANSLTGVQQQLQAF		cleaved F-S@C-term	0.00269327010028064	1650.83923339844	826.4269	1650.83654785156	826.425537109375	2	17	1.1.1.5811.6	1	99.1276	464.8758	99.1068
2	182.62	182.62	52.1399974822998	48.5799998044968	48.2800006866455	IPI:IPI00914949.1; IPI:IPI00783228.4; IPI:IPI00216704.9	Gene_Symbol=SPTB Spectrin, beta, erythrocytic (Includes spherocytosis, clinical type I) variant (Fragment); Gene_Symbol=SPTB Isoform 1 of Spectrin beta chain, erythrocyte; Gene_Symbol=SPTB Isoform 2 of Spectrin beta chain, erythrocyte			2	99.0000009536743	FDILDQEMK	Deamidated(Q)@6; Oxidation(M)@8		0.0126659004017711	1154.529296875	578.2719	1154.5166015625	578.265563964844	2	11	1.1.1.4837.20	1	53.3499	1037.295	53.3247
2	182.62	182.62	52.1399974822998	48.5799998044968	48.2800006866455	IPI:IPI00914949.1; IPI:IPI00783228.4; IPI:IPI00216704.9	Gene_Symbol=SPTB Spectrin, beta, erythrocytic (Includes spherocytosis, clinical type I) variant (Fragment); Gene_Symbol=SPTB Isoform 1 of Spectrin beta chain, erythrocyte; Gene_Symbol=SPTB Isoform 2 of Spectrin beta chain, erythrocyte			2	99.0000009536743	FFWEMDEAESWIK	Oxidation(M)@5		-0.001241400022991	1732.74304199219	867.3788	1732.74426269531	867.379455566406	2	16	1.1.1.5967.11	1	106.6341	125.2001	106.5992
2	182.62	182.62	52.1399974822998	48.5799998044968	48.2800006866455	IPI:IPI00914949.1; IPI:IPI00783228.4; IPI:IPI00216704.9	Gene_Symbol=SPTB Spectrin, beta, erythrocytic (Includes spherocytosis, clinical type I) variant (Fragment); Gene_Symbol=SPTB Isoform 1 of Spectrin beta chain, erythrocyte; Gene_Symbol=SPTB Isoform 2 of Spectrin beta chain, erythrocyte			2	99.0000009536743	FLDLLEPLGR			-0.000815355975646526	1171.65930175781	586.8369	1171.66015625	586.837341308594	2	17	1.1.1.6008.5	1	108.6038	2531.939	108.4392
2	182.62	182.62	52.1399974822998	48.5799998044968	48.2800006866455	IPI:IPI00914949.1; IPI:IPI00783228.4; IPI:IPI00216704.9	Gene_Symbol=SPTB Spectrin, beta, erythrocytic (Includes spherocytosis, clinical type I) variant (Fragment); Gene_Symbol=SPTB Isoform 1 of Spectrin beta chain, erythrocyte; Gene_Symbol=SPTB Isoform 2 of Spectrin beta chain, erythrocyte			2	99.0000009536743	FQIQDIVVQTQEGR			-0.00146788998972625	1659.8564453125	830.9355	1659.85803222656	830.936279296875	2	18	1.1.1.5383.27	1	78.9281	758.9811	78.7064
2	182.62	182.62	52.1399974822998	48.5799998044968	48.2800006866455	IPI:IPI00914949.1; IPI:IPI00783228.4; IPI:IPI00216704.9	Gene_Symbol=SPTB Spectrin, beta, erythrocytic (Includes spherocytosis, clinical type I) variant (Fragment); Gene_Symbol=SPTB Isoform 1 of Spectrin beta chain, erythrocyte; Gene_Symbol=SPTB Isoform 2 of Spectrin beta chain, erythrocyte			2	99.0000009536743	GLDAHLEQIFQEAHGMVAR	Oxidation(M)@16		0.00147302995901555	2137.0390625	535.267	2137.03735351563	535.266662597656	4	18	1.1.1.5445.7	1	81.8648	1438.594	81.9457
2	182.62	182.62	52.1399974822998	48.5799998044968	48.2800006866455	IPI:IPI00914949.1; IPI:IPI00783228.4; IPI:IPI00216704.9	Gene_Symbol=SPTB Spectrin, beta, erythrocytic (Includes spherocytosis, clinical type I) variant (Fragment); Gene_Symbol=SPTB Isoform 1 of Spectrin beta chain, erythrocyte; Gene_Symbol=SPTB Isoform 2 of Spectrin beta chain, erythrocyte			2	99.0000009536743	GNLEVLLF		cleaved F-T@C-term	-0.00107247999403626	903.505493164063	452.76	903.506591796875	452.760559082031	2	12	1.1.1.6164.3	1	116.0989	109.5462	116.0791
2	182.62	182.62	52.1399974822998	48.5799998044968	48.2800006866455	IPI:IPI00914949.1; IPI:IPI00783228.4; IPI:IPI00216704.9	Gene_Symbol=SPTB Spectrin, beta, erythrocytic (Includes spherocytosis, clinical type I) variant (Fragment); Gene_Symbol=SPTB Isoform 1 of Spectrin beta chain, erythrocyte; Gene_Symbol=SPTB Isoform 2 of Spectrin beta chain, erythrocyte			2	99.0000009536743	GQQLVEAAEIDCQDLEER	Methylthio(C)@12		-0.00464324001222849	2090.92041015625	697.9807	2090.9248046875	697.982238769531	3	18	1.1.1.5912.5	1	103.959	325.232	103.9427
2	182.62	182.62	52.1399974822998	48.5799998044968	48.2800006866455	IPI:IPI00914949.1; IPI:IPI00783228.4; IPI:IPI00216704.9	Gene_Symbol=SPTB Spectrin, beta, erythrocytic (Includes spherocytosis, clinical type I) variant (Fragment); Gene_Symbol=SPTB Isoform 1 of Spectrin beta chain, erythrocyte; Gene_Symbol=SPTB Isoform 2 of Spectrin beta chain, erythrocyte			2	99.0000009536743	GVMEHLEQQAQGFPEEFR	Oxidation(M)@3		0.00385224004276097	2146.97802734375	716.6666	2146.97412109375	716.665344238281	3	20	1.1.1.5148.18	1	67.8412	2949.888	67.6767
2	182.62	182.62	52.1399974822998	48.5799998044968	48.2800006866455	IPI:IPI00914949.1; IPI:IPI00783228.4; IPI:IPI00216704.9	Gene_Symbol=SPTB Spectrin, beta, erythrocytic (Includes spherocytosis, clinical type I) variant (Fragment); Gene_Symbol=SPTB Isoform 1 of Spectrin beta chain, erythrocyte; Gene_Symbol=SPTB Isoform 2 of Spectrin beta chain, erythrocyte			2	99.0000009536743	GYQPCDPQVIQDR	Methylthio(C)@5		-0.00020527899323497	1563.68090820313	782.8477	1563.68103027344	782.847778320313	2	14	1.1.1.4959.38	1	59.0696	897.1329	58.838
2	182.62	182.62	52.1399974822998	48.5799998044968	48.2800006866455	IPI:IPI00914949.1; IPI:IPI00783228.4; IPI:IPI00216704.9	Gene_Symbol=SPTB Spectrin, beta, erythrocytic (Includes spherocytosis, clinical type I) variant (Fragment); Gene_Symbol=SPTB Isoform 1 of Spectrin beta chain, erythrocyte; Gene_Symbol=SPTB Isoform 2 of Spectrin beta chain, erythrocyte			2	99.0000009536743	HKDFLEELEESR		missed K-D@2	-0.000172220999957062	1530.73132324219	766.3729	1530.7314453125	766.372985839844	2	15	1.1.1.5184.28	1	69.5488	881.1683	69.5167
2	182.62	182.62	52.1399974822998	48.5799998044968	48.2800006866455	IPI:IPI00914949.1; IPI:IPI00783228.4; IPI:IPI00216704.9	Gene_Symbol=SPTB Spectrin, beta, erythrocytic (Includes spherocytosis, clinical type I) variant (Fragment); Gene_Symbol=SPTB Isoform 1 of Spectrin beta chain, erythrocyte; Gene_Symbol=SPTB Isoform 2 of Spectrin beta chain, erythrocyte			2	99.0000009536743	HNLEHAFNVAER			0.00658782990649343	1435.70227050781	479.5747	1435.69567871094	479.572509765625	3	13	1.1.1.4456.5	1	35.3168	218.1657	35.3956
2	182.62	182.62	52.1399974822998	48.5799998044968	48.2800006866455	IPI:IPI00914949.1; IPI:IPI00783228.4; IPI:IPI00216704.9	Gene_Symbol=SPTB Spectrin, beta, erythrocytic (Includes spherocytosis, clinical type I) variant (Fragment); Gene_Symbol=SPTB Isoform 1 of Spectrin beta chain, erythrocyte; Gene_Symbol=SPTB Isoform 2 of Spectrin beta chain, erythrocyte			2	99.0000009536743	HQAFVAELASHEGWLENIDAEGK			0.00447231018915772	2550.21850585938	851.0801	2550.2138671875	851.078552246094	3	16	1.1.1.5661.13	1	92.0321	411.3845	92.0087
2	182.62	182.62	52.1399974822998	48.5799998044968	48.2800006866455	IPI:IPI00914949.1; IPI:IPI00783228.4; IPI:IPI00216704.9	Gene_Symbol=SPTB Spectrin, beta, erythrocytic (Includes spherocytosis, clinical type I) variant (Fragment); Gene_Symbol=SPTB Isoform 1 of Spectrin beta chain, erythrocyte; Gene_Symbol=SPTB Isoform 2 of Spectrin beta chain, erythrocyte			2	99.0000009536743	HRELPEDVGLDASTAESFHR		missed R-E@2	0.00577950989827514	2265.08325195313	567.2781	2265.07739257813	567.276611328125	4	20	1.1.1.4776.12	1	50.4438	1234.328	50.5675
2	182.62	182.62	52.1399974822998	48.5799998044968	48.2800006866455	IPI:IPI00914949.1; IPI:IPI00783228.4; IPI:IPI00216704.9	Gene_Symbol=SPTB Spectrin, beta, erythrocytic (Includes spherocytosis, clinical type I) variant (Fragment); Gene_Symbol=SPTB Isoform 1 of Spectrin beta chain, erythrocyte; Gene_Symbol=SPTB Isoform 2 of Spectrin beta chain, erythrocyte			2	99.0000009536743	HRPDLIDFDKLK		missed K-L@10	-0.00276967999525368	1495.81201171875	499.6113	1495.81469726563	499.612182617188	3	17	1.1.1.4801.8	1	51.6285	1514.526	51.8518
2	182.62	182.62	52.1399974822998	48.5799998044968	48.2800006866455	IPI:IPI00914949.1; IPI:IPI00783228.4; IPI:IPI00216704.9	Gene_Symbol=SPTB Spectrin, beta, erythrocytic (Includes spherocytosis, clinical type I) variant (Fragment); Gene_Symbol=SPTB Isoform 1 of Spectrin beta chain, erythrocyte; Gene_Symbol=SPTB Isoform 2 of Spectrin beta chain, erythrocyte			2	99.0000009536743	ISHLEQCFEELSNMAAGR	Methylthio(C)@7; Oxidation(M)@14		0.00116534996777773	2095.91381835938	699.6452	2095.91259765625	699.644775390625	3	19	1.1.1.6002.8	1	108.3197	429.6576	108.2942
2	182.62	182.62	52.1399974822998	48.5799998044968	48.2800006866455	IPI:IPI00914949.1; IPI:IPI00783228.4; IPI:IPI00216704.9	Gene_Symbol=SPTB Spectrin, beta, erythrocytic (Includes spherocytosis, clinical type I) variant (Fragment); Gene_Symbol=SPTB Isoform 1 of Spectrin beta chain, erythrocyte; Gene_Symbol=SPTB Isoform 2 of Spectrin beta chain, erythrocyte			2	99.0000009536743	KEELGELFAQVPSMGEEGGDADLSIEKR		missed K-E@1; missed K-R@27	-0.00673970999196172	3033.45336914063	759.3706	3033.46020507813	759.372314453125	4	14	1.1.1.5656.17	1	91.7931	298.9028	91.6751
2	182.62	182.62	52.1399974822998	48.5799998044968	48.2800006866455	IPI:IPI00914949.1; IPI:IPI00783228.4; IPI:IPI00216704.9	Gene_Symbol=SPTB Spectrin, beta, erythrocytic (Includes spherocytosis, clinical type I) variant (Fragment); Gene_Symbol=SPTB Isoform 1 of Spectrin beta chain, erythrocyte; Gene_Symbol=SPTB Isoform 2 of Spectrin beta chain, erythrocyte			2	99.0000009536743	KFANSLTGVQQQLQAF		cleaved F-S@C-term; missed K-F@1	0.00101938005536795	1778.9326171875	890.4736	1778.93151855469	890.473022460938	2	18	1.1.1.5576.8	1	88.0104	803.0893	88.1292
2	182.62	182.62	52.1399974822998	48.5799998044968	48.2800006866455	IPI:IPI00914949.1; IPI:IPI00783228.4; IPI:IPI00216704.9	Gene_Symbol=SPTB Spectrin, beta, erythrocytic (Includes spherocytosis, clinical type I) variant (Fragment); Gene_Symbol=SPTB Isoform 1 of Spectrin beta chain, erythrocyte; Gene_Symbol=SPTB Isoform 2 of Spectrin beta chain, erythrocyte			2	99.0000009536743	KFEDFLGSMENNR	Oxidation(M)@9	missed K-F@1	0.000955222989432514	1601.71545410156	534.9124	1601.71435546875	534.912048339844	3	16	1.1.1.4760.2	1	49.6888	2274.626	49.6291
2	182.62	182.62	52.1399974822998	48.5799998044968	48.2800006866455	IPI:IPI00914949.1; IPI:IPI00783228.4; IPI:IPI00216704.9	Gene_Symbol=SPTB Spectrin, beta, erythrocytic (Includes spherocytosis, clinical type I) variant (Fragment); Gene_Symbol=SPTB Isoform 1 of Spectrin beta chain, erythrocyte; Gene_Symbol=SPTB Isoform 2 of Spectrin beta chain, erythrocyte			2	99.0000009536743	KHEAIETDTAAYEER		missed K-H@1	0.00226224004290998	1761.81896972656	588.2803	1761.81701660156	588.279602050781	3	20	1.1.1.4277.3	1	28.6382	176.8541	28.6434
2	182.62	182.62	52.1399974822998	48.5799998044968	48.2800006866455	IPI:IPI00914949.1; IPI:IPI00783228.4; IPI:IPI00216704.9	Gene_Symbol=SPTB Spectrin, beta, erythrocytic (Includes spherocytosis, clinical type I) variant (Fragment); Gene_Symbol=SPTB Isoform 1 of Spectrin beta chain, erythrocyte; Gene_Symbol=SPTB Isoform 2 of Spectrin beta chain, erythrocyte			2	99.0000009536743	KNQTLQNEILGHTPR		missed K-N@1	0.00165578001178801	1747.93481445313	583.6522	1747.93298339844	583.651611328125	3	16	1.1.1.4690.15	1	46.4073	945.3453	46.4817
2	182.62	182.62	52.1399974822998	48.5799998044968	48.2800006866455	IPI:IPI00914949.1; IPI:IPI00783228.4; IPI:IPI00216704.9	Gene_Symbol=SPTB Spectrin, beta, erythrocytic (Includes spherocytosis, clinical type I) variant (Fragment); Gene_Symbol=SPTB Isoform 1 of Spectrin beta chain, erythrocyte; Gene_Symbol=SPTB Isoform 2 of Spectrin beta chain, erythrocyte			2	99.0000009536743	LASGDFGHTVDSVEK		cleaved Y-L@N-term	-0.00104202004149556	1560.74096679688	521.2543	1560.74194335938	521.254638671875	3	12	1.1.1.4599.2	1	42.0638	1792.231	42.1973
2	182.62	182.62	52.1399974822998	48.5799998044968	48.2800006866455	IPI:IPI00914949.1; IPI:IPI00783228.4; IPI:IPI00216704.9	Gene_Symbol=SPTB Spectrin, beta, erythrocytic (Includes spherocytosis, clinical type I) variant (Fragment); Gene_Symbol=SPTB Isoform 1 of Spectrin beta chain, erythrocyte; Gene_Symbol=SPTB Isoform 2 of Spectrin beta chain, erythrocyte			2	99.0000009536743	LEGLDTGWNALGR			0.00136612995993346	1400.70629882813	701.3604	1400.70483398438	701.359680175781	2	21	1.1.1.5345.6	1	77.1304	2874.532	77.1097
2	182.62	182.62	52.1399974822998	48.5799998044968	48.2800006866455	IPI:IPI00914949.1; IPI:IPI00783228.4; IPI:IPI00216704.9	Gene_Symbol=SPTB Spectrin, beta, erythrocytic (Includes spherocytosis, clinical type I) variant (Fragment); Gene_Symbol=SPTB Isoform 1 of Spectrin beta chain, erythrocyte; Gene_Symbol=SPTB Isoform 2 of Spectrin beta chain, erythrocyte			2	99.0000009536743	LETTLALQK			-0.00162093003746122	1015.58984375	508.8022	1015.59136962891	508.802947998047	2	13	1.1.1.4598.5	1	42.0203	459.3146	42.1494
2	182.62	182.62	52.1399974822998	48.5799998044968	48.2800006866455	IPI:IPI00914949.1; IPI:IPI00783228.4; IPI:IPI00216704.9	Gene_Symbol=SPTB Spectrin, beta, erythrocytic (Includes spherocytosis, clinical type I) variant (Fragment); Gene_Symbol=SPTB Isoform 1 of Spectrin beta chain, erythrocyte; Gene_Symbol=SPTB Isoform 2 of Spectrin beta chain, erythrocyte			2	99.0000009536743	LFQDMLHSIDWMDEIK	Oxidation(M)@5; Oxidation(M)@12		-0.000311645009787753	2051.93286132813	684.9849	2051.93334960938	684.985046386719	3	13	1.1.1.5536.5	1	86.1449	2046.437	85.801
2	182.62	182.62	52.1399974822998	48.5799998044968	48.2800006866455	IPI:IPI00914949.1; IPI:IPI00783228.4; IPI:IPI00216704.9	Gene_Symbol=SPTB Spectrin, beta, erythrocytic (Includes spherocytosis, clinical type I) variant (Fragment); Gene_Symbol=SPTB Isoform 1 of Spectrin beta chain, erythrocyte; Gene_Symbol=SPTB Isoform 2 of Spectrin beta chain, erythrocyte			2	99.0000009536743	LIAQEPYLASGDFGHTVDSVEK		cleaved W-L@N-term	-0.00354009005241096	2375.16088867188	792.7276	2375.16455078125	792.728759765625	3	17	1.1.1.5255.15	1	72.883	974.5085	72.9452
2	182.62	182.62	52.1399974822998	48.5799998044968	48.2800006866455	IPI:IPI00914949.1; IPI:IPI00783228.4; IPI:IPI00216704.9	Gene_Symbol=SPTB Spectrin, beta, erythrocytic (Includes spherocytosis, clinical type I) variant (Fragment); Gene_Symbol=SPTB Isoform 1 of Spectrin beta chain, erythrocyte; Gene_Symbol=SPTB Isoform 2 of Spectrin beta chain, erythrocyte			2	99.0000009536743	LIDAGHSEAATIAEWK			-0.00131902005523443	1710.85632324219	571.2927	1710.85766601563	571.293151855469	3	21	1.1.1.4955.15	1	58.8588	2735.609	58.7426
2	182.62	182.62	52.1399974822998	48.5799998044968	48.2800006866455	IPI:IPI00914949.1; IPI:IPI00783228.4; IPI:IPI00216704.9	Gene_Symbol=SPTB Spectrin, beta, erythrocytic (Includes spherocytosis, clinical type I) variant (Fragment); Gene_Symbol=SPTB Isoform 1 of Spectrin beta chain, erythrocyte; Gene_Symbol=SPTB Isoform 2 of Spectrin beta chain, erythrocyte			2	99.0000009536743	LLEVLSGEMLPKPTK	Oxidation(M)@9		-0.00117411999963224	1669.93151855469	557.6511	1669.93249511719	557.651428222656	3	21	1.1.1.5059.4	1	63.7002	2399.78	63.7727
2	182.62	182.62	52.1399974822998	48.5799998044968	48.2800006866455	IPI:IPI00914949.1; IPI:IPI00783228.4; IPI:IPI00216704.9	Gene_Symbol=SPTB Spectrin, beta, erythrocytic (Includes spherocytosis, clinical type I) variant (Fragment); Gene_Symbol=SPTB Isoform 1 of Spectrin beta chain, erythrocyte; Gene_Symbol=SPTB Isoform 2 of Spectrin beta chain, erythrocyte			2	99.0000009536743	LLSGEDVGQDEGATR	Acetyl(S)@3; Oxidation(D)@6		-0.00129736994858831	1603.73132324219	802.8729	1603.73254394531	802.87353515625	2	20	1.1.1.4481.8	1	36.4866	997.6522	36.3483
2	182.62	182.62	52.1399974822998	48.5799998044968	48.2800006866455	IPI:IPI00914949.1; IPI:IPI00783228.4; IPI:IPI00216704.9	Gene_Symbol=SPTB Spectrin, beta, erythrocytic (Includes spherocytosis, clinical type I) variant (Fragment); Gene_Symbol=SPTB Isoform 1 of Spectrin beta chain, erythrocyte; Gene_Symbol=SPTB Isoform 2 of Spectrin beta chain, erythrocyte			2	99.0000009536743	LLTSQDVSYDEAR			-0.000579867977648973	1495.71484375	748.8647	1495.71545410156	748.864990234375	2	21	1.1.1.4621.25	1	43.1419	1744.576	43.0085
2	182.62	182.62	52.1399974822998	48.5799998044968	48.2800006866455	IPI:IPI00914949.1; IPI:IPI00783228.4; IPI:IPI00216704.9	Gene_Symbol=SPTB Spectrin, beta, erythrocytic (Includes spherocytosis, clinical type I) variant (Fragment); Gene_Symbol=SPTB Isoform 1 of Spectrin beta chain, erythrocyte; Gene_Symbol=SPTB Isoform 2 of Spectrin beta chain, erythrocyte			2	99.0000009536743	LMEADIAIQGDK	Oxidation(M)@2		-0.00203344994224608	1318.64184570313	660.3282	1318.64392089844	660.329223632813	2	19	1.1.1.4573.19	1	40.866	1252.802	41.0187
2	182.62	182.62	52.1399974822998	48.5799998044968	48.2800006866455	IPI:IPI00914949.1; IPI:IPI00783228.4; IPI:IPI00216704.9	Gene_Symbol=SPTB Spectrin, beta, erythrocytic (Includes spherocytosis, clinical type I) variant (Fragment); Gene_Symbol=SPTB Isoform 1 of Spectrin beta chain, erythrocyte; Gene_Symbol=SPTB Isoform 2 of Spectrin beta chain, erythrocyte			2	99.0000009536743	LMEADIAIQGDKVK	Oxidation(M)@2	missed K-V@12	-0.00230576004832983	1545.80493164063	516.2756	1545.80725097656	516.2763671875	3	21	1.1.1.4573.7	1	40.846	5020.695	41.0187
2	182.62	182.62	52.1399974822998	48.5799998044968	48.2800006866455	IPI:IPI00914949.1; IPI:IPI00783228.4; IPI:IPI00216704.9	Gene_Symbol=SPTB Spectrin, beta, erythrocytic (Includes spherocytosis, clinical type I) variant (Fragment); Gene_Symbol=SPTB Isoform 1 of Spectrin beta chain, erythrocyte; Gene_Symbol=SPTB Isoform 2 of Spectrin beta chain, erythrocyte			2	99.0000009536743	LPLAQSADYGTNLQTVQLF		cleaved F-M@C-term	0.00101716001518071	2078.0693359375	693.6971	2078.068359375	693.69677734375	3	19	1.1.1.6076.2	1	111.8928	356.3677	111.9247
2	182.62	182.62	52.1399974822998	48.5799998044968	48.2800006866455	IPI:IPI00914949.1; IPI:IPI00783228.4; IPI:IPI00216704.9	Gene_Symbol=SPTB Spectrin, beta, erythrocytic (Includes spherocytosis, clinical type I) variant (Fragment); Gene_Symbol=SPTB Isoform 1 of Spectrin beta chain, erythrocyte; Gene_Symbol=SPTB Isoform 2 of Spectrin beta chain, erythrocyte			2	99.0000009536743	LPLAQSADYGTNLQTVQLFMK	Oxidation(M)@20		-0.00174567999783903	2353.19702148438	785.4063	2353.19873046875	785.406860351563	3	17	1.1.1.5672.12	1	92.5484	870.0035	92.4783
2	182.62	182.62	52.1399974822998	48.5799998044968	48.2800006866455	IPI:IPI00914949.1; IPI:IPI00783228.4; IPI:IPI00216704.9	Gene_Symbol=SPTB Spectrin, beta, erythrocytic (Includes spherocytosis, clinical type I) variant (Fragment); Gene_Symbol=SPTB Isoform 1 of Spectrin beta chain, erythrocyte; Gene_Symbol=SPTB Isoform 2 of Spectrin beta chain, erythrocyte			2	99.0000009536743	LQTAYAGEKAEAIQNK		missed K-A@9	0.00169775995891541	1733.896484375	578.9728	1733.89477539063	578.972229003906	3	20	1.1.1.4367.3	1	32.051	129.0264	32.0209
2	182.62	182.62	52.1399974822998	48.5799998044968	48.2800006866455	IPI:IPI00914949.1; IPI:IPI00783228.4; IPI:IPI00216704.9	Gene_Symbol=SPTB Spectrin, beta, erythrocytic (Includes spherocytosis, clinical type I) variant (Fragment); Gene_Symbol=SPTB Isoform 1 of Spectrin beta chain, erythrocyte; Gene_Symbol=SPTB Isoform 2 of Spectrin beta chain, erythrocyte			2	99.0000009536743	LVAEGNLYSDK			0.00122865999583155	1207.60961914063	604.8121	1207.60852050781	604.8115234375	2	16	1.1.1.4509.9	1	37.82	563.249	37.9291
2	182.62	182.62	52.1399974822998	48.5799998044968	48.2800006866455	IPI:IPI00914949.1; IPI:IPI00783228.4; IPI:IPI00216704.9	Gene_Symbol=SPTB Spectrin, beta, erythrocytic (Includes spherocytosis, clinical type I) variant (Fragment); Gene_Symbol=SPTB Isoform 1 of Spectrin beta chain, erythrocyte; Gene_Symbol=SPTB Isoform 2 of Spectrin beta chain, erythrocyte			2	99.0000009536743	LVAEGNLYSDKIK		missed K-I@11	-0.00114442000631243	1448.78649902344	483.9361	1448.78747558594	483.936431884766	3	15	1.1.1.4606.6	1	42.4004	2480.086	42.4347
2	182.62	182.62	52.1399974822998	48.5799998044968	48.2800006866455	IPI:IPI00914949.1; IPI:IPI00783228.4; IPI:IPI00216704.9	Gene_Symbol=SPTB Spectrin, beta, erythrocytic (Includes spherocytosis, clinical type I) variant (Fragment); Gene_Symbol=SPTB Isoform 1 of Spectrin beta chain, erythrocyte; Gene_Symbol=SPTB Isoform 2 of Spectrin beta chain, erythrocyte			2	99.0000009536743	LVAQDNFGYDLAAVEAAK			-0.000340867991326377	1893.94689941406	947.9807	1893.947265625	947.980895996094	2	17	1.1.1.5573.18	1	87.8821	2099.77	87.6622
2	182.62	182.62	52.1399974822998	48.5799998044968	48.2800006866455	IPI:IPI00914949.1; IPI:IPI00783228.4; IPI:IPI00216704.9	Gene_Symbol=SPTB Spectrin, beta, erythrocytic (Includes spherocytosis, clinical type I) variant (Fragment); Gene_Symbol=SPTB Isoform 1 of Spectrin beta chain, erythrocyte; Gene_Symbol=SPTB Isoform 2 of Spectrin beta chain, erythrocyte			2	99.0000009536743	LVAQDNFGYDLAAVEAAKK		missed K-K@18	0.000601265986915678	2022.04260253906	675.0215	2022.04223632813	675.021362304688	3	19	1.1.1.5314.20	1	75.6689	1894.641	75.5482
2	182.62	182.62	52.1399974822998	48.5799998044968	48.2800006866455	IPI:IPI00914949.1; IPI:IPI00783228.4; IPI:IPI00216704.9	Gene_Symbol=SPTB Spectrin, beta, erythrocytic (Includes spherocytosis, clinical type I) variant (Fragment); Gene_Symbol=SPTB Isoform 1 of Spectrin beta chain, erythrocyte; Gene_Symbol=SPTB Isoform 2 of Spectrin beta chain, erythrocyte			2	99.0000009536743	LWDELQATTK	Oxidation(W)@2		0.00104452995583415	1219.60949707031	610.812	1219.60852050781	610.8115234375	2	11	1.1.1.4683.15	1	46.0762	256.466	46.0542
2	182.62	182.62	52.1399974822998	48.5799998044968	48.2800006866455	IPI:IPI00914949.1; IPI:IPI00783228.4; IPI:IPI00216704.9	Gene_Symbol=SPTB Spectrin, beta, erythrocytic (Includes spherocytosis, clinical type I) variant (Fragment); Gene_Symbol=SPTB Isoform 1 of Spectrin beta chain, erythrocyte; Gene_Symbol=SPTB Isoform 2 of Spectrin beta chain, erythrocyte			2	99.0000009536743	LWSYLQELLQSR			-0.0005991620128043	1534.81384277344	768.4142	1534.81433105469	768.414489746094	2	21	1.1.1.6343.4	1	123.5735	503.2204	123.5302
2	182.62	182.62	52.1399974822998	48.5799998044968	48.2800006866455	IPI:IPI00914949.1; IPI:IPI00783228.4; IPI:IPI00216704.9	Gene_Symbol=SPTB Spectrin, beta, erythrocytic (Includes spherocytosis, clinical type I) variant (Fragment); Gene_Symbol=SPTB Isoform 1 of Spectrin beta chain, erythrocyte; Gene_Symbol=SPTB Isoform 2 of Spectrin beta chain, erythrocyte			2	99.0000009536743	MLLEVCQF	Oxidation(M)@1; Methylthio(C)@6	cleaved F-S@C-term	0.00109852000605315	1043.45007324219	522.7323	1043.44897460938	522.731750488281	2	9	1.1.1.6171.2	1	116.4309	73.4403	116.4173
2	182.62	182.62	52.1399974822998	48.5799998044968	48.2800006866455	IPI:IPI00914949.1; IPI:IPI00783228.4; IPI:IPI00216704.9	Gene_Symbol=SPTB Spectrin, beta, erythrocytic (Includes spherocytosis, clinical type I) variant (Fragment); Gene_Symbol=SPTB Isoform 1 of Spectrin beta chain, erythrocyte; Gene_Symbol=SPTB Isoform 2 of Spectrin beta chain, erythrocyte			2	99.0000009536743	MQLLAASYDLHR	Oxidation(M)@1		-0.0044293999671936	1432.70886230469	478.5769	1432.71325683594	478.578369140625	3	17	1.1.1.4749.9	1	49.1707	409.816	49.1547
2	182.62	182.62	52.1399974822998	48.5799998044968	48.2800006866455	IPI:IPI00914949.1; IPI:IPI00783228.4; IPI:IPI00216704.9	Gene_Symbol=SPTB Spectrin, beta, erythrocytic (Includes spherocytosis, clinical type I) variant (Fragment); Gene_Symbol=SPTB Isoform 1 of Spectrin beta chain, erythrocyte; Gene_Symbol=SPTB Isoform 2 of Spectrin beta chain, erythrocyte			2	99.0000009536743	NLQDAENFFQFQGDADDLK			0.00599878979846835	2213.99340820313	1108.004	2213.98657226563	1108.00048828125	2	14	1.1.1.5798.25	1	98.5402	410.8588	98.4522
2	182.62	182.62	52.1399974822998	48.5799998044968	48.2800006866455	IPI:IPI00914949.1; IPI:IPI00783228.4; IPI:IPI00216704.9	Gene_Symbol=SPTB Spectrin, beta, erythrocytic (Includes spherocytosis, clinical type I) variant (Fragment); Gene_Symbol=SPTB Isoform 1 of Spectrin beta chain, erythrocyte; Gene_Symbol=SPTB Isoform 2 of Spectrin beta chain, erythrocyte			2	99.0000009536743	NQTLQNEILGHTPR			-0.00233249994926155	1619.83569335938	540.9525	1619.83801269531	540.953247070313	3	16	1.1.1.4842.17	1	53.5853	2495.008	53.4678
2	182.62	182.62	52.1399974822998	48.5799998044968	48.2800006866455	IPI:IPI00914949.1; IPI:IPI00783228.4; IPI:IPI00216704.9	Gene_Symbol=SPTB Spectrin, beta, erythrocytic (Includes spherocytosis, clinical type I) variant (Fragment); Gene_Symbol=SPTB Isoform 1 of Spectrin beta chain, erythrocyte; Gene_Symbol=SPTB Isoform 2 of Spectrin beta chain, erythrocyte			2	99.0000009536743	QAEAILSNQEYTLAHLEPPDSLEAAEAGIR	Gln->pyro-Glu@N-term		0.00132488994859159	3218.5732421875	1073.865	3218.5732421875	1073.86499023438	3	21	1.1.1.6238.3	1	119.6293	402.7407	119.5315
2	182.62	182.62	52.1399974822998	48.5799998044968	48.2800006866455	IPI:IPI00914949.1; IPI:IPI00783228.4; IPI:IPI00216704.9	Gene_Symbol=SPTB Spectrin, beta, erythrocytic (Includes spherocytosis, clinical type I) variant (Fragment); Gene_Symbol=SPTB Isoform 1 of Spectrin beta chain, erythrocyte; Gene_Symbol=SPTB Isoform 2 of Spectrin beta chain, erythrocyte			2	99.0000009536743	QIAERPAEETGPQEEEGETAGEAPVSHHAATER	Gln->pyro-Glu@N-term; Dioxidation(P)@12; Cation:K(E)@18		0.0136094000190496	3565.53686523438	595.2634	3565.52319335938	595.261108398438	6	17	1.1.1.4350.3	1	31.2666	179.8293	31.3648
2	182.62	182.62	52.1399974822998	48.5799998044968	48.2800006866455	IPI:IPI00914949.1; IPI:IPI00783228.4; IPI:IPI00216704.9	Gene_Symbol=SPTB Spectrin, beta, erythrocytic (Includes spherocytosis, clinical type I) variant (Fragment); Gene_Symbol=SPTB Isoform 1 of Spectrin beta chain, erythrocyte; Gene_Symbol=SPTB Isoform 2 of Spectrin beta chain, erythrocyte			2	99.0000009536743	QLMDEKPQFTALVSQK	Gln->pyro-Glu@N-term; Oxidation(M)@3		-0.0012164399959147	1860.92810058594	931.4713	1860.92919921875	931.471862792969	2	14	1.1.1.5200.30	1	70.3203	1119.912	70.184
2	182.62	182.62	52.1399974822998	48.5799998044968	48.2800006866455	IPI:IPI00914949.1; IPI:IPI00783228.4; IPI:IPI00216704.9	Gene_Symbol=SPTB Spectrin, beta, erythrocytic (Includes spherocytosis, clinical type I) variant (Fragment); Gene_Symbol=SPTB Isoform 1 of Spectrin beta chain, erythrocyte; Gene_Symbol=SPTB Isoform 2 of Spectrin beta chain, erythrocyte			2	99.0000009536743	QRLETTLALQK	Gln->pyro-Glu@N-term	missed R-L@2	-0.0047537898644805	1282.7197265625	642.3671	1282.72448730469	642.369506835938	2	12	1.1.1.4818.23	1	52.4479	793.7242	52.6114
2	182.62	182.62	52.1399974822998	48.5799998044968	48.2800006866455	IPI:IPI00914949.1; IPI:IPI00783228.4; IPI:IPI00216704.9	Gene_Symbol=SPTB Spectrin, beta, erythrocytic (Includes spherocytosis, clinical type I) variant (Fragment); Gene_Symbol=SPTB Isoform 1 of Spectrin beta chain, erythrocyte; Gene_Symbol=SPTB Isoform 2 of Spectrin beta chain, erythrocyte			2	99.0000009536743	RETDDLEQWISEK		missed R-E@1	0.00730000995099545	1647.78125	550.2677	1647.77404785156	550.265258789063	3	12	1.1.1.5201.7	1	70.3393	187.3596	70.2784
2	182.62	182.62	52.1399974822998	48.5799998044968	48.2800006866455	IPI:IPI00914949.1; IPI:IPI00783228.4; IPI:IPI00216704.9	Gene_Symbol=SPTB Spectrin, beta, erythrocytic (Includes spherocytosis, clinical type I) variant (Fragment); Gene_Symbol=SPTB Isoform 1 of Spectrin beta chain, erythrocyte; Gene_Symbol=SPTB Isoform 2 of Spectrin beta chain, erythrocyte			2	99.0000009536743	SHTLAQCLGFQEFQK	Methylthio(C)@7		-0.0014156800461933	1781.82153320313	891.918	1781.82287597656	891.918762207031	2	11	1.1.1.5618.22	1	90.0004	310.7409	90.212
2	182.62	182.62	52.1399974822998	48.5799998044968	48.2800006866455	IPI:IPI00914949.1; IPI:IPI00783228.4; IPI:IPI00216704.9	Gene_Symbol=SPTB Spectrin, beta, erythrocytic (Includes spherocytosis, clinical type I) variant (Fragment); Gene_Symbol=SPTB Isoform 1 of Spectrin beta chain, erythrocyte; Gene_Symbol=SPTB Isoform 2 of Spectrin beta chain, erythrocyte			2	99.0000009536743	TAGYPHVNVTNFTSSWK			0.00748691987246275	1907.92419433594	636.982	1907.91662597656	636.9794921875	3	18	1.1.1.5228.6	1	71.6105	1109.133	71.7764
2	182.62	182.62	52.1399974822998	48.5799998044968	48.2800006866455	IPI:IPI00914949.1; IPI:IPI00783228.4; IPI:IPI00216704.9	Gene_Symbol=SPTB Spectrin, beta, erythrocytic (Includes spherocytosis, clinical type I) variant (Fragment); Gene_Symbol=SPTB Isoform 1 of Spectrin beta chain, erythrocyte; Gene_Symbol=SPTB Isoform 2 of Spectrin beta chain, erythrocyte			2	99.0000009536743	TLAHLEPPDSLEAAEAGIR		cleaved Y-T@N-term	-0.0074542099609971	1989.00927734375	664.0104	1989.01672363281	664.012878417969	3	16	1.1.1.5201.14	1	70.3451	830.4331	70.3728
2	182.62	182.62	52.1399974822998	48.5799998044968	48.2800006866455	IPI:IPI00914949.1; IPI:IPI00783228.4; IPI:IPI00216704.9	Gene_Symbol=SPTB Spectrin, beta, erythrocytic (Includes spherocytosis, clinical type I) variant (Fragment); Gene_Symbol=SPTB Isoform 1 of Spectrin beta chain, erythrocyte; Gene_Symbol=SPTB Isoform 2 of Spectrin beta chain, erythrocyte			2	99.0000009536743	TLMTQIDGVNLAANSLVESGHPR	Oxidation(M)@3		-0.000266705988906324	2438.22216796875	813.748	2438.22241210938	813.748046875	3	25	1.1.1.5405.30	1	79.9859	1829.207	80.0484
2	182.62	182.62	52.1399974822998	48.5799998044968	48.2800006866455	IPI:IPI00914949.1; IPI:IPI00783228.4; IPI:IPI00216704.9	Gene_Symbol=SPTB Spectrin, beta, erythrocytic (Includes spherocytosis, clinical type I) variant (Fragment); Gene_Symbol=SPTB Isoform 1 of Spectrin beta chain, erythrocyte; Gene_Symbol=SPTB Isoform 2 of Spectrin beta chain, erythrocyte			2	99.0000009536743	VDNVNAFIER			-0.00059266499010846	1175.59289550781	588.8037	1175.59350585938	588.804016113281	2	16	1.1.1.4786.24	1	50.9263	2302.077	50.8981
2	182.62	182.62	52.1399974822998	48.5799998044968	48.2800006866455	IPI:IPI00914949.1; IPI:IPI00783228.4; IPI:IPI00216704.9	Gene_Symbol=SPTB Spectrin, beta, erythrocytic (Includes spherocytosis, clinical type I) variant (Fragment); Gene_Symbol=SPTB Isoform 1 of Spectrin beta chain, erythrocyte; Gene_Symbol=SPTB Isoform 2 of Spectrin beta chain, erythrocyte			2	99.0000009536743	VHNYCVDCEETSK	Methylthio(C)@5; Methylthio(C)@8		-0.00127692997921258	1617.59191894531	540.2046	1617.59313964844	540.205017089844	3	16	1.1.1.4835.12	1	53.2474	1123.267	53.2768
2	182.62	182.62	52.1399974822998	48.5799998044968	48.2800006866455	IPI:IPI00914949.1; IPI:IPI00783228.4; IPI:IPI00216704.9	Gene_Symbol=SPTB Spectrin, beta, erythrocytic (Includes spherocytosis, clinical type I) variant (Fragment); Gene_Symbol=SPTB Isoform 1 of Spectrin beta chain, erythrocyte; Gene_Symbol=SPTB Isoform 2 of Spectrin beta chain, erythrocyte			2	99.0000009536743	VIQGQTDPEYLLLGQR			0.000578943989239633	1828.96887207031	610.6636	1828.96826171875	610.663391113281	3	16	1.1.1.5408.10	1	80.1134	1405.917	79.952
2	182.62	182.62	52.1399974822998	48.5799998044968	48.2800006866455	IPI:IPI00914949.1; IPI:IPI00783228.4; IPI:IPI00216704.9	Gene_Symbol=SPTB Spectrin, beta, erythrocytic (Includes spherocytosis, clinical type I) variant (Fragment); Gene_Symbol=SPTB Isoform 1 of Spectrin beta chain, erythrocyte; Gene_Symbol=SPTB Isoform 2 of Spectrin beta chain, erythrocyte			2	99.0000009536743	WLAEMEMPDTLEDLEVVQHR	Oxidation(M)@5; Oxidation(M)@7		0.00507140997797251	2472.13500976563	825.0523	2472.13012695313	825.050659179688	3	13	1.1.1.5446.29	1	81.9305	1228.225	82.2798
2	182.62	182.62	52.1399974822998	48.5799998044968	48.2800006866455	IPI:IPI00914949.1; IPI:IPI00783228.4; IPI:IPI00216704.9	Gene_Symbol=SPTB Spectrin, beta, erythrocytic (Includes spherocytosis, clinical type I) variant (Fragment); Gene_Symbol=SPTB Isoform 1 of Spectrin beta chain, erythrocyte; Gene_Symbol=SPTB Isoform 2 of Spectrin beta chain, erythrocyte			2	99.0000009536743	WQAFQTLVSER			1.87255991477286E-05	1363.6884765625	682.8515	1363.6884765625	682.851501464844	2	16	1.1.1.5327.14	1	76.2815	1461.364	76.0725
2	182.62	182.62	52.1399974822998	48.5799998044968	48.2800006866455	IPI:IPI00914949.1; IPI:IPI00783228.4; IPI:IPI00216704.9	Gene_Symbol=SPTB Spectrin, beta, erythrocytic (Includes spherocytosis, clinical type I) variant (Fragment); Gene_Symbol=SPTB Isoform 1 of Spectrin beta chain, erythrocyte; Gene_Symbol=SPTB Isoform 2 of Spectrin beta chain, erythrocyte			2	99.0000009536743	YFYTGAEILGLIDEK			-0.00441231019794941	1730.87231445313	866.4434	1730.87670898438	866.445617675781	2	26	1.1.1.6279.2	1	120.8027	462.1156	120.7227
2	182.62	182.62	52.1399974822998	48.5799998044968	48.2800006866455	IPI:IPI00914949.1; IPI:IPI00783228.4; IPI:IPI00216704.9	Gene_Symbol=SPTB Spectrin, beta, erythrocytic (Includes spherocytosis, clinical type I) variant (Fragment); Gene_Symbol=SPTB Isoform 1 of Spectrin beta chain, erythrocyte; Gene_Symbol=SPTB Isoform 2 of Spectrin beta chain, erythrocyte			2	99.0000009536743	YHQGINAEIETR			5.37123014510144E-05	1429.69506835938	477.5723	1429.69494628906	477.572265625	3	18	1.1.1.4389.2	1	32.6683	2043.32	32.6489
2	182.62	182.62	52.1399974822998	48.5799998044968	48.2800006866455	IPI:IPI00914949.1; IPI:IPI00783228.4; IPI:IPI00216704.9	Gene_Symbol=SPTB Spectrin, beta, erythrocytic (Includes spherocytosis, clinical type I) variant (Fragment); Gene_Symbol=SPTB Isoform 1 of Spectrin beta chain, erythrocyte; Gene_Symbol=SPTB Isoform 2 of Spectrin beta chain, erythrocyte			1.95860815048218	99.0000009536743	FAALEKPTTL		cleaved L-E@C-term	-0.00957725010812283	1089.59753417969	545.806	1089.60705566406	545.810791015625	2	13	1.1.1.4840.15	1	53.4885	300.2189	53.5629
2	182.62	182.62	52.1399974822998	48.5799998044968	48.2800006866455	IPI:IPI00914949.1; IPI:IPI00783228.4; IPI:IPI00216704.9	Gene_Symbol=SPTB Spectrin, beta, erythrocytic (Includes spherocytosis, clinical type I) variant (Fragment); Gene_Symbol=SPTB Isoform 1 of Spectrin beta chain, erythrocyte; Gene_Symbol=SPTB Isoform 2 of Spectrin beta chain, erythrocyte			1.92081785202026	98.9000022411346	AWESLEEAEYR			0.0177248995751143	1381.63293457031	691.8237	1381.61499023438	691.814758300781	2	9	1.1.1.4944.32	1	58.3519	263.8017	58.3177
2	182.62	182.62	52.1399974822998	48.5799998044968	48.2800006866455	IPI:IPI00914949.1; IPI:IPI00783228.4; IPI:IPI00216704.9	Gene_Symbol=SPTB Spectrin, beta, erythrocytic (Includes spherocytosis, clinical type I) variant (Fragment); Gene_Symbol=SPTB Isoform 1 of Spectrin beta chain, erythrocyte; Gene_Symbol=SPTB Isoform 2 of Spectrin beta chain, erythrocyte			1.85387206077576	98.6999988555908	TQLVDTADKFR		missed K-F@9	0.0013118899660185	1292.67370605469	431.8985	1292.67248535156	431.898101806641	3	9	1.1.1.4606.4	1	42.3987	717.2434	42.4819
2	182.62	182.62	52.1399974822998	48.5799998044968	48.2800006866455	IPI:IPI00914949.1; IPI:IPI00783228.4; IPI:IPI00216704.9	Gene_Symbol=SPTB Spectrin, beta, erythrocytic (Includes spherocytosis, clinical type I) variant (Fragment); Gene_Symbol=SPTB Isoform 1 of Spectrin beta chain, erythrocyte; Gene_Symbol=SPTB Isoform 2 of Spectrin beta chain, erythrocyte			1.82390916347504	99.0000009536743	KLENMYHLF	Oxidation(M)@5	cleaved F-Q@C-term; missed K-L@1	0.00214185006916523	1209.58740234375	404.2031	1209.58520507813	404.202362060547	3	10	1.1.1.4844.2	1	53.668	401.804	53.6581
2	182.62	182.62	52.1399974822998	48.5799998044968	48.2800006866455	IPI:IPI00914949.1; IPI:IPI00783228.4; IPI:IPI00216704.9	Gene_Symbol=SPTB Spectrin, beta, erythrocytic (Includes spherocytosis, clinical type I) variant (Fragment); Gene_Symbol=SPTB Isoform 1 of Spectrin beta chain, erythrocyte; Gene_Symbol=SPTB Isoform 2 of Spectrin beta chain, erythrocyte			1.79588079452515	98.4899997711182	ALEDLAQELEKENYHDQKR		missed K-E@11; missed K-R@18	0.00848476029932499	2328.14306640625	583.043	2328.13452148438	583.040954589844	4	12	1.1.1.5083.2	1	64.8073	1545.292	64.6557
2	182.62	182.62	52.1399974822998	48.5799998044968	48.2800006866455	IPI:IPI00914949.1; IPI:IPI00783228.4; IPI:IPI00216704.9	Gene_Symbol=SPTB Spectrin, beta, erythrocytic (Includes spherocytosis, clinical type I) variant (Fragment); Gene_Symbol=SPTB Isoform 1 of Spectrin beta chain, erythrocyte; Gene_Symbol=SPTB Isoform 2 of Spectrin beta chain, erythrocyte			1.76955056190491	98.4600007534027	IKEVSAQWDQLK		missed K-E@2	0.00269109010696411	1443.77490234375	482.2656	1443.77221679688	482.264678955078	3	10	1.1.1.4737.5	1	48.5965	474.5403	48.7269
2	182.62	182.62	52.1399974822998	48.5799998044968	48.2800006866455	IPI:IPI00914949.1; IPI:IPI00783228.4; IPI:IPI00216704.9	Gene_Symbol=SPTB Spectrin, beta, erythrocytic (Includes spherocytosis, clinical type I) variant (Fragment); Gene_Symbol=SPTB Isoform 1 of Spectrin beta chain, erythrocyte; Gene_Symbol=SPTB Isoform 2 of Spectrin beta chain, erythrocyte			1.72124660015106	99.0000009536743	VISDEIPKDEEGAIVMLK	Oxidation(M)@16	cleaved Y-V@N-term; missed K-D@8	0.00125038996338844	2001.03515625	668.019	2001.03405761719	668.018615722656	3	17	1.1.1.5134.7	1	67.1878	1908.257	67.0718
2	182.62	182.62	52.1399974822998	48.5799998044968	48.2800006866455	IPI:IPI00914949.1; IPI:IPI00783228.4; IPI:IPI00216704.9	Gene_Symbol=SPTB Spectrin, beta, erythrocytic (Includes spherocytosis, clinical type I) variant (Fragment); Gene_Symbol=SPTB Isoform 1 of Spectrin beta chain, erythrocyte; Gene_Symbol=SPTB Isoform 2 of Spectrin beta chain, erythrocyte			1.50863802433014	97.0899999141693	WDAPDDELDNDNSSAR			0.000855339982081205	1818.73022460938	607.2507	1818.72924804688	607.250366210938	3	10	1.1.1.4684.18	1	46.1243	241.3569	46.1013
2	182.62	182.62	52.1399974822998	48.5799998044968	48.2800006866455	IPI:IPI00914949.1; IPI:IPI00783228.4; IPI:IPI00216704.9	Gene_Symbol=SPTB Spectrin, beta, erythrocytic (Includes spherocytosis, clinical type I) variant (Fragment); Gene_Symbol=SPTB Isoform 1 of Spectrin beta chain, erythrocyte; Gene_Symbol=SPTB Isoform 2 of Spectrin beta chain, erythrocyte			1.19381999969482	98.6599981784821	WISAMEDQLR	Oxidation(M)@5		0.00310785998590291	1263.59484863281	632.8047	1263.591796875	632.803161621094	2	14	1.1.1.4690.18	1	46.4098	1680.172	46.3864
2	182.62	182.62	52.1399974822998	48.5799998044968	48.2800006866455	IPI:IPI00914949.1; IPI:IPI00783228.4; IPI:IPI00216704.9	Gene_Symbol=SPTB Spectrin, beta, erythrocytic (Includes spherocytosis, clinical type I) variant (Fragment); Gene_Symbol=SPTB Isoform 1 of Spectrin beta chain, erythrocyte; Gene_Symbol=SPTB Isoform 2 of Spectrin beta chain, erythrocyte			1.18708670139313	93.9400017261505	DLAAFCK	Methylthio(C)@6		0.00152199994772673	812.357666015625	407.1861	812.356079101563	407.185302734375	2	8	1.1.1.5303.2	1	75.1273	281.4085	75.1173
2	182.62	182.62	52.1399974822998	48.5799998044968	48.2800006866455	IPI:IPI00914949.1; IPI:IPI00783228.4; IPI:IPI00216704.9	Gene_Symbol=SPTB Spectrin, beta, erythrocytic (Includes spherocytosis, clinical type I) variant (Fragment); Gene_Symbol=SPTB Isoform 1 of Spectrin beta chain, erythrocyte; Gene_Symbol=SPTB Isoform 2 of Spectrin beta chain, erythrocyte			0.804100334644318	96.4399993419647	DVSSVELLMK	Oxidation(M)@9		-0.00114724994637072	1135.57824707031	568.7964	1135.57946777344	568.796997070313	2	13	1.1.1.4763.13	1	49.8348	3401.713	49.7228
2	182.62	182.62	52.1399974822998	48.5799998044968	48.2800006866455	IPI:IPI00914949.1; IPI:IPI00783228.4; IPI:IPI00216704.9	Gene_Symbol=SPTB Spectrin, beta, erythrocytic (Includes spherocytosis, clinical type I) variant (Fragment); Gene_Symbol=SPTB Isoform 1 of Spectrin beta chain, erythrocyte; Gene_Symbol=SPTB Isoform 2 of Spectrin beta chain, erythrocyte			0.698970019817352	95.2700018882751	KLENMYHLFQLK	Oxidation(M)@5	missed K-L@1	-0.0227338001132011	1578.80017089844	527.274	1578.82287597656	527.281555175781	3	10	1.1.1.4843.10	1	53.6271	296.2187	53.5629
2	182.62	182.62	52.1399974822998	48.5799998044968	48.2800006866455	IPI:IPI00914949.1; IPI:IPI00783228.4; IPI:IPI00216704.9	Gene_Symbol=SPTB Spectrin, beta, erythrocytic (Includes spherocytosis, clinical type I) variant (Fragment); Gene_Symbol=SPTB Isoform 1 of Spectrin beta chain, erythrocyte; Gene_Symbol=SPTB Isoform 2 of Spectrin beta chain, erythrocyte			0.204119980335236	39.300000667572	AWESLEEAEYRR		missed R-R@11	0.00237131002359092	1537.71838378906	513.5801	1537.71606445313	513.579345703125	3	8	1.1.1.4777.3	1	50.4836	538.6719	50.4263
2	182.62	182.62	52.1399974822998	48.5799998044968	48.2800006866455	IPI:IPI00914949.1; IPI:IPI00783228.4; IPI:IPI00216704.9	Gene_Symbol=SPTB Spectrin, beta, erythrocytic (Includes spherocytosis, clinical type I) variant (Fragment); Gene_Symbol=SPTB Isoform 1 of Spectrin beta chain, erythrocyte; Gene_Symbol=SPTB Isoform 2 of Spectrin beta chain, erythrocyte			0.172630727291107	47.3300009965897	QFGHPQIEAR	Gln->pyro-Glu@N-term		-0.00126690999604762	1164.56652832031	583.2905	1164.56762695313	583.291076660156	2	10	1.1.1.4625.16	1	43.32	260.1696	43.2956
2	182.62	182.62	52.1399974822998	48.5799998044968	48.2800006866455	IPI:IPI00914949.1; IPI:IPI00783228.4; IPI:IPI00216704.9	Gene_Symbol=SPTB Spectrin, beta, erythrocytic (Includes spherocytosis, clinical type I) variant (Fragment); Gene_Symbol=SPTB Isoform 1 of Spectrin beta chain, erythrocyte; Gene_Symbol=SPTB Isoform 2 of Spectrin beta chain, erythrocyte			0.00305075151845813	99.0000009536743	GAEILGLIDEKHRELPEDVGLDASTAESFHR		cleaved T-G@N-term; missed K-H@11; missed R-E@13	-5.00337982177734	3398.69702148438	567.4568	3403.70092773438	568.290771484375	6	11	1.1.1.4774.16	1	50.3531	206.4507	50.2853
2	182.62	182.62	52.1399974822998	48.5799998044968	48.2800006866455	IPI:IPI00914949.1; IPI:IPI00783228.4; IPI:IPI00216704.9	Gene_Symbol=SPTB Spectrin, beta, erythrocytic (Includes spherocytosis, clinical type I) variant (Fragment); Gene_Symbol=SPTB Isoform 1 of Spectrin beta chain, erythrocyte; Gene_Symbol=SPTB Isoform 2 of Spectrin beta chain, erythrocyte			0	99.0000009536743	ALEDLAQELEK			-0.00413165986537933	1257.64111328125	629.8278	1257.64526367188	629.829895019531	2	14	1.1.1.5272.8	1	73.6661	571.4417	73.9274
2	182.62	182.62	52.1399974822998	48.5799998044968	48.2800006866455	IPI:IPI00914949.1; IPI:IPI00783228.4; IPI:IPI00216704.9	Gene_Symbol=SPTB Spectrin, beta, erythrocytic (Includes spherocytosis, clinical type I) variant (Fragment); Gene_Symbol=SPTB Isoform 1 of Spectrin beta chain, erythrocyte; Gene_Symbol=SPTB Isoform 2 of Spectrin beta chain, erythrocyte			0	99.0000009536743	ALEDLAQELEKENYHDQK		missed K-E@11	0.000126712999190204	2172.03369140625	725.0185	2172.03344726563	725.018432617188	3	13	1.1.1.5191.21	1	69.8777	1942.106	70.0417
2	182.62	182.62	52.1399974822998	48.5799998044968	48.2800006866455	IPI:IPI00914949.1; IPI:IPI00783228.4; IPI:IPI00216704.9	Gene_Symbol=SPTB Spectrin, beta, erythrocytic (Includes spherocytosis, clinical type I) variant (Fragment); Gene_Symbol=SPTB Isoform 1 of Spectrin beta chain, erythrocyte; Gene_Symbol=SPTB Isoform 2 of Spectrin beta chain, erythrocyte			0	99.0000009536743	ALEDLAQELEKENYHDQK		missed K-E@11	0.000126712999190204	2172.03369140625	725.0185	2172.03344726563	725.018432617188	3	14	1.1.1.5197.16	1	70.158	1942.106	70.0417
2	182.62	182.62	52.1399974822998	48.5799998044968	48.2800006866455	IPI:IPI00914949.1; IPI:IPI00783228.4; IPI:IPI00216704.9	Gene_Symbol=SPTB Spectrin, beta, erythrocytic (Includes spherocytosis, clinical type I) variant (Fragment); Gene_Symbol=SPTB Isoform 1 of Spectrin beta chain, erythrocyte; Gene_Symbol=SPTB Isoform 2 of Spectrin beta chain, erythrocyte			0	99.0000009536743	AQGLLSAGHPEGEQIIR			-0.00107843999285251	1774.93151855469	592.6511	1774.9326171875	592.651489257813	3	18	1.1.1.4759.5	1	49.6473	5170.124	49.7694
2	182.62	182.62	52.1399974822998	48.5799998044968	48.2800006866455	IPI:IPI00914949.1; IPI:IPI00783228.4; IPI:IPI00216704.9	Gene_Symbol=SPTB Spectrin, beta, erythrocytic (Includes spherocytosis, clinical type I) variant (Fragment); Gene_Symbol=SPTB Isoform 1 of Spectrin beta chain, erythrocyte; Gene_Symbol=SPTB Isoform 2 of Spectrin beta chain, erythrocyte			0	99.0000009536743	AQGLLSAGHPEGEQIIR			-0.00107843999285251	1774.93151855469	592.6511	1774.9326171875	592.651489257813	3	17	1.1.1.4771.12	1	50.2089	5168.568	49.7694
2	182.62	182.62	52.1399974822998	48.5799998044968	48.2800006866455	IPI:IPI00914949.1; IPI:IPI00783228.4; IPI:IPI00216704.9	Gene_Symbol=SPTB Spectrin, beta, erythrocytic (Includes spherocytosis, clinical type I) variant (Fragment); Gene_Symbol=SPTB Isoform 1 of Spectrin beta chain, erythrocyte; Gene_Symbol=SPTB Isoform 2 of Spectrin beta chain, erythrocyte			0	99.0000009536743	AVASEDMPESLPEAEQLLQQHAGIKDEIDGHQDSYQR	Oxidation(M)@7	missed K-D@25	0.00759227992966771	4149.92626953125	830.9925	4149.91845703125	830.990966796875	5	17	1.1.1.5406.33	1	80.0366	3024.177	79.8559
2	182.62	182.62	52.1399974822998	48.5799998044968	48.2800006866455	IPI:IPI00914949.1; IPI:IPI00783228.4; IPI:IPI00216704.9	Gene_Symbol=SPTB Spectrin, beta, erythrocytic (Includes spherocytosis, clinical type I) variant (Fragment); Gene_Symbol=SPTB Isoform 1 of Spectrin beta chain, erythrocyte; Gene_Symbol=SPTB Isoform 2 of Spectrin beta chain, erythrocyte			0	99.0000009536743	AVASEDMPESLPEAEQLLQQHAGIKDEIDGHQDSYQR	Oxidation(M)@7	missed K-D@25	0.00698194978758693	4149.92529296875	830.9924	4149.91845703125	830.990966796875	5	15	1.1.1.5394.29	1	79.4569	3124.024	79.8559
2	182.62	182.62	52.1399974822998	48.5799998044968	48.2800006866455	IPI:IPI00914949.1; IPI:IPI00783228.4; IPI:IPI00216704.9	Gene_Symbol=SPTB Spectrin, beta, erythrocytic (Includes spherocytosis, clinical type I) variant (Fragment); Gene_Symbol=SPTB Isoform 1 of Spectrin beta chain, erythrocyte; Gene_Symbol=SPTB Isoform 2 of Spectrin beta chain, erythrocyte			0	99.0000009536743	DASVAEAWLIAQEPYLASGDFGHTVDSVEK			0.00135333999060094	3204.52661132813	802.1389	3204.52514648438	802.138549804688	4	21	1.1.1.6285.2	1	121.1171	273.0134	121.2196
2	182.62	182.62	52.1399974822998	48.5799998044968	48.2800006866455	IPI:IPI00914949.1; IPI:IPI00783228.4; IPI:IPI00216704.9	Gene_Symbol=SPTB Spectrin, beta, erythrocytic (Includes spherocytosis, clinical type I) variant (Fragment); Gene_Symbol=SPTB Isoform 1 of Spectrin beta chain, erythrocyte; Gene_Symbol=SPTB Isoform 2 of Spectrin beta chain, erythrocyte			0	99.0000009536743	DFLEELEESR			0.00373194995336235	1265.58129882813	633.7979	1265.57751464844	633.796081542969	2	11	1.1.1.5712.4	1	94.4476	205.6151	94.3874
2	182.62	182.62	52.1399974822998	48.5799998044968	48.2800006866455	IPI:IPI00914949.1; IPI:IPI00783228.4; IPI:IPI00216704.9	Gene_Symbol=SPTB Spectrin, beta, erythrocytic (Includes spherocytosis, clinical type I) variant (Fragment); Gene_Symbol=SPTB Isoform 1 of Spectrin beta chain, erythrocyte; Gene_Symbol=SPTB Isoform 2 of Spectrin beta chain, erythrocyte			0	99.0000009536743	DGLAFNALIHK			0.000821384019218385	1197.6513671875	400.2244	1197.65063476563	400.224151611328	3	16	1.1.1.5165.2	1	68.6273	3465.902	68.5236
2	182.62	182.62	52.1399974822998	48.5799998044968	48.2800006866455	IPI:IPI00914949.1; IPI:IPI00783228.4; IPI:IPI00216704.9	Gene_Symbol=SPTB Spectrin, beta, erythrocytic (Includes spherocytosis, clinical type I) variant (Fragment); Gene_Symbol=SPTB Isoform 1 of Spectrin beta chain, erythrocyte; Gene_Symbol=SPTB Isoform 2 of Spectrin beta chain, erythrocyte			0	99.0000009536743	DLAGIIAIQR			-0.00139702996239066	1068.6279296875	535.3212	1068.62915039063	535.321838378906	2	16	1.1.1.5258.4	1	73.0035	3583.151	73.3668
2	182.62	182.62	52.1399974822998	48.5799998044968	48.2800006866455	IPI:IPI00914949.1; IPI:IPI00783228.4; IPI:IPI00216704.9	Gene_Symbol=SPTB Spectrin, beta, erythrocytic (Includes spherocytosis, clinical type I) variant (Fragment); Gene_Symbol=SPTB Isoform 1 of Spectrin beta chain, erythrocyte; Gene_Symbol=SPTB Isoform 2 of Spectrin beta chain, erythrocyte			0	99.0000009536743	DLAGIIAIQR			-0.0012749700108543	1068.6279296875	535.3212	1068.62915039063	535.321838378906	2	16	1.1.1.5264.2	1	73.2849	3749.682	73.5064
2	182.62	182.62	52.1399974822998	48.5799998044968	48.2800006866455	IPI:IPI00914949.1; IPI:IPI00783228.4; IPI:IPI00216704.9	Gene_Symbol=SPTB Spectrin, beta, erythrocytic (Includes spherocytosis, clinical type I) variant (Fragment); Gene_Symbol=SPTB Isoform 1 of Spectrin beta chain, erythrocyte; Gene_Symbol=SPTB Isoform 2 of Spectrin beta chain, erythrocyte			0	99.0000009536743	DLAGIIAIQR			-0.0012749700108543	1068.6279296875	535.3212	1068.62915039063	535.321838378906	2	16	1.1.1.5270.3	1	73.566	3749.682	73.5064
2	182.62	182.62	52.1399974822998	48.5799998044968	48.2800006866455	IPI:IPI00914949.1; IPI:IPI00783228.4; IPI:IPI00216704.9	Gene_Symbol=SPTB Spectrin, beta, erythrocytic (Includes spherocytosis, clinical type I) variant (Fragment); Gene_Symbol=SPTB Isoform 1 of Spectrin beta chain, erythrocyte; Gene_Symbol=SPTB Isoform 2 of Spectrin beta chain, erythrocyte			0	99.0000009536743	DLEDETLWVEER			0.00346676004119217	1532.703125	767.3588	1532.69946289063	767.356994628906	2	12	1.1.1.5420.19	1	80.6909	772.1734	80.9035
2	182.62	182.62	52.1399974822998	48.5799998044968	48.2800006866455	IPI:IPI00914949.1; IPI:IPI00783228.4; IPI:IPI00216704.9	Gene_Symbol=SPTB Spectrin, beta, erythrocytic (Includes spherocytosis, clinical type I) variant (Fragment); Gene_Symbol=SPTB Isoform 1 of Spectrin beta chain, erythrocyte; Gene_Symbol=SPTB Isoform 2 of Spectrin beta chain, erythrocyte			0	99.0000009536743	DLLSWMESIIR	Oxidation(M)@6		-0.000169624996487983	1377.69604492188	689.8553	1377.6962890625	689.855407714844	2	12	1.1.1.5930.8	1	104.8319	130.6802	104.907
2	182.62	182.62	52.1399974822998	48.5799998044968	48.2800006866455	IPI:IPI00914949.1; IPI:IPI00783228.4; IPI:IPI00216704.9	Gene_Symbol=SPTB Spectrin, beta, erythrocytic (Includes spherocytosis, clinical type I) variant (Fragment); Gene_Symbol=SPTB Isoform 1 of Spectrin beta chain, erythrocyte; Gene_Symbol=SPTB Isoform 2 of Spectrin beta chain, erythrocyte			0	99.0000009536743	DLLSWMESIIR	Oxidation(M)@6		-0.000169624996487983	1377.69604492188	689.8553	1377.6962890625	689.855407714844	2	12	1.1.1.5959.5	1	106.232	84.6375	106.2123
2	182.62	182.62	52.1399974822998	48.5799998044968	48.2800006866455	IPI:IPI00914949.1; IPI:IPI00783228.4; IPI:IPI00216704.9	Gene_Symbol=SPTB Spectrin, beta, erythrocytic (Includes spherocytosis, clinical type I) variant (Fragment); Gene_Symbol=SPTB Isoform 1 of Spectrin beta chain, erythrocyte; Gene_Symbol=SPTB Isoform 2 of Spectrin beta chain, erythrocyte			0	99.0000009536743	DLLSWMESIIR	Oxidation(M)@6		-0.000413756992202252	1377.69592285156	689.8552	1377.6962890625	689.855407714844	2	12	1.1.1.5936.6	1	105.1183	123.4716	105.1004
2	182.62	182.62	52.1399974822998	48.5799998044968	48.2800006866455	IPI:IPI00914949.1; IPI:IPI00783228.4; IPI:IPI00216704.9	Gene_Symbol=SPTB Spectrin, beta, erythrocytic (Includes spherocytosis, clinical type I) variant (Fragment); Gene_Symbol=SPTB Isoform 1 of Spectrin beta chain, erythrocyte; Gene_Symbol=SPTB Isoform 2 of Spectrin beta chain, erythrocyte			0	95.1200008392334	DVSSVELLMK	Oxidation(M)@9		-0.00114724994637072	1135.57824707031	568.7964	1135.57946777344	568.796997070313	2	12	1.1.1.4757.12	1	49.5528	3401.713	49.7228
2	182.62	182.62	52.1399974822998	48.5799998044968	48.2800006866455	IPI:IPI00914949.1; IPI:IPI00783228.4; IPI:IPI00216704.9	Gene_Symbol=SPTB Spectrin, beta, erythrocytic (Includes spherocytosis, clinical type I) variant (Fragment); Gene_Symbol=SPTB Isoform 1 of Spectrin beta chain, erythrocyte; Gene_Symbol=SPTB Isoform 2 of Spectrin beta chain, erythrocyte			0	38.5399997234344	DVSSVELLMK			0.00327386008575559	1119.587890625	560.8012	1119.58459472656	560.799560546875	2	7	1.1.1.5202.9	1	70.3883	448.882	70.3255
2	182.62	182.62	52.1399974822998	48.5799998044968	48.2800006866455	IPI:IPI00914949.1; IPI:IPI00783228.4; IPI:IPI00216704.9	Gene_Symbol=SPTB Spectrin, beta, erythrocytic (Includes spherocytosis, clinical type I) variant (Fragment); Gene_Symbol=SPTB Isoform 1 of Spectrin beta chain, erythrocyte; Gene_Symbol=SPTB Isoform 2 of Spectrin beta chain, erythrocyte			0	98.6800014972687	EKEQIYSSLDYGK		missed K-E@2	-0.0034539399202913	1558.74829101563	520.59	1558.75146484375	520.591125488281	3	12	1.1.1.4613.5	1	42.7328	470.9605	42.7199
2	182.62	182.62	52.1399974822998	48.5799998044968	48.2800006866455	IPI:IPI00914949.1; IPI:IPI00783228.4; IPI:IPI00216704.9	Gene_Symbol=SPTB Spectrin, beta, erythrocytic (Includes spherocytosis, clinical type I) variant (Fragment); Gene_Symbol=SPTB Isoform 1 of Spectrin beta chain, erythrocyte; Gene_Symbol=SPTB Isoform 2 of Spectrin beta chain, erythrocyte			0	99.0000009536743	ELHLLGVQVQQFQDVATR			0.00382303004153073	2080.1103515625	694.3774	2080.1064453125	694.376098632813	3	19	1.1.1.5551.4	1	86.8375	3109.073	87.0571
2	182.62	182.62	52.1399974822998	48.5799998044968	48.2800006866455	IPI:IPI00914949.1; IPI:IPI00783228.4; IPI:IPI00216704.9	Gene_Symbol=SPTB Spectrin, beta, erythrocytic (Includes spherocytosis, clinical type I) variant (Fragment); Gene_Symbol=SPTB Isoform 1 of Spectrin beta chain, erythrocyte; Gene_Symbol=SPTB Isoform 2 of Spectrin beta chain, erythrocyte			0	99.0000009536743	ELPEDVGLDASTAESFHR			0.00747933005914092	1971.92504882813	658.3156	1971.91735839844	658.313049316406	3	14	1.1.1.5072.10	1	64.3155	1030.17	64.1913
2	182.62	182.62	52.1399974822998	48.5799998044968	48.2800006866455	IPI:IPI00914949.1; IPI:IPI00783228.4; IPI:IPI00216704.9	Gene_Symbol=SPTB Spectrin, beta, erythrocytic (Includes spherocytosis, clinical type I) variant (Fragment); Gene_Symbol=SPTB Isoform 1 of Spectrin beta chain, erythrocyte; Gene_Symbol=SPTB Isoform 2 of Spectrin beta chain, erythrocyte			0	99.0000009536743	ELVASSPEMGQDFDHVTLLR	Oxidation(M)@9		0.00444702990353107	2259.08862304688	754.0368	2259.08422851563	754.035339355469	3	17	1.1.1.5200.20	1	70.3037	7509.228	70.184
2	182.62	182.62	52.1399974822998	48.5799998044968	48.2800006866455	IPI:IPI00914949.1; IPI:IPI00783228.4; IPI:IPI00216704.9	Gene_Symbol=SPTB Spectrin, beta, erythrocytic (Includes spherocytosis, clinical type I) variant (Fragment); Gene_Symbol=SPTB Isoform 1 of Spectrin beta chain, erythrocyte; Gene_Symbol=SPTB Isoform 2 of Spectrin beta chain, erythrocyte			0	99.0000009536743	ELVASSPEMGQDFDHVTLLR	Oxidation(M)@9		0.00444702990353107	2259.08862304688	754.0368	2259.08422851563	754.035339355469	3	14	1.1.1.5196.24	1	70.1214	7509.228	70.184
2	182.62	182.62	52.1399974822998	48.5799998044968	48.2800006866455	IPI:IPI00914949.1; IPI:IPI00783228.4; IPI:IPI00216704.9	Gene_Symbol=SPTB Spectrin, beta, erythrocytic (Includes spherocytosis, clinical type I) variant (Fragment); Gene_Symbol=SPTB Isoform 1 of Spectrin beta chain, erythrocyte; Gene_Symbol=SPTB Isoform 2 of Spectrin beta chain, erythrocyte			0	45.6499993801117	ELVASSPEMGQDFDHVTLLR			-0.000641010003164411	2243.08862304688	748.7035	2243.08911132813	748.703674316406	3	10	1.1.1.5453.15	1	82.2528	564.2657	82.4226
2	182.62	182.62	52.1399974822998	48.5799998044968	48.2800006866455	IPI:IPI00914949.1; IPI:IPI00783228.4; IPI:IPI00216704.9	Gene_Symbol=SPTB Spectrin, beta, erythrocytic (Includes spherocytosis, clinical type I) variant (Fragment); Gene_Symbol=SPTB Isoform 1 of Spectrin beta chain, erythrocyte; Gene_Symbol=SPTB Isoform 2 of Spectrin beta chain, erythrocyte			0	20.9999993443489	ELVASSPEMGQDFDHVTLLR			-0.00742461020126939	2243.08178710938	748.7012	2243.08911132813	748.703674316406	3	10	1.1.1.5456.17	1	82.3974	563.1678	82.4226
2	182.62	182.62	52.1399974822998	48.5799998044968	48.2800006866455	IPI:IPI00914949.1; IPI:IPI00783228.4; IPI:IPI00216704.9	Gene_Symbol=SPTB Spectrin, beta, erythrocytic (Includes spherocytosis, clinical type I) variant (Fragment); Gene_Symbol=SPTB Isoform 1 of Spectrin beta chain, erythrocyte; Gene_Symbol=SPTB Isoform 2 of Spectrin beta chain, erythrocyte			0	99.0000009536743	ELYQQVVAQADLR			2.74683006864507E-05	1531.79943847656	766.907	1531.79943847656	766.906982421875	2	21	1.1.1.5167.15	1	68.7434	3362.083	68.7118
2	182.62	182.62	52.1399974822998	48.5799998044968	48.2800006866455	IPI:IPI00914949.1; IPI:IPI00783228.4; IPI:IPI00216704.9	Gene_Symbol=SPTB Spectrin, beta, erythrocytic (Includes spherocytosis, clinical type I) variant (Fragment); Gene_Symbol=SPTB Isoform 1 of Spectrin beta chain, erythrocyte; Gene_Symbol=SPTB Isoform 2 of Spectrin beta chain, erythrocyte			0	99.0000009536743	ELYQQVVAQADLR			-0.00192562001757324	1531.79772949219	766.9061	1531.79943847656	766.906982421875	2	14	1.1.1.5178.31	1	69.2641	277.2386	69.2301
2	182.62	182.62	52.1399974822998	48.5799998044968	48.2800006866455	IPI:IPI00914949.1; IPI:IPI00783228.4; IPI:IPI00216704.9	Gene_Symbol=SPTB Spectrin, beta, erythrocytic (Includes spherocytosis, clinical type I) variant (Fragment); Gene_Symbol=SPTB Isoform 1 of Spectrin beta chain, erythrocyte; Gene_Symbol=SPTB Isoform 2 of Spectrin beta chain, erythrocyte			0	99.0000009536743	ELYQQVVAQADLR			0.00300072995014489	1531.80249023438	511.6081	1531.79943847656	511.607086181641	3	13	1.1.1.5170.6	1	68.8648	1741.415	68.6649
2	182.62	182.62	52.1399974822998	48.5799998044968	48.2800006866455	IPI:IPI00914949.1; IPI:IPI00783228.4; IPI:IPI00216704.9	Gene_Symbol=SPTB Spectrin, beta, erythrocytic (Includes spherocytosis, clinical type I) variant (Fragment); Gene_Symbol=SPTB Isoform 1 of Spectrin beta chain, erythrocyte; Gene_Symbol=SPTB Isoform 2 of Spectrin beta chain, erythrocyte			0	92.5400018692017	EQIYSSLDYGK			0.000143545999890193	1301.61401367188	651.8143	1301.61389160156	651.814270019531	2	12	1.1.1.4721.8	1	47.864	2144.692	47.9707
2	182.62	182.62	52.1399974822998	48.5799998044968	48.2800006866455	IPI:IPI00914949.1; IPI:IPI00783228.4; IPI:IPI00216704.9	Gene_Symbol=SPTB Spectrin, beta, erythrocytic (Includes spherocytosis, clinical type I) variant (Fragment); Gene_Symbol=SPTB Isoform 1 of Spectrin beta chain, erythrocyte; Gene_Symbol=SPTB Isoform 2 of Spectrin beta chain, erythrocyte			0	99.0000009536743	ETDDLEQWISEK			0.00300854002125561	1491.67590332031	746.8452	1491.67297363281	746.84375	2	10	1.1.1.5417.13	1	80.5438	852.9978	80.3353
2	182.62	182.62	52.1399974822998	48.5799998044968	48.2800006866455	IPI:IPI00914949.1; IPI:IPI00783228.4; IPI:IPI00216704.9	Gene_Symbol=SPTB Spectrin, beta, erythrocytic (Includes spherocytosis, clinical type I) variant (Fragment); Gene_Symbol=SPTB Isoform 1 of Spectrin beta chain, erythrocyte; Gene_Symbol=SPTB Isoform 2 of Spectrin beta chain, erythrocyte			0	57.0900022983551	EVSAQWDQLK			0.000823205977212638	1202.59411621094	602.3043	1202.59313964844	602.303833007813	2	10	1.1.1.4764.6	1	49.8843	1976.484	49.6291
2	182.62	182.62	52.1399974822998	48.5799998044968	48.2800006866455	IPI:IPI00914949.1; IPI:IPI00783228.4; IPI:IPI00216704.9	Gene_Symbol=SPTB Spectrin, beta, erythrocytic (Includes spherocytosis, clinical type I) variant (Fragment); Gene_Symbol=SPTB Isoform 1 of Spectrin beta chain, erythrocyte; Gene_Symbol=SPTB Isoform 2 of Spectrin beta chain, erythrocyte			0	76.7400026321411	FAALEKPTTLELK			-0.00144005997572094	1459.82702636719	487.6163	1459.82861328125	487.616821289063	3	9	1.1.1.4842.10	1	53.5795	8153.094	53.7057
2	182.62	182.62	52.1399974822998	48.5799998044968	48.2800006866455	IPI:IPI00914949.1; IPI:IPI00783228.4; IPI:IPI00216704.9	Gene_Symbol=SPTB Spectrin, beta, erythrocytic (Includes spherocytosis, clinical type I) variant (Fragment); Gene_Symbol=SPTB Isoform 1 of Spectrin beta chain, erythrocyte; Gene_Symbol=SPTB Isoform 2 of Spectrin beta chain, erythrocyte			0	99.0000009536743	FDILDQEMK	Oxidation(M)@8		-0.00281524006277323	1153.52990722656	577.7722	1153.53247070313	577.773559570313	2	14	1.1.1.4835.19	1	53.2532	2473.422	53.3247
2	182.62	182.62	52.1399974822998	48.5799998044968	48.2800006866455	IPI:IPI00914949.1; IPI:IPI00783228.4; IPI:IPI00216704.9	Gene_Symbol=SPTB Spectrin, beta, erythrocytic (Includes spherocytosis, clinical type I) variant (Fragment); Gene_Symbol=SPTB Isoform 1 of Spectrin beta chain, erythrocyte; Gene_Symbol=SPTB Isoform 2 of Spectrin beta chain, erythrocyte			0	99.0000009536743	FDILDQEMK			0.00076203397475183	1137.53845214844	569.7765	1137.53759765625	569.776062011719	2	10	1.1.1.5172.13	1	68.9647	637.6313	68.9462
2	182.62	182.62	52.1399974822998	48.5799998044968	48.2800006866455	IPI:IPI00914949.1; IPI:IPI00783228.4; IPI:IPI00216704.9	Gene_Symbol=SPTB Spectrin, beta, erythrocytic (Includes spherocytosis, clinical type I) variant (Fragment); Gene_Symbol=SPTB Isoform 1 of Spectrin beta chain, erythrocyte; Gene_Symbol=SPTB Isoform 2 of Spectrin beta chain, erythrocyte			0	99.0000009536743	FDILDQEMK	Oxidation(M)@8		-0.00281524006277323	1153.52990722656	577.7722	1153.53247070313	577.773559570313	2	11	1.1.1.4841.16	1	53.5369	2473.422	53.3247
2	182.62	182.62	52.1399974822998	48.5799998044968	48.2800006866455	IPI:IPI00914949.1; IPI:IPI00783228.4; IPI:IPI00216704.9	Gene_Symbol=SPTB Spectrin, beta, erythrocytic (Includes spherocytosis, clinical type I) variant (Fragment); Gene_Symbol=SPTB Isoform 1 of Spectrin beta chain, erythrocyte; Gene_Symbol=SPTB Isoform 2 of Spectrin beta chain, erythrocyte			0	99.0000009536743	FDILDQEMK			0.00112824002280831	1137.53881835938	569.7767	1137.53759765625	569.776062011719	2	8	1.1.1.5178.7	1	69.2441	639.7695	68.9934
2	182.62	182.62	52.1399974822998	48.5799998044968	48.2800006866455	IPI:IPI00914949.1; IPI:IPI00783228.4; IPI:IPI00216704.9	Gene_Symbol=SPTB Spectrin, beta, erythrocytic (Includes spherocytosis, clinical type I) variant (Fragment); Gene_Symbol=SPTB Isoform 1 of Spectrin beta chain, erythrocyte; Gene_Symbol=SPTB Isoform 2 of Spectrin beta chain, erythrocyte			0	99.0000009536743	FLDLLEPLGR			-0.000815355975646526	1171.65930175781	586.8369	1171.66015625	586.837341308594	2	15	1.1.1.5996.2	1	108.0165	2510.881	108.3907
2	182.62	182.62	52.1399974822998	48.5799998044968	48.2800006866455	IPI:IPI00914949.1; IPI:IPI00783228.4; IPI:IPI00216704.9	Gene_Symbol=SPTB Spectrin, beta, erythrocytic (Includes spherocytosis, clinical type I) variant (Fragment); Gene_Symbol=SPTB Isoform 1 of Spectrin beta chain, erythrocyte; Gene_Symbol=SPTB Isoform 2 of Spectrin beta chain, erythrocyte			0	99.0000009536743	FLDLLEPLGR			-0.000815355975646526	1171.65930175781	586.8369	1171.66015625	586.837341308594	2	14	1.1.1.6014.4	1	108.8914	2613.924	108.3907
2	182.62	182.62	52.1399974822998	48.5799998044968	48.2800006866455	IPI:IPI00914949.1; IPI:IPI00783228.4; IPI:IPI00216704.9	Gene_Symbol=SPTB Spectrin, beta, erythrocytic (Includes spherocytosis, clinical type I) variant (Fragment); Gene_Symbol=SPTB Isoform 1 of Spectrin beta chain, erythrocyte; Gene_Symbol=SPTB Isoform 2 of Spectrin beta chain, erythrocyte			0	99.0000009536743	FLDLLEPLGR			-0.000815355975646526	1171.65930175781	586.8369	1171.66015625	586.837341308594	2	15	1.1.1.6002.4	1	108.3097	2531.939	108.4392
2	182.62	182.62	52.1399974822998	48.5799998044968	48.2800006866455	IPI:IPI00914949.1; IPI:IPI00783228.4; IPI:IPI00216704.9	Gene_Symbol=SPTB Spectrin, beta, erythrocytic (Includes spherocytosis, clinical type I) variant (Fragment); Gene_Symbol=SPTB Isoform 1 of Spectrin beta chain, erythrocyte; Gene_Symbol=SPTB Isoform 2 of Spectrin beta chain, erythrocyte			0	98.9000022411346	FLDLLEPLGR			-0.000937421980779618	1171.65930175781	586.8369	1171.66015625	586.837341308594	2	12	1.1.1.6020.4	1	109.184	948.9882	108.6806
2	182.62	182.62	52.1399974822998	48.5799998044968	48.2800006866455	IPI:IPI00914949.1; IPI:IPI00783228.4; IPI:IPI00216704.9	Gene_Symbol=SPTB Spectrin, beta, erythrocytic (Includes spherocytosis, clinical type I) variant (Fragment); Gene_Symbol=SPTB Isoform 1 of Spectrin beta chain, erythrocyte; Gene_Symbol=SPTB Isoform 2 of Spectrin beta chain, erythrocyte			0	99.0000009536743	FQIQDIVVQTQEGR			-0.00146788998972625	1659.8564453125	830.9355	1659.85803222656	830.936279296875	2	19	1.1.1.5371.15	1	78.3488	751.8798	78.7064
2	182.62	182.62	52.1399974822998	48.5799998044968	48.2800006866455	IPI:IPI00914949.1; IPI:IPI00783228.4; IPI:IPI00216704.9	Gene_Symbol=SPTB Spectrin, beta, erythrocytic (Includes spherocytosis, clinical type I) variant (Fragment); Gene_Symbol=SPTB Isoform 1 of Spectrin beta chain, erythrocyte; Gene_Symbol=SPTB Isoform 2 of Spectrin beta chain, erythrocyte			0	99.0000009536743	FQIQDIVVQTQEGR			-0.00146788998972625	1659.8564453125	830.9355	1659.85803222656	830.936279296875	2	20	1.1.1.5377.24	1	78.6393	758.9811	78.7064
2	182.62	182.62	52.1399974822998	48.5799998044968	48.2800006866455	IPI:IPI00914949.1; IPI:IPI00783228.4; IPI:IPI00216704.9	Gene_Symbol=SPTB Spectrin, beta, erythrocytic (Includes spherocytosis, clinical type I) variant (Fragment); Gene_Symbol=SPTB Isoform 1 of Spectrin beta chain, erythrocyte; Gene_Symbol=SPTB Isoform 2 of Spectrin beta chain, erythrocyte			0	99.0000009536743	FQIQDIVVQTQEGR			0.0049703698605299	1659.86291503906	554.2949	1659.85803222656	554.293273925781	3	13	1.1.1.5383.5	1	78.9097	507.3813	78.6587
2	182.62	182.62	52.1399974822998	48.5799998044968	48.2800006866455	IPI:IPI00914949.1; IPI:IPI00783228.4; IPI:IPI00216704.9	Gene_Symbol=SPTB Spectrin, beta, erythrocytic (Includes spherocytosis, clinical type I) variant (Fragment); Gene_Symbol=SPTB Isoform 1 of Spectrin beta chain, erythrocyte; Gene_Symbol=SPTB Isoform 2 of Spectrin beta chain, erythrocyte			0	99.0000009536743	GLDAHLEQIFQEAHGMVAR	Oxidation(M)@16		0.00306294998154044	2137.04052734375	713.3541	2137.03735351563	713.353088378906	3	17	1.1.1.5446.18	1	81.9213	1003.956	81.9457
2	182.62	182.62	52.1399974822998	48.5799998044968	48.2800006866455	IPI:IPI00914949.1; IPI:IPI00783228.4; IPI:IPI00216704.9	Gene_Symbol=SPTB Spectrin, beta, erythrocytic (Includes spherocytosis, clinical type I) variant (Fragment); Gene_Symbol=SPTB Isoform 1 of Spectrin beta chain, erythrocyte; Gene_Symbol=SPTB Isoform 2 of Spectrin beta chain, erythrocyte			0	99.0000009536743	GLDAHLEQIFQEAHGMVAR			-2.13636994885746E-05	2121.04272460938	708.0215	2121.04248046875	708.021484375	3	24	1.1.1.5817.4	1	99.4033	682.7575	99.5751
2	182.62	182.62	52.1399974822998	48.5799998044968	48.2800006866455	IPI:IPI00914949.1; IPI:IPI00783228.4; IPI:IPI00216704.9	Gene_Symbol=SPTB Spectrin, beta, erythrocytic (Includes spherocytosis, clinical type I) variant (Fragment); Gene_Symbol=SPTB Isoform 1 of Spectrin beta chain, erythrocyte; Gene_Symbol=SPTB Isoform 2 of Spectrin beta chain, erythrocyte			0	99.0000009536743	GLDAHLEQIFQEAHGMVAR			-2.13636994885746E-05	2121.04272460938	708.0215	2121.04248046875	708.021484375	3	18	1.1.1.5823.5	1	99.6826	682.7575	99.5751
2	182.62	182.62	52.1399974822998	48.5799998044968	48.2800006866455	IPI:IPI00914949.1; IPI:IPI00783228.4; IPI:IPI00216704.9	Gene_Symbol=SPTB Spectrin, beta, erythrocytic (Includes spherocytosis, clinical type I) variant (Fragment); Gene_Symbol=SPTB Isoform 1 of Spectrin beta chain, erythrocyte; Gene_Symbol=SPTB Isoform 2 of Spectrin beta chain, erythrocyte			0	99.0000009536743	GLDAHLEQIFQEAHGMVAR	Oxidation(M)@16		0.000193152998690493	2137.03784179688	535.2667	2137.03735351563	535.266662597656	4	16	1.1.1.5463.12	1	82.7276	1592.287	82.7091
2	182.62	182.62	52.1399974822998	48.5799998044968	48.2800006866455	IPI:IPI00914949.1; IPI:IPI00783228.4; IPI:IPI00216704.9	Gene_Symbol=SPTB Spectrin, beta, erythrocytic (Includes spherocytosis, clinical type I) variant (Fragment); Gene_Symbol=SPTB Isoform 1 of Spectrin beta chain, erythrocyte; Gene_Symbol=SPTB Isoform 2 of Spectrin beta chain, erythrocyte			0	99.0000009536743	GLDAHLEQIFQEAHGMVAR	Oxidation(M)@16		-0.00265347003005445	2137.03466796875	713.3522	2137.03735351563	713.353088378906	3	15	1.1.1.5469.19	1	83.0197	575.8833	82.9957
2	182.62	182.62	52.1399974822998	48.5799998044968	48.2800006866455	IPI:IPI00914949.1; IPI:IPI00783228.4; IPI:IPI00216704.9	Gene_Symbol=SPTB Spectrin, beta, erythrocytic (Includes spherocytosis, clinical type I) variant (Fragment); Gene_Symbol=SPTB Isoform 1 of Spectrin beta chain, erythrocyte; Gene_Symbol=SPTB Isoform 2 of Spectrin beta chain, erythrocyte			0	99.0000009536743	GLDAHLEQIFQEAHGMVAR	Deamidated(Q)@11; Oxidation(M)@16		0.0167664997279644	2138.03833007813	713.6867	2138.021484375	713.681091308594	3	12	1.1.1.5447.12	1	81.9638	578.5709	81.9457
2	182.62	182.62	52.1399974822998	48.5799998044968	48.2800006866455	IPI:IPI00914949.1; IPI:IPI00783228.4; IPI:IPI00216704.9	Gene_Symbol=SPTB Spectrin, beta, erythrocytic (Includes spherocytosis, clinical type I) variant (Fragment); Gene_Symbol=SPTB Isoform 1 of Spectrin beta chain, erythrocyte; Gene_Symbol=SPTB Isoform 2 of Spectrin beta chain, erythrocyte			0	99.0000009536743	GLDAHLEQIFQEAHGMVAR	Deamidated(Q)@11; Oxidation(M)@16		0.0151733998209238	2138.03662109375	535.5164	2138.021484375	535.512634277344	4	11	1.1.1.5461.6	1	82.6269	871.1304	82.7091
2	182.62	182.62	52.1399974822998	48.5799998044968	48.2800006866455	IPI:IPI00914949.1; IPI:IPI00783228.4; IPI:IPI00216704.9	Gene_Symbol=SPTB Spectrin, beta, erythrocytic (Includes spherocytosis, clinical type I) variant (Fragment); Gene_Symbol=SPTB Isoform 1 of Spectrin beta chain, erythrocyte; Gene_Symbol=SPTB Isoform 2 of Spectrin beta chain, erythrocyte			0	99.0000009536743	GLDAHLEQIFQEAHGMVAR	Oxidation(M)@16		0.000193152998690493	2137.03784179688	535.2667	2137.03735351563	535.266662597656	4	12	1.1.1.5470.6	1	83.0565	1592.287	82.7091
2	182.62	182.62	52.1399974822998	48.5799998044968	48.2800006866455	IPI:IPI00914949.1; IPI:IPI00783228.4; IPI:IPI00216704.9	Gene_Symbol=SPTB Spectrin, beta, erythrocytic (Includes spherocytosis, clinical type I) variant (Fragment); Gene_Symbol=SPTB Isoform 1 of Spectrin beta chain, erythrocyte; Gene_Symbol=SPTB Isoform 2 of Spectrin beta chain, erythrocyte			0	97.6700007915497	GLDAHLEQIFQEAHGMVAR	Oxidation(M)@16		0.00147302995901555	2137.0390625	535.267	2137.03735351563	535.266662597656	4	13	1.1.1.5451.7	1	82.1508	1438.594	81.9457
2	182.62	182.62	52.1399974822998	48.5799998044968	48.2800006866455	IPI:IPI00914949.1; IPI:IPI00783228.4; IPI:IPI00216704.9	Gene_Symbol=SPTB Spectrin, beta, erythrocytic (Includes spherocytosis, clinical type I) variant (Fragment); Gene_Symbol=SPTB Isoform 1 of Spectrin beta chain, erythrocyte; Gene_Symbol=SPTB Isoform 2 of Spectrin beta chain, erythrocyte			0	47.1799999475479	GLDAHLEQIFQEAHGMVAR	Oxidation(M)@16		-0.00320276990532875	2137.03442382813	713.3521	2137.03735351563	713.353088378906	3	10	1.1.1.5457.17	1	82.4452	868.8929	82.6136
2	182.62	182.62	52.1399974822998	48.5799998044968	48.2800006866455	IPI:IPI00914949.1; IPI:IPI00783228.4; IPI:IPI00216704.9	Gene_Symbol=SPTB Spectrin, beta, erythrocytic (Includes spherocytosis, clinical type I) variant (Fragment); Gene_Symbol=SPTB Isoform 1 of Spectrin beta chain, erythrocyte; Gene_Symbol=SPTB Isoform 2 of Spectrin beta chain, erythrocyte			0	24.0799993276596	GLDAHLEQIFQEAHGMVARK	Oxidation(M)@16; Lys-loss@C-term	missed R-K@19	0.00147303997073323	2137.0390625	535.267	2137.03735351563	535.266662597656	4	18	1.1.1.5445.7	1	81.8648	1438.594	81.9457
2	182.62	182.62	52.1399974822998	48.5799998044968	48.2800006866455	IPI:IPI00914949.1; IPI:IPI00783228.4; IPI:IPI00216704.9	Gene_Symbol=SPTB Spectrin, beta, erythrocytic (Includes spherocytosis, clinical type I) variant (Fragment); Gene_Symbol=SPTB Isoform 1 of Spectrin beta chain, erythrocyte; Gene_Symbol=SPTB Isoform 2 of Spectrin beta chain, erythrocyte			0	99.0000009536743	GNLEVLLF		cleaved F-T@C-term	-0.000889381975866854	903.505676269531	452.7601	903.506591796875	452.760559082031	2	12	1.1.1.6157.3	1	115.7666	112.2708	115.8854
2	182.62	182.62	52.1399974822998	48.5799998044968	48.2800006866455	IPI:IPI00914949.1; IPI:IPI00783228.4; IPI:IPI00216704.9	Gene_Symbol=SPTB Spectrin, beta, erythrocytic (Includes spherocytosis, clinical type I) variant (Fragment); Gene_Symbol=SPTB Isoform 1 of Spectrin beta chain, erythrocyte; Gene_Symbol=SPTB Isoform 2 of Spectrin beta chain, erythrocyte			0	99.0000009536743	GQQLVEAAEIDCQDLEER	Methylthio(C)@12		0.0037793000228703	2090.9287109375	697.9835	2090.9248046875	697.982238769531	3	20	1.1.1.5906.5	1	103.6692	332.4869	103.7507
2	182.62	182.62	52.1399974822998	48.5799998044968	48.2800006866455	IPI:IPI00914949.1; IPI:IPI00783228.4; IPI:IPI00216704.9	Gene_Symbol=SPTB Spectrin, beta, erythrocytic (Includes spherocytosis, clinical type I) variant (Fragment); Gene_Symbol=SPTB Isoform 1 of Spectrin beta chain, erythrocyte; Gene_Symbol=SPTB Isoform 2 of Spectrin beta chain, erythrocyte			0	99.0000009536743	GQQLVEAAEIDCQDLEER	Methylthio(C)@12		0.0263689998537302	2090.95141601563	1046.483	2090.9248046875	1046.4697265625	2	12	1.1.1.5912.17	1	103.9806	5933.085	103.4625
2	182.62	182.62	52.1399974822998	48.5799998044968	48.2800006866455	IPI:IPI00914949.1; IPI:IPI00783228.4; IPI:IPI00216704.9	Gene_Symbol=SPTB Spectrin, beta, erythrocytic (Includes spherocytosis, clinical type I) variant (Fragment); Gene_Symbol=SPTB Isoform 1 of Spectrin beta chain, erythrocyte; Gene_Symbol=SPTB Isoform 2 of Spectrin beta chain, erythrocyte			0	99.0000009536743	GQQLVEAAEIDCQDLEER	Methylthio(C)@12		-0.00464324001222849	2090.92041015625	697.9807	2090.9248046875	697.982238769531	3	21	1.1.1.5918.4	1	104.2464	325.232	103.9427
2	182.62	182.62	52.1399974822998	48.5799998044968	48.2800006866455	IPI:IPI00914949.1; IPI:IPI00783228.4; IPI:IPI00216704.9	Gene_Symbol=SPTB Spectrin, beta, erythrocytic (Includes spherocytosis, clinical type I) variant (Fragment); Gene_Symbol=SPTB Isoform 1 of Spectrin beta chain, erythrocyte; Gene_Symbol=SPTB Isoform 2 of Spectrin beta chain, erythrocyte			0	99.0000009536743	GVMEHLEQQAQGFPEEFR	Oxidation(M)@3		0.00879601016640663	2146.98291015625	716.6683	2146.97412109375	716.665344238281	3	20	1.1.1.5120.10	1	66.5447	2733.414	66.7462
2	182.62	182.62	52.1399974822998	48.5799998044968	48.2800006866455	IPI:IPI00914949.1; IPI:IPI00783228.4; IPI:IPI00216704.9	Gene_Symbol=SPTB Spectrin, beta, erythrocytic (Includes spherocytosis, clinical type I) variant (Fragment); Gene_Symbol=SPTB Isoform 1 of Spectrin beta chain, erythrocyte; Gene_Symbol=SPTB Isoform 2 of Spectrin beta chain, erythrocyte			0	99.0000009536743	GVMEHLEQQAQGFPEEFR	Oxidation(M)@3		0.00879601016640663	2146.98291015625	716.6683	2146.97412109375	716.665344238281	3	21	1.1.1.5126.10	1	66.8231	2733.414	66.7462
2	182.62	182.62	52.1399974822998	48.5799998044968	48.2800006866455	IPI:IPI00914949.1; IPI:IPI00783228.4; IPI:IPI00216704.9	Gene_Symbol=SPTB Spectrin, beta, erythrocytic (Includes spherocytosis, clinical type I) variant (Fragment); Gene_Symbol=SPTB Isoform 1 of Spectrin beta chain, erythrocyte; Gene_Symbol=SPTB Isoform 2 of Spectrin beta chain, erythrocyte			0	99.0000009536743	GVMEHLEQQAQGFPEEFR	Oxidation(M)@3		0.00385224004276097	2146.97802734375	716.6666	2146.97412109375	716.665344238281	3	21	1.1.1.5142.9	1	67.5631	2949.888	67.6767
2	182.62	182.62	52.1399974822998	48.5799998044968	48.2800006866455	IPI:IPI00914949.1; IPI:IPI00783228.4; IPI:IPI00216704.9	Gene_Symbol=SPTB Spectrin, beta, erythrocytic (Includes spherocytosis, clinical type I) variant (Fragment); Gene_Symbol=SPTB Isoform 1 of Spectrin beta chain, erythrocyte; Gene_Symbol=SPTB Isoform 2 of Spectrin beta chain, erythrocyte			0	99.0000009536743	GYQPCDPQVIQDR	Methylthio(C)@5		-0.00020527899323497	1563.68090820313	782.8477	1563.68103027344	782.847778320313	2	15	1.1.1.4953.32	1	58.7774	897.1329	58.838
2	182.62	182.62	52.1399974822998	48.5799998044968	48.2800006866455	IPI:IPI00914949.1; IPI:IPI00783228.4; IPI:IPI00216704.9	Gene_Symbol=SPTB Spectrin, beta, erythrocytic (Includes spherocytosis, clinical type I) variant (Fragment); Gene_Symbol=SPTB Isoform 1 of Spectrin beta chain, erythrocyte; Gene_Symbol=SPTB Isoform 2 of Spectrin beta chain, erythrocyte			0	99.0000009536743	GYQPCDPQVIQDR	Methylthio(C)@5		-6.26870023552328E-05	1563.68115234375	522.2343	1563.68103027344	522.234252929688	3	13	1.1.1.4955.10	1	58.8546	242.3447	58.7426
2	182.62	182.62	52.1399974822998	48.5799998044968	48.2800006866455	IPI:IPI00914949.1; IPI:IPI00783228.4; IPI:IPI00216704.9	Gene_Symbol=SPTB Spectrin, beta, erythrocytic (Includes spherocytosis, clinical type I) variant (Fragment); Gene_Symbol=SPTB Isoform 1 of Spectrin beta chain, erythrocyte; Gene_Symbol=SPTB Isoform 2 of Spectrin beta chain, erythrocyte			0	98.6500024795532	GYQPCDPQVIQDR	Methylthio(C)@5		-0.00020527899323497	1563.68090820313	782.8477	1563.68103027344	782.847778320313	2	8	1.1.1.4947.33	1	58.4942	895.8213	58.838
2	182.62	182.62	52.1399974822998	48.5799998044968	48.2800006866455	IPI:IPI00914949.1; IPI:IPI00783228.4; IPI:IPI00216704.9	Gene_Symbol=SPTB Spectrin, beta, erythrocytic (Includes spherocytosis, clinical type I) variant (Fragment); Gene_Symbol=SPTB Isoform 1 of Spectrin beta chain, erythrocyte; Gene_Symbol=SPTB Isoform 2 of Spectrin beta chain, erythrocyte			0	99.0000009536743	HKDFLEELEESR		missed K-D@2	5.21947986271698E-05	1530.7314453125	511.2511	1530.7314453125	511.251098632813	3	16	1.1.1.5186.7	1	69.6272	3918.843	69.5167
2	182.62	182.62	52.1399974822998	48.5799998044968	48.2800006866455	IPI:IPI00914949.1; IPI:IPI00783228.4; IPI:IPI00216704.9	Gene_Symbol=SPTB Spectrin, beta, erythrocytic (Includes spherocytosis, clinical type I) variant (Fragment); Gene_Symbol=SPTB Isoform 1 of Spectrin beta chain, erythrocyte; Gene_Symbol=SPTB Isoform 2 of Spectrin beta chain, erythrocyte			0	99.0000009536743	HKDFLEELEESR		missed K-D@2	5.21947986271698E-05	1530.7314453125	511.2511	1530.7314453125	511.251098632813	3	13	1.1.1.5180.6	1	69.3389	3918.843	69.5167
2	182.62	182.62	52.1399974822998	48.5799998044968	48.2800006866455	IPI:IPI00914949.1; IPI:IPI00783228.4; IPI:IPI00216704.9	Gene_Symbol=SPTB Spectrin, beta, erythrocytic (Includes spherocytosis, clinical type I) variant (Fragment); Gene_Symbol=SPTB Isoform 1 of Spectrin beta chain, erythrocyte; Gene_Symbol=SPTB Isoform 2 of Spectrin beta chain, erythrocyte			0	99.0000009536743	HQAFVAELASHEGWLENIDAEGK			0.0169530995190144	2550.23095703125	638.565	2550.2138671875	638.560729980469	4	13	1.1.1.5658.6	1	91.8795	643.0499	92.1497
2	182.62	182.62	52.1399974822998	48.5799998044968	48.2800006866455	IPI:IPI00914949.1; IPI:IPI00783228.4; IPI:IPI00216704.9	Gene_Symbol=SPTB Spectrin, beta, erythrocytic (Includes spherocytosis, clinical type I) variant (Fragment); Gene_Symbol=SPTB Isoform 1 of Spectrin beta chain, erythrocyte; Gene_Symbol=SPTB Isoform 2 of Spectrin beta chain, erythrocyte			0	99.0000009536743	HQAFVAELASHEGWLENIDAEGK			0.0169530995190144	2550.23095703125	638.565	2550.2138671875	638.560729980469	4	21	1.1.1.5664.6	1	92.1624	643.0499	92.1497
2	182.62	182.62	52.1399974822998	48.5799998044968	48.2800006866455	IPI:IPI00914949.1; IPI:IPI00783228.4; IPI:IPI00216704.9	Gene_Symbol=SPTB Spectrin, beta, erythrocytic (Includes spherocytosis, clinical type I) variant (Fragment); Gene_Symbol=SPTB Isoform 1 of Spectrin beta chain, erythrocyte; Gene_Symbol=SPTB Isoform 2 of Spectrin beta chain, erythrocyte			0	99.0000009536743	HQAFVAELASHEGWLENIDAEGK			1.00618004798889	2551.22021484375	638.8123	2550.2138671875	638.560729980469	4	14	1.1.1.5684.13	1	93.1102	159.3301	92.9485
2	182.62	182.62	52.1399974822998	48.5799998044968	48.2800006866455	IPI:IPI00914949.1; IPI:IPI00783228.4; IPI:IPI00216704.9	Gene_Symbol=SPTB Spectrin, beta, erythrocytic (Includes spherocytosis, clinical type I) variant (Fragment); Gene_Symbol=SPTB Isoform 1 of Spectrin beta chain, erythrocyte; Gene_Symbol=SPTB Isoform 2 of Spectrin beta chain, erythrocyte			0	32.1900010108948	HQAFVAELASHEGWLENIDAEGK			0.0101174004375935	2550.22412109375	638.5633	2550.2138671875	638.560729980469	4	8	1.1.1.5690.10	1	93.3944	104.7596	93.5216
2	182.62	182.62	52.1399974822998	48.5799998044968	48.2800006866455	IPI:IPI00914949.1; IPI:IPI00783228.4; IPI:IPI00216704.9	Gene_Symbol=SPTB Spectrin, beta, erythrocytic (Includes spherocytosis, clinical type I) variant (Fragment); Gene_Symbol=SPTB Isoform 1 of Spectrin beta chain, erythrocyte; Gene_Symbol=SPTB Isoform 2 of Spectrin beta chain, erythrocyte			0	24.6700003743172	HQAFVAELASHEGWLENIDAEGK			0.00447231018915772	2550.21850585938	851.0801	2550.2138671875	851.078552246094	3	8	1.1.1.5655.21	1	91.7488	411.3845	92.0087
2	182.62	182.62	52.1399974822998	48.5799998044968	48.2800006866455	IPI:IPI00914949.1; IPI:IPI00783228.4; IPI:IPI00216704.9	Gene_Symbol=SPTB Spectrin, beta, erythrocytic (Includes spherocytosis, clinical type I) variant (Fragment); Gene_Symbol=SPTB Isoform 1 of Spectrin beta chain, erythrocyte; Gene_Symbol=SPTB Isoform 2 of Spectrin beta chain, erythrocyte			0	99.0000009536743	HRELPEDVGLDASTAESFHR		missed R-E@2	0.00577950989827514	2265.08325195313	567.2781	2265.07739257813	567.276611328125	4	21	1.1.1.4782.13	1	50.728	1234.328	50.5675
2	182.62	182.62	52.1399974822998	48.5799998044968	48.2800006866455	IPI:IPI00914949.1; IPI:IPI00783228.4; IPI:IPI00216704.9	Gene_Symbol=SPTB Spectrin, beta, erythrocytic (Includes spherocytosis, clinical type I) variant (Fragment); Gene_Symbol=SPTB Isoform 1 of Spectrin beta chain, erythrocyte; Gene_Symbol=SPTB Isoform 2 of Spectrin beta chain, erythrocyte			0	99.0000009536743	HRELPEDVGLDASTAESFHR		missed R-E@2	0.00577950989827514	2265.08325195313	567.2781	2265.07739257813	567.276611328125	4	18	1.1.1.4789.10	1	51.0594	1224.592	50.5675
2	182.62	182.62	52.1399974822998	48.5799998044968	48.2800006866455	IPI:IPI00914949.1; IPI:IPI00783228.4; IPI:IPI00216704.9	Gene_Symbol=SPTB Spectrin, beta, erythrocytic (Includes spherocytosis, clinical type I) variant (Fragment); Gene_Symbol=SPTB Isoform 1 of Spectrin beta chain, erythrocyte; Gene_Symbol=SPTB Isoform 2 of Spectrin beta chain, erythrocyte			0	99.0000009536743	HRPDLIDFDKLK		missed K-L@10	-0.00276967999525368	1495.81201171875	499.6113	1495.81469726563	499.612182617188	3	16	1.1.1.4807.4	1	51.9102	1514.526	51.8518
2	182.62	182.62	52.1399974822998	48.5799998044968	48.2800006866455	IPI:IPI00914949.1; IPI:IPI00783228.4; IPI:IPI00216704.9	Gene_Symbol=SPTB Spectrin, beta, erythrocytic (Includes spherocytosis, clinical type I) variant (Fragment); Gene_Symbol=SPTB Isoform 1 of Spectrin beta chain, erythrocyte; Gene_Symbol=SPTB Isoform 2 of Spectrin beta chain, erythrocyte			0	99.0000009536743	HRPDLIDFDKLK		missed K-L@10	0.00290650990791619	1495.81774902344	499.6132	1495.81469726563	499.612182617188	3	13	1.1.1.4813.5	1	52.1941	593.3499	52.135
2	182.62	182.62	52.1399974822998	48.5799998044968	48.2800006866455	IPI:IPI00914949.1; IPI:IPI00783228.4; IPI:IPI00216704.9	Gene_Symbol=SPTB Spectrin, beta, erythrocytic (Includes spherocytosis, clinical type I) variant (Fragment); Gene_Symbol=SPTB Isoform 1 of Spectrin beta chain, erythrocyte; Gene_Symbol=SPTB Isoform 2 of Spectrin beta chain, erythrocyte			0	99.0000009536743	ISHLEQCFEELSNMAAGR	Methylthio(C)@7; Oxidation(M)@14		0.00171464995946735	2095.91430664063	699.6454	2095.91259765625	699.644775390625	3	20	1.1.1.5996.5	1	108.024	417.6158	108.1008
2	182.62	182.62	52.1399974822998	48.5799998044968	48.2800006866455	IPI:IPI00914949.1; IPI:IPI00783228.4; IPI:IPI00216704.9	Gene_Symbol=SPTB Spectrin, beta, erythrocytic (Includes spherocytosis, clinical type I) variant (Fragment); Gene_Symbol=SPTB Isoform 1 of Spectrin beta chain, erythrocyte; Gene_Symbol=SPTB Isoform 2 of Spectrin beta chain, erythrocyte			0	99.0000009536743	ISHLEQCFEELSNMAAGR	Methylthio(C)@7; Oxidation(M)@14		0.0013484499650076	2095.9140625	699.6453	2095.91259765625	699.644775390625	3	18	1.1.1.6008.10	1	108.6163	438.7175	108.4875
2	182.62	182.62	52.1399974822998	48.5799998044968	48.2800006866455	IPI:IPI00914949.1; IPI:IPI00783228.4; IPI:IPI00216704.9	Gene_Symbol=SPTB Spectrin, beta, erythrocytic (Includes spherocytosis, clinical type I) variant (Fragment); Gene_Symbol=SPTB Isoform 1 of Spectrin beta chain, erythrocyte; Gene_Symbol=SPTB Isoform 2 of Spectrin beta chain, erythrocyte			0	98.9000022411346	KEELGELFAQVPSMGEEGGDADLSIEKR	Oxidation(M)@14	missed K-E@1; missed K-R@27	-0.00533057982102036	3049.4482421875	1017.49	3049.455078125	1017.49230957031	3	10	1.1.1.5380.39	1	78.7948	244.6691	78.7064
2	182.62	182.62	52.1399974822998	48.5799998044968	48.2800006866455	IPI:IPI00914949.1; IPI:IPI00783228.4; IPI:IPI00216704.9	Gene_Symbol=SPTB Spectrin, beta, erythrocytic (Includes spherocytosis, clinical type I) variant (Fragment); Gene_Symbol=SPTB Isoform 1 of Spectrin beta chain, erythrocyte; Gene_Symbol=SPTB Isoform 2 of Spectrin beta chain, erythrocyte			0	19.8400005698204	KEELGELFAQVPSMGEEGGDADLSIEKR	Deamidated(Q)@10	missed K-E@1; missed K-R@27	0.00750424014404416	3034.45166015625	759.6202	3034.44409179688	759.618286132813	4	7	1.1.1.5653.19	1	91.6516	226.1096	91.7228
2	182.62	182.62	52.1399974822998	48.5799998044968	48.2800006866455	IPI:IPI00914949.1; IPI:IPI00783228.4; IPI:IPI00216704.9	Gene_Symbol=SPTB Spectrin, beta, erythrocytic (Includes spherocytosis, clinical type I) variant (Fragment); Gene_Symbol=SPTB Isoform 1 of Spectrin beta chain, erythrocyte; Gene_Symbol=SPTB Isoform 2 of Spectrin beta chain, erythrocyte			0	99.0000009536743	KFANSLTGVQQQLQAF		cleaved F-S@C-term; missed K-F@1	0.0018738399958238	1778.93347167969	890.474	1778.93151855469	890.473022460938	2	17	1.1.1.5584.16	1	88.3876	699.5528	88.3627
2	182.62	182.62	52.1399974822998	48.5799998044968	48.2800006866455	IPI:IPI00914949.1; IPI:IPI00783228.4; IPI:IPI00216704.9	Gene_Symbol=SPTB Spectrin, beta, erythrocytic (Includes spherocytosis, clinical type I) variant (Fragment); Gene_Symbol=SPTB Isoform 1 of Spectrin beta chain, erythrocyte; Gene_Symbol=SPTB Isoform 2 of Spectrin beta chain, erythrocyte			0	99.0000009536743	KNQTLQNEILGHTPR		missed K-N@1	-0.0016802599420771	1747.93139648438	437.9901	1747.93298339844	437.990509033203	4	15	1.1.1.4691.6	1	46.4474	1307.835	46.4817
2	182.62	182.62	52.1399974822998	48.5799998044968	48.2800006866455	IPI:IPI00914949.1; IPI:IPI00783228.4; IPI:IPI00216704.9	Gene_Symbol=SPTB Spectrin, beta, erythrocytic (Includes spherocytosis, clinical type I) variant (Fragment); Gene_Symbol=SPTB Isoform 1 of Spectrin beta chain, erythrocyte; Gene_Symbol=SPTB Isoform 2 of Spectrin beta chain, erythrocyte			0	99.0000009536743	KNQTLQNEILGHTPR	Deamidated(Q)@3	missed K-N@1	-0.0721471980214119	1748.84509277344	583.9556	1748.9169921875	583.979614257813	3	9	1.1.1.4684.15	1	46.1218	290.1705	45.8663
2	182.62	182.62	52.1399974822998	48.5799998044968	48.2800006866455	IPI:IPI00914949.1; IPI:IPI00783228.4; IPI:IPI00216704.9	Gene_Symbol=SPTB Spectrin, beta, erythrocytic (Includes spherocytosis, clinical type I) variant (Fragment); Gene_Symbol=SPTB Isoform 1 of Spectrin beta chain, erythrocyte; Gene_Symbol=SPTB Isoform 2 of Spectrin beta chain, erythrocyte			0	98.8499999046326	KNQTLQNEILGHTPR		missed K-N@1	-0.0016802599420771	1747.93139648438	437.9901	1747.93298339844	437.990509033203	4	11	1.1.1.4685.6	1	46.1615	1307.835	46.4817
2	182.62	182.62	52.1399974822998	48.5799998044968	48.2800006866455	IPI:IPI00914949.1; IPI:IPI00783228.4; IPI:IPI00216704.9	Gene_Symbol=SPTB Spectrin, beta, erythrocytic (Includes spherocytosis, clinical type I) variant (Fragment); Gene_Symbol=SPTB Isoform 1 of Spectrin beta chain, erythrocyte; Gene_Symbol=SPTB Isoform 2 of Spectrin beta chain, erythrocyte			0	99.0000009536743	LASGDFGHTVDSVEK		cleaved Y-L@N-term	-0.00104202004149556	1560.74096679688	521.2543	1560.74194335938	521.254638671875	3	11	1.1.1.4605.4	1	42.3515	1792.231	42.1973
2	182.62	182.62	52.1399974822998	48.5799998044968	48.2800006866455	IPI:IPI00914949.1; IPI:IPI00783228.4; IPI:IPI00216704.9	Gene_Symbol=SPTB Spectrin, beta, erythrocytic (Includes spherocytosis, clinical type I) variant (Fragment); Gene_Symbol=SPTB Isoform 1 of Spectrin beta chain, erythrocyte; Gene_Symbol=SPTB Isoform 2 of Spectrin beta chain, erythrocyte			0	99.0000009536743	LEGLDTGWNALGR			0.00417368020862341	1400.70910644531	701.3618	1400.70483398438	701.359680175781	2	22	1.1.1.5339.7	1	76.8587	1945.69	76.9698
2	182.62	182.62	52.1399974822998	48.5799998044968	48.2800006866455	IPI:IPI00914949.1; IPI:IPI00783228.4; IPI:IPI00216704.9	Gene_Symbol=SPTB Spectrin, beta, erythrocytic (Includes spherocytosis, clinical type I) variant (Fragment); Gene_Symbol=SPTB Isoform 1 of Spectrin beta chain, erythrocyte; Gene_Symbol=SPTB Isoform 2 of Spectrin beta chain, erythrocyte			0	99.0000009536743	LEGLDTGWNALGR	Oxidation(W)@8		0.00884521007537842	1416.70861816406	709.3616	1416.69970703125	709.357177734375	2	13	1.1.1.5171.10	1	68.9209	586.7134	68.7586
2	182.62	182.62	52.1399974822998	48.5799998044968	48.2800006866455	IPI:IPI00914949.1; IPI:IPI00783228.4; IPI:IPI00216704.9	Gene_Symbol=SPTB Spectrin, beta, erythrocytic (Includes spherocytosis, clinical type I) variant (Fragment); Gene_Symbol=SPTB Isoform 1 of Spectrin beta chain, erythrocyte; Gene_Symbol=SPTB Isoform 2 of Spectrin beta chain, erythrocyte			0	99.0000009536743	LEGLDTGWNALGR	Trp->Kynurenin(W)@8		0.00256870989687741	1404.70251464844	703.3585	1404.69970703125	703.357177734375	2	8	1.1.1.5202.25	1	70.4017	162.4687	70.4202
2	182.62	182.62	52.1399974822998	48.5799998044968	48.2800006866455	IPI:IPI00914949.1; IPI:IPI00783228.4; IPI:IPI00216704.9	Gene_Symbol=SPTB Spectrin, beta, erythrocytic (Includes spherocytosis, clinical type I) variant (Fragment); Gene_Symbol=SPTB Isoform 1 of Spectrin beta chain, erythrocyte; Gene_Symbol=SPTB Isoform 2 of Spectrin beta chain, erythrocyte			0	55.8799982070923	LEGLDTGWNALGR	Oxidation(W)@8		0.00799074023962021	1416.70764160156	709.3611	1416.69970703125	709.357177734375	2	7	1.1.1.5180.23	1	69.353	182.3527	69.2776
2	182.62	182.62	52.1399974822998	48.5799998044968	48.2800006866455	IPI:IPI00914949.1; IPI:IPI00783228.4; IPI:IPI00216704.9	Gene_Symbol=SPTB Spectrin, beta, erythrocytic (Includes spherocytosis, clinical type I) variant (Fragment); Gene_Symbol=SPTB Isoform 1 of Spectrin beta chain, erythrocyte; Gene_Symbol=SPTB Isoform 2 of Spectrin beta chain, erythrocyte			0	98.4899997711182	LETTLALQK			-0.00162093003746122	1015.58984375	508.8022	1015.59136962891	508.802947998047	2	11	1.1.1.4604.2	1	42.3036	459.3146	42.1494
2	182.62	182.62	52.1399974822998	48.5799998044968	48.2800006866455	IPI:IPI00914949.1; IPI:IPI00783228.4; IPI:IPI00216704.9	Gene_Symbol=SPTB Spectrin, beta, erythrocytic (Includes spherocytosis, clinical type I) variant (Fragment); Gene_Symbol=SPTB Isoform 1 of Spectrin beta chain, erythrocyte; Gene_Symbol=SPTB Isoform 2 of Spectrin beta chain, erythrocyte			0	99.0000009536743	LFQDMLHSIDWMDEIK	Oxidation(M)@5; Oxidation(M)@12		-0.000311645009787753	2051.93286132813	684.9849	2051.93334960938	684.985046386719	3	13	1.1.1.5524.5	1	85.5859	2046.437	85.801
2	182.62	182.62	52.1399974822998	48.5799998044968	48.2800006866455	IPI:IPI00914949.1; IPI:IPI00783228.4; IPI:IPI00216704.9	Gene_Symbol=SPTB Spectrin, beta, erythrocytic (Includes spherocytosis, clinical type I) variant (Fragment); Gene_Symbol=SPTB Isoform 1 of Spectrin beta chain, erythrocyte; Gene_Symbol=SPTB Isoform 2 of Spectrin beta chain, erythrocyte			0	99.0000009536743	LFQDMLHSIDWMDEIK	Oxidation(M)@5; Oxidation(M)@12		-0.000311645009787753	2051.93286132813	684.9849	2051.93334960938	684.985046386719	3	14	1.1.1.5530.6	1	85.8639	2046.437	85.801
2	182.62	182.62	52.1399974822998	48.5799998044968	48.2800006866455	IPI:IPI00914949.1; IPI:IPI00783228.4; IPI:IPI00216704.9	Gene_Symbol=SPTB Spectrin, beta, erythrocytic (Includes spherocytosis, clinical type I) variant (Fragment); Gene_Symbol=SPTB Isoform 1 of Spectrin beta chain, erythrocyte; Gene_Symbol=SPTB Isoform 2 of Spectrin beta chain, erythrocyte			0	99.0000009536743	LFQDMLHSIDWMDEIK	Oxidation(M)@5; Oxidation(M)@12		0.000603854015935212	2051.93383789063	684.9852	2051.93334960938	684.985046386719	3	14	1.1.1.5542.4	1	86.424	1307.525	86.3595
2	182.62	182.62	52.1399974822998	48.5799998044968	48.2800006866455	IPI:IPI00914949.1; IPI:IPI00783228.4; IPI:IPI00216704.9	Gene_Symbol=SPTB Spectrin, beta, erythrocytic (Includes spherocytosis, clinical type I) variant (Fragment); Gene_Symbol=SPTB Isoform 1 of Spectrin beta chain, erythrocyte; Gene_Symbol=SPTB Isoform 2 of Spectrin beta chain, erythrocyte			0	99.0000009536743	LIAQEPYLASGDFGHTVDSVEK		cleaved W-L@N-term	-0.00354009005241096	2375.16088867188	792.7276	2375.16455078125	792.728759765625	3	13	1.1.1.5261.16	1	73.1573	974.5085	72.9452
2	182.62	182.62	52.1399974822998	48.5799998044968	48.2800006866455	IPI:IPI00914949.1; IPI:IPI00783228.4; IPI:IPI00216704.9	Gene_Symbol=SPTB Spectrin, beta, erythrocytic (Includes spherocytosis, clinical type I) variant (Fragment); Gene_Symbol=SPTB Isoform 1 of Spectrin beta chain, erythrocyte; Gene_Symbol=SPTB Isoform 2 of Spectrin beta chain, erythrocyte			0	99.0000009536743	LIDAGHSEAATIAEWK			-0.00131902005523443	1710.85632324219	571.2927	1710.85766601563	571.293151855469	3	14	1.1.1.4949.13	1	58.5724	2735.609	58.7426
2	182.62	182.62	52.1399974822998	48.5799998044968	48.2800006866455	IPI:IPI00914949.1; IPI:IPI00783228.4; IPI:IPI00216704.9	Gene_Symbol=SPTB Spectrin, beta, erythrocytic (Includes spherocytosis, clinical type I) variant (Fragment); Gene_Symbol=SPTB Isoform 1 of Spectrin beta chain, erythrocyte; Gene_Symbol=SPTB Isoform 2 of Spectrin beta chain, erythrocyte			0	99.0000009536743	LLEVLSGEMLPKPTK	Oxidation(M)@9		0.00413586013019085	1669.9365234375	557.6528	1669.93249511719	557.651428222656	3	19	1.1.1.5066.4	1	64.0231	2883.038	64.0982
2	182.62	182.62	52.1399974822998	48.5799998044968	48.2800006866455	IPI:IPI00914949.1; IPI:IPI00783228.4; IPI:IPI00216704.9	Gene_Symbol=SPTB Spectrin, beta, erythrocytic (Includes spherocytosis, clinical type I) variant (Fragment); Gene_Symbol=SPTB Isoform 1 of Spectrin beta chain, erythrocyte; Gene_Symbol=SPTB Isoform 2 of Spectrin beta chain, erythrocyte			0	99.0000009536743	LLEVLSGEMLPKPTK	Oxidation(M)@9		-0.000624815991614014	1669.93176269531	557.6512	1669.93249511719	557.651428222656	3	20	1.1.1.5072.7	1	64.3072	3093.115	64.4237
2	182.62	182.62	52.1399974822998	48.5799998044968	48.2800006866455	IPI:IPI00914949.1; IPI:IPI00783228.4; IPI:IPI00216704.9	Gene_Symbol=SPTB Spectrin, beta, erythrocytic (Includes spherocytosis, clinical type I) variant (Fragment); Gene_Symbol=SPTB Isoform 1 of Spectrin beta chain, erythrocyte; Gene_Symbol=SPTB Isoform 2 of Spectrin beta chain, erythrocyte			0	99.0000009536743	LLEVLSGEMLPKPTK	Oxidation(M)@9		-0.000624815991614014	1669.93176269531	557.6512	1669.93249511719	557.651428222656	3	19	1.1.1.5078.3	1	64.5774	3093.115	64.4237
2	182.62	182.62	52.1399974822998	48.5799998044968	48.2800006866455	IPI:IPI00914949.1; IPI:IPI00783228.4; IPI:IPI00216704.9	Gene_Symbol=SPTB Spectrin, beta, erythrocytic (Includes spherocytosis, clinical type I) variant (Fragment); Gene_Symbol=SPTB Isoform 1 of Spectrin beta chain, erythrocyte; Gene_Symbol=SPTB Isoform 2 of Spectrin beta chain, erythrocyte			0	99.0000009536743	LLEVLSGEMLPKPTK	Oxidation(M)@9		0.000656904012430459	1669.93322753906	557.6517	1669.93249511719	557.651428222656	3	17	1.1.1.5087.4	1	64.9966	1000.358	64.9811
2	182.62	182.62	52.1399974822998	48.5799998044968	48.2800006866455	IPI:IPI00914949.1; IPI:IPI00783228.4; IPI:IPI00216704.9	Gene_Symbol=SPTB Spectrin, beta, erythrocytic (Includes spherocytosis, clinical type I) variant (Fragment); Gene_Symbol=SPTB Isoform 1 of Spectrin beta chain, erythrocyte; Gene_Symbol=SPTB Isoform 2 of Spectrin beta chain, erythrocyte			0	99.0000009536743	LLEVLSGEMLPKPTK			0.00671184994280338	1653.94421386719	552.322	1653.9375	552.319763183594	3	13	1.1.1.5348.3	1	77.2608	1273.692	77.3429
2	182.62	182.62	52.1399974822998	48.5799998044968	48.2800006866455	IPI:IPI00914949.1; IPI:IPI00783228.4; IPI:IPI00216704.9	Gene_Symbol=SPTB Spectrin, beta, erythrocytic (Includes spherocytosis, clinical type I) variant (Fragment); Gene_Symbol=SPTB Isoform 1 of Spectrin beta chain, erythrocyte; Gene_Symbol=SPTB Isoform 2 of Spectrin beta chain, erythrocyte			0	99.0000009536743	LLSGEDVGQDEGATR	Acetyl(S)@3; Oxidation(D)@6		-0.00129736994858831	1603.73132324219	802.8729	1603.73254394531	802.87353515625	2	16	1.1.1.4475.10	1	36.1969	997.6522	36.3483
2	182.62	182.62	52.1399974822998	48.5799998044968	48.2800006866455	IPI:IPI00914949.1; IPI:IPI00783228.4; IPI:IPI00216704.9	Gene_Symbol=SPTB Spectrin, beta, erythrocytic (Includes spherocytosis, clinical type I) variant (Fragment); Gene_Symbol=SPTB Isoform 1 of Spectrin beta chain, erythrocyte; Gene_Symbol=SPTB Isoform 2 of Spectrin beta chain, erythrocyte			0	99.0000009536743	LLSGEDVGQDEGATR			-0.00270879990421236	1545.72424316406	773.8694	1545.72705078125	773.870788574219	2	26	1.1.1.4453.4	1	35.1914	2066.135	35.3956
2	182.62	182.62	52.1399974822998	48.5799998044968	48.2800006866455	IPI:IPI00914949.1; IPI:IPI00783228.4; IPI:IPI00216704.9	Gene_Symbol=SPTB Spectrin, beta, erythrocytic (Includes spherocytosis, clinical type I) variant (Fragment); Gene_Symbol=SPTB Isoform 1 of Spectrin beta chain, erythrocyte; Gene_Symbol=SPTB Isoform 2 of Spectrin beta chain, erythrocyte			0	99.0000009536743	LLSGEDVGQDEGATR			-0.00270879990421236	1545.72424316406	773.8694	1545.72705078125	773.870788574219	2	26	1.1.1.4459.8	1	35.4757	2066.135	35.3956
2	182.62	182.62	52.1399974822998	48.5799998044968	48.2800006866455	IPI:IPI00914949.1; IPI:IPI00783228.4; IPI:IPI00216704.9	Gene_Symbol=SPTB Spectrin, beta, erythrocytic (Includes spherocytosis, clinical type I) variant (Fragment); Gene_Symbol=SPTB Isoform 1 of Spectrin beta chain, erythrocyte; Gene_Symbol=SPTB Isoform 2 of Spectrin beta chain, erythrocyte			0	99.0000009536743	LLSGEDVGQDEGATR			-0.00270879990421236	1545.72424316406	773.8694	1545.72705078125	773.870788574219	2	18	1.1.1.4466.8	1	35.8132	2066.135	35.3956
2	182.62	182.62	52.1399974822998	48.5799998044968	48.2800006866455	IPI:IPI00914949.1; IPI:IPI00783228.4; IPI:IPI00216704.9	Gene_Symbol=SPTB Spectrin, beta, erythrocytic (Includes spherocytosis, clinical type I) variant (Fragment); Gene_Symbol=SPTB Isoform 1 of Spectrin beta chain, erythrocyte; Gene_Symbol=SPTB Isoform 2 of Spectrin beta chain, erythrocyte			0	99.0000009536743	LLTSQDVSYDEAR			-0.000579867977648973	1495.71484375	748.8647	1495.71545410156	748.864990234375	2	18	1.1.1.4615.17	1	42.8522	1744.576	43.0085
2	182.62	182.62	52.1399974822998	48.5799998044968	48.2800006866455	IPI:IPI00914949.1; IPI:IPI00783228.4; IPI:IPI00216704.9	Gene_Symbol=SPTB Spectrin, beta, erythrocytic (Includes spherocytosis, clinical type I) variant (Fragment); Gene_Symbol=SPTB Isoform 1 of Spectrin beta chain, erythrocyte; Gene_Symbol=SPTB Isoform 2 of Spectrin beta chain, erythrocyte			0	99.0000009536743	LMEADIAIQGDK	Oxidation(M)@2		-0.00203344994224608	1318.64184570313	660.3282	1318.64392089844	660.329223632813	2	15	1.1.1.4579.16	1	41.1497	1252.802	41.0187
2	182.62	182.62	52.1399974822998	48.5799998044968	48.2800006866455	IPI:IPI00914949.1; IPI:IPI00783228.4; IPI:IPI00216704.9	Gene_Symbol=SPTB Spectrin, beta, erythrocytic (Includes spherocytosis, clinical type I) variant (Fragment); Gene_Symbol=SPTB Isoform 1 of Spectrin beta chain, erythrocyte; Gene_Symbol=SPTB Isoform 2 of Spectrin beta chain, erythrocyte			0	99.0000009536743	LMEADIAIQGDKVK	Oxidation(M)@2	missed K-V@12	-0.00230576004832983	1545.80493164063	516.2756	1545.80725097656	516.2763671875	3	19	1.1.1.4579.2	1	41.1231	5020.695	41.0187
2	182.62	182.62	52.1399974822998	48.5799998044968	48.2800006866455	IPI:IPI00914949.1; IPI:IPI00783228.4; IPI:IPI00216704.9	Gene_Symbol=SPTB Spectrin, beta, erythrocytic (Includes spherocytosis, clinical type I) variant (Fragment); Gene_Symbol=SPTB Isoform 1 of Spectrin beta chain, erythrocyte; Gene_Symbol=SPTB Isoform 2 of Spectrin beta chain, erythrocyte			0	99.0000009536743	LMEADIAIQGDKVK	Oxidation(M)@2	missed K-V@12	-0.00248885992914438	1545.8046875	516.2755	1545.80725097656	516.2763671875	3	10	1.1.1.4594.5	1	41.8288	215.0797	41.7697
2	182.62	182.62	52.1399974822998	48.5799998044968	48.2800006866455	IPI:IPI00914949.1; IPI:IPI00783228.4; IPI:IPI00216704.9	Gene_Symbol=SPTB Spectrin, beta, erythrocytic (Includes spherocytosis, clinical type I) variant (Fragment); Gene_Symbol=SPTB Isoform 1 of Spectrin beta chain, erythrocyte; Gene_Symbol=SPTB Isoform 2 of Spectrin beta chain, erythrocyte			0	99.0000009536743	LMEADIAIQGDKVK	Oxidation(M)@2	missed K-V@12	-0.00248885992914438	1545.8046875	516.2755	1545.80725097656	516.2763671875	3	10	1.1.1.4588.5	1	41.5463	4209.283	41.0658
2	182.62	182.62	52.1399974822998	48.5799998044968	48.2800006866455	IPI:IPI00914949.1; IPI:IPI00783228.4; IPI:IPI00216704.9	Gene_Symbol=SPTB Spectrin, beta, erythrocytic (Includes spherocytosis, clinical type I) variant (Fragment); Gene_Symbol=SPTB Isoform 1 of Spectrin beta chain, erythrocyte; Gene_Symbol=SPTB Isoform 2 of Spectrin beta chain, erythrocyte			0	94.0500020980835	LMEADIAIQGDKVK		missed K-V@12	-0.000840972003061324	1529.81140136719	510.9444	1529.81237792969	510.944732666016	3	10	1.1.1.4742.5	1	48.8341	727.9059	48.7269
2	182.62	182.62	52.1399974822998	48.5799998044968	48.2800006866455	IPI:IPI00914949.1; IPI:IPI00783228.4; IPI:IPI00216704.9	Gene_Symbol=SPTB Spectrin, beta, erythrocytic (Includes spherocytosis, clinical type I) variant (Fragment); Gene_Symbol=SPTB Isoform 1 of Spectrin beta chain, erythrocyte; Gene_Symbol=SPTB Isoform 2 of Spectrin beta chain, erythrocyte			0	99.0000009536743	LPLAQSADYGTNLQTVQLF		cleaved F-M@C-term	0.00120026001241058	2078.0693359375	693.6971	2078.068359375	693.69677734375	3	20	1.1.1.6082.3	1	112.1995	491.1605	112.119
2	182.62	182.62	52.1399974822998	48.5799998044968	48.2800006866455	IPI:IPI00914949.1; IPI:IPI00783228.4; IPI:IPI00216704.9	Gene_Symbol=SPTB Spectrin, beta, erythrocytic (Includes spherocytosis, clinical type I) variant (Fragment); Gene_Symbol=SPTB Isoform 1 of Spectrin beta chain, erythrocyte; Gene_Symbol=SPTB Isoform 2 of Spectrin beta chain, erythrocyte			0	96.7299997806549	LPLAQSADYGTNLQTVQLF		cleaved F-M@C-term	0.00120026001241058	2078.0693359375	693.6971	2078.068359375	693.69677734375	3	13	1.1.1.6089.10	1	112.4951	487.0974	112.119
2	182.62	182.62	52.1399974822998	48.5799998044968	48.2800006866455	IPI:IPI00914949.1; IPI:IPI00783228.4; IPI:IPI00216704.9	Gene_Symbol=SPTB Spectrin, beta, erythrocytic (Includes spherocytosis, clinical type I) variant (Fragment); Gene_Symbol=SPTB Isoform 1 of Spectrin beta chain, erythrocyte; Gene_Symbol=SPTB Isoform 2 of Spectrin beta chain, erythrocyte			0	19.8699995875359	LPLAQSADYGTNLQTVQLFMK	Oxidation(M)@20		-0.00174567999783903	2353.19702148438	785.4063	2353.19873046875	785.406860351563	3	8	1.1.1.5678.19	1	92.8307	870.0035	92.4783
2	182.62	182.62	52.1399974822998	48.5799998044968	48.2800006866455	IPI:IPI00914949.1; IPI:IPI00783228.4; IPI:IPI00216704.9	Gene_Symbol=SPTB Spectrin, beta, erythrocytic (Includes spherocytosis, clinical type I) variant (Fragment); Gene_Symbol=SPTB Isoform 1 of Spectrin beta chain, erythrocyte; Gene_Symbol=SPTB Isoform 2 of Spectrin beta chain, erythrocyte			0	99.0000009536743	LVAEGNLYSDK			0.00122865999583155	1207.60961914063	604.8121	1207.60852050781	604.8115234375	2	12	1.1.1.4515.8	1	38.0961	563.249	37.9291
2	182.62	182.62	52.1399974822998	48.5799998044968	48.2800006866455	IPI:IPI00914949.1; IPI:IPI00783228.4; IPI:IPI00216704.9	Gene_Symbol=SPTB Spectrin, beta, erythrocytic (Includes spherocytosis, clinical type I) variant (Fragment); Gene_Symbol=SPTB Isoform 1 of Spectrin beta chain, erythrocyte; Gene_Symbol=SPTB Isoform 2 of Spectrin beta chain, erythrocyte			0	96.6099977493286	LVAEGNLYSDKIK		missed K-I@11	-0.00114442000631243	1448.78649902344	483.9361	1448.78747558594	483.936431884766	3	12	1.1.1.4612.5	1	42.688	2480.086	42.4347
2	182.62	182.62	52.1399974822998	48.5799998044968	48.2800006866455	IPI:IPI00914949.1; IPI:IPI00783228.4; IPI:IPI00216704.9	Gene_Symbol=SPTB Spectrin, beta, erythrocytic (Includes spherocytosis, clinical type I) variant (Fragment); Gene_Symbol=SPTB Isoform 1 of Spectrin beta chain, erythrocyte; Gene_Symbol=SPTB Isoform 2 of Spectrin beta chain, erythrocyte			0	99.0000009536743	LVAQDNFGYDLAAVEAAK			-0.000340867991326377	1893.94689941406	947.9807	1893.947265625	947.980895996094	2	19	1.1.1.5566.14	1	87.5522	2099.77	87.6622
2	182.62	182.62	52.1399974822998	48.5799998044968	48.2800006866455	IPI:IPI00914949.1; IPI:IPI00783228.4; IPI:IPI00216704.9	Gene_Symbol=SPTB Spectrin, beta, erythrocytic (Includes spherocytosis, clinical type I) variant (Fragment); Gene_Symbol=SPTB Isoform 1 of Spectrin beta chain, erythrocyte; Gene_Symbol=SPTB Isoform 2 of Spectrin beta chain, erythrocyte			0	99.0000009536743	LVAQDNFGYDLAAVEAAK			0.00081707799108699	1893.94812011719	632.3233	1893.947265625	632.322998046875	3	23	1.1.1.5567.5	1	87.5838	1725.201	87.5691
2	182.62	182.62	52.1399974822998	48.5799998044968	48.2800006866455	IPI:IPI00914949.1; IPI:IPI00783228.4; IPI:IPI00216704.9	Gene_Symbol=SPTB Spectrin, beta, erythrocytic (Includes spherocytosis, clinical type I) variant (Fragment); Gene_Symbol=SPTB Isoform 1 of Spectrin beta chain, erythrocyte; Gene_Symbol=SPTB Isoform 2 of Spectrin beta chain, erythrocyte			0	99.0000009536743	LVAQDNFGYDLAAVEAAK			0.00173258001450449	1893.94897460938	632.3236	1893.947265625	632.322998046875	3	20	1.1.1.5573.6	1	87.8621	1573.377	87.7555
2	182.62	182.62	52.1399974822998	48.5799998044968	48.2800006866455	IPI:IPI00914949.1; IPI:IPI00783228.4; IPI:IPI00216704.9	Gene_Symbol=SPTB Spectrin, beta, erythrocytic (Includes spherocytosis, clinical type I) variant (Fragment); Gene_Symbol=SPTB Isoform 1 of Spectrin beta chain, erythrocyte; Gene_Symbol=SPTB Isoform 2 of Spectrin beta chain, erythrocyte			0	93.7799990177155	LVAQDNFGYDLAAVEAAK			-9.84227008302696E-05	1893.94714355469	632.323	1893.947265625	632.322998046875	3	8	1.1.1.5602.5	1	89.2219	154.5193	89.1623
2	182.62	182.62	52.1399974822998	48.5799998044968	48.2800006866455	IPI:IPI00914949.1; IPI:IPI00783228.4; IPI:IPI00216704.9	Gene_Symbol=SPTB Spectrin, beta, erythrocytic (Includes spherocytosis, clinical type I) variant (Fragment); Gene_Symbol=SPTB Isoform 1 of Spectrin beta chain, erythrocyte; Gene_Symbol=SPTB Isoform 2 of Spectrin beta chain, erythrocyte			0	99.0000009536743	LVAQDNFGYDLAAVEAAKK		missed K-K@18	0.000601265986915678	2022.04260253906	675.0215	2022.04223632813	675.021362304688	3	20	1.1.1.5308.17	1	75.3795	1894.641	75.5482
2	182.62	182.62	52.1399974822998	48.5799998044968	48.2800006866455	IPI:IPI00914949.1; IPI:IPI00783228.4; IPI:IPI00216704.9	Gene_Symbol=SPTB Spectrin, beta, erythrocytic (Includes spherocytosis, clinical type I) variant (Fragment); Gene_Symbol=SPTB Isoform 1 of Spectrin beta chain, erythrocyte; Gene_Symbol=SPTB Isoform 2 of Spectrin beta chain, erythrocyte			0	99.0000009536743	LVAQDNFGYDLAAVEAAKK		missed K-K@18	0.000601265986915678	2022.04260253906	675.0215	2022.04223632813	675.021362304688	3	13	1.1.1.5320.13	1	75.9499	1894.641	75.5482
2	182.62	182.62	52.1399974822998	48.5799998044968	48.2800006866455	IPI:IPI00914949.1; IPI:IPI00783228.4; IPI:IPI00216704.9	Gene_Symbol=SPTB Spectrin, beta, erythrocytic (Includes spherocytosis, clinical type I) variant (Fragment); Gene_Symbol=SPTB Isoform 1 of Spectrin beta chain, erythrocyte; Gene_Symbol=SPTB Isoform 2 of Spectrin beta chain, erythrocyte			0	99.0000009536743	LWSYLQELLQSR			-0.0005991620128043	1534.81384277344	768.4142	1534.81433105469	768.414489746094	2	20	1.1.1.6337.3	1	123.2833	503.2204	123.5302
2	182.62	182.62	52.1399974822998	48.5799998044968	48.2800006866455	IPI:IPI00914949.1; IPI:IPI00783228.4; IPI:IPI00216704.9	Gene_Symbol=SPTB Spectrin, beta, erythrocytic (Includes spherocytosis, clinical type I) variant (Fragment); Gene_Symbol=SPTB Isoform 1 of Spectrin beta chain, erythrocyte; Gene_Symbol=SPTB Isoform 2 of Spectrin beta chain, erythrocyte			0	99.0000009536743	LWSYLQELLQSR			-0.0005991620128043	1534.81384277344	768.4142	1534.81433105469	768.414489746094	2	21	1.1.1.6349.3	1	123.865	503.2204	123.5302
2	182.62	182.62	52.1399974822998	48.5799998044968	48.2800006866455	IPI:IPI00914949.1; IPI:IPI00783228.4; IPI:IPI00216704.9	Gene_Symbol=SPTB Spectrin, beta, erythrocytic (Includes spherocytosis, clinical type I) variant (Fragment); Gene_Symbol=SPTB Isoform 1 of Spectrin beta chain, erythrocyte; Gene_Symbol=SPTB Isoform 2 of Spectrin beta chain, erythrocyte			0	99.0000009536743	NQTLQNEILGHTPR			-0.00562835019081831	1619.83239746094	540.9514	1619.83801269531	540.953247070313	3	14	1.1.1.4836.15	1	53.2978	2022.285	53.3726
2	182.62	182.62	52.1399974822998	48.5799998044968	48.2800006866455	IPI:IPI00914949.1; IPI:IPI00783228.4; IPI:IPI00216704.9	Gene_Symbol=SPTB Spectrin, beta, erythrocytic (Includes spherocytosis, clinical type I) variant (Fragment); Gene_Symbol=SPTB Isoform 1 of Spectrin beta chain, erythrocyte; Gene_Symbol=SPTB Isoform 2 of Spectrin beta chain, erythrocyte			0	99.0000009536743	QAEAILSNQEYTLAHLEPPDSLEAAEAGIR	Gln->pyro-Glu@N-term		0.00132488994859159	3218.5732421875	1073.865	3218.5732421875	1073.86499023438	3	21	1.1.1.6232.6	1	119.3809	404.351	119.5315
2	182.62	182.62	52.1399974822998	48.5799998044968	48.2800006866455	IPI:IPI00914949.1; IPI:IPI00783228.4; IPI:IPI00216704.9	Gene_Symbol=SPTB Spectrin, beta, erythrocytic (Includes spherocytosis, clinical type I) variant (Fragment); Gene_Symbol=SPTB Isoform 1 of Spectrin beta chain, erythrocyte; Gene_Symbol=SPTB Isoform 2 of Spectrin beta chain, erythrocyte			0	99.0000009536743	QAEAILSNQEYTLAHLEPPDSLEAAEAGIR	Gln->pyro-Glu@N-term; Oxidation(H)@15; Cation:K(E)@17		-0.0252065006643534	3272.4990234375	819.132	3272.52392578125	819.138244628906	4	21	1.1.1.6233.5	1	119.4295	312.0048	119.5315
2	182.62	182.62	52.1399974822998	48.5799998044968	48.2800006866455	IPI:IPI00914949.1; IPI:IPI00783228.4; IPI:IPI00216704.9	Gene_Symbol=SPTB Spectrin, beta, erythrocytic (Includes spherocytosis, clinical type I) variant (Fragment); Gene_Symbol=SPTB Isoform 1 of Spectrin beta chain, erythrocyte; Gene_Symbol=SPTB Isoform 2 of Spectrin beta chain, erythrocyte			0	99.0000009536743	QAEAILSNQEYTLAHLEPPDSLEAAEAGIR	Gln->pyro-Glu@N-term; Oxidation(H)@15; Cation:K(E)@17		-0.0252065006643534	3272.4990234375	819.132	3272.52392578125	819.138244628906	4	14	1.1.1.6241.5	1	119.7702	308.8014	119.5315
2	182.62	182.62	52.1399974822998	48.5799998044968	48.2800006866455	IPI:IPI00914949.1; IPI:IPI00783228.4; IPI:IPI00216704.9	Gene_Symbol=SPTB Spectrin, beta, erythrocytic (Includes spherocytosis, clinical type I) variant (Fragment); Gene_Symbol=SPTB Isoform 1 of Spectrin beta chain, erythrocyte; Gene_Symbol=SPTB Isoform 2 of Spectrin beta chain, erythrocyte			0	99.0000009536743	QAEAILSNQEYTLAHLEPPDSLEAAEAGIR			-4.88154983031563E-05	3235.60131835938	1079.541	3235.599609375	1079.54052734375	3	15	1.1.1.5869.25	1	101.9123	291.3007	102.0141
2	182.62	182.62	52.1399974822998	48.5799998044968	48.2800006866455	IPI:IPI00914949.1; IPI:IPI00783228.4; IPI:IPI00216704.9	Gene_Symbol=SPTB Spectrin, beta, erythrocytic (Includes spherocytosis, clinical type I) variant (Fragment); Gene_Symbol=SPTB Isoform 1 of Spectrin beta chain, erythrocyte; Gene_Symbol=SPTB Isoform 2 of Spectrin beta chain, erythrocyte			0	93.7200009822845	QAEAILSNQEYTLAHLEPPDSLEAAEAGIR			0.0017748000100255	3235.60180664063	809.9077	3235.599609375	809.9072265625	4	11	1.1.1.5876.13	1	102.2353	255.837	102.1104
2	182.62	182.62	52.1399974822998	48.5799998044968	48.2800006866455	IPI:IPI00914949.1; IPI:IPI00783228.4; IPI:IPI00216704.9	Gene_Symbol=SPTB Spectrin, beta, erythrocytic (Includes spherocytosis, clinical type I) variant (Fragment); Gene_Symbol=SPTB Isoform 1 of Spectrin beta chain, erythrocyte; Gene_Symbol=SPTB Isoform 2 of Spectrin beta chain, erythrocyte			0	69.6099996566772	QAEAILSNQEYTLAHLEPPDSLEAAEAGIR			0.0017748000100255	3235.60180664063	809.9077	3235.599609375	809.9072265625	4	11	1.1.1.5869.17	1	101.899	255.837	102.1104
2	182.62	182.62	52.1399974822998	48.5799998044968	48.2800006866455	IPI:IPI00914949.1; IPI:IPI00783228.4; IPI:IPI00216704.9	Gene_Symbol=SPTB Spectrin, beta, erythrocytic (Includes spherocytosis, clinical type I) variant (Fragment); Gene_Symbol=SPTB Isoform 1 of Spectrin beta chain, erythrocyte; Gene_Symbol=SPTB Isoform 2 of Spectrin beta chain, erythrocyte			0	99.0000009536743	QIAERPAEETGPQEEEGETAGEAPVSHHAATER			0.00987336970865726	3512.61376953125	703.53	3512.60400390625	703.528076171875	5	21	1.1.1.4348.7	1	31.1737	2358.148	31.3648
2	182.62	182.62	52.1399974822998	48.5799998044968	48.2800006866455	IPI:IPI00914949.1; IPI:IPI00783228.4; IPI:IPI00216704.9	Gene_Symbol=SPTB Spectrin, beta, erythrocytic (Includes spherocytosis, clinical type I) variant (Fragment); Gene_Symbol=SPTB Isoform 1 of Spectrin beta chain, erythrocyte; Gene_Symbol=SPTB Isoform 2 of Spectrin beta chain, erythrocyte			0	99.0000009536743	QIAERPAEETGPQEEEGETAGEAPVSHHAATER			0.00987336970865726	3512.61376953125	703.53	3512.60400390625	703.528076171875	5	21	1.1.1.4354.4	1	31.4529	2358.148	31.3648
2	182.62	182.62	52.1399974822998	48.5799998044968	48.2800006866455	IPI:IPI00914949.1; IPI:IPI00783228.4; IPI:IPI00216704.9	Gene_Symbol=SPTB Spectrin, beta, erythrocytic (Includes spherocytosis, clinical type I) variant (Fragment); Gene_Symbol=SPTB Isoform 1 of Spectrin beta chain, erythrocyte; Gene_Symbol=SPTB Isoform 2 of Spectrin beta chain, erythrocyte			0	99.0000009536743	QIAERPAEETGPQEEEGETAGEAPVSHHAATER	Gln->pyro-Glu@N-term		0.00825741980224848	3495.58569335938	874.9037	3495.57739257813	874.901672363281	4	22	1.1.1.4508.15	1	37.7828	2027.146	38.0231
2	182.62	182.62	52.1399974822998	48.5799998044968	48.2800006866455	IPI:IPI00914949.1; IPI:IPI00783228.4; IPI:IPI00216704.9	Gene_Symbol=SPTB Spectrin, beta, erythrocytic (Includes spherocytosis, clinical type I) variant (Fragment); Gene_Symbol=SPTB Isoform 1 of Spectrin beta chain, erythrocyte; Gene_Symbol=SPTB Isoform 2 of Spectrin beta chain, erythrocyte			0	99.0000009536743	QIAERPAEETGPQEEEGETAGEAPVSHHAATER	Gln->pyro-Glu@N-term		0.00825741980224848	3495.58569335938	874.9037	3495.57739257813	874.901672363281	4	23	1.1.1.4514.18	1	38.0648	2027.146	38.0231
2	182.62	182.62	52.1399974822998	48.5799998044968	48.2800006866455	IPI:IPI00914949.1; IPI:IPI00783228.4; IPI:IPI00216704.9	Gene_Symbol=SPTB Spectrin, beta, erythrocytic (Includes spherocytosis, clinical type I) variant (Fragment); Gene_Symbol=SPTB Isoform 1 of Spectrin beta chain, erythrocyte; Gene_Symbol=SPTB Isoform 2 of Spectrin beta chain, erythrocyte			0	99.0000009536743	QIAERPAEETGPQEEEGETAGEAPVSHHAATER			0.0159296002238989	3512.61987304688	586.4439	3512.60400390625	586.441284179688	6	17	1.1.1.4352.3	1	31.343	100.7448	31.4115
2	182.62	182.62	52.1399974822998	48.5799998044968	48.2800006866455	IPI:IPI00914949.1; IPI:IPI00783228.4; IPI:IPI00216704.9	Gene_Symbol=SPTB Spectrin, beta, erythrocytic (Includes spherocytosis, clinical type I) variant (Fragment); Gene_Symbol=SPTB Isoform 1 of Spectrin beta chain, erythrocyte; Gene_Symbol=SPTB Isoform 2 of Spectrin beta chain, erythrocyte			0	99.0000009536743	QLMDEKPQFTALVSQK	Gln->pyro-Glu@N-term; Oxidation(M)@3		-0.00109437003266066	1860.92810058594	931.4713	1860.92919921875	931.471862792969	2	10	1.1.1.5188.38	1	69.7485	1015.312	70.184
2	182.62	182.62	52.1399974822998	48.5799998044968	48.2800006866455	IPI:IPI00914949.1; IPI:IPI00783228.4; IPI:IPI00216704.9	Gene_Symbol=SPTB Spectrin, beta, erythrocytic (Includes spherocytosis, clinical type I) variant (Fragment); Gene_Symbol=SPTB Isoform 1 of Spectrin beta chain, erythrocyte; Gene_Symbol=SPTB Isoform 2 of Spectrin beta chain, erythrocyte			0	99.0000009536743	QLMDEKPQFTALVSQK	Gln->pyro-Glu@N-term; Oxidation(M)@3		-0.0012164399959147	1860.92810058594	931.4713	1860.92919921875	931.471862792969	2	18	1.1.1.5194.31	1	70.0315	1119.912	70.184
2	182.62	182.62	52.1399974822998	48.5799998044968	48.2800006866455	IPI:IPI00914949.1; IPI:IPI00783228.4; IPI:IPI00216704.9	Gene_Symbol=SPTB Spectrin, beta, erythrocytic (Includes spherocytosis, clinical type I) variant (Fragment); Gene_Symbol=SPTB Isoform 1 of Spectrin beta chain, erythrocyte; Gene_Symbol=SPTB Isoform 2 of Spectrin beta chain, erythrocyte			0	83.3599984645844	QLMDEKPQFTALVSQK	Oxidation(M)@3		-0.000362082006176934	1877.95532226563	626.9924	1877.95568847656	626.992492675781	3	11	1.1.1.4832.22	1	53.1124	2130.098	52.9902
2	182.62	182.62	52.1399974822998	48.5799998044968	48.2800006866455	IPI:IPI00914949.1; IPI:IPI00783228.4; IPI:IPI00216704.9	Gene_Symbol=SPTB Spectrin, beta, erythrocytic (Includes spherocytosis, clinical type I) variant (Fragment); Gene_Symbol=SPTB Isoform 1 of Spectrin beta chain, erythrocyte; Gene_Symbol=SPTB Isoform 2 of Spectrin beta chain, erythrocyte			0	60.970002412796	QRLETTLALQK	Gln->pyro-Glu@N-term	missed R-L@2	-0.0047537898644805	1282.7197265625	642.3671	1282.72448730469	642.369506835938	2	7	1.1.1.4824.23	1	52.7333	793.7242	52.6114
2	182.62	182.62	52.1399974822998	48.5799998044968	48.2800006866455	IPI:IPI00914949.1; IPI:IPI00783228.4; IPI:IPI00216704.9	Gene_Symbol=SPTB Spectrin, beta, erythrocytic (Includes spherocytosis, clinical type I) variant (Fragment); Gene_Symbol=SPTB Isoform 1 of Spectrin beta chain, erythrocyte; Gene_Symbol=SPTB Isoform 2 of Spectrin beta chain, erythrocyte			0	99.0000009536743	SHTLAQCLGFQEFQK	Methylthio(C)@7		-0.0011472599580884	1781.82177734375	594.9479	1781.82287597656	594.9482421875	3	20	1.1.1.5624.3	1	90.271	730.5182	90.212
2	182.62	182.62	52.1399974822998	48.5799998044968	48.2800006866455	IPI:IPI00914949.1; IPI:IPI00783228.4; IPI:IPI00216704.9	Gene_Symbol=SPTB Spectrin, beta, erythrocytic (Includes spherocytosis, clinical type I) variant (Fragment); Gene_Symbol=SPTB Isoform 1 of Spectrin beta chain, erythrocyte; Gene_Symbol=SPTB Isoform 2 of Spectrin beta chain, erythrocyte			0	88.1399989128113	TAGYPHVNVTNFTSSWK			-0.00478088017553091	1907.91186523438	636.9779	1907.91662597656	636.9794921875	3	12	1.1.1.5210.11	1	70.7749	5112.298	70.4677
2	182.62	182.62	52.1399974822998	48.5799998044968	48.2800006866455	IPI:IPI00914949.1; IPI:IPI00783228.4; IPI:IPI00216704.9	Gene_Symbol=SPTB Spectrin, beta, erythrocytic (Includes spherocytosis, clinical type I) variant (Fragment); Gene_Symbol=SPTB Isoform 1 of Spectrin beta chain, erythrocyte; Gene_Symbol=SPTB Isoform 2 of Spectrin beta chain, erythrocyte			0	99.0000009536743	TLMTQIDGVNLAANSLVESGHPR	Oxidation(M)@3; Deamidated(N)@10		0.0152668999508023	2439.2216796875	814.0812	2439.20629882813	814.076049804688	3	18	1.1.1.5408.27	1	80.1276	876.7675	80.0965
2	182.62	182.62	52.1399974822998	48.5799998044968	48.2800006866455	IPI:IPI00914949.1; IPI:IPI00783228.4; IPI:IPI00216704.9	Gene_Symbol=SPTB Spectrin, beta, erythrocytic (Includes spherocytosis, clinical type I) variant (Fragment); Gene_Symbol=SPTB Isoform 1 of Spectrin beta chain, erythrocyte; Gene_Symbol=SPTB Isoform 2 of Spectrin beta chain, erythrocyte			0	99.0000009536743	TLMTQIDGVNLAANSLVESGHPR	Oxidation(M)@3		-0.000266705988906324	2438.22216796875	813.748	2438.22241210938	813.748046875	3	24	1.1.1.5411.21	1	80.2658	1829.207	80.0484
2	182.62	182.62	52.1399974822998	48.5799998044968	48.2800006866455	IPI:IPI00914949.1; IPI:IPI00783228.4; IPI:IPI00216704.9	Gene_Symbol=SPTB Spectrin, beta, erythrocytic (Includes spherocytosis, clinical type I) variant (Fragment); Gene_Symbol=SPTB Isoform 1 of Spectrin beta chain, erythrocyte; Gene_Symbol=SPTB Isoform 2 of Spectrin beta chain, erythrocyte			0	99.0000009536743	TLMTQIDGVNLAANSLVESGHPR	Oxidation(M)@3		0.000648799003101885	2438.22314453125	813.7483	2438.22241210938	813.748046875	3	22	1.1.1.5429.30	1	81.1252	1940.695	81.1395
2	182.62	182.62	52.1399974822998	48.5799998044968	48.2800006866455	IPI:IPI00914949.1; IPI:IPI00783228.4; IPI:IPI00216704.9	Gene_Symbol=SPTB Spectrin, beta, erythrocytic (Includes spherocytosis, clinical type I) variant (Fragment); Gene_Symbol=SPTB Isoform 1 of Spectrin beta chain, erythrocyte; Gene_Symbol=SPTB Isoform 2 of Spectrin beta chain, erythrocyte			0	99.0000009536743	TLMTQIDGVNLAANSLVESGHPR	Oxidation(M)@3		0.000648799003101885	2438.22314453125	813.7483	2438.22241210938	813.748046875	3	22	1.1.1.5435.20	1	81.4004	1940.695	81.1395
2	182.62	182.62	52.1399974822998	48.5799998044968	48.2800006866455	IPI:IPI00914949.1; IPI:IPI00783228.4; IPI:IPI00216704.9	Gene_Symbol=SPTB Spectrin, beta, erythrocytic (Includes spherocytosis, clinical type I) variant (Fragment); Gene_Symbol=SPTB Isoform 1 of Spectrin beta chain, erythrocyte; Gene_Symbol=SPTB Isoform 2 of Spectrin beta chain, erythrocyte			0	99.0000009536743	TLMTQIDGVNLAANSLVESGHPR			0.00179328001104295	2422.2294921875	808.4171	2422.2275390625	808.416442871094	3	15	1.1.1.5681.22	1	92.9748	778.0339	93.1387
2	182.62	182.62	52.1399974822998	48.5799998044968	48.2800006866455	IPI:IPI00914949.1; IPI:IPI00783228.4; IPI:IPI00216704.9	Gene_Symbol=SPTB Spectrin, beta, erythrocytic (Includes spherocytosis, clinical type I) variant (Fragment); Gene_Symbol=SPTB Isoform 1 of Spectrin beta chain, erythrocyte; Gene_Symbol=SPTB Isoform 2 of Spectrin beta chain, erythrocyte			0	99.0000009536743	TLMTQIDGVNLAANSLVESGHPR			0.00179328001104295	2422.2294921875	808.4171	2422.2275390625	808.416442871094	3	17	1.1.1.5687.17	1	93.2568	778.0339	93.1387
2	182.62	182.62	52.1399974822998	48.5799998044968	48.2800006866455	IPI:IPI00914949.1; IPI:IPI00783228.4; IPI:IPI00216704.9	Gene_Symbol=SPTB Spectrin, beta, erythrocytic (Includes spherocytosis, clinical type I) variant (Fragment); Gene_Symbol=SPTB Isoform 1 of Spectrin beta chain, erythrocyte; Gene_Symbol=SPTB Isoform 2 of Spectrin beta chain, erythrocyte			0	99.0000009536743	TLMTQIDGVNLAANSLVESGHPR			2.02558994293213	2424.2529296875	809.0916	2422.2275390625	808.416442871094	3	17	1.1.1.5688.18	1	93.3054	400.5526	93.2342
2	182.62	182.62	52.1399974822998	48.5799998044968	48.2800006866455	IPI:IPI00914949.1; IPI:IPI00783228.4; IPI:IPI00216704.9	Gene_Symbol=SPTB Spectrin, beta, erythrocytic (Includes spherocytosis, clinical type I) variant (Fragment); Gene_Symbol=SPTB Isoform 1 of Spectrin beta chain, erythrocyte; Gene_Symbol=SPTB Isoform 2 of Spectrin beta chain, erythrocyte			0	99.0000009536743	TLMTQIDGVNLAANSLVESGHPR	Oxidation(M)@3		0.00389962992630899	2438.22607421875	610.5638	2438.22241210938	610.562866210938	4	12	1.1.1.5410.10	1	80.2091	557.0422	80.0965
2	182.62	182.62	52.1399974822998	48.5799998044968	48.2800006866455	IPI:IPI00914949.1; IPI:IPI00783228.4; IPI:IPI00216704.9	Gene_Symbol=SPTB Spectrin, beta, erythrocytic (Includes spherocytosis, clinical type I) variant (Fragment); Gene_Symbol=SPTB Isoform 1 of Spectrin beta chain, erythrocyte; Gene_Symbol=SPTB Isoform 2 of Spectrin beta chain, erythrocyte			0	97.1099972724915	TLMTQIDGVNLAANSLVESGHPR	Oxidation(M)@3		-0.000266705988906324	2438.22216796875	813.748	2438.22241210938	813.748046875	3	13	1.1.1.5412.23	1	80.315	1829.207	80.0484
2	182.62	182.62	52.1399974822998	48.5799998044968	48.2800006866455	IPI:IPI00914949.1; IPI:IPI00783228.4; IPI:IPI00216704.9	Gene_Symbol=SPTB Spectrin, beta, erythrocytic (Includes spherocytosis, clinical type I) variant (Fragment); Gene_Symbol=SPTB Isoform 1 of Spectrin beta chain, erythrocyte; Gene_Symbol=SPTB Isoform 2 of Spectrin beta chain, erythrocyte			0	19.8400005698204	TLMTQIDGVNLAANSLVESGHPR	Deamidated(N)@10		0.0171351991593838	2423.228515625	808.7501	2423.21142578125	808.744445800781	3	7	1.1.1.5681.23	1	92.9757	553.8232	93.091
2	182.62	182.62	52.1399974822998	48.5799998044968	48.2800006866455	IPI:IPI00914949.1; IPI:IPI00783228.4; IPI:IPI00216704.9	Gene_Symbol=SPTB Spectrin, beta, erythrocytic (Includes spherocytosis, clinical type I) variant (Fragment); Gene_Symbol=SPTB Isoform 1 of Spectrin beta chain, erythrocyte; Gene_Symbol=SPTB Isoform 2 of Spectrin beta chain, erythrocyte			0	74.5999991893768	TQLVDTADKFR		missed K-F@9	0.0013118899660185	1292.67370605469	431.8985	1292.67248535156	431.898101806641	3	10	1.1.1.4612.3	1	42.6847	717.2434	42.4819
2	182.62	182.62	52.1399974822998	48.5799998044968	48.2800006866455	IPI:IPI00914949.1; IPI:IPI00783228.4; IPI:IPI00216704.9	Gene_Symbol=SPTB Spectrin, beta, erythrocytic (Includes spherocytosis, clinical type I) variant (Fragment); Gene_Symbol=SPTB Isoform 1 of Spectrin beta chain, erythrocyte; Gene_Symbol=SPTB Isoform 2 of Spectrin beta chain, erythrocyte			0	99.0000009536743	VDNVNAFIER			-0.00059266499010846	1175.59289550781	588.8037	1175.59350585938	588.804016113281	2	15	1.1.1.4792.15	1	51.2042	2302.077	50.8981
2	182.62	182.62	52.1399974822998	48.5799998044968	48.2800006866455	IPI:IPI00914949.1; IPI:IPI00783228.4; IPI:IPI00216704.9	Gene_Symbol=SPTB Spectrin, beta, erythrocytic (Includes spherocytosis, clinical type I) variant (Fragment); Gene_Symbol=SPTB Isoform 1 of Spectrin beta chain, erythrocyte; Gene_Symbol=SPTB Isoform 2 of Spectrin beta chain, erythrocyte			0	99.0000009536743	VDNVNAFIER			-0.00059266499010846	1175.59289550781	588.8037	1175.59350585938	588.804016113281	2	13	1.1.1.4780.17	1	50.6366	2302.077	50.8981
2	182.62	182.62	52.1399974822998	48.5799998044968	48.2800006866455	IPI:IPI00914949.1; IPI:IPI00783228.4; IPI:IPI00216704.9	Gene_Symbol=SPTB Spectrin, beta, erythrocytic (Includes spherocytosis, clinical type I) variant (Fragment); Gene_Symbol=SPTB Isoform 1 of Spectrin beta chain, erythrocyte; Gene_Symbol=SPTB Isoform 2 of Spectrin beta chain, erythrocyte			0	97.1300005912781	VDNVNAFIER			0.000628032023087144	1175.59411621094	588.8043	1175.59350585938	588.804016113281	2	10	1.1.1.4798.10	1	51.4869	197.3902	51.5657
2	182.62	182.62	52.1399974822998	48.5799998044968	48.2800006866455	IPI:IPI00914949.1; IPI:IPI00783228.4; IPI:IPI00216704.9	Gene_Symbol=SPTB Spectrin, beta, erythrocytic (Includes spherocytosis, clinical type I) variant (Fragment); Gene_Symbol=SPTB Isoform 1 of Spectrin beta chain, erythrocyte; Gene_Symbol=SPTB Isoform 2 of Spectrin beta chain, erythrocyte			0	99.0000009536743	VIQGQTDPEYLLLGQR			0.0035626299213618	1828.97192382813	915.4932	1828.96826171875	915.491455078125	2	22	1.1.1.5398.35	1	79.6537	1508.894	79.952
2	182.62	182.62	52.1399974822998	48.5799998044968	48.2800006866455	IPI:IPI00914949.1; IPI:IPI00783228.4; IPI:IPI00216704.9	Gene_Symbol=SPTB Spectrin, beta, erythrocytic (Includes spherocytosis, clinical type I) variant (Fragment); Gene_Symbol=SPTB Isoform 1 of Spectrin beta chain, erythrocyte; Gene_Symbol=SPTB Isoform 2 of Spectrin beta chain, erythrocyte			0	99.0000009536743	VIQGQTDPEYLLLGQR			0.000578943989239633	1828.96887207031	610.6636	1828.96826171875	610.663391113281	3	17	1.1.1.5402.5	1	79.8207	1405.917	79.952
2	182.62	182.62	52.1399974822998	48.5799998044968	48.2800006866455	IPI:IPI00914949.1; IPI:IPI00783228.4; IPI:IPI00216704.9	Gene_Symbol=SPTB Spectrin, beta, erythrocytic (Includes spherocytosis, clinical type I) variant (Fragment); Gene_Symbol=SPTB Isoform 1 of Spectrin beta chain, erythrocyte; Gene_Symbol=SPTB Isoform 2 of Spectrin beta chain, erythrocyte			0	99.0000009536743	VIQGQTDPEYLLLGQR			0.000578943989239633	1828.96887207031	610.6636	1828.96826171875	610.663391113281	3	19	1.1.1.5404.11	1	79.9218	1405.917	79.952
2	182.62	182.62	52.1399974822998	48.5799998044968	48.2800006866455	IPI:IPI00914949.1; IPI:IPI00783228.4; IPI:IPI00216704.9	Gene_Symbol=SPTB Spectrin, beta, erythrocytic (Includes spherocytosis, clinical type I) variant (Fragment); Gene_Symbol=SPTB Isoform 1 of Spectrin beta chain, erythrocyte; Gene_Symbol=SPTB Isoform 2 of Spectrin beta chain, erythrocyte			0	99.0000009536743	VIQGQTDPEYLLLGQR			0.0035626299213618	1828.97192382813	915.4932	1828.96826171875	915.491455078125	2	14	1.1.1.5410.29	1	80.2249	1508.894	79.952
2	182.62	182.62	52.1399974822998	48.5799998044968	48.2800006866455	IPI:IPI00914949.1; IPI:IPI00783228.4; IPI:IPI00216704.9	Gene_Symbol=SPTB Spectrin, beta, erythrocytic (Includes spherocytosis, clinical type I) variant (Fragment); Gene_Symbol=SPTB Isoform 1 of Spectrin beta chain, erythrocyte; Gene_Symbol=SPTB Isoform 2 of Spectrin beta chain, erythrocyte			0	99.0000009536743	VISDEIPKDEEGAIVMLK	Oxidation(M)@16	cleaved Y-V@N-term; missed K-D@8	0.00564486021175981	2001.03967285156	668.0205	2001.03405761719	668.018615722656	3	20	1.1.1.5122.4	1	66.6206	1357.329	66.6068
2	182.62	182.62	52.1399974822998	48.5799998044968	48.2800006866455	IPI:IPI00914949.1; IPI:IPI00783228.4; IPI:IPI00216704.9	Gene_Symbol=SPTB Spectrin, beta, erythrocytic (Includes spherocytosis, clinical type I) variant (Fragment); Gene_Symbol=SPTB Isoform 1 of Spectrin beta chain, erythrocyte; Gene_Symbol=SPTB Isoform 2 of Spectrin beta chain, erythrocyte			0	99.0000009536743	VISDEIPKDEEGAIVMLK	Oxidation(M)@16	cleaved Y-V@N-term; missed K-D@8	0.00125038996338844	2001.03515625	668.019	2001.03405761719	668.018615722656	3	11	1.1.1.5128.5	1	66.9004	1908.257	67.0718
2	182.62	182.62	52.1399974822998	48.5799998044968	48.2800006866455	IPI:IPI00914949.1; IPI:IPI00783228.4; IPI:IPI00216704.9	Gene_Symbol=SPTB Spectrin, beta, erythrocytic (Includes spherocytosis, clinical type I) variant (Fragment); Gene_Symbol=SPTB Isoform 1 of Spectrin beta chain, erythrocyte; Gene_Symbol=SPTB Isoform 2 of Spectrin beta chain, erythrocyte			0	93.6500012874603	WDAPDDELDNDNSSAR			0.0130374999716878	1818.74230957031	910.3784	1818.72924804688	910.371887207031	2	10	1.1.1.4684.40	1	46.1426	333.9735	46.1959
2	182.62	182.62	52.1399974822998	48.5799998044968	48.2800006866455	IPI:IPI00914949.1; IPI:IPI00783228.4; IPI:IPI00216704.9	Gene_Symbol=SPTB Spectrin, beta, erythrocytic (Includes spherocytosis, clinical type I) variant (Fragment); Gene_Symbol=SPTB Isoform 1 of Spectrin beta chain, erythrocyte; Gene_Symbol=SPTB Isoform 2 of Spectrin beta chain, erythrocyte			0	99.0000009536743	WLAEMEMPDTLEDLEVVQHR	Oxidation(M)@5; Oxidation(M)@7		0.00507140997797251	2472.13500976563	825.0523	2472.13012695313	825.050659179688	3	20	1.1.1.5452.33	1	82.2201	1244.395	82.2798
2	182.62	182.62	52.1399974822998	48.5799998044968	48.2800006866455	IPI:IPI00914949.1; IPI:IPI00783228.4; IPI:IPI00216704.9	Gene_Symbol=SPTB Spectrin, beta, erythrocytic (Includes spherocytosis, clinical type I) variant (Fragment); Gene_Symbol=SPTB Isoform 1 of Spectrin beta chain, erythrocyte; Gene_Symbol=SPTB Isoform 2 of Spectrin beta chain, erythrocyte			0	99.0000009536743	WLAEMEMPDTLEDLEVVQHR	Oxidation(M)@5; Oxidation(M)@7		-0.00366651988588274	2472.12622070313	825.0494	2472.13012695313	825.050659179688	3	19	1.1.1.5458.22	1	82.4973	1232.451	82.2798
2	182.62	182.62	52.1399974822998	48.5799998044968	48.2800006866455	IPI:IPI00914949.1; IPI:IPI00783228.4; IPI:IPI00216704.9	Gene_Symbol=SPTB Spectrin, beta, erythrocytic (Includes spherocytosis, clinical type I) variant (Fragment); Gene_Symbol=SPTB Isoform 1 of Spectrin beta chain, erythrocyte; Gene_Symbol=SPTB Isoform 2 of Spectrin beta chain, erythrocyte			0	99.0000009536743	WLAEMEMPDTLEDLEVVQHR	Oxidation(M)@5; Oxidation(M)@7		-0.00732850981876254	2472.12280273438	825.0482	2472.13012695313	825.050659179688	3	10	1.1.1.5466.24	1	82.8806	320.8776	82.757
2	182.62	182.62	52.1399974822998	48.5799998044968	48.2800006866455	IPI:IPI00914949.1; IPI:IPI00783228.4; IPI:IPI00216704.9	Gene_Symbol=SPTB Spectrin, beta, erythrocytic (Includes spherocytosis, clinical type I) variant (Fragment); Gene_Symbol=SPTB Isoform 1 of Spectrin beta chain, erythrocyte; Gene_Symbol=SPTB Isoform 2 of Spectrin beta chain, erythrocyte			0	78.5000026226044	WLAEMEMPDTLEDLEVVQHR	Oxidation(M)@7		-0.0130994999781251	2456.12231445313	819.7147	2456.13525390625	819.718994140625	3	9	1.1.1.5736.16	1	95.6104	403.3437	95.4928
2	182.62	182.62	52.1399974822998	48.5799998044968	48.2800006866455	IPI:IPI00914949.1; IPI:IPI00783228.4; IPI:IPI00216704.9	Gene_Symbol=SPTB Spectrin, beta, erythrocytic (Includes spherocytosis, clinical type I) variant (Fragment); Gene_Symbol=SPTB Isoform 1 of Spectrin beta chain, erythrocyte; Gene_Symbol=SPTB Isoform 2 of Spectrin beta chain, erythrocyte			0	99.0000009536743	WQAFQTLVSER			1.87255991477286E-05	1363.6884765625	682.8515	1363.6884765625	682.851501464844	2	17	1.1.1.5321.7	1	75.997	1461.364	76.0725
2	182.62	182.62	52.1399974822998	48.5799998044968	48.2800006866455	IPI:IPI00914949.1; IPI:IPI00783228.4; IPI:IPI00216704.9	Gene_Symbol=SPTB Spectrin, beta, erythrocytic (Includes spherocytosis, clinical type I) variant (Fragment); Gene_Symbol=SPTB Isoform 1 of Spectrin beta chain, erythrocyte; Gene_Symbol=SPTB Isoform 2 of Spectrin beta chain, erythrocyte			0	78.5000026226044	WQAFQTLVSER	Deamidated(Q)@2		0.0176897998899221	1364.69030761719	683.3524	1364.67248535156	683.343505859375	2	10	1.1.1.5328.14	1	76.3291	538.4255	76.2617
2	182.62	182.62	52.1399974822998	48.5799998044968	48.2800006866455	IPI:IPI00914949.1; IPI:IPI00783228.4; IPI:IPI00216704.9	Gene_Symbol=SPTB Spectrin, beta, erythrocytic (Includes spherocytosis, clinical type I) variant (Fragment); Gene_Symbol=SPTB Isoform 1 of Spectrin beta chain, erythrocyte; Gene_Symbol=SPTB Isoform 2 of Spectrin beta chain, erythrocyte			0	99.0000009536743	YFYTGAEILGLIDEK			-0.00441231019794941	1730.87231445313	866.4434	1730.87670898438	866.445617675781	2	26	1.1.1.6273.3	1	120.5207	462.1156	120.7227
2	182.62	182.62	52.1399974822998	48.5799998044968	48.2800006866455	IPI:IPI00914949.1; IPI:IPI00783228.4; IPI:IPI00216704.9	Gene_Symbol=SPTB Spectrin, beta, erythrocytic (Includes spherocytosis, clinical type I) variant (Fragment); Gene_Symbol=SPTB Isoform 1 of Spectrin beta chain, erythrocyte; Gene_Symbol=SPTB Isoform 2 of Spectrin beta chain, erythrocyte			0	99.0000009536743	YFYTGAEILGLIDEK			-0.00441231019794941	1730.87231445313	866.4434	1730.87670898438	866.445617675781	2	26	1.1.1.6284.2	1	121.0681	462.1156	120.7227
2	182.62	182.62	52.1399974822998	48.5799998044968	48.2800006866455	IPI:IPI00914949.1; IPI:IPI00783228.4; IPI:IPI00216704.9	Gene_Symbol=SPTB Spectrin, beta, erythrocytic (Includes spherocytosis, clinical type I) variant (Fragment); Gene_Symbol=SPTB Isoform 1 of Spectrin beta chain, erythrocyte; Gene_Symbol=SPTB Isoform 2 of Spectrin beta chain, erythrocyte			0	99.0000009536743	YHQGINAEIETR			5.37123014510144E-05	1429.69506835938	477.5723	1429.69494628906	477.572265625	3	15	1.1.1.4395.2	1	32.9518	2043.32	32.6489
2	182.62	182.62	52.1399974822998	48.5799998044968	48.2800006866455	IPI:IPI00914949.1; IPI:IPI00783228.4; IPI:IPI00216704.9	Gene_Symbol=SPTB Spectrin, beta, erythrocytic (Includes spherocytosis, clinical type I) variant (Fragment); Gene_Symbol=SPTB Isoform 1 of Spectrin beta chain, erythrocyte; Gene_Symbol=SPTB Isoform 2 of Spectrin beta chain, erythrocyte			0	98.9600002765656	YHQGINAEIETR			5.37123014510144E-05	1429.69506835938	477.5723	1429.69494628906	477.572265625	3	14	1.1.1.4380.2	1	32.4037	2096.986	32.6961
3	181.53	183.86	64.3400013446808	60.3500008583069	57.8599989414215	IPI:IPI00744986.3	Gene_Symbol=ANK1 Isoform Er9 of Ankyrin-1			2	99.0000009536743	AELSGNLVPVKK		cleaved F-A@N-term; missed K-K@11	-0.00763658992946148	1253.72680664063	418.9162	1253.734375	418.918731689453	3	11	1.1.1.4529.4	1	38.7575	121.5168	38.5948
3	181.53	183.86	64.3400013446808	60.3500008583069	57.8599989414215	IPI:IPI00744986.3	Gene_Symbol=ANK1 Isoform Er9 of Ankyrin-1			2	99.0000009536743	ALNGFTPLHIACK	Deamidated(N)@3; Methylthio(C)@12		0.0012864499585703	1430.70629882813	477.9094	1430.705078125	477.908966064453	3	14	1.1.1.5418.3	1	80.583	3522.446	80.6198
3	181.53	183.86	64.3400013446808	60.3500008583069	57.8599989414215	IPI:IPI00744986.3	Gene_Symbol=ANK1 Isoform Er9 of Ankyrin-1			2	99.0000009536743	AVALQQGHENVVAHLINYGTK		cleaved L-A@N-term	0.00687118014320731	2261.19848632813	566.3069	2261.19165039063	566.30517578125	4	17	1.1.1.5130.2	1	66.9918	6316.132	66.8857
3	181.53	183.86	64.3400013446808	60.3500008583069	57.8599989414215	IPI:IPI00744986.3	Gene_Symbol=ANK1 Isoform Er9 of Ankyrin-1			2	99.0000009536743	DIEVLEGMSLF	Oxidation(M)@8	cleaved F-A@C-term	-0.00214940006844699	1267.59851074219	634.8065	1267.6005859375	634.807556152344	2	13	1.1.1.5993.6	1	107.8774	104.243	107.8107
3	181.53	183.86	64.3400013446808	60.3500008583069	57.8599989414215	IPI:IPI00744986.3	Gene_Symbol=ANK1 Isoform Er9 of Ankyrin-1			2	99.0000009536743	DIEVLEGMSLFAELSGNLVPVKK	Oxidation(M)@8	missed K-K@22	-0.00207342999055982	2503.32250976563	835.4481	2503.32446289063	835.44873046875	3	17	1.1.1.6488.3	1	128.7083	226.916	128.7254
3	181.53	183.86	64.3400013446808	60.3500008583069	57.8599989414215	IPI:IPI00744986.3	Gene_Symbol=ANK1 Isoform Er9 of Ankyrin-1			2	99.0000009536743	DSSREPGGSLSFLR		missed R-E@4	-0.0015915900003165	1506.74108886719	503.2543	1506.74267578125	503.254821777344	3	18	1.1.1.4863.2	1	54.5561	1691.44	54.5002
3	181.53	183.86	64.3400013446808	60.3500008583069	57.8599989414215	IPI:IPI00744986.3	Gene_Symbol=ANK1 Isoform Er9 of Ankyrin-1			2	99.0000009536743	DVDEEKELLDFVPK		missed K-E@6	-0.000220551999518648	1674.8349609375	559.2856	1674.83520507813	559.285705566406	3	13	1.1.1.5731.3	1	95.3595	121.9631	95.2521
3	181.53	183.86	64.3400013446808	60.3500008583069	57.8599989414215	IPI:IPI00744986.3	Gene_Symbol=ANK1 Isoform Er9 of Ankyrin-1			2	99.0000009536743	EADAATSFLR			0.966713011264801	1080.49145507813	541.253	1079.52478027344	540.769653320313	2	14	1.1.1.4751.9	1	49.2667	28417.48	48.9167
3	181.53	183.86	64.3400013446808	60.3500008583069	57.8599989414215	IPI:IPI00744986.3	Gene_Symbol=ANK1 Isoform Er9 of Ankyrin-1			2	99.0000009536743	EGHVETVLALLEK			-0.00289735989645123	1436.78466796875	719.3996	1436.78747558594	719.401000976563	2	20	1.1.1.5579.7	1	88.1473	3540.778	87.6622
3	181.53	183.86	64.3400013446808	60.3500008583069	57.8599989414215	IPI:IPI00744986.3	Gene_Symbol=ANK1 Isoform Er9 of Ankyrin-1			2	99.0000009536743	EGQNANMENLYTALQSIDRGEIVNMLEGSGR	Oxidation(M)@7; Oxidation(M)@25	missed R-G@19	0.00137156003620476	3440.59497070313	861.156	3440.59375	861.155700683594	4	12	1.1.1.6106.9	1	113.3169	660.3617	113.043
3	181.53	183.86	64.3400013446808	60.3500008583069	57.8599989414215	IPI:IPI00744986.3	Gene_Symbol=ANK1 Isoform Er9 of Ankyrin-1			2	99.0000009536743	ELQFSVEDINR			-0.00144655001349747	1348.66088867188	675.3377	1348.66235351563	675.338439941406	2	13	1.1.1.5174.15	1	69.0605	3590.246	68.5708
3	181.53	183.86	64.3400013446808	60.3500008583069	57.8599989414215	IPI:IPI00744986.3	Gene_Symbol=ANK1 Isoform Er9 of Ankyrin-1			2	99.0000009536743	ELVNYGANVNAQSQK	Oxidation(N)@10		-0.0047145402058959	1649.79626464844	825.9054	1649.80090332031	825.90771484375	2	25	1.1.1.4490.4	1	36.9223	506.4564	36.7338
3	181.53	183.86	64.3400013446808	60.3500008583069	57.8599989414215	IPI:IPI00744986.3	Gene_Symbol=ANK1 Isoform Er9 of Ankyrin-1			2	99.0000009536743	EYDEDSLIPSSPATETSDNISPVASPVHTGF		cleaved F-L@C-term	0.00777711998671293	3261.4912109375	1088.171	3261.48364257813	1088.16857910156	3	14	1.1.1.5703.40	1	94.0454	210.4329	94.0506
3	181.53	183.86	64.3400013446808	60.3500008583069	57.8599989414215	IPI:IPI00744986.3	Gene_Symbol=ANK1 Isoform Er9 of Ankyrin-1			2	99.0000009536743	FLLENGANQNVATEDGFTPLAVALQQGHENVVAHLINYGTK			0.00317311007529497	4392.21875	1099.062	4392.2138671875	1099.06079101563	4	22	1.1.1.6459.2	1	127.3915	1746.443	127.3483
3	181.53	183.86	64.3400013446808	60.3500008583069	57.8599989414215	IPI:IPI00744986.3	Gene_Symbol=ANK1 Isoform Er9 of Ankyrin-1			2	99.0000009536743	FLLQHQADVNAK	Oxidation(N)@10		0.00091581599554047	1398.72668457031	467.2495	1398.7255859375	467.249145507813	3	12	1.1.1.4499.7	1	37.3313	1171.375	37.4116
3	181.53	183.86	64.3400013446808	60.3500008583069	57.8599989414215	IPI:IPI00744986.3	Gene_Symbol=ANK1 Isoform Er9 of Ankyrin-1			2	99.0000009536743	FWLSDCPR	Methylthio(C)@6		0.000320811988785863	1068.45251464844	535.2335	1068.4521484375	535.233337402344	2	12	1.1.1.5536.3	1	86.1399	7398.102	86.3595
3	181.53	183.86	64.3400013446808	60.3500008583069	57.8599989414215	IPI:IPI00744986.3	Gene_Symbol=ANK1 Isoform Er9 of Ankyrin-1			2	99.0000009536743	GASVNFTPQNGITPLHIASR	Deamidated(N)@10		0.000593079021200538	2080.07080078125	694.3642	2080.07006835938	694.364013671875	3	19	1.1.1.5197.14	1	70.1563	2667.782	70.2311
3	181.53	183.86	64.3400013446808	60.3500008583069	57.8599989414215	IPI:IPI00744986.3	Gene_Symbol=ANK1 Isoform Er9 of Ankyrin-1			2	99.0000009536743	GEIVNMLEGSGR	Oxidation(M)@6		-0.00589194009080529	1276.60229492188	639.3084	1276.60815429688	639.311340332031	2	13	1.1.1.4606.26	1	42.417	335.6462	42.4347
3	181.53	183.86	64.3400013446808	60.3500008583069	57.8599989414215	IPI:IPI00744986.3	Gene_Symbol=ANK1 Isoform Er9 of Ankyrin-1			2	99.0000009536743	GFTPLYMAAQENHLEVVK	Oxidation(M)@7; Deamidated(N)@12		0.000379639997845516	2063.00366210938	688.6752	2063.00341796875	688.675048828125	3	14	1.1.1.5165.8	1	68.6323	1564.396	68.5236
3	181.53	183.86	64.3400013446808	60.3500008583069	57.8599989414215	IPI:IPI00744986.3	Gene_Symbol=ANK1 Isoform Er9 of Ankyrin-1			2	99.0000009536743	GGSPHSPAWNGYTPL		cleaved L-H@C-term	0.00472741993144155	1539.71545410156	770.865	1539.71069335938	770.862609863281	2	12	1.1.1.5084.6	1	64.8771	1134.236	64.6557
3	181.53	183.86	64.3400013446808	60.3500008583069	57.8599989414215	IPI:IPI00744986.3	Gene_Symbol=ANK1 Isoform Er9 of Ankyrin-1			2	99.0000009536743	GGSPHSPAWNGYTPLHIAAK			-0.00149864994455129	2060.02124023438	516.0126	2060.02270507813	516.013000488281	4	18	1.1.1.4835.9	1	53.2449	3245.26	53.2768
3	181.53	183.86	64.3400013446808	60.3500008583069	57.8599989414215	IPI:IPI00744986.3	Gene_Symbol=ANK1 Isoform Er9 of Ankyrin-1			2	99.0000009536743	GNTALHIAALAGQDEVVR			0.00345620000734925	1833.97338867188	612.3317	1833.9697265625	612.330505371094	3	25	1.1.1.5034.6	1	62.5381	7828.601	62.2385
3	181.53	183.86	64.3400013446808	60.3500008583069	57.8599989414215	IPI:IPI00744986.3	Gene_Symbol=ANK1 Isoform Er9 of Ankyrin-1			2	99.0000009536743	HGVMVDATTR			-0.000853116973303258	1085.52783203125	543.7712	1085.52880859375	543.771667480469	2	16	1.1.1.3567.2	1	20.5948	86.9199	20.6
3	181.53	183.86	64.3400013446808	60.3500008583069	57.8599989414215	IPI:IPI00744986.3	Gene_Symbol=ANK1 Isoform Er9 of Ankyrin-1			2	99.0000009536743	HIAAHYENLNVAQL		cleaved L-H@N-term; cleaved L-L@C-term	-0.00461375992745161	1591.80615234375	531.6093	1591.81066894531	531.61083984375	3	13	1.1.1.4844.15	1	53.6788	1754.426	53.7057
3	181.53	183.86	64.3400013446808	60.3500008583069	57.8599989414215	IPI:IPI00744986.3	Gene_Symbol=ANK1 Isoform Er9 of Ankyrin-1			2	99.0000009536743	HLAAQEGHAEMVAL		cleaved L-H@N-term; cleaved L-L@C-term	0.018503800034523	1475.73754882813	492.9198	1475.71911621094	492.913635253906	3	9	1.1.1.4684.6	1	46.1143	147.0269	46.1013
3	181.53	183.86	64.3400013446808	60.3500008583069	57.8599989414215	IPI:IPI00744986.3	Gene_Symbol=ANK1 Isoform Er9 of Ankyrin-1			2	99.0000009536743	HLAAQEGHAEMVALLLSK	Oxidation(M)@11	cleaved L-H@N-term	-0.00115509994793683	1933.00817871094	484.2593	1933.00915527344	484.259552001953	4	12	1.1.1.4841.5	1	53.5277	198.9124	53.5629
3	181.53	183.86	64.3400013446808	60.3500008583069	57.8599989414215	IPI:IPI00744986.3	Gene_Symbol=ANK1 Isoform Er9 of Ankyrin-1			2	99.0000009536743	HLVAQEGHVPVADVLIK		cleaved L-H@N-term	-0.00383232999593019	1824.02209472656	457.0128	1824.02575683594	457.013732910156	4	21	1.1.1.4836.6	1	53.2903	2055.64	53.4202
3	181.53	183.86	64.3400013446808	60.3500008583069	57.8599989414215	IPI:IPI00744986.3	Gene_Symbol=ANK1 Isoform Er9 of Ankyrin-1			2	99.0000009536743	HQAAQQGHTDIVTLLLK		cleaved L-H@N-term	0.00289737991988659	1872.02465820313	625.0155	1872.02172851563	625.014526367188	3	15	1.1.1.5203.8	1	70.4349	540.5974	70.4202
3	181.53	183.86	64.3400013446808	60.3500008583069	57.8599989414215	IPI:IPI00744986.3	Gene_Symbol=ANK1 Isoform Er9 of Ankyrin-1			2	99.0000009536743	HVASFMGHLPIVK	Oxidation(M)@6	cleaved L-H@N-term	0.00019948800036218	1450.77575683594	484.5992	1450.77551269531	484.59912109375	3	9	1.1.1.4666.4	1	45.2667	1280.583	45.726
3	181.53	183.86	64.3400013446808	60.3500008583069	57.8599989414215	IPI:IPI00744986.3	Gene_Symbol=ANK1 Isoform Er9 of Ankyrin-1			2	99.0000009536743	IIALGPTGAQF		cleaved F-L@C-term	-0.00149105000309646	1086.60583496094	544.3102	1086.60729980469	544.310974121094	2	12	1.1.1.5480.4	1	83.5294	379.5623	83.8011
3	181.53	183.86	64.3400013446808	60.3500008583069	57.8599989414215	IPI:IPI00744986.3	Gene_Symbol=ANK1 Isoform Er9 of Ankyrin-1			2	99.0000009536743	IIALGPTGAQFLSPVIVEIPHFASHGR			-0.00136184995062649	2826.55346679688	707.6456	2826.55444335938	707.645874023438	4	20	1.1.1.6239.3	1	119.6594	387.726	119.4347
3	181.53	183.86	64.3400013446808	60.3500008583069	57.8599989414215	IPI:IPI00744986.3	Gene_Symbol=ANK1 Isoform Er9 of Ankyrin-1			2	99.0000009536743	IITTDFPLY		cleaved Y-F@C-term	-0.00475913006812334	1081.56481933594	541.7897	1081.56958007813	541.792053222656	2	8	1.1.1.5775.2	1	97.4318	419.7832	97.3753
3	181.53	183.86	64.3400013446808	60.3500008583069	57.8599989414215	IPI:IPI00744986.3	Gene_Symbol=ANK1 Isoform Er9 of Ankyrin-1			2	99.0000009536743	IITTDFPLYF		cleaved F-V@C-term	-0.000431930006016046	1228.63745117188	615.326	1228.63793945313	615.326293945313	2	15	1.1.1.6472.2	1	127.9846	5285.305	127.7964
3	181.53	183.86	64.3400013446808	60.3500008583069	57.8599989414215	IPI:IPI00744986.3	Gene_Symbol=ANK1 Isoform Er9 of Ankyrin-1			2	99.0000009536743	IPCAMPETVVIR	Methylthio(C)@3; Oxidation(M)@5		-0.000659395998809487	1389.68127441406	695.8479	1389.68188476563	695.848205566406	2	17	1.1.1.5096.8	1	65.4302	4380.893	65.7702
3	181.53	183.86	64.3400013446808	60.3500008583069	57.8599989414215	IPI:IPI00744986.3	Gene_Symbol=ANK1 Isoform Er9 of Ankyrin-1			2	99.0000009536743	IPLPPSWTDNPR			-0.0033140298910439	1391.71643066406	696.8655	1391.7197265625	696.867126464844	2	16	1.1.1.5155.15	1	68.1675	3834.46	67.6767
3	181.53	183.86	64.3400013446808	60.3500008583069	57.8599989414215	IPI:IPI00744986.3	Gene_Symbol=ANK1 Isoform Er9 of Ankyrin-1			2	99.0000009536743	IRVENPNSLLEQSVALL		cleaved L-N@C-term; missed R-V@2	-0.000624961976427585	1894.05151367188	632.3578	1894.05236816406	632.358093261719	3	15	1.1.1.6228.3	1	119.1673	884.0093	118.855
3	181.53	183.86	64.3400013446808	60.3500008583069	57.8599989414215	IPI:IPI00744986.3	Gene_Symbol=ANK1 Isoform Er9 of Ankyrin-1			2	99.0000009536743	ISEILLDHGAPIQAK			-0.00322847999632359	1603.89013671875	535.6373	1603.89331054688	535.638366699219	3	20	1.1.1.4834.8	1	53.1964	6450.54	53.1812
3	181.53	183.86	64.3400013446808	60.3500008583069	57.8599989414215	IPI:IPI00744986.3	Gene_Symbol=ANK1 Isoform Er9 of Ankyrin-1			2	99.0000009536743	KGNTALHIAALAGQDEVVR		missed K-G@1	-0.00188265996985137	1962.06274414063	655.0282	1962.06469726563	655.02880859375	3	21	1.1.1.4817.26	1	52.4024	6679.611	52.5635
3	181.53	183.86	64.3400013446808	60.3500008583069	57.8599989414215	IPI:IPI00744986.3	Gene_Symbol=ANK1 Isoform Er9 of Ankyrin-1			2	99.0000009536743	LALQAQPVPDELVTK			0.00200005993247032	1620.91064453125	811.4626	1620.90869140625	811.461608886719	2	23	1.1.1.5107.6	1	65.951	34908.61	65.9565
3	181.53	183.86	64.3400013446808	60.3500008583069	57.8599989414215	IPI:IPI00744986.3	Gene_Symbol=ANK1 Isoform Er9 of Ankyrin-1			2	99.0000009536743	LCQDYDTIGPEGGSLK	Methylthio(C)@2		-0.00148778001312166	1740.76843261719	871.3915	1740.76989746094	871.392211914063	2	21	1.1.1.5054.11	1	63.4851	3518.121	63.9122
3	181.53	183.86	64.3400013446808	60.3500008583069	57.8599989414215	IPI:IPI00744986.3	Gene_Symbol=ANK1 Isoform Er9 of Ankyrin-1			2	99.0000009536743	LDQVVESPAIPR	Cation:Na(E)@6		-0.0078482897952199	1344.693359375	449.2384	1344.70141601563	449.241058349609	3	12	1.1.1.4748.8	1	49.122	136.7994	49.2026
3	181.53	183.86	64.3400013446808	60.3500008583069	57.8599989414215	IPI:IPI00744986.3	Gene_Symbol=ANK1 Isoform Er9 of Ankyrin-1			2	99.0000009536743	LGYISVTDVLK			-0.0022588400170207	1206.68371582031	604.3491	1206.68603515625	604.350280761719	2	19	1.1.1.5484.4	1	83.7209	7208.451	83.9405
3	181.53	183.86	64.3400013446808	60.3500008583069	57.8599989414215	IPI:IPI00744986.3	Gene_Symbol=ANK1 Isoform Er9 of Ankyrin-1			2	99.0000009536743	LGYSPLHQAAQQGHTDIVTLLLK			0.00202948995865881	2502.361328125	835.1277	2502.359375	835.127075195313	3	25	1.1.1.5716.19	1	94.652	4189.972	94.4356
3	181.53	183.86	64.3400013446808	60.3500008583069	57.8599989414215	IPI:IPI00744986.3	Gene_Symbol=ANK1 Isoform Er9 of Ankyrin-1			2	99.0000009536743	LLCSVIGGTDQAQWEDITGTTK	Methylthio(C)@3		-0.982020974159241	2380.142578125	794.3881	2381.12426757813	794.715393066406	3	18	1.1.1.5998.10	1	108.134	936.2046	108.0525
3	181.53	183.86	64.3400013446808	60.3500008583069	57.8599989414215	IPI:IPI00744986.3	Gene_Symbol=ANK1 Isoform Er9 of Ankyrin-1			2	99.0000009536743	LLGNQATFSPIVTVEPR			7.47863987271558E-06	1841.00463867188	614.6755	1841.00463867188	614.675537109375	3	17	1.1.1.5410.11	1	80.2099	8304.824	80.4299
3	181.53	183.86	64.3400013446808	60.3500008583069	57.8599989414215	IPI:IPI00744986.3	Gene_Symbol=ANK1 Isoform Er9 of Ankyrin-1			2	99.0000009536743	LLLENNANPNLATTAGHTPL		cleaved L-H@C-term	-0.0058891698718071	2073.07934570313	1037.547	2073.08544921875	1037.55004882813	2	22	1.1.1.5296.39	1	74.8238	1237.976	74.7827
3	181.53	183.86	64.3400013446808	60.3500008583069	57.8599989414215	IPI:IPI00744986.3	Gene_Symbol=ANK1 Isoform Er9 of Ankyrin-1			2	99.0000009536743	LLLENNANPNLATTAGHTPLHIAAR			-3.82377984351479E-05	2621.40356445313	874.8085	2621.40380859375	874.808532714844	3	17	1.1.1.5087.10	1	65.0158	3770.975	64.5163
3	181.53	183.86	64.3400013446808	60.3500008583069	57.8599989414215	IPI:IPI00744986.3	Gene_Symbol=ANK1 Isoform Er9 of Ankyrin-1			2	99.0000009536743	LLLQYDAEIDDITLDHLTPLHVAAH		cleaved H-C@C-term	0.00285567995160818	2825.462890625	707.373	2825.4599609375	707.372253417969	4	18	1.1.1.6105.9	1	113.2657	509.8771	113.1381
3	181.53	183.86	64.3400013446808	60.3500008583069	57.8599989414215	IPI:IPI00744986.3	Gene_Symbol=ANK1 Isoform Er9 of Ankyrin-1			2	99.0000009536743	LLLQYDAEIDDITLDHLTPLHVAAHC	Methylthio(C)@26	cleaved C-G@C-term	-0.00151822995394468	2974.45532226563	744.6211	2974.45678710938	744.621520996094	4	16	1.1.1.6326.3	1	122.7398	174.7309	122.6108
3	181.53	183.86	64.3400013446808	60.3500008583069	57.8599989414215	IPI:IPI00744986.3	Gene_Symbol=ANK1 Isoform Er9 of Ankyrin-1			2	99.0000009536743	LSTPPPLAEEEGLASR			-0.00286893988959491	1665.8544921875	833.9345	1665.857421875	833.935974121094	2	20	1.1.1.5022.9	1	61.9948	7921.63	61.4956
3	181.53	183.86	64.3400013446808	60.3500008583069	57.8599989414215	IPI:IPI00744986.3	Gene_Symbol=ANK1 Isoform Er9 of Ankyrin-1			2	99.0000009536743	LVPLVQATFPENAVTK			-8.50790020194836E-05	1725.96643066406	863.9905	1725.96655273438	863.990539550781	2	21	1.1.1.5425.17	1	80.9306	11827.66	80.7144
3	181.53	183.86	64.3400013446808	60.3500008583069	57.8599989414215	IPI:IPI00744986.3	Gene_Symbol=ANK1 Isoform Er9 of Ankyrin-1			2	99.0000009536743	LVPLVQATFPENAVTKR		missed K-R@16	0.000336635013809428	1882.06799316406	628.3633	1882.06762695313	628.363159179688	3	18	1.1.1.5208.7	1	70.6896	16663.59	70.6097
3	181.53	183.86	64.3400013446808	60.3500008583069	57.8599989414215	IPI:IPI00744986.3	Gene_Symbol=ANK1 Isoform Er9 of Ankyrin-1			2	99.0000009536743	LVSFMVDAR		cleaved F-L@N-term	-0.00599459977820516	1036.53161621094	519.2731	1036.53759765625	519.276062011719	2	7	1.1.1.4951.9	1	58.6636	170.8335	58.6954
3	181.53	183.86	64.3400013446808	60.3500008583069	57.8599989414215	IPI:IPI00744986.3	Gene_Symbol=ANK1 Isoform Er9 of Ankyrin-1			2	99.0000009536743	LVYANECANF	Methylthio(C)@7	cleaved F-T@C-term	-0.000537079991772771	1188.49389648438	595.2542	1188.49438476563	595.254455566406	2	11	1.1.1.5609.4	1	89.5552	927.2304	89.0678
3	181.53	183.86	64.3400013446808	60.3500008583069	57.8599989414215	IPI:IPI00744986.3	Gene_Symbol=ANK1 Isoform Er9 of Ankyrin-1			2	99.0000009536743	MAVISEHLGLSWAELAR	Oxidation(M)@1		0.00314452010206878	1897.97497558594	633.6656	1897.97204589844	633.664611816406	3	18	1.1.1.5628.3	1	90.457	2741.177	90.7748
3	181.53	183.86	64.3400013446808	60.3500008583069	57.8599989414215	IPI:IPI00744986.3	Gene_Symbol=ANK1 Isoform Er9 of Ankyrin-1			2	99.0000009536743	MGYTPLHVASHY	Oxidation(M)@1	cleaved Y-G@C-term	0.00184975005686283	1390.63598632813	464.5526	1390.63391113281	464.551940917969	3	10	1.1.1.4629.2	1	43.4965	1049.398	43.6759
3	181.53	183.86	64.3400013446808	60.3500008583069	57.8599989414215	IPI:IPI00744986.3	Gene_Symbol=ANK1 Isoform Er9 of Ankyrin-1			2	99.0000009536743	NGASPNEVSSDGTTPL		cleaved L-A@C-term	0.00268606003373861	1544.69812011719	773.3563	1544.69543457031	773.35498046875	2	11	1.1.1.4599.22	1	42.0896	185.5889	42.1494
3	181.53	183.86	64.3400013446808	60.3500008583069	57.8599989414215	IPI:IPI00744986.3	Gene_Symbol=ANK1 Isoform Er9 of Ankyrin-1			2	99.0000009536743	NGASPNEVSSDGTTPLAIAK	Deamidated(N)@1		-0.00105883996002376	1928.931640625	643.9845	1928.93273925781	643.98486328125	3	24	1.1.1.4828.18	1	52.9181	2964.18	52.895
3	181.53	183.86	64.3400013446808	60.3500008583069	57.8599989414215	IPI:IPI00744986.3	Gene_Symbol=ANK1 Isoform Er9 of Ankyrin-1			2	99.0000009536743	NGLTPLHVAVHHNNLDIVK	Deamidated(N)@1		0.00160986999981105	2091.12426757813	523.7883	2091.12255859375	523.787902832031	4	23	1.1.1.4930.4	1	57.6758	12482.36	57.8959
3	181.53	183.86	64.3400013446808	60.3500008583069	57.8599989414215	IPI:IPI00744986.3	Gene_Symbol=ANK1 Isoform Er9 of Ankyrin-1			2	99.0000009536743	NGVDINTCNQNGLNGLHLASK	Deamidated(N)@1; Methylthio(C)@8; Deamidated(N)@14		0.00568892993032932	2229.02099609375	744.0143	2229.01538085938	744.012390136719	3	17	1.1.1.5267.9	1	73.4398	698.1636	73.4135
3	181.53	183.86	64.3400013446808	60.3500008583069	57.8599989414215	IPI:IPI00744986.3	Gene_Symbol=ANK1 Isoform Er9 of Ankyrin-1			2	99.0000009536743	QATFSPIVTVEPR		cleaved N-Q@N-term	0.00249942997470498	1443.77465820313	722.8946	1443.77221679688	722.893371582031	2	18	1.1.1.5042.6	1	62.9179	863.1976	62.9822
3	181.53	183.86	64.3400013446808	60.3500008583069	57.8599989414215	IPI:IPI00744986.3	Gene_Symbol=ANK1 Isoform Er9 of Ankyrin-1			2	99.0000009536743	RLGYISVTDVLK		missed R-L@1	-0.000834254024084657	1362.78625488281	682.4004	1362.787109375	682.400817871094	2	13	1.1.1.5227.8	1	71.5672	1098.757	71.6365
3	181.53	183.86	64.3400013446808	60.3500008583069	57.8599989414215	IPI:IPI00744986.3	Gene_Symbol=ANK1 Isoform Er9 of Ankyrin-1			2	99.0000009536743	RQDDATGAGQDSENEVSLVSGHQR		missed R-Q@1	-0.00250538997352123	2555.1572265625	639.7966	2555.15966796875	639.797180175781	4	25	1.1.1.4496.7	1	37.2097	1050.953	37.0247
3	181.53	183.86	64.3400013446808	60.3500008583069	57.8599989414215	IPI:IPI00744986.3	Gene_Symbol=ANK1 Isoform Er9 of Ankyrin-1			2	99.0000009536743	SGLTPLHLVAQEGHVPVADVLIK			0.0021753900218755	2392.35009765625	599.0948	2392.34790039063	599.09423828125	4	16	1.1.1.5647.6	1	91.3544	19284.74	91.8183
3	181.53	183.86	64.3400013446808	60.3500008583069	57.8599989414215	IPI:IPI00744986.3	Gene_Symbol=ANK1 Isoform Er9 of Ankyrin-1			2	99.0000009536743	SRDIEVLEGMSLFAELSGNLVPVKK	Oxidation(M)@10	missed R-D@2; missed K-K@24	0.00134889001492411	2746.458984375	687.622	2746.45751953125	687.621643066406	4	21	1.1.1.6152.3	1	115.521	458.0288	115.4979
3	181.53	183.86	64.3400013446808	60.3500008583069	57.8599989414215	IPI:IPI00744986.3	Gene_Symbol=ANK1 Isoform Er9 of Ankyrin-1			2	99.0000009536743	TAAVLLQNDPNPDVLSK			0.000690306012984365	1793.953125	897.9838	1793.95227050781	897.983459472656	2	29	1.1.1.5043.12	1	62.967	23115.51	62.9356
3	181.53	183.86	64.3400013446808	60.3500008583069	57.8599989414215	IPI:IPI00744986.3	Gene_Symbol=ANK1 Isoform Er9 of Ankyrin-1			2	99.0000009536743	TAEAVNFATL		cleaved L-L@C-term	-0.000731609005015343	1035.52282714844	518.7687	1035.52368164063	518.769104003906	2	13	1.1.1.5308.5	1	75.3695	559.6274	75.5961
3	181.53	183.86	64.3400013446808	60.3500008583069	57.8599989414215	IPI:IPI00744986.3	Gene_Symbol=ANK1 Isoform Er9 of Ankyrin-1			2	99.0000009536743	TAEAVNFATLLYK			-0.000324863009154797	1439.765625	720.8901	1439.76599121094	720.890319824219	2	22	1.1.1.5727.14	1	95.1762	5143.166	94.9631
3	181.53	183.86	64.3400013446808	60.3500008583069	57.8599989414215	IPI:IPI00744986.3	Gene_Symbol=ANK1 Isoform Er9 of Ankyrin-1			2	99.0000009536743	TALHIAALAGQDEVVR		cleaved N-T@N-term	-0.00116568000521511	1662.904296875	555.3087	1662.9052734375	555.309020996094	3	14	1.1.1.4946.11	1	58.4287	673.3634	58.5061
3	181.53	183.86	64.3400013446808	60.3500008583069	57.8599989414215	IPI:IPI00744986.3	Gene_Symbol=ANK1 Isoform Er9 of Ankyrin-1			2	99.0000009536743	TGASIDAVTESGLTPLHVASF		cleaved F-M@C-term	-0.00220749992877245	2072.03930664063	1037.027	2072.04248046875	1037.02856445313	2	22	1.1.1.5810.14	1	99.0941	5180.77	98.5924
3	181.53	183.86	64.3400013446808	60.3500008583069	57.8599989414215	IPI:IPI00744986.3	Gene_Symbol=ANK1 Isoform Er9 of Ankyrin-1			2	99.0000009536743	TGASIDAVTESGLTPLHVASFMGHLPIVK	Oxidation(M)@22		0.00167109002359211	2963.54443359375	988.8554	2963.54272460938	988.854797363281	3	17	1.1.1.5727.37	1	95.1954	1365.17	95.2521
3	181.53	183.86	64.3400013446808	60.3500008583069	57.8599989414215	IPI:IPI00744986.3	Gene_Symbol=ANK1 Isoform Er9 of Ankyrin-1			2	99.0000009536743	TGFTPLHIAAHY		cleaved Y-E@C-term	-0.00347780995070934	1326.66845703125	443.2301	1326.67211914063	443.231292724609	3	11	1.1.1.4954.2	1	58.8003	1228.114	58.8856
3	181.53	183.86	64.3400013446808	60.3500008583069	57.8599989414215	IPI:IPI00744986.3	Gene_Symbol=ANK1 Isoform Er9 of Ankyrin-1			2	99.0000009536743	TGFTPLHIAAHYENLNVAQL		cleaved L-L@C-term	-0.00407997984439135	2208.12866210938	737.0502	2208.1328125	737.051513671875	3	10	1.1.1.5744.5	1	95.9849	7511.058	95.6845
3	181.53	183.86	64.3400013446808	60.3500008583069	57.8599989414215	IPI:IPI00744986.3	Gene_Symbol=ANK1 Isoform Er9 of Ankyrin-1			2	99.0000009536743	TGFTPLHIAAHYENLNVAQLL		cleaved L-L@C-term	-0.00296807009726763	2321.21362304688	774.7452	2321.216796875	774.746215820313	3	15	1.1.1.6115.6	1	113.7543	632.651	113.6155
3	181.53	183.86	64.3400013446808	60.3500008583069	57.8599989414215	IPI:IPI00744986.3	Gene_Symbol=ANK1 Isoform Er9 of Ankyrin-1			2	99.0000009536743	TGFTPLHIAAHYENLNVAQLLLNR			0.000577962026000023	2704.44580078125	677.1187	2704.44482421875	677.118530273438	4	16	1.1.1.6102.9	1	113.1263	1009.216	113.0906
3	181.53	183.86	64.3400013446808	60.3500008583069	57.8599989414215	IPI:IPI00744986.3	Gene_Symbol=ANK1 Isoform Er9 of Ankyrin-1			2	99.0000009536743	TLEQHENFVEVAR	Delta:H(2)C(2)@N-term		0.00169404002372175	1596.79150390625	533.2711	1596.78967285156	533.2705078125	3	14	1.1.1.4752.7	1	49.3124	537.2077	49.2985
3	181.53	183.86	64.3400013446808	60.3500008583069	57.8599989414215	IPI:IPI00744986.3	Gene_Symbol=ANK1 Isoform Er9 of Ankyrin-1			2	99.0000009536743	VENPNSLLEQSVAL		cleaved L-L@C-term	-0.00271488004364073	1511.78051757813	756.8975	1511.78308105469	756.898864746094	2	12	1.1.1.5676.9	1	92.7414	365.5884	92.7599
3	181.53	183.86	64.3400013446808	60.3500008583069	57.8599989414215	IPI:IPI00744986.3	Gene_Symbol=ANK1 Isoform Er9 of Ankyrin-1			2	99.0000009536743	VENPNSLLEQSVALL		cleaved L-N@C-term	-0.00154910003766418	1624.86572265625	813.4401	1624.8671875	813.440856933594	2	22	1.1.1.6378.4	1	125.1099	1150.817	124.8665
3	181.53	183.86	64.3400013446808	60.3500008583069	57.8599989414215	IPI:IPI00744986.3	Gene_Symbol=ANK1 Isoform Er9 of Ankyrin-1			2	99.0000009536743	VLVSVSEHTWTEQPEAESSQADR			0.000167138001415879	2584.20434570313	862.4087	2584.2041015625	862.408630371094	3	17	1.1.1.4839.41	1	53.4626	559.8074	53.5154
3	181.53	183.86	64.3400013446808	60.3500008583069	57.8599989414215	IPI:IPI00744986.3	Gene_Symbol=ANK1 Isoform Er9 of Ankyrin-1			2	99.0000009536743	VRLPALHIAAR		missed R-L@2	-0.00349470996297896	1215.75280761719	406.2582	1215.75646972656	406.259399414063	3	15	1.1.1.4747.2	1	49.0693	1445.024	49.0594
3	181.53	183.86	64.3400013446808	60.3500008583069	57.8599989414215	IPI:IPI00744986.3	Gene_Symbol=ANK1 Isoform Er9 of Ankyrin-1			2	99.0000009536743	VVTDETSFVLVSDK			-0.000376284995581955	1537.78723144531	769.9009	1537.78759765625	769.901062011719	2	19	1.1.1.5103.13	1	65.76	3309.394	65.3992
3	181.53	183.86	64.3400013446808	60.3500008583069	57.8599989414215	IPI:IPI00744986.3	Gene_Symbol=ANK1 Isoform Er9 of Ankyrin-1			2	99.0000009536743	YGESYLDQILNGMDEELGSLEELEK	Oxidation(M)@13		-0.00294743990525603	2889.30859375	964.1101	2889.31127929688	964.111083984375	3	18	1.1.1.6224.4	1	118.9947	140.0898	119.1442
3	181.53	183.86	64.3400013446808	60.3500008583069	57.8599989414215	IPI:IPI00744986.3	Gene_Symbol=ANK1 Isoform Er9 of Ankyrin-1			2	99.0000009536743	YMAAQENHLEVVK	Oxidation(M)@2	cleaved L-Y@N-term	-0.00254458002746105	1546.74243164063	516.5881	1546.74499511719	516.588928222656	3	20	1.1.1.4398.2	1	33.0988	504.5096	33.2154
3	181.53	183.86	64.3400013446808	60.3500008583069	57.8599989414215	IPI:IPI00744986.3	Gene_Symbol=ANK1 Isoform Er9 of Ankyrin-1			2	99.0000009536743	YSILSESTPGSLSGTEQAEMK			0.00253134989179671	2214.03930664063	1108.027	2214.0361328125	1108.025390625	2	22	1.1.1.5160.27	1	68.4241	479.7061	68.4765
3	181.53	183.86	64.3400013446808	60.3500008583069	57.8599989414215	IPI:IPI00744986.3	Gene_Symbol=ANK1 Isoform Er9 of Ankyrin-1			1.88605630397797	99.0000009536743	TKDELTPLHC	Methylthio(C)@10	cleaved C-A@C-term; missed K-D@2	0.0138354003429413	1201.56103515625	601.7878	1201.54711914063	601.780822753906	2	9	1.1.1.4830.23	1	53.0176	1221.321	52.5159
3	181.53	183.86	64.3400013446808	60.3500008583069	57.8599989414215	IPI:IPI00744986.3	Gene_Symbol=ANK1 Isoform Er9 of Ankyrin-1			1.82390916347504	99.0000009536743	NGLSPIHMAAQGDHLDCVR	Methylthio(C)@17		1.99023997783661	2080.93505859375	521.241	2078.94482421875	520.743469238281	4	9	1.1.1.5179.4	1	69.2895	156.3324	69.3255
3	181.53	183.86	64.3400013446808	60.3500008583069	57.8599989414215	IPI:IPI00744986.3	Gene_Symbol=ANK1 Isoform Er9 of Ankyrin-1			1.79588079452515	99.0000009536743	TALQSIDRGEIVNMLEGSGR	Oxidation(M)@14	cleaved Y-T@N-term; missed R-G@8	-0.00388112990185618	2161.07592773438	721.3659	2161.07983398438	721.3671875	3	16	1.1.1.5195.11	1	70.0589	7275.829	70.0891
3	181.53	183.86	64.3400013446808	60.3500008583069	57.8599989414215	IPI:IPI00744986.3	Gene_Symbol=ANK1 Isoform Er9 of Ankyrin-1			1.49484992027283	99.0000009536743	MGYTPLHVASHYGNIK	Acetyl@N-term		0.000675755029078573	1828.89367675781	610.6385	1828.89306640625	610.638305664063	3	14	1.1.1.4813.19	1	52.2058	494.9761	52.3244
3	181.53	183.86	64.3400013446808	60.3500008583069	57.8599989414215	IPI:IPI00744986.3	Gene_Symbol=ANK1 Isoform Er9 of Ankyrin-1			1.24412524700165	95.0299978256226	EIILETTTK			-0.00178936996962875	1046.58422851563	524.2994	1046.5859375	524.300231933594	2	12	1.1.1.4555.5	1	39.9888	8249.658	39.9275
3	181.53	183.86	64.3400013446808	60.3500008583069	57.8599989414215	IPI:IPI00744986.3	Gene_Symbol=ANK1 Isoform Er9 of Ankyrin-1			1.0177286863327	91.6000008583069	EPGGSLSFLR			-0.00190872000530362	1061.54870605469	531.7816	1061.55053710938	531.782531738281	2	8	1.1.1.4947.11	1	58.4759	9441.036	58.9336
3	181.53	183.86	64.3400013446808	60.3500008583069	57.8599989414215	IPI:IPI00744986.3	Gene_Symbol=ANK1 Isoform Er9 of Ankyrin-1			1.01322829723358	98.0499982833862	VMELLLK	Oxidation(M)@2		-0.000410417997045442	860.503662109375	431.2591	860.504150390625	431.259338378906	2	11	1.1.1.4685.4	1	46.1598	355.5211	46.1013
3	181.53	183.86	64.3400013446808	60.3500008583069	57.8599989414215	IPI:IPI00744986.3	Gene_Symbol=ANK1 Isoform Er9 of Ankyrin-1			0.821022987365723	99.0000009536743	ALNGFTPL	Deamidated(N)@3	cleaved L-H@C-term	0.000409914006013423	832.433471679688	417.224	832.433044433594	417.223815917969	2	8	1.1.1.5327.2	1	76.2715	137.9791	76.2617
3	181.53	183.86	64.3400013446808	60.3500008583069	57.8599989414215	IPI:IPI00744986.3	Gene_Symbol=ANK1 Isoform Er9 of Ankyrin-1			0.58838027715683	99.0000009536743	ELVVLR	Delta:H(2)C(2)@N-term		-0.00382818002253771	753.471069335938	377.7428	753.474853515625	377.744720458984	2	7	1.1.1.4959.3	1	59.0405	133.1568	58.9816
3	181.53	183.86	64.3400013446808	60.3500008583069	57.8599989414215	IPI:IPI00744986.3	Gene_Symbol=ANK1 Isoform Er9 of Ankyrin-1			0.562249481678009	93.4599995613098	SLLQYGGSANAESVQGVTPLHLAAQEGHAEMVALLLSK	Oxidation(M)@31		0.00575157999992371	3905.0048828125	977.2585	3904.99926757813	977.257080078125	4	13	1.1.1.5981.14	1	107.3211	700.7022	107.5195
3	181.53	183.86	64.3400013446808	60.3500008583069	57.8599989414215	IPI:IPI00744986.3	Gene_Symbol=ANK1 Isoform Er9 of Ankyrin-1			0.450996786355972	68.120002746582	PYSVGFR		cleaved M-P@N-term	-0.00843589007854462	824.40966796875	413.2121	824.418090820313	413.21630859375	2	7	1.1.1.4564.2	1	40.4066	181.4381	40.301
3	181.53	183.86	64.3400013446808	60.3500008583069	57.8599989414215	IPI:IPI00744986.3	Gene_Symbol=ANK1 Isoform Er9 of Ankyrin-1			0.410050392150879	64.5600020885468	ELLDFVPK			0.000502442009747028	959.533264160156	480.7739	959.532775878906	480.773681640625	2	9	1.1.1.5333.4	1	76.5591	940.1324	76.4521
3	181.53	183.86	64.3400013446808	60.3500008583069	57.8599989414215	IPI:IPI00744986.3	Gene_Symbol=ANK1 Isoform Er9 of Ankyrin-1			0.185752391815186	74.2799997329712	CYCMTDDKVDK	Methylthio(C)@1; Methylthio(C)@3; Oxidation(M)@4	missed K-V@8	-0.00140703003853559	1427.48852539063	476.8368	1427.48999023438	476.837249755859	3	11	1.1.1.4489.3	1	36.849	117.8871	36.8308
3	181.53	183.86	64.3400013446808	60.3500008583069	57.8599989414215	IPI:IPI00744986.3	Gene_Symbol=ANK1 Isoform Er9 of Ankyrin-1			0.0963674858212471	82.2399973869324	GASPNEVSSDGTTPLAIAK		cleaved N-G@N-term	0.00171729002613574	1813.90747070313	907.961	1813.90576171875	907.960144042969	2	7	1.1.1.4731.35	1	48.3363	71.795	48.2991
3	181.53	183.86	64.3400013446808	60.3500008583069	57.8599989414215	IPI:IPI00744986.3	Gene_Symbol=ANK1 Isoform Er9 of Ankyrin-1			0.0535477325320244	54.2999982833862	ELTAVPY		cleaved Y-M@C-term	-0.00138064997736365	791.405090332031	396.7098	791.406494140625	396.710540771484	2	8	1.1.1.4831.2	1	53.048	430.6184	53.0857
3	181.53	183.86	64.3400013446808	60.3500008583069	57.8599989414215	IPI:IPI00744986.3	Gene_Symbol=ANK1 Isoform Er9 of Ankyrin-1			0.0209070984274149	21.2099999189377	EGQNANMENLYTALQSIDR	Oxidation(M)@7		0.0053201699629426	2182.00146484375	728.3411	2181.99609375	728.339294433594	3	10	1.1.1.5662.15	1	92.0758	567.1013	92.1497
3	181.53	183.86	64.3400013446808	60.3500008583069	57.8599989414215	IPI:IPI00744986.3	Gene_Symbol=ANK1 Isoform Er9 of Ankyrin-1			0.00833099242299795	24.6999993920326	GLTPLHVAVHHNNLDIVK		cleaved N-G@N-term	0.000925310014281422	1976.09655761719	495.0314	1976.09558105469	495.031158447266	4	9	1.1.1.4748.9	1	49.1228	192.5386	49.1547
3	181.53	183.86	64.3400013446808	60.3500008583069	57.8599989414215	IPI:IPI00744986.3	Gene_Symbol=ANK1 Isoform Er9 of Ankyrin-1			0	44.1100001335144	ALNGFTPL	Deamidated(N)@3	cleaved L-H@C-term	-0.000627665023785084	832.432495117188	417.2235	832.433044433594	417.223815917969	2	7	1.1.1.5333.2	1	76.5575	182.1003	76.4997
3	181.53	183.86	64.3400013446808	60.3500008583069	57.8599989414215	IPI:IPI00744986.3	Gene_Symbol=ANK1 Isoform Er9 of Ankyrin-1			0	99.0000009536743	ALNGFTPLHIACK	Methylthio(C)@12		0.00186146004125476	1429.72302246094	477.5816	1429.72106933594	477.580932617188	3	11	1.1.1.5366.2	1	78.1003	808.3695	78.1851
3	181.53	183.86	64.3400013446808	60.3500008583069	57.8599989414215	IPI:IPI00744986.3	Gene_Symbol=ANK1 Isoform Er9 of Ankyrin-1			0	41.499999165535	ALNGFTPLHIACK	Methylthio(C)@12		-0.000244210998062044	1429.72082519531	477.5809	1429.72106933594	477.580932617188	3	6	1.1.1.5378.2	1	78.6687	260.6596	78.5633
3	181.53	183.86	64.3400013446808	60.3500008583069	57.8599989414215	IPI:IPI00744986.3	Gene_Symbol=ANK1 Isoform Er9 of Ankyrin-1			0	99.0000009536743	AVALQQGHENVVAHLINYGTK		cleaved L-A@N-term	0.00687118014320731	2261.19848632813	566.3069	2261.19165039063	566.30517578125	4	19	1.1.1.5124.2	1	66.7119	6316.132	66.8857
3	181.53	183.86	64.3400013446808	60.3500008583069	57.8599989414215	IPI:IPI00744986.3	Gene_Symbol=ANK1 Isoform Er9 of Ankyrin-1			0	21.8199998140335	CYCMTDDKVDK	Methylthio(C)@1; Methylthio(C)@3; Oxidation(M)@4	missed K-V@8	-0.00140703003853559	1427.48852539063	476.8368	1427.48999023438	476.837249755859	3	10	1.1.1.4483.3	1	36.5599	115.0994	36.5401
3	181.53	183.86	64.3400013446808	60.3500008583069	57.8599989414215	IPI:IPI00744986.3	Gene_Symbol=ANK1 Isoform Er9 of Ankyrin-1			0	99.0000009536743	DSSREPGGSLSFLR		missed R-E@4	-0.000676073017530143	1506.74194335938	503.2546	1506.74267578125	503.254821777344	3	21	1.1.1.4856.2	1	54.237	2790.431	54.2672
3	181.53	183.86	64.3400013446808	60.3500008583069	57.8599989414215	IPI:IPI00744986.3	Gene_Symbol=ANK1 Isoform Er9 of Ankyrin-1			0	94.1200017929077	DSSREPGGSLSFLR		missed R-E@4	0.000219605994061567	1506.74291992188	754.3787	1506.74267578125	754.378601074219	2	10	1.1.1.4850.9	1	53.9688	1027.534	54.1274
3	181.53	183.86	64.3400013446808	60.3500008583069	57.8599989414215	IPI:IPI00744986.3	Gene_Symbol=ANK1 Isoform Er9 of Ankyrin-1			0	99.0000009536743	DVDEEKELLDFVPK		missed K-E@6	0.00417385017499328	1674.83911132813	559.287	1674.83520507813	559.285705566406	3	12	1.1.1.5664.3	1	92.16	2303.611	92.572
3	181.53	183.86	64.3400013446808	60.3500008583069	57.8599989414215	IPI:IPI00744986.3	Gene_Symbol=ANK1 Isoform Er9 of Ankyrin-1			0	99.0000009536743	DVDEEKELLDFVPK		missed K-E@6	0.0016104499809444	1674.83679199219	559.2862	1674.83520507813	559.285705566406	3	16	1.1.1.5672.3	1	92.5351	5158.561	92.9012
3	181.53	183.86	64.3400013446808	60.3500008583069	57.8599989414215	IPI:IPI00744986.3	Gene_Symbol=ANK1 Isoform Er9 of Ankyrin-1			0	99.0000009536743	DVDEEKELLDFVPK		missed K-E@6	0.00362455006688833	1674.83898925781	559.2869	1674.83520507813	559.285705566406	3	21	1.1.1.5678.5	1	92.8191	5372.521	92.9485
3	181.53	183.86	64.3400013446808	60.3500008583069	57.8599989414215	IPI:IPI00744986.3	Gene_Symbol=ANK1 Isoform Er9 of Ankyrin-1			0	99.0000009536743	DVDEEKELLDFVPK		missed K-E@6	0.00362455006688833	1674.83898925781	559.2869	1674.83520507813	559.285705566406	3	22	1.1.1.5684.6	1	93.1044	5372.521	92.9485
3	181.53	183.86	64.3400013446808	60.3500008583069	57.8599989414215	IPI:IPI00744986.3	Gene_Symbol=ANK1 Isoform Er9 of Ankyrin-1			0	99.0000009536743	DVDEEKELLDFVPK		missed K-E@6	0.00362455006688833	1674.83898925781	559.2869	1674.83520507813	559.285705566406	3	19	1.1.1.5690.5	1	93.3903	5415.717	92.9012
3	181.53	183.86	64.3400013446808	60.3500008583069	57.8599989414215	IPI:IPI00744986.3	Gene_Symbol=ANK1 Isoform Er9 of Ankyrin-1			0	99.0000009536743	DVDEEKELLDFVPK		missed K-E@6	0.000878049002494663	1674.83581542969	559.2859	1674.83520507813	559.285705566406	3	15	1.1.1.5696.5	1	93.6785	4304.585	93.1863
3	181.53	183.86	64.3400013446808	60.3500008583069	57.8599989414215	IPI:IPI00744986.3	Gene_Symbol=ANK1 Isoform Er9 of Ankyrin-1			0	99.0000009536743	DVDEEKELLDFVPK		missed K-E@6	-0.0113896997645497	1674.82397460938	559.2819	1674.83520507813	559.285705566406	3	12	1.1.1.5710.5	0	94.3522	222.8008	94.243
3	181.53	183.86	64.3400013446808	60.3500008583069	57.8599989414215	IPI:IPI00744986.3	Gene_Symbol=ANK1 Isoform Er9 of Ankyrin-1			0	99.0000009536743	DVDEEKELLDFVPK		missed K-E@6	0.0001456479949411	1674.83532714844	559.2857	1674.83520507813	559.285705566406	3	12	1.1.1.5704.5	1	94.0636	1146.914	93.5695
3	181.53	183.86	64.3400013446808	60.3500008583069	57.8599989414215	IPI:IPI00744986.3	Gene_Symbol=ANK1 Isoform Er9 of Ankyrin-1			0	99.0000009536743	DVDEEKELLDFVPK		missed K-E@6	0.00109585002064705	1674.83642578125	559.2861	1674.83520507813	559.285705566406	3	9	1.1.1.5308.8	1	75.372	332.6791	75.5482
3	181.53	183.86	64.3400013446808	60.3500008583069	57.8599989414215	IPI:IPI00744986.3	Gene_Symbol=ANK1 Isoform Er9 of Ankyrin-1			0	97.6999998092651	DVDEEKELLDFVPK		missed K-E@6	0.0045400601811707	1674.83972167969	559.2872	1674.83520507813	559.285705566406	3	9	1.1.1.5724.4	1	95.023	222.2554	94.7717
3	181.53	183.86	64.3400013446808	60.3500008583069	57.8599989414215	IPI:IPI00744986.3	Gene_Symbol=ANK1 Isoform Er9 of Ankyrin-1			0	79.720002412796	DVDEEKELLDFVPK		missed K-E@6	0.00179354997817427	1674.83715820313	559.2863	1674.83520507813	559.285705566406	3	8	1.1.1.5716.4	1	94.6395	222.2554	94.7717
3	181.53	183.86	64.3400013446808	60.3500008583069	57.8599989414215	IPI:IPI00744986.3	Gene_Symbol=ANK1 Isoform Er9 of Ankyrin-1			0	49.9799996614456	DVDEEKELLDFVPK		missed K-E@6	0.00109585002064705	1674.83642578125	559.2861	1674.83520507813	559.285705566406	3	7	1.1.1.5315.4	1	75.7032	332.6791	75.5482
3	181.53	183.86	64.3400013446808	60.3500008583069	57.8599989414215	IPI:IPI00744986.3	Gene_Symbol=ANK1 Isoform Er9 of Ankyrin-1			0	31.2799990177155	DVDEEKELLDFVPK		missed K-E@6	-0.00241705006919801	1674.83288574219	559.2849	1674.83520507813	559.285705566406	3	6	1.1.1.5739.3	1	95.7437	83.818	95.7805
3	181.53	183.86	64.3400013446808	60.3500008583069	57.8599989414215	IPI:IPI00744986.3	Gene_Symbol=ANK1 Isoform Er9 of Ankyrin-1			0	19.8400005698204	DVDEEKELLDFVPK		missed K-E@6	-0.00168206996750087	1674.83361816406	838.4241	1674.83520507813	838.424865722656	2	8	1.1.1.5674.16	1	92.644	1768.548	92.9012
3	181.53	183.86	64.3400013446808	60.3500008583069	57.8599989414215	IPI:IPI00744986.3	Gene_Symbol=ANK1 Isoform Er9 of Ankyrin-1			0	99.0000009536743	EGHVETVLALLEK			-0.00277529004961252	1436.78491210938	719.3997	1436.78747558594	719.401000976563	2	20	1.1.1.5549.5	1	86.7612	4855.066	87.1966
3	181.53	183.86	64.3400013446808	60.3500008583069	57.8599989414215	IPI:IPI00744986.3	Gene_Symbol=ANK1 Isoform Er9 of Ankyrin-1			0	99.0000009536743	EGHVETVLALLEK			0.00427189981564879	1436.79187011719	479.9379	1436.78747558594	479.936431884766	3	17	1.1.1.5555.4	1	87.026	12089.1	87.2897
3	181.53	183.86	64.3400013446808	60.3500008583069	57.8599989414215	IPI:IPI00744986.3	Gene_Symbol=ANK1 Isoform Er9 of Ankyrin-1			0	99.0000009536743	EGHVETVLALLEK			0.00427189981564879	1436.79187011719	479.9379	1436.78747558594	479.936431884766	3	17	1.1.1.5561.4	1	87.3051	12089.1	87.2897
3	181.53	183.86	64.3400013446808	60.3500008583069	57.8599989414215	IPI:IPI00744986.3	Gene_Symbol=ANK1 Isoform Er9 of Ankyrin-1			0	99.0000009536743	EGHVETVLALLEK			-0.00216495990753174	1436.78552246094	719.4	1436.78747558594	719.401000976563	2	19	1.1.1.5566.5	1	87.5372	6170.793	87.3361
3	181.53	183.86	64.3400013446808	60.3500008583069	57.8599989414215	IPI:IPI00744986.3	Gene_Symbol=ANK1 Isoform Er9 of Ankyrin-1			0	99.0000009536743	EGHVETVLALLEK			0.00427189981564879	1436.79187011719	479.9379	1436.78747558594	479.936431884766	3	18	1.1.1.5567.4	1	87.5821	12089.1	87.2897
3	181.53	183.86	64.3400013446808	60.3500008583069	57.8599989414215	IPI:IPI00744986.3	Gene_Symbol=ANK1 Isoform Er9 of Ankyrin-1			0	99.0000009536743	EGHVETVLALLEK			0.00372259994037449	1436.79125976563	479.9377	1436.78747558594	479.936431884766	3	16	1.1.1.5573.4	1	87.8596	11890.66	87.3827
3	181.53	183.86	64.3400013446808	60.3500008583069	57.8599989414215	IPI:IPI00744986.3	Gene_Symbol=ANK1 Isoform Er9 of Ankyrin-1			0	99.0000009536743	EGHVETVLALLEK			0.00372259994037449	1436.79125976563	479.9377	1436.78747558594	479.936431884766	3	13	1.1.1.5612.2	1	89.6969	346.9046	89.8302
3	181.53	183.86	64.3400013446808	60.3500008583069	57.8599989414215	IPI:IPI00744986.3	Gene_Symbol=ANK1 Isoform Er9 of Ankyrin-1			0	99.0000009536743	EGHVETVLALLEK	Delta:H(2)C(2)(H)@3		-0.00363923003897071	1462.79943847656	732.407	1462.80310058594	732.408874511719	2	19	1.1.1.5776.5	1	97.4869	1356.69	97.422
3	181.53	183.86	64.3400013446808	60.3500008583069	57.8599989414215	IPI:IPI00744986.3	Gene_Symbol=ANK1 Isoform Er9 of Ankyrin-1			0	99.0000009536743	EGHVETVLALLEK	Glu->pyro-Glu@N-term		-0.000944579020142555	1418.77612304688	710.3953	1418.77697753906	710.395751953125	2	19	1.1.1.5919.4	1	104.2995	129.4818	104.3762
3	181.53	183.86	64.3400013446808	60.3500008583069	57.8599989414215	IPI:IPI00744986.3	Gene_Symbol=ANK1 Isoform Er9 of Ankyrin-1			0	99.0000009536743	EGHVETVLALLEK	Formyl@N-term; Delta:H(2)C(2)(H)@3		-0.00875145010650158	1490.78930664063	746.4019	1490.79809570313	746.406311035156	2	20	1.1.1.6033.6	1	109.831	166.0796	109.7934
3	181.53	183.86	64.3400013446808	60.3500008583069	57.8599989414215	IPI:IPI00744986.3	Gene_Symbol=ANK1 Isoform Er9 of Ankyrin-1			0	99.0000009536743	EGHVETVLALLEK	Formyl@N-term; Delta:H(2)C(2)(H)@3		-0.00875145010650158	1490.78930664063	746.4019	1490.79809570313	746.406311035156	2	20	1.1.1.6039.6	0	110.128	166.0796	109.7934
3	181.53	183.86	64.3400013446808	60.3500008583069	57.8599989414215	IPI:IPI00744986.3	Gene_Symbol=ANK1 Isoform Er9 of Ankyrin-1			0	99.0000009536743	EGHVETVLALLEK			3.22388004860841E-05	1436.78771972656	719.4011	1436.78747558594	719.401000976563	2	11	1.1.1.5587.13	1	88.5217	1145.354	88.0357
3	181.53	183.86	64.3400013446808	60.3500008583069	57.8599989414215	IPI:IPI00744986.3	Gene_Symbol=ANK1 Isoform Er9 of Ankyrin-1			0	99.0000009536743	EGHVETVLALLEK			-0.0041180201806128	1436.78344726563	719.399	1436.78747558594	719.401000976563	2	11	1.1.1.5619.9	1	90.0373	238.7939	90.1645
3	181.53	183.86	64.3400013446808	60.3500008583069	57.8599989414215	IPI:IPI00744986.3	Gene_Symbol=ANK1 Isoform Er9 of Ankyrin-1			0	19.8699995875359	EGHVETVLALLEK			3.22388004860841E-05	1436.78771972656	719.4011	1436.78747558594	719.401000976563	2	9	1.1.1.5574.7	1	87.9137	5502.676	87.4292
3	181.53	183.86	64.3400013446808	60.3500008583069	57.8599989414215	IPI:IPI00744986.3	Gene_Symbol=ANK1 Isoform Er9 of Ankyrin-1			0	99.0000009536743	EGQNANMENLYTALQSIDRGEIVNMLEGSGR	Oxidation(M)@7; Oxidation(M)@25	missed R-G@19	0.00137156003620476	3440.59497070313	861.156	3440.59375	861.155700683594	4	16	1.1.1.6097.7	1	112.8819	660.3617	113.043
3	181.53	183.86	64.3400013446808	60.3500008583069	57.8599989414215	IPI:IPI00744986.3	Gene_Symbol=ANK1 Isoform Er9 of Ankyrin-1			0	99.0000009536743	EGQNANMENLYTALQSIDRGEIVNMLEGSGR	Oxidation(M)@7; Oxidation(M)@25	missed R-G@19	0.00857605971395969	3440.60327148438	1147.875	3440.59375	1147.87182617188	3	11	1.1.1.6099.12	1	112.9897	515.8315	113.043
3	181.53	183.86	64.3400013446808	60.3500008583069	57.8599989414215	IPI:IPI00744986.3	Gene_Symbol=ANK1 Isoform Er9 of Ankyrin-1			0	91.5300011634827	EIILETTTK			-0.00178936996962875	1046.58422851563	524.2994	1046.5859375	524.300231933594	2	9	1.1.1.4561.6	1	40.2666	8249.658	39.9275
3	181.53	183.86	64.3400013446808	60.3500008583069	57.8599989414215	IPI:IPI00744986.3	Gene_Symbol=ANK1 Isoform Er9 of Ankyrin-1			0	87.3399972915649	EIILETTTK			-0.00178936996962875	1046.58422851563	524.2994	1046.5859375	524.300231933594	2	11	1.1.1.4549.5	1	39.7093	8249.658	39.9275
3	181.53	183.86	64.3400013446808	60.3500008583069	57.8599989414215	IPI:IPI00744986.3	Gene_Symbol=ANK1 Isoform Er9 of Ankyrin-1			0	70.5999970436096	EIILETTTK			-0.00337626994587481	1046.58264160156	524.2986	1046.5859375	524.300231933594	2	7	1.1.1.4567.7	1	40.5552	5226.545	40.0671
3	181.53	183.86	64.3400013446808	60.3500008583069	57.8599989414215	IPI:IPI00744986.3	Gene_Symbol=ANK1 Isoform Er9 of Ankyrin-1			0	46.3200002908707	ELLDFVPK			0.000502442009747028	959.533264160156	480.7739	959.532775878906	480.773681640625	2	7	1.1.1.5326.4	1	76.2257	940.1324	76.4521
3	181.53	183.86	64.3400013446808	60.3500008583069	57.8599989414215	IPI:IPI00744986.3	Gene_Symbol=ANK1 Isoform Er9 of Ankyrin-1			0	99.0000009536743	ELQFSVEDINR			-0.00108035001903772	1348.66125488281	675.3379	1348.66235351563	675.338439941406	2	17	1.1.1.5161.12	1	68.4471	14225.93	68.3353
3	181.53	183.86	64.3400013446808	60.3500008583069	57.8599989414215	IPI:IPI00744986.3	Gene_Symbol=ANK1 Isoform Er9 of Ankyrin-1			0	99.0000009536743	ELQFSVEDINR			-0.00108035001903772	1348.66125488281	675.3379	1348.66235351563	675.338439941406	2	16	1.1.1.5155.13	1	68.1658	14225.93	68.3353
3	181.53	183.86	64.3400013446808	60.3500008583069	57.8599989414215	IPI:IPI00744986.3	Gene_Symbol=ANK1 Isoform Er9 of Ankyrin-1			0	99.0000009536743	ELQFSVEDINR			-0.0284237004816532	1348.63391113281	675.3242	1348.66235351563	675.338439941406	2	8	1.1.1.5189.26	1	69.7863	136.7787	69.6608
3	181.53	183.86	64.3400013446808	60.3500008583069	57.8599989414215	IPI:IPI00744986.3	Gene_Symbol=ANK1 Isoform Er9 of Ankyrin-1			0	99.0000009536743	ELQFSVEDINR			-0.0158505998551846	1348.646484375	675.3305	1348.66235351563	675.338439941406	2	11	1.1.1.5183.17	1	69.4916	253.1863	69.5167
3	181.53	183.86	64.3400013446808	60.3500008583069	57.8599989414215	IPI:IPI00744986.3	Gene_Symbol=ANK1 Isoform Er9 of Ankyrin-1			0	99.0000009536743	ELQFSVEDINR			-0.00108035001903772	1348.66125488281	675.3379	1348.66235351563	675.338439941406	2	13	1.1.1.5167.10	1	68.7351	14225.93	68.3353
3	181.53	183.86	64.3400013446808	60.3500008583069	57.8599989414215	IPI:IPI00744986.3	Gene_Symbol=ANK1 Isoform Er9 of Ankyrin-1			0	90.1199996471405	ELQFSVEDINR			-0.00217896001413465	1348.66003417969	675.3373	1348.66235351563	675.338439941406	2	8	1.1.1.5201.15	1	70.346	266.5146	70.3255
3	181.53	183.86	64.3400013446808	60.3500008583069	57.8599989414215	IPI:IPI00744986.3	Gene_Symbol=ANK1 Isoform Er9 of Ankyrin-1			0	99.0000009536743	ELVNYGANVNAQSQK	Oxidation(N)@10		-0.0047145402058959	1649.79626464844	825.9054	1649.80090332031	825.90771484375	2	24	1.1.1.4484.4	1	36.6315	506.4564	36.7338
3	181.53	183.86	64.3400013446808	60.3500008583069	57.8599989414215	IPI:IPI00744986.3	Gene_Symbol=ANK1 Isoform Er9 of Ankyrin-1			0	99.0000009536743	ELVNYGANVNAQSQK			-7.00480013620108E-05	1633.80590820313	817.9102	1633.80603027344	817.910278320313	2	20	1.1.1.4511.21	1	37.9156	2961.626	37.9761
3	181.53	183.86	64.3400013446808	60.3500008583069	57.8599989414215	IPI:IPI00744986.3	Gene_Symbol=ANK1 Isoform Er9 of Ankyrin-1			0	99.0000009536743	ELVNYGANVNAQSQK			0.00172950001433492	1633.80798339844	545.6099	1633.80603027344	545.609252929688	3	21	1.1.1.4512.5	1	37.9458	1812.891	37.9761
3	181.53	183.86	64.3400013446808	60.3500008583069	57.8599989414215	IPI:IPI00744986.3	Gene_Symbol=ANK1 Isoform Er9 of Ankyrin-1			0	99.0000009536743	ELVNYGANVNAQSQK			-7.00480013620108E-05	1633.80590820313	817.9102	1633.80603027344	817.910278320313	2	24	1.1.1.4518.9	1	38.2499	2961.626	37.9761
3	181.53	183.86	64.3400013446808	60.3500008583069	57.8599989414215	IPI:IPI00744986.3	Gene_Symbol=ANK1 Isoform Er9 of Ankyrin-1			0	99.0000009536743	ELVNYGANVNAQSQK			-0.000314186996547505	1633.8056640625	817.9101	1633.80603027344	817.910278320313	2	11	1.1.1.4505.26	1	37.6352	399.9883	37.6471
3	181.53	183.86	64.3400013446808	60.3500008583069	57.8599989414215	IPI:IPI00744986.3	Gene_Symbol=ANK1 Isoform Er9 of Ankyrin-1			0	98.0199992656708	ELVNYGANVNAQSQK			0.00172950001433492	1633.80798339844	545.6099	1633.80603027344	545.609252929688	3	10	1.1.1.4506.10	1	37.6706	1812.891	37.9761
3	181.53	183.86	64.3400013446808	60.3500008583069	57.8599989414215	IPI:IPI00744986.3	Gene_Symbol=ANK1 Isoform Er9 of Ankyrin-1			0	83.3599984645844	EPGGSLSFLR			-0.00166457996238023	1061.548828125	531.7817	1061.55053710938	531.782531738281	2	10	1.1.1.4959.22	1	59.0563	9126.578	58.9336
3	181.53	183.86	64.3400013446808	60.3500008583069	57.8599989414215	IPI:IPI00744986.3	Gene_Symbol=ANK1 Isoform Er9 of Ankyrin-1			0	48.7800002098084	EPGGSLSFLR			-0.00166457996238023	1061.548828125	531.7817	1061.55053710938	531.782531738281	2	9	1.1.1.4953.9	1	58.7583	9126.578	58.9336
3	181.53	183.86	64.3400013446808	60.3500008583069	57.8599989414215	IPI:IPI00744986.3	Gene_Symbol=ANK1 Isoform Er9 of Ankyrin-1			0	99.0000009536743	FLLENGANQNVATEDGFTPLAVALQQGHENVVAHLINYGTK			0.00317311007529497	4392.21875	1099.062	4392.2138671875	1099.06079101563	4	21	1.1.1.6452.2	1	127.1304	1746.443	127.3483
3	181.53	183.86	64.3400013446808	60.3500008583069	57.8599989414215	IPI:IPI00744986.3	Gene_Symbol=ANK1 Isoform Er9 of Ankyrin-1			0	99.0000009536743	FLLENGANQNVATEDGFTPLAVALQQGHENVVAHLINYGTK	Deamidated(N)@5		0.00983904954046011	4393.20654296875	1099.309	4393.19775390625	1099.30676269531	4	21	1.1.1.6486.4	1	128.6218	1937.53	128.6274
3	181.53	183.86	64.3400013446808	60.3500008583069	57.8599989414215	IPI:IPI00744986.3	Gene_Symbol=ANK1 Isoform Er9 of Ankyrin-1			0	99.0000009536743	FLLENGANQNVATEDGFTPLAVALQQGHENVVAHLINYGTK	Deamidated(N)@8; Oxidation(N)@10; Cation:K(E)@14		-0.0399403013288975	4447.10888671875	742.1921	4447.1484375	742.19873046875	6	24	1.1.1.6487.2	1	128.6541	145.4457	128.6274
3	181.53	183.86	64.3400013446808	60.3500008583069	57.8599989414215	IPI:IPI00744986.3	Gene_Symbol=ANK1 Isoform Er9 of Ankyrin-1			0	99.0000009536743	FLLENGANQNVATEDGFTPLAVALQQGHENVVAHLINYGTK	Deamidated(N)@5; Oxidation(N)@10		0.00254149991087615	4409.19482421875	1103.306	4409.19287109375	1103.30541992188	4	25	1.1.1.6488.4	1	128.72	268.396	128.6274
3	181.53	183.86	64.3400013446808	60.3500008583069	57.8599989414215	IPI:IPI00744986.3	Gene_Symbol=ANK1 Isoform Er9 of Ankyrin-1			0	99.0000009536743	FLLQHQADVNAK			0.00356934010051191	1382.73425292969	461.9187	1382.73059082031	461.91748046875	3	17	1.1.1.4511.7	1	37.8956	9645.791	37.8821
3	181.53	183.86	64.3400013446808	60.3500008583069	57.8599989414215	IPI:IPI00744986.3	Gene_Symbol=ANK1 Isoform Er9 of Ankyrin-1			0	99.0000009536743	FLLQHQADVNAK			0.00356934010051191	1382.73425292969	461.9187	1382.73059082031	461.91748046875	3	14	1.1.1.4517.5	1	38.1798	4190.531	38.07
3	181.53	183.86	64.3400013446808	60.3500008583069	57.8599989414215	IPI:IPI00744986.3	Gene_Symbol=ANK1 Isoform Er9 of Ankyrin-1			0	99.0000009536743	FLLQHQADVNAK			-0.000367411994375288	1382.73034667969	461.9174	1382.73059082031	461.91748046875	3	14	1.1.1.4529.5	1	38.76	489.3176	38.4503
3	181.53	183.86	64.3400013446808	60.3500008583069	57.8599989414215	IPI:IPI00744986.3	Gene_Symbol=ANK1 Isoform Er9 of Ankyrin-1			0	92.5400018692017	FLLQHQADVNAK			0.00356934010051191	1382.73425292969	461.9187	1382.73059082031	461.91748046875	3	11	1.1.1.4505.7	1	37.6136	9645.791	37.8821
3	181.53	183.86	64.3400013446808	60.3500008583069	57.8599989414215	IPI:IPI00744986.3	Gene_Symbol=ANK1 Isoform Er9 of Ankyrin-1			0	92.5400018692017	FLLQHQADVNAK			0.000822768022771925	1382.73156738281	461.9178	1382.73059082031	461.91748046875	3	11	1.1.1.4535.7	1	39.0517	356.8911	38.5948
3	181.53	183.86	64.3400013446808	60.3500008583069	57.8599989414215	IPI:IPI00744986.3	Gene_Symbol=ANK1 Isoform Er9 of Ankyrin-1			0	87.3399972915649	FLLQHQADVNAK			-0.000367411994375288	1382.73034667969	461.9174	1382.73059082031	461.91748046875	3	11	1.1.1.4523.7	1	38.4698	489.3176	38.4503
3	181.53	183.86	64.3400013446808	60.3500008583069	57.8599989414215	IPI:IPI00744986.3	Gene_Symbol=ANK1 Isoform Er9 of Ankyrin-1			0	84.8699986934662	FLLQHQADVNAK	Deamidated(N)@10		0.00145198998507112	1383.71618652344	462.246	1383.71472167969	462.245483398438	3	12	1.1.1.4544.2	1	39.4724	505.9099	39.5076
3	181.53	183.86	64.3400013446808	60.3500008583069	57.8599989414215	IPI:IPI00744986.3	Gene_Symbol=ANK1 Isoform Er9 of Ankyrin-1			0	75.8599996566772	FLLQHQADVNAK	Deamidated(Q)@4		-0.000379056000383571	1383.71435546875	462.2454	1383.71472167969	462.245483398438	3	10	1.1.1.4571.6	1	40.7495	238.7473	40.539
3	181.53	183.86	64.3400013446808	60.3500008583069	57.8599989414215	IPI:IPI00744986.3	Gene_Symbol=ANK1 Isoform Er9 of Ankyrin-1			0	73.9600002765656	FLLQHQADVNAK	Deamidated(Q)@6		-0.000653713010251522	1383.71411132813	462.2453	1383.71472167969	462.245483398438	3	10	1.1.1.4577.3	1	41.0306	502.0231	41.1601
3	181.53	183.86	64.3400013446808	60.3500008583069	57.8599989414215	IPI:IPI00744986.3	Gene_Symbol=ANK1 Isoform Er9 of Ankyrin-1			0	20.1700001955032	FLLQHQADVNAK			-0.00695917988196015	1382.72375488281	461.9152	1382.73059082031	461.91748046875	3	6	1.1.1.4559.5	1	40.172	260.3765	40.1138
3	181.53	183.86	64.3400013446808	60.3500008583069	57.8599989414215	IPI:IPI00744986.3	Gene_Symbol=ANK1 Isoform Er9 of Ankyrin-1			0	16.2000000476837	FLLQHQADVNAK	Deamidated(Q)@4		-0.000379056000383571	1383.71435546875	462.2454	1383.71472167969	462.245483398438	3	10	1.1.1.4565.4	1	40.465	238.7473	40.539
3	181.53	183.86	64.3400013446808	60.3500008583069	57.8599989414215	IPI:IPI00744986.3	Gene_Symbol=ANK1 Isoform Er9 of Ankyrin-1			0	97.6999998092651	FWLSDCPR	Methylthio(C)@6		0.000320811988785863	1068.45251464844	535.2335	1068.4521484375	535.233337402344	2	12	1.1.1.5542.2	1	86.4173	7398.102	86.3595
3	181.53	183.86	64.3400013446808	60.3500008583069	57.8599989414215	IPI:IPI00744986.3	Gene_Symbol=ANK1 Isoform Er9 of Ankyrin-1			0	91.4699971675873	FWLSDCPR	Methylthio(C)@6		0.000320811988785863	1068.45251464844	535.2335	1068.4521484375	535.233337402344	2	11	1.1.1.5548.2	1	86.6963	7398.102	86.3595
3	181.53	183.86	64.3400013446808	60.3500008583069	57.8599989414215	IPI:IPI00744986.3	Gene_Symbol=ANK1 Isoform Er9 of Ankyrin-1			0	27.4599999189377	FWLSDCPR	Dioxidation(W)@2; Methylthio(C)@6		-0.00103448994923383	1100.44091796875	551.2277	1100.44189453125	551.228271484375	2	8	1.1.1.5158.7	1	68.3051	556.3084	68.3822
3	181.53	183.86	64.3400013446808	60.3500008583069	57.8599989414215	IPI:IPI00744986.3	Gene_Symbol=ANK1 Isoform Er9 of Ankyrin-1			0	74.260002374649	GASVNFTPQNGITPL	Oxidation(N)@5; Deamidated(N)@10	cleaved L-H@C-term	0.0011676800204441	1531.75305175781	766.8838	1531.75183105469	766.883178710938	2	11	1.1.1.5432.19	1	81.2578	590.804	81.2814
3	181.53	183.86	64.3400013446808	60.3500008583069	57.8599989414215	IPI:IPI00744986.3	Gene_Symbol=ANK1 Isoform Er9 of Ankyrin-1			0	99.0000009536743	GASVNFTPQNGITPLHIASR	Oxidation(N)@5		0.00446808012202382	2095.08544921875	699.3691	2095.0810546875	699.367614746094	3	20	1.1.1.5142.8	1	67.5606	2693.513	67.6298
3	181.53	183.86	64.3400013446808	60.3500008583069	57.8599989414215	IPI:IPI00744986.3	Gene_Symbol=ANK1 Isoform Er9 of Ankyrin-1			0	99.0000009536743	GASVNFTPQNGITPLHIASR	Oxidation(N)@5; Deamidated(N)@10		0.00151585997082293	2096.06689453125	699.6962	2096.06518554688	699.695617675781	3	14	1.1.1.5182.20	1	69.4464	2632.278	69.6608
3	181.53	183.86	64.3400013446808	60.3500008583069	57.8599989414215	IPI:IPI00744986.3	Gene_Symbol=ANK1 Isoform Er9 of Ankyrin-1			0	99.0000009536743	GASVNFTPQNGITPLHIASR	Oxidation(N)@5; Deamidated(N)@10		0.00151585997082293	2096.06689453125	699.6962	2096.06518554688	699.695617675781	3	18	1.1.1.5188.19	1	69.7327	2632.278	69.6608
3	181.53	183.86	64.3400013446808	60.3500008583069	57.8599989414215	IPI:IPI00744986.3	Gene_Symbol=ANK1 Isoform Er9 of Ankyrin-1			0	99.0000009536743	GASVNFTPQNGITPLHIASR	Oxidation(N)@5; Deamidated(N)@10		0.00114965997636318	2096.06616210938	699.696	2096.06518554688	699.695617675781	3	15	1.1.1.5194.12	1	70.0123	1200.379	69.947
3	181.53	183.86	64.3400013446808	60.3500008583069	57.8599989414215	IPI:IPI00744986.3	Gene_Symbol=ANK1 Isoform Er9 of Ankyrin-1			0	99.0000009536743	GASVNFTPQNGITPLHIASR	Deamidated(N)@10		0.000593079021200538	2080.07080078125	694.3642	2080.07006835938	694.364013671875	3	12	1.1.1.5203.16	1	70.4416	2667.782	70.2311
3	181.53	183.86	64.3400013446808	60.3500008583069	57.8599989414215	IPI:IPI00744986.3	Gene_Symbol=ANK1 Isoform Er9 of Ankyrin-1			0	99.0000009536743	GASVNFTPQNGITPLHIASR			0.00610869005322456	2079.09228515625	694.038	2079.08618164063	694.036010742188	3	14	1.1.1.5161.13	1	68.448	843.4116	68.4294
3	181.53	183.86	64.3400013446808	60.3500008583069	57.8599989414215	IPI:IPI00744986.3	Gene_Symbol=ANK1 Isoform Er9 of Ankyrin-1			0	17.4799993634224	GASVNFTPQNGITPLHIASR	Oxidation(N)@5; Deamidated(N)@10		0.00114965997636318	2096.06616210938	699.696	2096.06518554688	699.695617675781	3	10	1.1.1.5200.15	1	70.2987	1200.379	69.947
3	181.53	183.86	64.3400013446808	60.3500008583069	57.8599989414215	IPI:IPI00744986.3	Gene_Symbol=ANK1 Isoform Er9 of Ankyrin-1			0	99.0000009536743	GEIVNMLEGSGR	Oxidation(M)@6		-0.00589194009080529	1276.60229492188	639.3084	1276.60815429688	639.311340332031	2	14	1.1.1.4612.16	1	42.7063	347.0047	42.4819
3	181.53	183.86	64.3400013446808	60.3500008583069	57.8599989414215	IPI:IPI00744986.3	Gene_Symbol=ANK1 Isoform Er9 of Ankyrin-1			0	99.0000009536743	GFTPLYMAAQENHLEVVK	Oxidation(M)@7		0.00333176995627582	2062.0224609375	688.3481	2062.01928710938	688.347045898438	3	16	1.1.1.5188.18	1	69.7319	19286.54	70.0417
3	181.53	183.86	64.3400013446808	60.3500008583069	57.8599989414215	IPI:IPI00744986.3	Gene_Symbol=ANK1 Isoform Er9 of Ankyrin-1			0	99.0000009536743	GFTPLYMAAQENHLEVVK	Oxidation(M)@7		0.00333176995627582	2062.0224609375	688.3481	2062.01928710938	688.347045898438	3	16	1.1.1.5194.11	1	70.0115	19286.54	70.0417
3	181.53	183.86	64.3400013446808	60.3500008583069	57.8599989414215	IPI:IPI00744986.3	Gene_Symbol=ANK1 Isoform Er9 of Ankyrin-1			0	99.0000009536743	GFTPLYMAAQENHLEVVK			0.00262854993343353	2046.02709960938	683.0163	2046.0244140625	683.015441894531	3	13	1.1.1.5415.17	1	80.4521	3405.358	80.2877
3	181.53	183.86	64.3400013446808	60.3500008583069	57.8599989414215	IPI:IPI00744986.3	Gene_Symbol=ANK1 Isoform Er9 of Ankyrin-1			0	97.6700007915497	GFTPLYMAAQENHLEVVK	Deamidated(Q)@10		0.016881700605154	2047.02551269531	683.3491	2047.00842285156	683.343444824219	3	13	1.1.1.5410.16	1	80.2141	1668.068	80.2877
3	181.53	183.86	64.3400013446808	60.3500008583069	57.8599989414215	IPI:IPI00744986.3	Gene_Symbol=ANK1 Isoform Er9 of Ankyrin-1			0	73.4600007534027	GFTPLYMAAQENHLEVVK	Oxidation(M)@7		-0.00204239995218813	2062.01733398438	688.3464	2062.01928710938	688.347045898438	3	9	1.1.1.5262.8	1	73.1993	259.3022	73.2262
3	181.53	183.86	64.3400013446808	60.3500008583069	57.8599989414215	IPI:IPI00744986.3	Gene_Symbol=ANK1 Isoform Er9 of Ankyrin-1			0	47.6799994707108	GFTPLYMAAQENHLEVVK			0.00262854993343353	2046.02709960938	683.0163	2046.0244140625	683.015441894531	3	10	1.1.1.5407.19	1	80.073	3405.358	80.2877
3	181.53	183.86	64.3400013446808	60.3500008583069	57.8599989414215	IPI:IPI00744986.3	Gene_Symbol=ANK1 Isoform Er9 of Ankyrin-1			0	41.9299989938736	GFTPLYMAAQENHLEVVK	Deamidated(N)@12		0.000219505993300118	2047.00866699219	683.3435	2047.00842285156	683.343444824219	3	8	1.1.1.5393.13	1	79.3955	160.4217	79.424
3	181.53	183.86	64.3400013446808	60.3500008583069	57.8599989414215	IPI:IPI00744986.3	Gene_Symbol=ANK1 Isoform Er9 of Ankyrin-1			0	41.0800009965897	GFTPLYMAAQENHLEVVK	Oxidation(M)@7		0.00839438010007143	2062.02783203125	688.3499	2062.01928710938	688.347045898438	3	10	1.1.1.5226.10	1	71.5197	493.7217	71.4966
3	181.53	183.86	64.3400013446808	60.3500008583069	57.8599989414215	IPI:IPI00744986.3	Gene_Symbol=ANK1 Isoform Er9 of Ankyrin-1			0	40.2300000190735	GFTPLYMAAQENHLEVVK	Oxidation(M)@7		0.00235204002819955	2062.021484375	688.3478	2062.01928710938	688.347045898438	3	6	1.1.1.5277.7	1	73.8938	338.0119	73.7397
3	181.53	183.86	64.3400013446808	60.3500008583069	57.8599989414215	IPI:IPI00744986.3	Gene_Symbol=ANK1 Isoform Er9 of Ankyrin-1			0	38.1900012493134	GFTPLYMAAQENHLEVVK	Oxidation(M)@7		0.00333176995627582	2062.0224609375	688.3481	2062.01928710938	688.347045898438	3	10	1.1.1.5200.14	1	70.2978	19286.54	70.0417
3	181.53	183.86	64.3400013446808	60.3500008583069	57.8599989414215	IPI:IPI00744986.3	Gene_Symbol=ANK1 Isoform Er9 of Ankyrin-1			0	37.3400002717972	GFTPLYMAAQENHLEVVK	Deamidated(N)@12		0.016881700605154	2047.02551269531	683.3491	2047.00842285156	683.343444824219	3	10	1.1.1.5416.18	1	80.5004	1668.068	80.2877
3	181.53	183.86	64.3400013446808	60.3500008583069	57.8599989414215	IPI:IPI00744986.3	Gene_Symbol=ANK1 Isoform Er9 of Ankyrin-1			0	28.8800001144409	GFTPLYMAAQENHLEVVK	Oxidation(M)@7		0.00363374990411103	2062.02319335938	688.3483	2062.01928710938	688.347045898438	3	9	1.1.1.5241.11	1	72.2194	501.2423	71.9629
3	181.53	183.86	64.3400013446808	60.3500008583069	57.8599989414215	IPI:IPI00744986.3	Gene_Symbol=ANK1 Isoform Er9 of Ankyrin-1			0	99.0000009536743	GGSPHSPAWNGYTPL	Deamidated(N)@10	cleaved L-H@C-term	0.00763401016592979	1540.70227050781	771.3584	1540.69470214844	771.354614257813	2	12	1.1.1.5130.5	1	67.0084	1449.681	67.2578
3	181.53	183.86	64.3400013446808	60.3500008583069	57.8599989414215	IPI:IPI00744986.3	Gene_Symbol=ANK1 Isoform Er9 of Ankyrin-1			0	99.0000009536743	GGSPHSPAWNGYTPL	Deamidated(N)@10	cleaved L-H@C-term	0.00494850007817149	1540.69970703125	771.3571	1540.69470214844	771.354614257813	2	14	1.1.1.5138.7	1	67.3786	1678.089	67.4437
3	181.53	183.86	64.3400013446808	60.3500008583069	57.8599989414215	IPI:IPI00744986.3	Gene_Symbol=ANK1 Isoform Er9 of Ankyrin-1			0	99.0000009536743	GGSPHSPAWNGYTPL	Deamidated(N)@10	cleaved L-H@C-term	0.00494850007817149	1540.69970703125	771.3571	1540.69470214844	771.354614257813	2	11	1.1.1.5144.20	1	67.6664	1678.089	67.4437
3	181.53	183.86	64.3400013446808	60.3500008583069	57.8599989414215	IPI:IPI00744986.3	Gene_Symbol=ANK1 Isoform Er9 of Ankyrin-1			0	99.0000009536743	GGSPHSPAWNGYTPLHIAAK	Deamidated(N)@10		0.00128798000514507	2061.00805664063	516.2593	2061.0068359375	516.258972167969	4	17	1.1.1.4841.9	1	53.531	4438.329	53.6105
3	181.53	183.86	64.3400013446808	60.3500008583069	57.8599989414215	IPI:IPI00744986.3	Gene_Symbol=ANK1 Isoform Er9 of Ankyrin-1			0	99.0000009536743	GGSPHSPAWNGYTPLHIAAK	Deamidated(N)@10		-0.00254607992246747	2061.00439453125	688.0087	2061.0068359375	688.009521484375	3	24	1.1.1.4842.28	1	53.5945	1889.36	53.6105
3	181.53	183.86	64.3400013446808	60.3500008583069	57.8599989414215	IPI:IPI00744986.3	Gene_Symbol=ANK1 Isoform Er9 of Ankyrin-1			0	99.0000009536743	GGSPHSPAWNGYTPLHIAAK			-0.00362220010720193	2060.01953125	687.6804	2060.02270507813	687.681518554688	3	14	1.1.1.4834.26	1	53.2114	780.7454	53.3726
3	181.53	183.86	64.3400013446808	60.3500008583069	57.8599989414215	IPI:IPI00744986.3	Gene_Symbol=ANK1 Isoform Er9 of Ankyrin-1			0	99.0000009536743	GGSPHSPAWNGYTPLHIAAK	Dioxidation(W)@9		0.000155030997120775	2092.01293945313	524.0105	2092.0126953125	524.010437011719	4	12	1.1.1.4662.8	1	45.081	267.8561	45.1096
3	181.53	183.86	64.3400013446808	60.3500008583069	57.8599989414215	IPI:IPI00744986.3	Gene_Symbol=ANK1 Isoform Er9 of Ankyrin-1			0	96.5499997138977	GGSPHSPAWNGYTPLHIAAK	Deamidated(N)@10		0.00128798000514507	2061.00805664063	516.2593	2061.0068359375	516.258972167969	4	12	1.1.1.4842.12	1	53.5812	4438.329	53.6105
3	181.53	183.86	64.3400013446808	60.3500008583069	57.8599989414215	IPI:IPI00744986.3	Gene_Symbol=ANK1 Isoform Er9 of Ankyrin-1			0	99.0000009536743	GNTALHIAALAGQDEVVR			0.00345620000734925	1833.97338867188	612.3317	1833.9697265625	612.330505371094	3	26	1.1.1.5022.5	1	61.9815	7828.601	62.2385
3	181.53	183.86	64.3400013446808	60.3500008583069	57.8599989414215	IPI:IPI00744986.3	Gene_Symbol=ANK1 Isoform Er9 of Ankyrin-1			0	99.0000009536743	GNTALHIAALAGQDEVVR			0.00345620000734925	1833.97338867188	612.3317	1833.9697265625	612.330505371094	3	25	1.1.1.5028.5	1	62.2599	7828.601	62.2385
3	181.53	183.86	64.3400013446808	60.3500008583069	57.8599989414215	IPI:IPI00744986.3	Gene_Symbol=ANK1 Isoform Er9 of Ankyrin-1			0	99.0000009536743	HGVMVDATTR	Oxidation(M)@4		-0.000976027979049832	1101.52270507813	551.7686	1101.52368164063	551.769104003906	2	16	1.1.1.2487.2	1	14.1313	92.1271	14.1366
3	181.53	183.86	64.3400013446808	60.3500008583069	57.8599989414215	IPI:IPI00744986.3	Gene_Symbol=ANK1 Isoform Er9 of Ankyrin-1			0	99.0000009536743	HGVMVDATTR	Oxidation(M)@4		0.00097708695102483	1101.52465820313	551.7696	1101.52368164063	551.769104003906	2	15	1.1.1.2530.2	1	14.4156	76.0552	14.3743
3	181.53	183.86	64.3400013446808	60.3500008583069	57.8599989414215	IPI:IPI00744986.3	Gene_Symbol=ANK1 Isoform Er9 of Ankyrin-1			0	99.0000009536743	HLAAQEGHAEMVAL	Oxidation(M)@11	cleaved L-H@N-term; cleaved L-L@C-term	-0.00172864994965494	1491.71228027344	498.2447	1491.71398925781	498.245269775391	3	12	1.1.1.4494.2	1	37.0944	186.128	37.2199
3	181.53	183.86	64.3400013446808	60.3500008583069	57.8599989414215	IPI:IPI00744986.3	Gene_Symbol=ANK1 Isoform Er9 of Ankyrin-1			0	99.0000009536743	HLAAQEGHAEMVALLLSK	Oxidation(M)@11	cleaved L-H@N-term	0.00424786983057857	1933.01342773438	645.3451	1933.00915527344	645.343627929688	3	9	1.1.1.4840.22	1	53.4943	261.9246	53.5629
3	181.53	183.86	64.3400013446808	60.3500008583069	57.8599989414215	IPI:IPI00744986.3	Gene_Symbol=ANK1 Isoform Er9 of Ankyrin-1			0	99.0000009536743	HLVAQEGHVPVADVLIK		cleaved L-H@N-term	-0.000935852993279696	1824.02502441406	609.0156	1824.02575683594	609.015869140625	3	13	1.1.1.4833.18	1	53.1568	4850.728	53.4202
3	181.53	183.86	64.3400013446808	60.3500008583069	57.8599989414215	IPI:IPI00744986.3	Gene_Symbol=ANK1 Isoform Er9 of Ankyrin-1			0	99.0000009536743	HLVAQEGHVPVADVLIK		cleaved L-H@N-term	-0.000935852993279696	1824.02502441406	609.0156	1824.02575683594	609.015869140625	3	12	1.1.1.4836.22	1	53.3036	4850.728	53.4202
3	181.53	183.86	64.3400013446808	60.3500008583069	57.8599989414215	IPI:IPI00744986.3	Gene_Symbol=ANK1 Isoform Er9 of Ankyrin-1			0	99.0000009536743	HLVAQEGHVPVADVLIK		cleaved L-H@N-term	-0.00246777990832925	1824.02331542969	913.0189	1824.02575683594	913.020141601563	2	23	1.1.1.4838.40	1	53.4142	344.8254	53.3726
3	181.53	183.86	64.3400013446808	60.3500008583069	57.8599989414215	IPI:IPI00744986.3	Gene_Symbol=ANK1 Isoform Er9 of Ankyrin-1			0	99.0000009536743	HLVAQEGHVPVADVLIK	Deamidated(Q)@5	cleaved L-H@N-term	0.0225143004208803	1825.03259277344	457.2654	1825.009765625	457.259735107422	4	13	1.1.1.4839.5	1	53.4326	961.6771	53.4202
3	181.53	183.86	64.3400013446808	60.3500008583069	57.8599989414215	IPI:IPI00744986.3	Gene_Symbol=ANK1 Isoform Er9 of Ankyrin-1			0	99.0000009536743	HLVAQEGHVPVADVLIK		cleaved L-H@N-term	-0.000935852993279696	1824.02502441406	609.0156	1824.02575683594	609.015869140625	3	13	1.1.1.4844.25	1	53.6871	4850.728	53.4202
3	181.53	183.86	64.3400013446808	60.3500008583069	57.8599989414215	IPI:IPI00744986.3	Gene_Symbol=ANK1 Isoform Er9 of Ankyrin-1			0	99.0000009536743	HVASFMGHLPIVK	Oxidation(M)@6	cleaved L-H@N-term	0.00349537003785372	1450.77905273438	484.6003	1450.77551269531	484.59912109375	3	20	1.1.1.4672.2	1	45.5481	1659.937	45.7727
3	181.53	183.86	64.3400013446808	60.3500008583069	57.8599989414215	IPI:IPI00744986.3	Gene_Symbol=ANK1 Isoform Er9 of Ankyrin-1			0	99.0000009536743	HVASFMGHLPIVK	Oxidation(M)@6	cleaved L-H@N-term	0.00349537003785372	1450.77905273438	484.6003	1450.77551269531	484.59912109375	3	18	1.1.1.4678.3	1	45.8295	1659.937	45.7727
3	181.53	183.86	64.3400013446808	60.3500008583069	57.8599989414215	IPI:IPI00744986.3	Gene_Symbol=ANK1 Isoform Er9 of Ankyrin-1			0	99.0000009536743	IIALGPTGAQF	Deamidated(Q)@10	cleaved F-L@C-term	0.0291134994477034	1087.62048339844	544.8175	1087.59130859375	544.802978515625	2	7	1.1.1.5483.8	1	83.6752	266.4583	83.8011
3	181.53	183.86	64.3400013446808	60.3500008583069	57.8599989414215	IPI:IPI00744986.3	Gene_Symbol=ANK1 Isoform Er9 of Ankyrin-1			0	99.0000009536743	IIALGPTGAQFLSPVIVEIPHFASHGR			0.0106006003916264	2826.5654296875	707.6486	2826.55444335938	707.645874023438	4	23	1.1.1.6185.4	1	117.1138	36621.44	117.5715
3	181.53	183.86	64.3400013446808	60.3500008583069	57.8599989414215	IPI:IPI00744986.3	Gene_Symbol=ANK1 Isoform Er9 of Ankyrin-1			0	99.0000009536743	IIALGPTGAQFLSPVIVEIPHFASHGR			0.00631988979876041	2826.56127929688	566.3195	2826.55444335938	566.318176269531	5	19	1.1.1.6189.3	1	117.3003	8840.809	117.6188
3	181.53	183.86	64.3400013446808	60.3500008583069	57.8599989414215	IPI:IPI00744986.3	Gene_Symbol=ANK1 Isoform Er9 of Ankyrin-1			0	99.0000009536743	IIALGPTGAQFLSPVIVEIPHFASHGR	Oxidation(P)@14; Cation:K(E)@18		-0.0193064995110035	2880.48608398438	577.1045	2880.50537109375	577.108337402344	5	12	1.1.1.6190.2	1	117.3502	3780.371	117.6658
3	181.53	183.86	64.3400013446808	60.3500008583069	57.8599989414215	IPI:IPI00744986.3	Gene_Symbol=ANK1 Isoform Er9 of Ankyrin-1			0	99.0000009536743	IIALGPTGAQFLSPVIVEIPHFASHGR			0.00383990001864731	2826.55834960938	943.1934	2826.55444335938	943.192077636719	3	22	1.1.1.6190.4	1	117.3669	2469.14	117.5715
3	181.53	183.86	64.3400013446808	60.3500008583069	57.8599989414215	IPI:IPI00744986.3	Gene_Symbol=ANK1 Isoform Er9 of Ankyrin-1			0	99.0000009536743	IIALGPTGAQFLSPVIVEIPHFASHGR			0.00383990001864731	2826.55834960938	943.1934	2826.55444335938	943.192077636719	3	21	1.1.1.6191.10	1	117.42	2469.14	117.5715
3	181.53	183.86	64.3400013446808	60.3500008583069	57.8599989414215	IPI:IPI00744986.3	Gene_Symbol=ANK1 Isoform Er9 of Ankyrin-1			0	99.0000009536743	IIALGPTGAQFLSPVIVEIPHFASHGR	Cation:Na(E)@18		0.00361072993837297	2848.5400390625	570.7153	2848.53637695313	570.714538574219	5	9	1.1.1.6193.4	1	117.4881	305.7666	117.6188
3	181.53	183.86	64.3400013446808	60.3500008583069	57.8599989414215	IPI:IPI00744986.3	Gene_Symbol=ANK1 Isoform Er9 of Ankyrin-1			0	99.0000009536743	IIALGPTGAQFLSPVIVEIPHFASHGR			0.0103564998134971	2826.56494140625	707.6485	2826.55444335938	707.645874023438	4	21	1.1.1.6193.13	1	117.4956	41209.14	117.6188
3	181.53	183.86	64.3400013446808	60.3500008583069	57.8599989414215	IPI:IPI00744986.3	Gene_Symbol=ANK1 Isoform Er9 of Ankyrin-1			0	99.0000009536743	IIALGPTGAQFLSPVIVEIPHFASHGR			0.00383990001864731	2826.55834960938	943.1934	2826.55444335938	943.192077636719	3	20	1.1.1.6194.26	1	117.5613	2469.14	117.5715
3	181.53	183.86	64.3400013446808	60.3500008583069	57.8599989414215	IPI:IPI00744986.3	Gene_Symbol=ANK1 Isoform Er9 of Ankyrin-1			0	99.0000009536743	IIALGPTGAQFLSPVIVEIPHFASHGR			0.00631988979876041	2826.56127929688	566.3195	2826.55444335938	566.318176269531	5	22	1.1.1.6195.2	1	117.5819	8840.809	117.6188
3	181.53	183.86	64.3400013446808	60.3500008583069	57.8599989414215	IPI:IPI00744986.3	Gene_Symbol=ANK1 Isoform Er9 of Ankyrin-1			0	99.0000009536743	IIALGPTGAQFLSPVIVEIPHFASHGR			0.0103564998134971	2826.56494140625	707.6485	2826.55444335938	707.645874023438	4	25	1.1.1.6195.4	1	117.5861	41209.14	117.6188
3	181.53	183.86	64.3400013446808	60.3500008583069	57.8599989414215	IPI:IPI00744986.3	Gene_Symbol=ANK1 Isoform Er9 of Ankyrin-1			0	99.0000009536743	IIALGPTGAQFLSPVIVEIPHFASHGR	Oxidation(P)@14; Cation:K(E)@18		-0.0261656995862722	2880.47924804688	721.1271	2880.50537109375	721.133605957031	4	13	1.1.1.6196.12	1	117.6422	1934.281	117.6658
3	181.53	183.86	64.3400013446808	60.3500008583069	57.8599989414215	IPI:IPI00744986.3	Gene_Symbol=ANK1 Isoform Er9 of Ankyrin-1			0	99.0000009536743	IIALGPTGAQFLSPVIVEIPHFASHGR			0.00383990001864731	2826.55834960938	943.1934	2826.55444335938	943.192077636719	3	18	1.1.1.6196.20	1	117.6555	2469.14	117.5715
3	181.53	183.86	64.3400013446808	60.3500008583069	57.8599989414215	IPI:IPI00744986.3	Gene_Symbol=ANK1 Isoform Er9 of Ankyrin-1			0	99.0000009536743	IIALGPTGAQFLSPVIVEIPHFASHGR			0.0103564998134971	2826.56494140625	707.6485	2826.55444335938	707.645874023438	4	22	1.1.1.6199.10	1	117.7758	41209.14	117.6188
3	181.53	183.86	64.3400013446808	60.3500008583069	57.8599989414215	IPI:IPI00744986.3	Gene_Symbol=ANK1 Isoform Er9 of Ankyrin-1			0	99.0000009536743	IIALGPTGAQFLSPVIVEIPHFASHGR			0.00631988979876041	2826.56127929688	566.3195	2826.55444335938	566.318176269531	5	23	1.1.1.6201.4	1	117.8672	8840.809	117.6188
3	181.53	183.86	64.3400013446808	60.3500008583069	57.8599989414215	IPI:IPI00744986.3	Gene_Symbol=ANK1 Isoform Er9 of Ankyrin-1			0	99.0000009536743	IIALGPTGAQFLSPVIVEIPHFASHGR	Oxidation(P)@14; Cation:K(E)@18		-0.0193064995110035	2880.48608398438	577.1045	2880.50537109375	577.108337402344	5	11	1.1.1.6202.4	1	117.9117	3780.371	117.6658
3	181.53	183.86	64.3400013446808	60.3500008583069	57.8599989414215	IPI:IPI00744986.3	Gene_Symbol=ANK1 Isoform Er9 of Ankyrin-1			0	99.0000009536743	IIALGPTGAQFLSPVIVEIPHFASHGR			0.0103564998134971	2826.56494140625	707.6485	2826.55444335938	707.645874023438	4	25	1.1.1.6202.5	1	117.9126	41209.14	117.6188
3	181.53	183.86	64.3400013446808	60.3500008583069	57.8599989414215	IPI:IPI00744986.3	Gene_Symbol=ANK1 Isoform Er9 of Ankyrin-1			0	99.0000009536743	IIALGPTGAQFLSPVIVEIPHFASHGR			0.0103564998134971	2826.56494140625	707.6485	2826.55444335938	707.645874023438	4	17	1.1.1.6205.14	1	118.0611	41977.05	117.5715
3	181.53	183.86	64.3400013446808	60.3500008583069	57.8599989414215	IPI:IPI00744986.3	Gene_Symbol=ANK1 Isoform Er9 of Ankyrin-1			0	99.0000009536743	IIALGPTGAQFLSPVIVEIPHFASHGR			0.00631988979876041	2826.56127929688	566.3195	2826.55444335938	566.318176269531	5	23	1.1.1.6207.3	1	118.1479	8244.159	117.6658
3	181.53	183.86	64.3400013446808	60.3500008583069	57.8599989414215	IPI:IPI00744986.3	Gene_Symbol=ANK1 Isoform Er9 of Ankyrin-1			0	99.0000009536743	IIALGPTGAQFLSPVIVEIPHFASHGR			0.0098682101815939	2826.564453125	707.6484	2826.55444335938	707.645874023438	4	23	1.1.1.6213.4	1	118.4508	18276.72	117.9477
3	181.53	183.86	64.3400013446808	60.3500008583069	57.8599989414215	IPI:IPI00744986.3	Gene_Symbol=ANK1 Isoform Er9 of Ankyrin-1			0	99.0000009536743	IIALGPTGAQFLSPVIVEIPHFASHGR			0.00474144006147981	2826.55932617188	707.6471	2826.55444335938	707.645874023438	4	23	1.1.1.6219.2	1	118.731	3735.118	118.2307
3	181.53	183.86	64.3400013446808	60.3500008583069	57.8599989414215	IPI:IPI00744986.3	Gene_Symbol=ANK1 Isoform Er9 of Ankyrin-1			0	99.0000009536743	IIALGPTGAQFLSPVIVEIPHFASHGR			-0.000141188997076824	2826.55444335938	707.6459	2826.55444335938	707.645874023438	4	21	1.1.1.6225.4	1	119.0228	1093.148	118.5174
3	181.53	183.86	64.3400013446808	60.3500008583069	57.8599989414215	IPI:IPI00744986.3	Gene_Symbol=ANK1 Isoform Er9 of Ankyrin-1			0	99.0000009536743	IIALGPTGAQFLSPVIVEIPHFASHGR			-0.000141188997076824	2826.55444335938	707.6459	2826.55444335938	707.645874023438	4	22	1.1.1.6231.2	1	119.3057	603.1265	118.8068
3	181.53	183.86	64.3400013446808	60.3500008583069	57.8599989414215	IPI:IPI00744986.3	Gene_Symbol=ANK1 Isoform Er9 of Ankyrin-1			0	99.0000009536743	IIALGPTGAQFLSPVIVEIPHFASHGR			-0.000873584009241313	2826.5537109375	707.6457	2826.55444335938	707.645874023438	4	18	1.1.1.6246.4	1	120.0114	314.8082	119.8305
3	181.53	183.86	64.3400013446808	60.3500008583069	57.8599989414215	IPI:IPI00744986.3	Gene_Symbol=ANK1 Isoform Er9 of Ankyrin-1			0	99.0000009536743	IIALGPTGAQFLSPVIVEIPHFASHGR	Deamidated(Q)@10		-0.00225921999663115	2827.53662109375	707.8914	2827.53857421875	707.891906738281	4	23	1.1.1.6272.2	1	120.4712	404.7609	120.3381
3	181.53	183.86	64.3400013446808	60.3500008583069	57.8599989414215	IPI:IPI00744986.3	Gene_Symbol=ANK1 Isoform Er9 of Ankyrin-1			0	99.0000009536743	IIALGPTGAQFLSPVIVEIPHFASHGR			0.00383990001864731	2826.55834960938	943.1934	2826.55444335938	943.192077636719	3	16	1.1.1.6203.17	1	117.9871	2469.14	117.5715
3	181.53	183.86	64.3400013446808	60.3500008583069	57.8599989414215	IPI:IPI00744986.3	Gene_Symbol=ANK1 Isoform Er9 of Ankyrin-1			0	99.0000009536743	IIALGPTGAQFLSPVIVEIPHFASHGR			0.00383990001864731	2826.55834960938	943.1934	2826.55444335938	943.192077636719	3	15	1.1.1.6202.21	1	117.9376	2469.14	117.5715
3	181.53	183.86	64.3400013446808	60.3500008583069	57.8599989414215	IPI:IPI00744986.3	Gene_Symbol=ANK1 Isoform Er9 of Ankyrin-1			0	53.8999974727631	IIALGPTGAQFLSPVIVEIPHFASHGR			0.0103564998134971	2826.56494140625	707.6485	2826.55444335938	707.645874023438	4	8	1.1.1.6195.3	1	117.5836	41209.14	117.6188
3	181.53	183.86	64.3400013446808	60.3500008583069	57.8599989414215	IPI:IPI00744986.3	Gene_Symbol=ANK1 Isoform Er9 of Ankyrin-1			0	99.0000009536743	IITTDFPLYF		cleaved F-V@C-term	-0.000431930006016046	1228.63745117188	615.326	1228.63793945313	615.326293945313	2	15	1.1.1.6460.3	1	127.4289	5256.269	127.7482
3	181.53	183.86	64.3400013446808	60.3500008583069	57.8599989414215	IPI:IPI00744986.3	Gene_Symbol=ANK1 Isoform Er9 of Ankyrin-1			0	99.0000009536743	IITTDFPLYF	Cation:Na(D)@5	cleaved F-V@C-term	-0.00145787000656128	1250.61853027344	626.3165	1250.61987304688	626.317260742188	2	15	1.1.1.6464.3	1	127.638	242.5059	127.7964
3	181.53	183.86	64.3400013446808	60.3500008583069	57.8599989414215	IPI:IPI00744986.3	Gene_Symbol=ANK1 Isoform Er9 of Ankyrin-1			0	99.0000009536743	IITTDFPLYF		cleaved F-V@C-term	-0.000431930006016046	1228.63745117188	615.326	1228.63793945313	615.326293945313	2	15	1.1.1.6466.2	1	127.6926	5285.305	127.7964
3	181.53	183.86	64.3400013446808	60.3500008583069	57.8599989414215	IPI:IPI00744986.3	Gene_Symbol=ANK1 Isoform Er9 of Ankyrin-1			0	99.0000009536743	IITTDFPLYF	Cation:Na(D)@5	cleaved F-V@C-term	-0.00145787000656128	1250.61853027344	626.3165	1250.61987304688	626.317260742188	2	15	1.1.1.6470.3	1	127.8877	241.0083	127.7964
3	181.53	183.86	64.3400013446808	60.3500008583069	57.8599989414215	IPI:IPI00744986.3	Gene_Symbol=ANK1 Isoform Er9 of Ankyrin-1			0	99.0000009536743	IITTDFPLYF		cleaved F-V@C-term	-0.000431930006016046	1228.63745117188	615.326	1228.63793945313	615.326293945313	2	15	1.1.1.6478.2	1	128.2742	5492.808	127.7482
3	181.53	183.86	64.3400013446808	60.3500008583069	57.8599989414215	IPI:IPI00744986.3	Gene_Symbol=ANK1 Isoform Er9 of Ankyrin-1			0	99.0000009536743	IITTDFPLYF		cleaved F-V@C-term	-0.000431930006016046	1228.63745117188	615.326	1228.63793945313	615.326293945313	2	13	1.1.1.6484.2	1	128.508	1619.846	128.0381
3	181.53	183.86	64.3400013446808	60.3500008583069	57.8599989414215	IPI:IPI00744986.3	Gene_Symbol=ANK1 Isoform Er9 of Ankyrin-1			0	99.0000009536743	IPCAMPETVVIR	Methylthio(C)@3; Oxidation(M)@5		-4.90540987811983E-05	1389.68188476563	695.8482	1389.68188476563	695.848205566406	2	20	1.1.1.5072.11	1	64.3188	6723.007	64.5627
3	181.53	183.86	64.3400013446808	60.3500008583069	57.8599989414215	IPI:IPI00744986.3	Gene_Symbol=ANK1 Isoform Er9 of Ankyrin-1			0	99.0000009536743	IPCAMPETVVIR	Methylthio(C)@3; Oxidation(M)@5		-4.90540987811983E-05	1389.68188476563	695.8482	1389.68188476563	695.848205566406	2	20	1.1.1.5078.7	1	64.5916	6723.007	64.5627
3	181.53	183.86	64.3400013446808	60.3500008583069	57.8599989414215	IPI:IPI00744986.3	Gene_Symbol=ANK1 Isoform Er9 of Ankyrin-1			0	99.0000009536743	IPCAMPETVVIR	Methylthio(C)@3; Oxidation(M)@5		-4.90540987811983E-05	1389.68188476563	695.8482	1389.68188476563	695.848205566406	2	20	1.1.1.5084.4	1	64.8654	6723.007	64.5627
3	181.53	183.86	64.3400013446808	60.3500008583069	57.8599989414215	IPI:IPI00744986.3	Gene_Symbol=ANK1 Isoform Er9 of Ankyrin-1			0	99.0000009536743	IPCAMPETVVIR	Methylthio(C)@3; Oxidation(M)@5		-0.000415259011788294	1389.68151855469	695.848	1389.68188476563	695.848205566406	2	20	1.1.1.5102.7	1	65.7135	5016.514	65.9099
3	181.53	183.86	64.3400013446808	60.3500008583069	57.8599989414215	IPI:IPI00744986.3	Gene_Symbol=ANK1 Isoform Er9 of Ankyrin-1			0	99.0000009536743	IPCAMPETVVIR	Methylthio(C)@3; Oxidation(M)@5		-0.000415259011788294	1389.68151855469	695.848	1389.68188476563	695.848205566406	2	19	1.1.1.5108.6	1	65.981	5016.514	65.9099
3	181.53	183.86	64.3400013446808	60.3500008583069	57.8599989414215	IPI:IPI00744986.3	Gene_Symbol=ANK1 Isoform Er9 of Ankyrin-1			0	99.0000009536743	IPCAMPETVVIR	Methylthio(C)@3; Oxidation(M)@5		0.00031715098884888	1389.68225097656	695.8484	1389.68188476563	695.848205566406	2	19	1.1.1.5114.9	1	66.2664	4681.202	66.0957
3	181.53	183.86	64.3400013446808	60.3500008583069	57.8599989414215	IPI:IPI00744986.3	Gene_Symbol=ANK1 Isoform Er9 of Ankyrin-1			0	99.0000009536743	IPCAMPETVVIR	Methylthio(C)@3; Oxidation(M)@5		0.00031715098884888	1389.68225097656	695.8484	1389.68188476563	695.848205566406	2	17	1.1.1.5120.8	1	66.5397	4754.773	66.0493
3	181.53	183.86	64.3400013446808	60.3500008583069	57.8599989414215	IPI:IPI00744986.3	Gene_Symbol=ANK1 Isoform Er9 of Ankyrin-1			0	99.0000009536743	IPCAMPETVVIR	Methylthio(C)@3; Oxidation(M)@5		0.000561287975870073	1389.68249511719	695.8485	1389.68188476563	695.848205566406	2	15	1.1.1.5090.7	1	65.149	5349.446	64.6557
3	181.53	183.86	64.3400013446808	60.3500008583069	57.8599989414215	IPI:IPI00744986.3	Gene_Symbol=ANK1 Isoform Er9 of Ankyrin-1			0	99.0000009536743	IPCAMPETVVIR	Methylthio(C)@3; Oxidation(M)@5		0.00117162999231368	1389.68310546875	695.8488	1389.68188476563	695.848205566406	2	14	1.1.1.5066.6	1	64.0297	5522.969	64.4701
3	181.53	183.86	64.3400013446808	60.3500008583069	57.8599989414215	IPI:IPI00744986.3	Gene_Symbol=ANK1 Isoform Er9 of Ankyrin-1			0	99.0000009536743	IPLPPSWTDNPR			-0.00221541989594698	1391.71752929688	696.866	1391.7197265625	696.867126464844	2	17	1.1.1.5125.4	1	66.7698	4211.963	67.1183
3	181.53	183.86	64.3400013446808	60.3500008583069	57.8599989414215	IPI:IPI00744986.3	Gene_Symbol=ANK1 Isoform Er9 of Ankyrin-1			0	99.0000009536743	IPLPPSWTDNPR			-0.00221541989594698	1391.71752929688	696.866	1391.7197265625	696.867126464844	2	17	1.1.1.5131.5	1	67.0599	4288.337	67.1647
3	181.53	183.86	64.3400013446808	60.3500008583069	57.8599989414215	IPI:IPI00744986.3	Gene_Symbol=ANK1 Isoform Er9 of Ankyrin-1			0	99.0000009536743	IPLPPSWTDNPR			-0.0011168000055477	1391.71862792969	696.8666	1391.7197265625	696.867126464844	2	17	1.1.1.5137.6	1	67.3354	4123.925	67.3043
3	181.53	183.86	64.3400013446808	60.3500008583069	57.8599989414215	IPI:IPI00744986.3	Gene_Symbol=ANK1 Isoform Er9 of Ankyrin-1			0	99.0000009536743	IPLPPSWTDNPR			-0.00258161989040673	1391.71704101563	696.8658	1391.7197265625	696.867126464844	2	17	1.1.1.5143.13	1	67.6114	4631.785	67.5833
3	181.53	183.86	64.3400013446808	60.3500008583069	57.8599989414215	IPI:IPI00744986.3	Gene_Symbol=ANK1 Isoform Er9 of Ankyrin-1			0	99.0000009536743	IPLPPSWTDNPR			-0.00160507997497916	1391.71801757813	696.8663	1391.7197265625	696.867126464844	2	13	1.1.1.5179.21	1	69.3037	1360.448	68.8523
3	181.53	183.86	64.3400013446808	60.3500008583069	57.8599989414215	IPI:IPI00744986.3	Gene_Symbol=ANK1 Isoform Er9 of Ankyrin-1			0	99.0000009536743	IPLPPSWTDNPR			-0.00258161989040673	1391.71704101563	696.8658	1391.7197265625	696.867126464844	2	15	1.1.1.5149.21	1	67.8898	4631.785	67.5833
3	181.53	183.86	64.3400013446808	60.3500008583069	57.8599989414215	IPI:IPI00744986.3	Gene_Symbol=ANK1 Isoform Er9 of Ankyrin-1			0	99.0000009536743	IPLPPSWTDNPR			-0.00221541989594698	1391.71752929688	696.866	1391.7197265625	696.867126464844	2	14	1.1.1.5161.14	1	68.4488	1746.619	68.3822
3	181.53	183.86	64.3400013446808	60.3500008583069	57.8599989414215	IPI:IPI00744986.3	Gene_Symbol=ANK1 Isoform Er9 of Ankyrin-1			0	99.0000009536743	IPLPPSWTDNPR			-0.00197127996943891	1391.71765136719	696.8661	1391.7197265625	696.867126464844	2	13	1.1.1.5167.11	1	68.7367	1405.996	68.7586
3	181.53	183.86	64.3400013446808	60.3500008583069	57.8599989414215	IPI:IPI00744986.3	Gene_Symbol=ANK1 Isoform Er9 of Ankyrin-1			0	99.0000009536743	IPLPPSWTDNPR			-0.0059995399788022	1391.71362304688	696.8641	1391.7197265625	696.867126464844	2	13	1.1.1.5119.6	1	66.499	2353.918	66.5607
3	181.53	183.86	64.3400013446808	60.3500008583069	57.8599989414215	IPI:IPI00744986.3	Gene_Symbol=ANK1 Isoform Er9 of Ankyrin-1			0	99.0000009536743	IPLPPSWTDNPR			-0.00538918981328607	1391.71423339844	696.8644	1391.7197265625	696.867126464844	2	10	1.1.1.5201.18	1	70.3485	418.5277	70.2784
3	181.53	183.86	64.3400013446808	60.3500008583069	57.8599989414215	IPI:IPI00744986.3	Gene_Symbol=ANK1 Isoform Er9 of Ankyrin-1			0	99.0000009536743	IPLPPSWTDNPR			-0.00197127996943891	1391.71765136719	696.8661	1391.7197265625	696.867126464844	2	11	1.1.1.5173.7	1	69.0069	1405.996	68.7586
3	181.53	183.86	64.3400013446808	60.3500008583069	57.8599989414215	IPI:IPI00744986.3	Gene_Symbol=ANK1 Isoform Er9 of Ankyrin-1			0	99.0000009536743	IPLPPSWTDNPR			-0.00197127996943891	1391.71765136719	696.8661	1391.7197265625	696.867126464844	2	11	1.1.1.5185.18	1	69.5884	923.3544	69.0873
3	181.53	183.86	64.3400013446808	60.3500008583069	57.8599989414215	IPI:IPI00744986.3	Gene_Symbol=ANK1 Isoform Er9 of Ankyrin-1			0	88.6799991130829	IPLPPSWTDNPR			-0.00258161989040673	1391.71704101563	696.8658	1391.7197265625	696.867126464844	2	8	1.1.1.5191.19	1	69.8761	359.3906	69.947
3	181.53	183.86	64.3400013446808	60.3500008583069	57.8599989414215	IPI:IPI00744986.3	Gene_Symbol=ANK1 Isoform Er9 of Ankyrin-1			0	56.9500029087067	IPLPPSWTDNPR	Deamidated(N)@10		0.0130206001922488	1392.71691894531	697.3657	1392.70373535156	697.359130859375	2	10	1.1.1.5144.15	1	67.6581	1636.854	67.6767
3	181.53	183.86	64.3400013446808	60.3500008583069	57.8599989414215	IPI:IPI00744986.3	Gene_Symbol=ANK1 Isoform Er9 of Ankyrin-1			0	99.0000009536743	IRVENPNSLLEQSVALL		cleaved L-N@C-term; missed R-V@2	-0.000624961976427585	1894.05151367188	632.3578	1894.05236816406	632.358093261719	3	13	1.1.1.6216.3	1	118.5919	884.0093	118.855
3	181.53	183.86	64.3400013446808	60.3500008583069	57.8599989414215	IPI:IPI00744986.3	Gene_Symbol=ANK1 Isoform Er9 of Ankyrin-1			0	99.0000009536743	IRVENPNSLLEQSVALL		cleaved L-N@C-term; missed R-V@2	-0.000624961976427585	1894.05151367188	632.3578	1894.05236816406	632.358093261719	3	17	1.1.1.6222.4	1	118.8805	884.0093	118.855
3	181.53	183.86	64.3400013446808	60.3500008583069	57.8599989414215	IPI:IPI00744986.3	Gene_Symbol=ANK1 Isoform Er9 of Ankyrin-1			0	99.0000009536743	ISEILLDHGAPIQAK			-0.00231296010315418	1603.89086914063	535.6376	1603.89331054688	535.638366699219	3	20	1.1.1.4840.12	1	53.486	37376.41	53.3726
3	181.53	183.86	64.3400013446808	60.3500008583069	57.8599989414215	IPI:IPI00744986.3	Gene_Symbol=ANK1 Isoform Er9 of Ankyrin-1			0	27.8200000524521	ISEILLDHGAPIQAK			-0.00231296010315418	1603.89086914063	535.6376	1603.89331054688	535.638366699219	3	7	1.1.1.4839.8	1	53.4351	37376.41	53.3726
3	181.53	183.86	64.3400013446808	60.3500008583069	57.8599989414215	IPI:IPI00744986.3	Gene_Symbol=ANK1 Isoform Er9 of Ankyrin-1			0	99.0000009536743	KGNTALHIAALAGQDEVVR		missed K-G@1	-0.00144050002563745	1962.06335449219	491.5231	1962.06469726563	491.5234375	4	19	1.1.1.4817.6	1	52.3858	11571.87	52.5635
3	181.53	183.86	64.3400013446808	60.3500008583069	57.8599989414215	IPI:IPI00744986.3	Gene_Symbol=ANK1 Isoform Er9 of Ankyrin-1			0	99.0000009536743	KGNTALHIAALAGQDEVVR		missed K-G@1	-0.00144050002563745	1962.06335449219	491.5231	1962.06469726563	491.5234375	4	21	1.1.1.4823.7	1	52.6726	11571.87	52.5635
3	181.53	183.86	64.3400013446808	60.3500008583069	57.8599989414215	IPI:IPI00744986.3	Gene_Symbol=ANK1 Isoform Er9 of Ankyrin-1			0	99.0000009536743	KGNTALHIAALAGQDEVVR	Deamidated(N)@3; Deamidated(Q)@14	missed K-G@1	0.0356270000338554	1964.06860351563	492.0244	1964.03271484375	492.015441894531	4	13	1.1.1.4819.7	1	52.4824	1549.668	52.5635
3	181.53	183.86	64.3400013446808	60.3500008583069	57.8599989414215	IPI:IPI00744986.3	Gene_Symbol=ANK1 Isoform Er9 of Ankyrin-1			0	99.0000009536743	KGNTALHIAALAGQDEVVR		missed K-G@1	2.00584006309509	1964.0703125	655.6974	1962.06469726563	655.02880859375	3	12	1.1.1.4839.22	1	53.4468	401.8029	53.5629
3	181.53	183.86	64.3400013446808	60.3500008583069	57.8599989414215	IPI:IPI00744986.3	Gene_Symbol=ANK1 Isoform Er9 of Ankyrin-1			0	99.0000009536743	KGNTALHIAALAGQDEVVR	Delta:H(2)C(2)(K)@1	missed K-G@1	-0.0072610299102962	1988.07312011719	663.6983	1988.08032226563	663.700744628906	3	16	1.1.1.4843.26	1	53.6404	615.8553	53.7057
3	181.53	183.86	64.3400013446808	60.3500008583069	57.8599989414215	IPI:IPI00744986.3	Gene_Symbol=ANK1 Isoform Er9 of Ankyrin-1			0	80.5599987506866	KGNTALHIAALAGQDEVVR	Deamidated(N)@3	missed K-G@1	0.0134757002815604	1963.06213378906	655.3613	1963.04870605469	655.356811523438	3	11	1.1.1.4820.20	1	52.5409	2725.209	52.5635
3	181.53	183.86	64.3400013446808	60.3500008583069	57.8599989414215	IPI:IPI00744986.3	Gene_Symbol=ANK1 Isoform Er9 of Ankyrin-1			0	99.0000009536743	LALQAQPVPDELVTK			0.00200005993247032	1620.91064453125	811.4626	1620.90869140625	811.461608886719	2	21	1.1.1.5101.7	1	65.6722	34908.61	65.9565
3	181.53	183.86	64.3400013446808	60.3500008583069	57.8599989414215	IPI:IPI00744986.3	Gene_Symbol=ANK1 Isoform Er9 of Ankyrin-1			0	99.0000009536743	LALQAQPVPDELVTK			0.00200005993247032	1620.91064453125	811.4626	1620.90869140625	811.461608886719	2	18	1.1.1.5104.10	1	65.8006	34908.61	65.9565
3	181.53	183.86	64.3400013446808	60.3500008583069	57.8599989414215	IPI:IPI00744986.3	Gene_Symbol=ANK1 Isoform Er9 of Ankyrin-1			0	99.0000009536743	LALQAQPVPDELVTK			0.00200005993247032	1620.91064453125	811.4626	1620.90869140625	811.461608886719	2	23	1.1.1.5113.9	1	66.2256	34908.61	65.9565
3	181.53	183.86	64.3400013446808	60.3500008583069	57.8599989414215	IPI:IPI00744986.3	Gene_Symbol=ANK1 Isoform Er9 of Ankyrin-1			0	99.0000009536743	LALQAQPVPDELVTK			0.00212213001213968	1620.91064453125	811.4626	1620.90869140625	811.461608886719	2	23	1.1.1.5119.8	1	66.509	32127.59	66.0029
3	181.53	183.86	64.3400013446808	60.3500008583069	57.8599989414215	IPI:IPI00744986.3	Gene_Symbol=ANK1 Isoform Er9 of Ankyrin-1			0	99.0000009536743	LALQAQPVPDELVTK	Delta:H(2)C(2)@N-term		-0.00177581002935767	1646.92272949219	824.4686	1646.92431640625	824.469421386719	2	15	1.1.1.5294.31	1	74.7212	573.7345	74.8306
3	181.53	183.86	64.3400013446808	60.3500008583069	57.8599989414215	IPI:IPI00744986.3	Gene_Symbol=ANK1 Isoform Er9 of Ankyrin-1			0	99.0000009536743	LALQAQPVPDELVTK	Delta:H(2)C(2)@N-term		-0.00177581002935767	1646.92272949219	824.4686	1646.92431640625	824.469421386719	2	15	1.1.1.5300.24	1	75.0018	573.7345	74.8306
3	181.53	183.86	64.3400013446808	60.3500008583069	57.8599989414215	IPI:IPI00744986.3	Gene_Symbol=ANK1 Isoform Er9 of Ankyrin-1			0	99.0000009536743	LALQAQPVPDELVTK	Delta:H(2)C(2)@N-term		-0.00140960002318025	1646.92309570313	824.4688	1646.92431640625	824.469421386719	2	15	1.1.1.5324.25	1	76.1531	362.976	76.0255
3	181.53	183.86	64.3400013446808	60.3500008583069	57.8599989414215	IPI:IPI00744986.3	Gene_Symbol=ANK1 Isoform Er9 of Ankyrin-1			0	99.0000009536743	LALQAQPVPDELVTK			0.00212213001213968	1620.91064453125	811.4626	1620.90869140625	811.461608886719	2	16	1.1.1.5125.6	1	66.7814	11286.55	66.2816
3	181.53	183.86	64.3400013446808	60.3500008583069	57.8599989414215	IPI:IPI00744986.3	Gene_Symbol=ANK1 Isoform Er9 of Ankyrin-1			0	99.0000009536743	LALQAQPVPDELVTK	Deamidated(Q)@6		0.00112229003570974	1621.89392089844	811.9542	1621.89270019531	811.95361328125	2	14	1.1.1.5183.31	1	69.5032	564.8978	69.3733
3	181.53	183.86	64.3400013446808	60.3500008583069	57.8599989414215	IPI:IPI00744986.3	Gene_Symbol=ANK1 Isoform Er9 of Ankyrin-1			0	99.0000009536743	LALQAQPVPDELVTK	Deamidated(Q)@4		0.00392985995858908	1621.89672851563	811.9556	1621.89270019531	811.95361328125	2	14	1.1.1.5165.16	1	68.6448	1280.379	68.5236
3	181.53	183.86	64.3400013446808	60.3500008583069	57.8599989414215	IPI:IPI00744986.3	Gene_Symbol=ANK1 Isoform Er9 of Ankyrin-1			0	99.0000009536743	LCQDYDTIGPEGGSLK	Methylthio(C)@2		0.00156392005737871	1740.771484375	871.393	1740.76989746094	871.392211914063	2	25	1.1.1.5060.7	1	63.7589	4897.836	64.1448
3	181.53	183.86	64.3400013446808	60.3500008583069	57.8599989414215	IPI:IPI00744986.3	Gene_Symbol=ANK1 Isoform Er9 of Ankyrin-1			0	99.0000009536743	LCQDYDTIGPEGGSLK	Methylthio(C)@2		0.00193012994714081	1740.77185058594	871.3932	1740.76989746094	871.392211914063	2	22	1.1.1.5066.9	1	64.0422	5419.098	64.2377
3	181.53	183.86	64.3400013446808	60.3500008583069	57.8599989414215	IPI:IPI00744986.3	Gene_Symbol=ANK1 Isoform Er9 of Ankyrin-1			0	99.0000009536743	LCQDYDTIGPEGGSLK	Methylthio(C)@2		0.00193012994714081	1740.77185058594	871.3932	1740.76989746094	871.392211914063	2	24	1.1.1.5072.12	1	64.3222	5419.098	64.2377
3	181.53	183.86	64.3400013446808	60.3500008583069	57.8599989414215	IPI:IPI00744986.3	Gene_Symbol=ANK1 Isoform Er9 of Ankyrin-1			0	99.0000009536743	LCQDYDTIGPEGGSLK	Methylthio(C)@2		0.00193012994714081	1740.77185058594	871.3932	1740.76989746094	871.392211914063	2	23	1.1.1.5078.9	1	64.5999	5419.098	64.2377
3	181.53	183.86	64.3400013446808	60.3500008583069	57.8599989414215	IPI:IPI00744986.3	Gene_Symbol=ANK1 Isoform Er9 of Ankyrin-1			0	99.0000009536743	LCQDYDTIGPEGGSLK	Methylthio(C)@2		0.00156392005737871	1740.771484375	871.393	1740.76989746094	871.392211914063	2	18	1.1.1.5085.12	1	64.9236	3817.631	64.4701
3	181.53	183.86	64.3400013446808	60.3500008583069	57.8599989414215	IPI:IPI00744986.3	Gene_Symbol=ANK1 Isoform Er9 of Ankyrin-1			0	99.0000009536743	LCQDYDTIGPEGGSLK	Methylthio(C)@2; Dioxidation(Y)@5		-0.00224107992835343	1772.75744628906	887.386	1772.75964355469	887.387145996094	2	12	1.1.1.4840.40	1	53.5093	391.0236	53.5154
3	181.53	183.86	64.3400013446808	60.3500008583069	57.8599989414215	IPI:IPI00744986.3	Gene_Symbol=ANK1 Isoform Er9 of Ankyrin-1			0	99.0000009536743	LDQVVESPAIPR	Delta:H(2)C(2)@N-term		-0.00183100998401642	1348.73327636719	675.3739	1348.73510742188	675.374816894531	2	13	1.1.1.4957.29	1	58.9664	194.6746	58.9336
3	181.53	183.86	64.3400013446808	60.3500008583069	57.8599989414215	IPI:IPI00744986.3	Gene_Symbol=ANK1 Isoform Er9 of Ankyrin-1			0	99.0000009536743	LDQVVESPAIPR	Delta:H(2)C(2)@N-term; Deamidated(Q)@3		0.00998722016811371	1349.72912597656	675.8718	1349.71911621094	675.866821289063	2	12	1.1.1.4904.6	1	56.4735	362.9273	56.4057
3	181.53	183.86	64.3400013446808	60.3500008583069	57.8599989414215	IPI:IPI00744986.3	Gene_Symbol=ANK1 Isoform Er9 of Ankyrin-1			0	99.0000009536743	LDQVVESPAIPR			-0.00106491998303682	1322.71850585938	662.3665	1322.71936035156	662.367004394531	2	19	1.1.1.4738.14	1	48.6515	11325.91	49.1069
3	181.53	183.86	64.3400013446808	60.3500008583069	57.8599989414215	IPI:IPI00744986.3	Gene_Symbol=ANK1 Isoform Er9 of Ankyrin-1			0	99.0000009536743	LDQVVESPAIPR			-0.000820785004179925	1322.71862792969	662.3666	1322.71936035156	662.367004394531	2	19	1.1.1.4744.22	1	48.9432	13959.99	49.1547
3	181.53	183.86	64.3400013446808	60.3500008583069	57.8599989414215	IPI:IPI00744986.3	Gene_Symbol=ANK1 Isoform Er9 of Ankyrin-1			0	99.0000009536743	LDQVVESPAIPR			-0.000820785004179925	1322.71862792969	662.3666	1322.71936035156	662.367004394531	2	19	1.1.1.4750.24	1	49.2313	13959.99	49.1547
3	181.53	183.86	64.3400013446808	60.3500008583069	57.8599989414215	IPI:IPI00744986.3	Gene_Symbol=ANK1 Isoform Er9 of Ankyrin-1			0	99.0000009536743	LDQVVESPAIPR			-0.000820785004179925	1322.71862792969	662.3666	1322.71936035156	662.367004394531	2	17	1.1.1.4756.19	1	49.5116	13959.99	49.1547
3	181.53	183.86	64.3400013446808	60.3500008583069	57.8599989414215	IPI:IPI00744986.3	Gene_Symbol=ANK1 Isoform Er9 of Ankyrin-1			0	99.0000009536743	LDQVVESPAIPR	Deamidated(Q)@3		-0.000100311997812241	1323.70324707031	662.8589	1323.70349121094	662.859008789063	2	15	1.1.1.4798.20	1	51.4952	240.812	51.5657
3	181.53	183.86	64.3400013446808	60.3500008583069	57.8599989414215	IPI:IPI00744986.3	Gene_Symbol=ANK1 Isoform Er9 of Ankyrin-1			0	99.0000009536743	LDQVVESPAIPR			0.00149854004848748	1322.72082519531	662.3677	1322.71936035156	662.367004394531	2	12	1.1.1.4779.15	1	50.5877	251.0136	50.5675
3	181.53	183.86	64.3400013446808	60.3500008583069	57.8599989414215	IPI:IPI00744986.3	Gene_Symbol=ANK1 Isoform Er9 of Ankyrin-1			0	99.0000009536743	LDQVVESPAIPR			0.00174267997499555	1322.72131347656	662.3679	1322.71936035156	662.367004394531	2	13	1.1.1.4785.16	1	50.872	243.4455	50.6618
3	181.53	183.86	64.3400013446808	60.3500008583069	57.8599989414215	IPI:IPI00744986.3	Gene_Symbol=ANK1 Isoform Er9 of Ankyrin-1			0	99.0000009536743	LDQVVESPAIPR			0.000766121025662869	1322.72021484375	662.3674	1322.71936035156	662.367004394531	2	13	1.1.1.4791.12	1	51.1598	211.2342	50.8981
3	181.53	183.86	64.3400013446808	60.3500008583069	57.8599989414215	IPI:IPI00744986.3	Gene_Symbol=ANK1 Isoform Er9 of Ankyrin-1			0	99.0000009536743	LDQVVESPAIPR			0.00137646996881813	1322.72082519531	662.3677	1322.71936035156	662.367004394531	2	11	1.1.1.4771.15	1	50.2114	269.3537	50.2853
3	181.53	183.86	64.3400013446808	60.3500008583069	57.8599989414215	IPI:IPI00744986.3	Gene_Symbol=ANK1 Isoform Er9 of Ankyrin-1			0	99.0000009536743	LDQVVESPAIPR			0.00129101995844394	1322.720703125	662.3676	1322.71936035156	662.367004394531	2	8	1.1.1.4804.17	1	51.7791	88.533	51.7089
3	181.53	183.86	64.3400013446808	60.3500008583069	57.8599989414215	IPI:IPI00744986.3	Gene_Symbol=ANK1 Isoform Er9 of Ankyrin-1			0	99.0000009536743	LGYISVTDVLK			-0.00152644002810121	1206.68444824219	604.3495	1206.68603515625	604.350280761719	2	15	1.1.1.5478.7	1	83.4375	6204.106	83.8011
3	181.53	183.86	64.3400013446808	60.3500008583069	57.8599989414215	IPI:IPI00744986.3	Gene_Symbol=ANK1 Isoform Er9 of Ankyrin-1			0	99.0000009536743	LGYISVTDVLK			-0.0022588400170207	1206.68371582031	604.3491	1206.68603515625	604.350280761719	2	19	1.1.1.5490.3	1	83.9981	7208.451	83.9405
3	181.53	183.86	64.3400013446808	60.3500008583069	57.8599989414215	IPI:IPI00744986.3	Gene_Symbol=ANK1 Isoform Er9 of Ankyrin-1			0	99.0000009536743	LGYISVTDVLK			-0.0022588400170207	1206.68371582031	604.3491	1206.68603515625	604.350280761719	2	18	1.1.1.5496.4	1	84.2791	7208.451	83.9405
3	181.53	183.86	64.3400013446808	60.3500008583069	57.8599989414215	IPI:IPI00744986.3	Gene_Symbol=ANK1 Isoform Er9 of Ankyrin-1			0	99.0000009536743	LGYISVTDVLK			-0.0017705699428916	1206.68432617188	604.3494	1206.68603515625	604.350280761719	2	17	1.1.1.5504.3	1	84.6559	5362.587	84.173
3	181.53	183.86	64.3400013446808	60.3500008583069	57.8599989414215	IPI:IPI00744986.3	Gene_Symbol=ANK1 Isoform Er9 of Ankyrin-1			0	99.0000009536743	LGYISVTDVLK	Delta:H(2)C(2)@N-term		0.000251877005212009	1232.70190429688	617.3582	1232.70166015625	617.358093261719	2	12	1.1.1.5697.5	1	93.7266	1473.231	94.0988
3	181.53	183.86	64.3400013446808	60.3500008583069	57.8599989414215	IPI:IPI00744986.3	Gene_Symbol=ANK1 Isoform Er9 of Ankyrin-1			0	99.0000009536743	LGYISVTDVLK	Delta:H(2)C(2)@N-term		0.000129809995996766	1232.70190429688	617.3582	1232.70166015625	617.358093261719	2	18	1.1.1.5703.5	1	94.0154	1481.909	94.1469
3	181.53	183.86	64.3400013446808	60.3500008583069	57.8599989414215	IPI:IPI00744986.3	Gene_Symbol=ANK1 Isoform Er9 of Ankyrin-1			0	99.0000009536743	LGYISVTDVLK	Delta:H(2)C(2)@N-term		0.000129809995996766	1232.70190429688	617.3582	1232.70166015625	617.358093261719	2	14	1.1.1.5709.3	1	94.3024	1481.909	94.1469
3	181.53	183.86	64.3400013446808	60.3500008583069	57.8599989414215	IPI:IPI00744986.3	Gene_Symbol=ANK1 Isoform Er9 of Ankyrin-1			0	99.0000009536743	LGYISVTDVLK	Delta:H(2)C(2)@N-term		0.000129809995996766	1232.70190429688	617.3582	1232.70166015625	617.358093261719	2	11	1.1.1.5710.8	1	94.3547	1481.909	94.1469
3	181.53	183.86	64.3400013446808	60.3500008583069	57.8599989414215	IPI:IPI00744986.3	Gene_Symbol=ANK1 Isoform Er9 of Ankyrin-1			0	99.0000009536743	LGYISVTDVLK	Delta:H(2)C(2)@N-term		-0.00194532005116343	1232.69970703125	617.3571	1232.70166015625	617.358093261719	2	12	1.1.1.5716.6	1	94.6412	1463.395	94.1469
3	181.53	183.86	64.3400013446808	60.3500008583069	57.8599989414215	IPI:IPI00744986.3	Gene_Symbol=ANK1 Isoform Er9 of Ankyrin-1			0	99.0000009536743	LGYSPLHQAAQQGHTDIVTLLLK			0.00564063992351294	2502.365234375	626.5986	2502.359375	626.59716796875	4	17	1.1.1.5708.4	1	94.2551	12951.06	94.3874
3	181.53	183.86	64.3400013446808	60.3500008583069	57.8599989414215	IPI:IPI00744986.3	Gene_Symbol=ANK1 Isoform Er9 of Ankyrin-1			0	99.0000009536743	LGYSPLHQAAQQGHTDIVTLLLK			0.00564063992351294	2502.365234375	626.5986	2502.359375	626.59716796875	4	17	1.1.1.5714.5	1	94.5445	12951.06	94.3874
3	181.53	183.86	64.3400013446808	60.3500008583069	57.8599989414215	IPI:IPI00744986.3	Gene_Symbol=ANK1 Isoform Er9 of Ankyrin-1			0	99.0000009536743	LGYSPLHQAAQQGHTDIVTLLLK			0.00202948995865881	2502.361328125	835.1277	2502.359375	835.127075195313	3	17	1.1.1.5718.19	1	94.7482	4189.972	94.4356
3	181.53	183.86	64.3400013446808	60.3500008583069	57.8599989414215	IPI:IPI00744986.3	Gene_Symbol=ANK1 Isoform Er9 of Ankyrin-1			0	99.0000009536743	LGYSPLHQAAQQGHTDIVTLLLK	Delta:H(2)C(2)@N-term		0.00347723998129368	2528.37841796875	843.8001	2528.375	843.798950195313	3	17	1.1.1.5830.25	1	100.0276	1288.144	100.3796
3	181.53	183.86	64.3400013446808	60.3500008583069	57.8599989414215	IPI:IPI00744986.3	Gene_Symbol=ANK1 Isoform Er9 of Ankyrin-1			0	99.0000009536743	LGYSPLHQAAQQGHTDIVTLLLK	Delta:H(2)C(2)@N-term		0.00148797000292689	2528.37646484375	633.1014	2528.375	633.10107421875	4	21	1.1.1.5831.4	1	100.0574	2897.198	100.3796
3	181.53	183.86	64.3400013446808	60.3500008583069	57.8599989414215	IPI:IPI00744986.3	Gene_Symbol=ANK1 Isoform Er9 of Ankyrin-1			0	99.0000009536743	LGYSPLHQAAQQGHTDIVTLLLK	Delta:H(2)C(2)@N-term		0.00347723998129368	2528.37841796875	843.8001	2528.375	843.798950195313	3	25	1.1.1.5836.23	1	100.3117	1295.893	100.3796
3	181.53	183.86	64.3400013446808	60.3500008583069	57.8599989414215	IPI:IPI00744986.3	Gene_Symbol=ANK1 Isoform Er9 of Ankyrin-1			0	99.0000009536743	LGYSPLHQAAQQGHTDIVTLLLK	Delta:H(2)C(2)@N-term		0.00148797000292689	2528.37646484375	633.1014	2528.375	633.10107421875	4	22	1.1.1.5842.5	1	100.5873	2897.198	100.3796
3	181.53	183.86	64.3400013446808	60.3500008583069	57.8599989414215	IPI:IPI00744986.3	Gene_Symbol=ANK1 Isoform Er9 of Ankyrin-1			0	99.0000009536743	LGYSPLHQAAQQGHTDIVTLLLK	Delta:H(2)C(2)@N-term		0.00148797000292689	2528.37646484375	633.1014	2528.375	633.10107421875	4	10	1.1.1.5848.9	1	100.8752	2914.588	100.3796
3	181.53	183.86	64.3400013446808	60.3500008583069	57.8599989414215	IPI:IPI00744986.3	Gene_Symbol=ANK1 Isoform Er9 of Ankyrin-1			0	99.0000009536743	LGYSPLHQAAQQGHTDIVTLLLK			0.00564063992351294	2502.365234375	626.5986	2502.359375	626.59716796875	4	15	1.1.1.5720.8	1	94.8346	13204.11	94.3393
3	181.53	183.86	64.3400013446808	60.3500008583069	57.8599989414215	IPI:IPI00744986.3	Gene_Symbol=ANK1 Isoform Er9 of Ankyrin-1			0	99.0000009536743	LGYSPLHQAAQQGHTDIVTLLLK			0.00539650022983551	2502.36499023438	626.5985	2502.359375	626.59716796875	4	15	1.1.1.5726.7	1	95.1219	6865.696	94.6275
3	181.53	183.86	64.3400013446808	60.3500008583069	57.8599989414215	IPI:IPI00744986.3	Gene_Symbol=ANK1 Isoform Er9 of Ankyrin-1			0	96.780002117157	LGYSPLHQAAQQGHTDIVTLLLK			0.00490823993459344	2502.36450195313	626.5984	2502.359375	626.59716796875	4	10	1.1.1.5733.5	1	95.4575	1642.288	94.9631
3	181.53	183.86	64.3400013446808	60.3500008583069	57.8599989414215	IPI:IPI00744986.3	Gene_Symbol=ANK1 Isoform Er9 of Ankyrin-1			0	19.8599994182587	LGYSPLHQAAQQGHTDIVTLLLK			0.00564063992351294	2502.365234375	626.5986	2502.359375	626.59716796875	4	8	1.1.1.5702.6	1	93.9681	12750.44	94.3874
3	181.53	183.86	64.3400013446808	60.3500008583069	57.8599989414215	IPI:IPI00744986.3	Gene_Symbol=ANK1 Isoform Er9 of Ankyrin-1			0	19.8400005698204	LGYSPLHQAAQQGHTDIVTLLLK			0.00239568995311856	2502.36206054688	835.1279	2502.359375	835.127075195313	3	6	1.1.1.5724.20	1	95.0363	3299.643	94.5317
3	181.53	183.86	64.3400013446808	60.3500008583069	57.8599989414215	IPI:IPI00744986.3	Gene_Symbol=ANK1 Isoform Er9 of Ankyrin-1			0	99.0000009536743	LLCSVIGGTDQAQWEDITGTTK	Methylthio(C)@3		0.00433102017268538	2381.12866210938	794.7168	2381.12426757813	794.715393066406	3	25	1.1.1.5990.6	1	107.7469	1663.504	108.0041
3	181.53	183.86	64.3400013446808	60.3500008583069	57.8599989414215	IPI:IPI00744986.3	Gene_Symbol=ANK1 Isoform Er9 of Ankyrin-1			0	99.0000009536743	LLCSVIGGTDQAQWEDITGTTK	Methylthio(C)@3		-0.982020974159241	2380.142578125	794.3881	2381.12426757813	794.715393066406	3	15	1.1.1.5992.9	1	107.8438	936.2046	108.0525
3	181.53	183.86	64.3400013446808	60.3500008583069	57.8599989414215	IPI:IPI00744986.3	Gene_Symbol=ANK1 Isoform Er9 of Ankyrin-1			0	99.0000009536743	LLCSVIGGTDQAQWEDITGTTK	Methylthio(C)@3		0.0101560996845365	2381.13330078125	1191.574	2381.12426757813	1191.56945800781	2	21	1.1.1.5996.12	1	108.0473	160.926	108.1008
3	181.53	183.86	64.3400013446808	60.3500008583069	57.8599989414215	IPI:IPI00744986.3	Gene_Symbol=ANK1 Isoform Er9 of Ankyrin-1			0	99.0000009536743	LLCSVIGGTDQAQWEDITGTTK	Methylthio(C)@3		0.00488031981512904	2381.12915039063	794.717	2381.12426757813	794.715393066406	3	23	1.1.1.6018.7	1	109.1105	184.9096	109.0675
3	181.53	183.86	64.3400013446808	60.3500008583069	57.8599989414215	IPI:IPI00744986.3	Gene_Symbol=ANK1 Isoform Er9 of Ankyrin-1			0	99.0000009536743	LLCSVIGGTDQAQWEDITGTTK	Methylthio(C)@3		0.00780988996848464	2381.13232421875	794.718	2381.12426757813	794.715393066406	3	16	1.1.1.6010.11	1	108.714	1126.086	108.1976
3	181.53	183.86	64.3400013446808	60.3500008583069	57.8599989414215	IPI:IPI00744986.3	Gene_Symbol=ANK1 Isoform Er9 of Ankyrin-1			0	99.0000009536743	LLCSVIGGTDQAQWEDITGTTK	Methylthio(C)@3		-0.000246442999923602	2381.1240234375	794.7153	2381.12426757813	794.715393066406	3	15	1.1.1.6025.9	1	109.4388	193.0131	108.9225
3	181.53	183.86	64.3400013446808	60.3500008583069	57.8599989414215	IPI:IPI00744986.3	Gene_Symbol=ANK1 Isoform Er9 of Ankyrin-1			0	99.0000009536743	LLGNQATFSPIVTVEPR			0.00216119992546737	1841.0068359375	921.5107	1841.00463867188	921.509643554688	2	21	1.1.1.5409.38	1	80.1846	10702.57	80.4299
3	181.53	183.86	64.3400013446808	60.3500008583069	57.8599989414215	IPI:IPI00744986.3	Gene_Symbol=ANK1 Isoform Er9 of Ankyrin-1			0	99.0000009536743	LLGNQATFSPIVTVEPR			7.47863987271558E-06	1841.00463867188	614.6755	1841.00463867188	614.675537109375	3	22	1.1.1.5412.7	1	80.3017	8304.824	80.4299
3	181.53	183.86	64.3400013446808	60.3500008583069	57.8599989414215	IPI:IPI00744986.3	Gene_Symbol=ANK1 Isoform Er9 of Ankyrin-1			0	99.0000009536743	LLGNQATFSPIVTVEPR			0.00216119992546737	1841.0068359375	921.5107	1841.00463867188	921.509643554688	2	26	1.1.1.5415.39	1	80.4704	10702.57	80.4299
3	181.53	183.86	64.3400013446808	60.3500008583069	57.8599989414215	IPI:IPI00744986.3	Gene_Symbol=ANK1 Isoform Er9 of Ankyrin-1			0	99.0000009536743	LLGNQATFSPIVTVEPR			0.00216119992546737	1841.0068359375	921.5107	1841.00463867188	921.509643554688	2	19	1.1.1.5416.36	1	80.5154	10702.57	80.4299
3	181.53	183.86	64.3400013446808	60.3500008583069	57.8599989414215	IPI:IPI00744986.3	Gene_Symbol=ANK1 Isoform Er9 of Ankyrin-1			0	99.0000009536743	LLGNQATFSPIVTVEPR			0.00216119992546737	1841.0068359375	921.5107	1841.00463867188	921.509643554688	2	17	1.1.1.5418.25	1	80.6013	10702.57	80.4299
3	181.53	183.86	64.3400013446808	60.3500008583069	57.8599989414215	IPI:IPI00744986.3	Gene_Symbol=ANK1 Isoform Er9 of Ankyrin-1			0	99.0000009536743	LLGNQATFSPIVTVEPR	Deamidated(N)@4		0.020440399646759	1842.00903320313	922.0118	1841.98876953125	922.001647949219	2	15	1.1.1.5419.18	1	80.6555	3948.484	80.4299
3	181.53	183.86	64.3400013446808	60.3500008583069	57.8599989414215	IPI:IPI00744986.3	Gene_Symbol=ANK1 Isoform Er9 of Ankyrin-1			0	99.0000009536743	LLGNQATFSPIVTVEPR			0.00216119992546737	1841.0068359375	921.5107	1841.00463867188	921.509643554688	2	25	1.1.1.5421.36	1	80.7521	10702.57	80.4299
3	181.53	183.86	64.3400013446808	60.3500008583069	57.8599989414215	IPI:IPI00744986.3	Gene_Symbol=ANK1 Isoform Er9 of Ankyrin-1			0	99.0000009536743	LLGNQATFSPIVTVEPR			0.00179499003570527	1841.00646972656	921.5105	1841.00463867188	921.509643554688	2	11	1.1.1.5427.24	1	81.026	7648.848	80.5248
3	181.53	183.86	64.3400013446808	60.3500008583069	57.8599989414215	IPI:IPI00744986.3	Gene_Symbol=ANK1 Isoform Er9 of Ankyrin-1			0	28.8800001144409	LLGNQATFSPIVTVEPR			7.47863987271558E-06	1841.00463867188	614.6755	1841.00463867188	614.675537109375	3	9	1.1.1.5422.9	1	80.7769	8304.824	80.4299
3	181.53	183.86	64.3400013446808	60.3500008583069	57.8599989414215	IPI:IPI00744986.3	Gene_Symbol=ANK1 Isoform Er9 of Ankyrin-1			0	99.0000009536743	LLLENNANPNLATTAGHTPL		cleaved L-H@C-term	-0.0058891698718071	2073.07934570313	1037.547	2073.08544921875	1037.55004882813	2	17	1.1.1.5290.41	1	74.5391	1237.976	74.7827
3	181.53	183.86	64.3400013446808	60.3500008583069	57.8599989414215	IPI:IPI00744986.3	Gene_Symbol=ANK1 Isoform Er9 of Ankyrin-1			0	99.0000009536743	LLLENNANPNLATTAGHTPL		cleaved L-H@C-term	-0.000585659989155829	2073.0849609375	692.0356	2073.08544921875	692.035766601563	3	20	1.1.1.5295.13	1	74.7542	2438.717	74.7827
3	181.53	183.86	64.3400013446808	60.3500008583069	57.8599989414215	IPI:IPI00744986.3	Gene_Symbol=ANK1 Isoform Er9 of Ankyrin-1			0	99.0000009536743	LLLENNANPNLATTAGHTPL		cleaved L-H@C-term	-0.000585659989155829	2073.0849609375	692.0356	2073.08544921875	692.035766601563	3	17	1.1.1.5302.13	1	75.0888	2438.717	74.7827
3	181.53	183.86	64.3400013446808	60.3500008583069	57.8599989414215	IPI:IPI00744986.3	Gene_Symbol=ANK1 Isoform Er9 of Ankyrin-1			0	99.0000009536743	LLLENNANPNLATTAGHTPLHIAAR			0.00382877001538873	2621.40771484375	656.3592	2621.40380859375	656.358215332031	4	22	1.1.1.5067.4	1	64.0655	24911.45	64.5163
3	181.53	183.86	64.3400013446808	60.3500008583069	57.8599989414215	IPI:IPI00744986.3	Gene_Symbol=ANK1 Isoform Er9 of Ankyrin-1			0	99.0000009536743	LLLENNANPNLATTAGHTPLHIAAR			0.00431704986840487	2621.408203125	656.3593	2621.40380859375	656.358215332031	4	24	1.1.1.5073.5	1	64.3486	25100.49	64.5163
3	181.53	183.86	64.3400013446808	60.3500008583069	57.8599989414215	IPI:IPI00744986.3	Gene_Symbol=ANK1 Isoform Er9 of Ankyrin-1			0	99.0000009536743	LLLENNANPNLATTAGHTPLHIAAR			0.00431704986840487	2621.408203125	656.3593	2621.40380859375	656.358215332031	4	23	1.1.1.5079.7	1	64.6322	25100.49	64.5163
3	181.53	183.86	64.3400013446808	60.3500008583069	57.8599989414215	IPI:IPI00744986.3	Gene_Symbol=ANK1 Isoform Er9 of Ankyrin-1			0	99.0000009536743	LLLENNANPNLATTAGHTPLHIAAR			0.00431704986840487	2621.408203125	656.3593	2621.40380859375	656.358215332031	4	23	1.1.1.5085.7	1	64.9111	25100.49	64.5163
3	181.53	183.86	64.3400013446808	60.3500008583069	57.8599989414215	IPI:IPI00744986.3	Gene_Symbol=ANK1 Isoform Er9 of Ankyrin-1			0	99.0000009536743	LLLENNANPNLATTAGHTPLHIAAR			0.00480531994253397	2621.40844726563	656.3594	2621.40380859375	656.358215332031	4	18	1.1.1.5092.6	1	65.2378	13403.46	64.7487
3	181.53	183.86	64.3400013446808	60.3500008583069	57.8599989414215	IPI:IPI00744986.3	Gene_Symbol=ANK1 Isoform Er9 of Ankyrin-1			0	99.0000009536743	LLLENNANPNLATTAGHTPLHIAAR	Deamidated(N)@6		0.0107643995434046	2622.3984375	656.6069	2622.3876953125	656.604248046875	4	19	1.1.1.5142.7	1	67.5581	2338.073	67.4902
3	181.53	183.86	64.3400013446808	60.3500008583069	57.8599989414215	IPI:IPI00744986.3	Gene_Symbol=ANK1 Isoform Er9 of Ankyrin-1			0	99.0000009536743	LLLENNANPNLATTAGHTPLHIAAR			-0.00447187991812825	2621.3994140625	656.3571	2621.40380859375	656.358215332031	4	16	1.1.1.5130.3	1	66.9968	731.6119	66.9788
3	181.53	183.86	64.3400013446808	60.3500008583069	57.8599989414215	IPI:IPI00744986.3	Gene_Symbol=ANK1 Isoform Er9 of Ankyrin-1			0	99.0000009536743	LLLQYDAEIDDITLDHLTPLHVAAH		cleaved H-C@C-term	0.00285567995160818	2825.462890625	707.373	2825.4599609375	707.372253417969	4	17	1.1.1.6099.7	1	112.973	509.8771	113.1381
3	181.53	183.86	64.3400013446808	60.3500008583069	57.8599989414215	IPI:IPI00744986.3	Gene_Symbol=ANK1 Isoform Er9 of Ankyrin-1			0	99.0000009536743	LSTPPPLAEEEGLASR			-0.00128206005319953	1665.85607910156	833.9353	1665.857421875	833.935974121094	2	18	1.1.1.4986.9	1	60.3247	5806.899	60.7522
3	181.53	183.86	64.3400013446808	60.3500008583069	57.8599989414215	IPI:IPI00744986.3	Gene_Symbol=ANK1 Isoform Er9 of Ankyrin-1			0	99.0000009536743	LSTPPPLAEEEGLASR			-0.000915852026082575	1665.8564453125	833.9355	1665.857421875	833.935974121094	2	24	1.1.1.4992.9	1	60.6033	6454.604	60.7984
3	181.53	183.86	64.3400013446808	60.3500008583069	57.8599989414215	IPI:IPI00744986.3	Gene_Symbol=ANK1 Isoform Er9 of Ankyrin-1			0	99.0000009536743	LSTPPPLAEEEGLASR			-0.000915852026082575	1665.8564453125	833.9355	1665.857421875	833.935974121094	2	22	1.1.1.4998.9	1	60.8795	6454.604	60.7984
3	181.53	183.86	64.3400013446808	60.3500008583069	57.8599989414215	IPI:IPI00744986.3	Gene_Symbol=ANK1 Isoform Er9 of Ankyrin-1			0	99.0000009536743	LSTPPPLAEEEGLASR			-0.00164826004765928	1665.85571289063	833.9351	1665.857421875	833.935974121094	2	22	1.1.1.5004.13	1	61.1649	9293.13	61.4027
3	181.53	183.86	64.3400013446808	60.3500008583069	57.8599989414215	IPI:IPI00744986.3	Gene_Symbol=ANK1 Isoform Er9 of Ankyrin-1			0	99.0000009536743	LSTPPPLAEEEGLASR			-0.00164826004765928	1665.85571289063	833.9351	1665.857421875	833.935974121094	2	23	1.1.1.5010.11	1	61.4406	9293.13	61.4027
3	181.53	183.86	64.3400013446808	60.3500008583069	57.8599989414215	IPI:IPI00744986.3	Gene_Symbol=ANK1 Isoform Er9 of Ankyrin-1			0	99.0000009536743	LSTPPPLAEEEGLASR			-0.00164826004765928	1665.85571289063	833.9351	1665.857421875	833.935974121094	2	26	1.1.1.5016.10	1	61.7159	9293.13	61.4027
[truncated: 4,067 more rows]
