# Supplementary material for: Haem-activated promiscuous targeting of artemisinin in Plasmodium falciparum
Source: Nat Commun. 2015 Dec 22;6:10111. doi: 10.1038/ncomms10111 (PMC4703832; doi:10.1038/ncomms10111)
Supplement: Supplementary Data 7 — Protein summary of artemisinin targets (replicate 3). [file ncomms10111-s8.txt]

N	Unused	Total	%Cov	%Cov(50)	%Cov(95)	Accession	Name	Species	Peptides(95%)			Biological Processes	Molecular Function	PANTHER ID
1	205.33	205.33	51.9500017166138	51.1600017547607	50.0800013542175	IPI:IPI00641363.3	Gene_Symbol=SPTA1 Isoform 2 of Spectrin alpha chain, erythrocyte	9606	134
1	0	205.33	51.8800020217896	51.0999977588654	50.0199973583221	IPI:IPI00220741.8	Gene_Symbol=SPTA1 Isoform 1 of Spectrin alpha chain, erythrocyte	9606	134
2	182.62	182.62	52.1399974822998	48.5799998044968	48.2800006866455	IPI:IPI00914949.1	Gene_Symbol=SPTB Spectrin, beta, erythrocytic (Includes spherocytosis, clinical type I) variant (Fragment)	9606	110
2	0	182.62	56.9000005722046	53.0200004577637	52.6899993419647	IPI:IPI00783228.4	Gene_Symbol=SPTB Isoform 1 of Spectrin beta chain, erythrocyte	9606	110
2	0	182.62	52.2300004959106	48.6699998378754	48.3700007200241	IPI:IPI00216704.9	Gene_Symbol=SPTB Isoform 2 of Spectrin beta chain, erythrocyte	9606	110
3	181.53	183.86	64.3400013446808	60.3500008583069	57.8599989414215	IPI:IPI00744986.3	Gene_Symbol=ANK1 Isoform Er9 of Ankyrin-1	9606	164
3	0	183.86	57.940000295639	54.9700021743774	52.700001001358	IPI:IPI00748895.3	Gene_Symbol=ANK1 Isoform Er13 of Ankyrin-1	9606	164
3	0	183.86	61.8399977684021	58.6700022220612	56.2399983406067	IPI:IPI00748074.3	Gene_Symbol=ANK1 Isoform Er15 of Ankyrin-1	9606	164
3	0	183.86	60.3100001811981	57.2200000286102	54.8600018024445	IPI:IPI00747536.3	Gene_Symbol=ANK1 Isoform Er11 of Ankyrin-1	9606	164
3	0	183.86	62.6500010490417	59.4299972057343	56.9800019264221	IPI:IPI00744408.3	Gene_Symbol=ANK1 Isoform Er7 of Ankyrin-1	9606	164
3	0	183.86	61.1199975013733	57.9800009727478	55.5899977684021	IPI:IPI00654646.3	Gene_Symbol=ANK1 Isoform Er5 of Ankyrin-1	9606	164
3	0	183.86	61.9099974632263	58.7300002574921	56.3000023365021	IPI:IPI00374973.4	Gene_Symbol=ANK1 Isoform Er3 of Ankyrin-1	9606	164
3	0	183.86	61.080002784729	57.9500019550323	55.5599987506866	IPI:IPI00216697.3	Gene_Symbol=ANK1 Isoform Er1 of Ankyrin-1	9606	164
3	0	181.53	70.0699985027313	64.8400008678436	62.0999991893768	IPI:IPI00744846.3	Gene_Symbol=ANK1 Isoform Er10 of Ankyrin-1	9606	163
3	0	181.53	65.3500020503998	61.1599981784821	58.5799992084503	IPI:IPI00749301.3	Gene_Symbol=ANK1 Isoform Er12 of Ankyrin-1	9606	163
3	0	181.53	62.5500023365021	58.5399985313416	56.0699999332428	IPI:IPI00748439.3	Gene_Symbol=ANK1 Isoform Er14 of Ankyrin-1	9606	163
3	0	181.53	68.120002746582	63.7600004673004	61.0599994659424	IPI:IPI00747552.3	Gene_Symbol=ANK1 Isoform Er8 of Ankyrin-1	9606	163
3	0	181.53	67.2399997711182	62.9299998283386	60.2699995040894	IPI:IPI00745348.3	Gene_Symbol=ANK1 Isoform Er4 of Ankyrin-1	9606	163
3	0	181.53	66.2999987602234	62.0500028133392	59.4299972057343	IPI:IPI00744895.3	Gene_Symbol=ANK1 Isoform Er6 of Ankyrin-1	9606	163
3	0	181.53	66.2599980831146	62.0100021362305	59.39000248909	IPI:IPI00297532.8	Gene_Symbol=ANK1 Isoform Er2 of Ankyrin-1	9606	163
4	73.87	73.87	66.2800014019012	54.4099986553192	52.8199970722198	IPI:IPI00827872.2	Gene_Symbol=EPB42 Isoform Short of Erythrocyte membrane protein band 4.2	9606	49
4	0	73.87	60.1899981498718	52.1499991416931	50.6200015544891	IPI:IPI00028120.5	Gene_Symbol=EPB42 Isoform Long of Erythrocyte membrane protein band 4.2	9606	49
5	71.61	71.61	50.8800029754639	47.1500009298325	45.0700014829636	IPI:IPI00791534.2	Gene_Symbol=SLC4A1 Solute carrier family 4, anion exchanger, member 1	9606	56
6	53.56	53.56	69.3199992179871	68.5999989509583	68.5999989509583	PF3D7_0608800 |	organism=Plasmodium_falciparum_3D7 | product=ornithine aminotransferase (OAT) | location=Pf3D7_06_v3:362635-363879(+) | length=414 | sequence_SO=chromosome | SO=protein_coding	0608800 |	41
7	46.09	46.09	40.3899997472763	33.5599988698959	32.4099987745285	IPI:IPI00003921.2	Gene_Symbol=EPB41 Isoform 1 of Protein 4.1	9606	30
7	0	46.09	49.3000000715256	45.2399998903275	43.6800003051758	IPI:IPI00218698.2	Gene_Symbol=EPB41 Isoform 3 of Protein 4.1	9606	30
8	33.93	33.93	48.9800006151199	48.9800006151199	48.9800006151199	PF3D7_1357100 |	organism=Plasmodium_falciparum_3D7 | product=elongation factor 1-alpha | location=Pf3D7_13_v3:2268901-2270232(+) | length=443 | sequence_SO=chromosome | SO=protein_coding	1357100 |	22
8	0	33.93	48.9800006151199	48.9800006151199	48.9800006151199	PF3D7_1357000 |	organism=Plasmodium_falciparum_3D7 | product=elongation factor 1-alpha | location=Pf3D7_13_v3:2265817-2267148(-) | length=443 | sequence_SO=chromosome | SO=protein_coding	1357000 |	22
9	32.41	32.41	34.2500001192093	26.800000667572	24.4000002741814	PF3D7_1451100 |	organism=Plasmodium_falciparum_3D7 | product=elongation factor 2 | location=Pf3D7_14_v3:2090902-2093400(+) | length=832 | sequence_SO=chromosome | SO=protein_coding	1451100 |	18
10	31.73	31.73	54.6000003814697	52.8199970722198	50.4499971866608	PF3D7_1462800 |	organism=Plasmodium_falciparum_3D7 | product=glyceraldehyde-3-phosphate dehydrogenase (GAPDH) | location=Pf3D7_14_v3:2559098-2560347(+) | length=337 | sequence_SO=chromosome | SO=protein_coding	1462800 |	19
11	29.51	29.51	56.0000002384186	46.9300001859665	43.7299996614456	IPI:IPI00021439.1	Gene_Symbol=ACTB Actin, cytoplasmic 1	9606	30
11	0	29.51	51.4699995517731	46.9300001859665	43.7299996614456	IPI:IPI00021440.1	Gene_Symbol=ACTG1 Actin, cytoplasmic 2	9606	30
11	0	27.46	51.010000705719	46.110001206398	42.6499992609024	IPI:IPI01015522.1	Gene_Symbol=ACTB cDNA FLJ55253, highly similar to Actin, cytoplasmic 1	9606	23
11	0	27.46	51.3999998569489	46.6300010681152	43.2599991559982	IPI:IPI00930226.1	Gene_Symbol=ACTG1 cDNA FLJ57283, highly similar to Actin, cytoplasmic 2	9606	29
12	28.53	28.53	82.9900026321411	82.9900026321411	82.9900026321411	IPI:IPI00654755.3	Gene_Symbol=HBB Hemoglobin subunit beta	9606	20
13	28.38	28.38	29.4999986886978	25.9299993515015	25.9299993515015	IPI:IPI00220327.4	Gene_Symbol=KRT1 Keratin, type II cytoskeletal 1	9606	19
14	26.56	26.56	24.5199993252754	14.3800005316734	14.3800005316734	PF3D7_0523000 |	organism=Plasmodium_falciparum_3D7 | product=multidrug resistance protein (MDR1) | location=Pf3D7_05_v3:957890-962149(+) | length=1419 | sequence_SO=chromosome | SO=protein_coding	0523000 |	14
15	25.25	25.25	48.1400012969971	38.1599992513657	33.8600009679794	PF3D7_0626800 |	organism=Plasmodium_falciparum_3D7 | product=pyruvate kinase (PyrK) | location=Pf3D7_06_v3:1078995-1081320(+) | length=511 | sequence_SO=chromosome | SO=protein_coding	0626800 |	14
16	24.74	24.74	48.4899997711182	46.2300002574921	46.2300002574921	PF3D7_1468700 |	organism=Plasmodium_falciparum_3D7 | product=eukaryotic initiation factor 4A (eIF4A) | location=Pf3D7_14_v3:2825370-2826918(+) | length=398 | sequence_SO=chromosome | SO=protein_coding	1468700 |	17
17	22.41	22.41	35.4499995708466	26.2899994850159	22.7500006556511	PF3D7_0818900 |	organism=Plasmodium_falciparum_3D7 | product=heat shock protein 70 (HSP70) | location=Pf3D7_08_v3:860384-862417(+) | length=677 | sequence_SO=chromosome | SO=protein_coding	0818900 |	13
18	22.34	22.34	40.5800014734268	34.3699991703033	32.5100004673004	PF3D7_0827900 |	organism=Plasmodium_falciparum_3D7 | product=protein disulfide isomerase (PDI8) | location=Pf3D7_08_v3:1206788-1208394(-) | length=483 | sequence_SO=chromosome | SO=protein_coding	0827900 |	11
19	20.54	20.54	14.7400006651878	12.2699998319149	11.0699996352196	PF3D7_0915400 |	organism=Plasmodium_falciparum_3D7 | product=6-phosphofructokinase (PFK9) | location=Pf3D7_09_v3:650585-654841(-) | length=1418 | sequence_SO=chromosome | SO=protein_coding	0915400 |	10
20	19.74	19.74	37.5	37.5	37.5	PF3D7_1352500 |	organism=Plasmodium_falciparum_3D7 | product=thioredoxin-related protein, putative | location=Pf3D7_13_v3:2093365-2094337(-) | length=208 | sequence_SO=chromosome | SO=protein_coding	1352500 |	19
21	18.82	18.82	18.1799992918968	10.3799998760223	9.44899991154671	PF3D7_0802000 |	organism=Plasmodium_falciparum_3D7 | product=glutamate dehydrogenase, putative (GDH3) | location=Pf3D7_08_v3:146089-150282(+) | length=1397 | sequence_SO=chromosome | SO=protein_coding	0802000 |	10
22	18.15	18.15	18.6700001358986	11.3899998366833	10.1300001144409	PF3D7_1211900 |	organism=Plasmodium_falciparum_3D7 | product=non-SERCA-type Ca2+ -transporting P-ATPase (ATP4) | location=Pf3D7_12_v3:529005-532799(-) | length=1264 | sequence_SO=chromosome | SO=protein_coding	1211900 |	9
23	17.24	17.24	25.900000333786	20.3899994492531	20.3899994492531	IPI:IPI00019904.2	Gene_Symbol=ADD2;LOC440354 Isoform 1 of Beta-adducin	9606	9
23	0	15.21	28.6199986934662	21.8099996447563	21.8099996447563	IPI:IPI00654787.4	Gene_Symbol=ADD2;LOC440354 Isoform 4 of Beta-adducin	9606	8
23	0	15.21	26.129999756813	19.9100002646446	19.9100002646446	IPI:IPI00220241.3	Gene_Symbol=ADD2;LOC440354 Isoform 3 of Beta-adducin	9606	8
23	0	15.21	25.9099990129471	22.2599998116493	22.2599998116493	IPI:IPI00924848.1	Gene_Symbol=ADD2;LOC440354 beta-adducin isoform f	9606	8
23	0	15.21	26.6499996185303	22.9000002145767	22.9000002145767	IPI:IPI00220240.6	Gene_Symbol=ADD2;LOC440354 Isoform 2 of Beta-adducin	9606	8
24	16	16	77.4600028991699	77.4600028991699	77.4600028991699	IPI:IPI00410714.5	Gene_Symbol=HBA2;HBA1 Hemoglobin subunit alpha	9606	14
24	0	14	86.3600015640259	86.3600015640259	86.3600015640259	IPI:IPI00853068.2	Gene_Symbol=HBA2;HBA1 Hemoglobin alpha-2	9606	11
25	15.89	15.89	28.0299991369247	26.230001449585	26.230001449585	PF3D7_1015900 |	organism=Plasmodium_falciparum_3D7 | product=enolase (ENO) | location=Pf3D7_10_v3:637138-639011(+) | length=446 | sequence_SO=chromosome | SO=protein_coding	1015900 |	8
26	15.81	15.81	18.5000002384186	18.0899992585182	18.0899992585182	IPI:IPI00220194.6	Gene_Symbol=SLC2A1 Solute carrier family 2, facilitated glucose transporter member 1	9606	11
27	14.11	14.11	24.0299999713898	14.0100002288818	14.0100002288818	PF3D7_0619400 |	organism=Plasmodium_falciparum_3D7 | product=cell division cycle protein 48 homologue, putative | location=Pf3D7_06_v3:815622-818247(-) | length=828 | sequence_SO=chromosome | SO=protein_coding	0619400 |	9
28	14.04	14.04	36.4699989557266	27.8200000524521	27.8200000524521	PF3D7_1343000 |	organism=Plasmodium_falciparum_3D7 | product=phosphoethanolamine N-methyltransferase (PMT) | location=Pf3D7_13_v3:1696894-1698113(+) | length=266 | sequence_SO=chromosome | SO=protein_coding	1343000 |	7
29	14	14	48.4800010919571	44.1599994897842	44.1599994897842	PF3D7_1012400 |	organism=Plasmodium_falciparum_3D7 | product=hypoxanthine-guanine phosphoribosyltransferase (HGPRT) | location=Pf3D7_10_v3:475327-476563(-) | length=231 | sequence_SO=chromosome | SO=protein_coding	1012400 |	7
30	13.09	13.09	14.8000001907349	8.49099978804588	7.32899978756905	PF3D7_0929400 |	organism=Plasmodium_falciparum_3D7 | product=high molecular weight rhoptry protein 2 (RhopH2) | location=Pf3D7_09_v3:1175203-1180762(+) | length=1378 | sequence_SO=chromosome | SO=protein_coding	0929400 |	6
31	12.86	12.86	16.0699993371964	16.0699993371964	16.0699993371964	IPI:IPI00465155.3	Gene_Symbol=RHCE Isoform RHI of Blood group Rh(CE) polypeptide	9606	10
31	0	12.86	16.7099997401237	16.7099997401237	16.7099997401237	IPI:IPI00444375.2	Gene_Symbol=RHCE Uncharacterized protein	9606	10
31	0	10.82	12.2299998998642	12.2299998998642	12.2299998998642	IPI:IPI01017937.1	Gene_Symbol=RHCE Rhesus blood group D antigen	9606	7
32	12.38	12.38	18.6599999666214	14.360000193119	13.0199998617172	PF3D7_0708400 |	organism=Plasmodium_falciparum_3D7 | product=heat shock protein 90 (HSP90) | location=Pf3D7_07_v3:381592-384614(+) | length=745 | sequence_SO=chromosome | SO=protein_coding	0708400 |	7
33	12.34	18.69	54.7900021076202	47.3399996757507	42.289999127388	PF3D7_1246200 |	organism=Plasmodium_falciparum_3D7 | product=actin I (ACT1) | location=Pf3D7_12_v3:1920784-1921914(+) | length=376 | sequence_SO=chromosome | SO=protein_coding	1246200 |	20
34	12.24	12.24	32.5899988412857	27.360001206398	25.3699988126755	PF3D7_0922200 |	organism=Plasmodium_falciparum_3D7 | product=S-adenosylmethionine synthetase (SAMS) | location=Pf3D7_09_v3:903362-904570(+) | length=402 | sequence_SO=chromosome | SO=protein_coding	0922200 |	7
35	12	12	32.3500007390976	23.5300004482269	20.8800002932549	PF3D7_1459400 |	organism=Plasmodium_falciparum_3D7 | product=conserved Plasmodium protein, unknown function | location=Pf3D7_14_v3:2433361-2434383(-) | length=340 | sequence_SO=chromosome | SO=protein_coding	1459400 |	6
36	11.93	11.93	23.7299993634224	17.8800001740456	15.1899993419647	IPI:IPI00964151.1	Gene_Symbol=ADD1 Uncharacterized protein	9606	7
36	0	11.93	22.6600006222725	17.0699998736382	14.4999995827675	IPI:IPI00376220.1	Gene_Symbol=ADD1 alpha-adducin isoform d	9606	7
36	0	11.93	19.5299997925758	14.7100001573563	12.5	IPI:IPI00220158.1	Gene_Symbol=ADD1 Isoform 3 of Alpha-adducin	9606	7
36	0	11.93	20.3500002622604	15.3300002217293	13.0300000309944	IPI:IPI00019901.1	Gene_Symbol=ADD1 Isoform 1 of Alpha-adducin	9606	7
36	0	9.9	20.8499997854233	15.2600005269051	12.6900002360344	IPI:IPI00253279.2	Gene_Symbol=ADD1 Uncharacterized protein	9606	6
37	10.92	10.92	18.3799996972084	18.3799996972084	18.3799996972084	PF3D7_1129000 |	organism=Plasmodium_falciparum_3D7 | product=spermidine synthase (SpdSyn) | location=Pf3D7_11_v3:1121930-1123377(+) | length=321 | sequence_SO=chromosome | SO=protein_coding	1129000 |	6
38	10.47	10.47	44.1199988126755	44.1199988126755	38.8200014829636	PF3D7_0422400 |	organism=Plasmodium_falciparum_3D7 | product=40S ribosomal protein S19 (RPS19) | location=Pf3D7_04_v3:1026648-1027399(+) | length=170 | sequence_SO=chromosome | SO=protein_coding	0422400 |	5
39	10.35	10.35	21.4000001549721	11.1299999058247	8.90400037169456	IPI:IPI00009865.4	Gene_Symbol=KRT10 Keratin, type I cytoskeletal 10	9606	10
40	10.32	10.32	13.4399995207787	8.38799998164177	6.18899986147881	PF3D7_0106300 |	organism=Plasmodium_falciparum_3D7 | product=calcium-transporting ATPase (ATP6) | location=Pf3D7_01_v3:265208-269173(-) | length=1228 | sequence_SO=chromosome | SO=protein_coding	0106300 |	5
41	10.28	10.28	19.5999994874001	17.1499997377396	17.1499997377396	PF3D7_1407800 |	organism=Plasmodium_falciparum_3D7 | product=plasmepsin IV (PM4) | location=Pf3D7_14_v3:283086-284435(+) | length=449 | sequence_SO=chromosome | SO=protein_coding	1407800 |	6
42	10.02	10.02	41.4600014686584	25	19.9399992823601	PF3D7_1324900 |	organism=Plasmodium_falciparum_3D7 | product=L-lactate dehydrogenase (LDH) | location=Pf3D7_13_v3:1041157-1042107(+) | length=316 | sequence_SO=chromosome | SO=protein_coding	1324900 |	5
43	9.89	9.89	27.2399991750717	23.8399997353554	23.8399997353554	PF3D7_0826700 |	organism=Plasmodium_falciparum_3D7 | product=receptor for activated c kinase (RACK) | location=Pf3D7_08_v3:1160164-1161708(-) | length=323 | sequence_SO=chromosome | SO=protein_coding	0826700 |	5
44	9.83	9.83	30.5999994277954	30.5999994277954	25.67999958992	IPI:IPI00909207.1	Gene_Symbol=PRDX2 cDNA FLJ60461, highly similar to Peroxiredoxin-2	9606	6
44	0	9.83	28.2799988985062	28.2799988985062	23.7399995326996	IPI:IPI00027350.3	Gene_Symbol=PRDX2 Peroxiredoxin-2	9606	6
45	9.82	9.82	11.8699997663498	6.8400003015995	6.8400003015995	PF3D7_1332900 |	organism=Plasmodium_falciparum_3D7 | product=isoleucine--tRNA ligase, putative | location=Pf3D7_13_v3:1350042-1353860(-) | length=1272 | sequence_SO=chromosome | SO=protein_coding	1332900 |	6
46	9.33	9.33	40.090000629425	22.9399994015694	17.3700004816055	IPI:IPI00640916.2	Gene_Symbol=MPP1 55 kDa erythrocyte membrane protein isoform 2	9606	5
46	0	9.33	38.629999756813	22.1000000834465	16.7400002479553	IPI:IPI00215610.2	Gene_Symbol=MPP1 55 kDa erythrocyte membrane protein	9606	5
46	0	9.33	37.4399989843369	23.0900004506111	17.4899995326996	IPI:IPI00853558.1	Gene_Symbol=MPP1 55 kDa erythrocyte membrane protein isoform 3	9606	5
46	0	8.94	28.2099992036819	17.8900003433228	17.8900003433228	IPI:IPI00853348.2	Gene_Symbol=MPP1 55 kDa erythrocyte membrane protein isoform 4	9606	5
47	9.2	9.2	13.1099998950958	9.0659998357296	9.0659998357296	PF3D7_1456800 |	organism=Plasmodium_falciparum_3D7 | product=V-type H(+)-translocating pyrophosphatase, putative (VP1) | location=Pf3D7_14_v3:2329933-2332086(-) | length=717 | sequence_SO=chromosome | SO=protein_coding	1456800 |	5
48	9.07	9.07	31.6399991512299	15.0099992752075	15.0099992752075	PF3D7_0624000 |	organism=Plasmodium_falciparum_3D7 | product=hexokinase (HK) | location=Pf3D7_06_v3:981066-982547(+) | length=493 | sequence_SO=chromosome | SO=protein_coding	0624000 |	5
49	9.03	9.03	16.3100004196167	12.2900001704693	12.2900001704693	IPI:IPI00384444.6	Gene_Symbol=KRT14 Keratin, type I cytoskeletal 14	9606	6
50	9.02	9.02	8.72600004076958	7.62299969792366	7.62299969792366	PF3D7_0207600 |	organism=Plasmodium_falciparum_3D7 | product=serine repeat antigen 5 (SERA5) | location=Pf3D7_02_v3:303593-307027(-) | length=997 | sequence_SO=chromosome | SO=protein_coding	0207600 |	5
51	8.95	8.95	29.3900012969971	27.4800002574921	27.4800002574921	PF3D7_0818200 |	organism=Plasmodium_falciparum_3D7 | product=14-3-3 protein (14-3-3I) | location=Pf3D7_08_v3:830006-831454(+) | length=262 | sequence_SO=chromosome | SO=protein_coding	0818200 |	8
52	8.45	8.45	24.0899994969368	18.6499997973442	18.6499997973442	PF3D7_1027800 |	organism=Plasmodium_falciparum_3D7 | product=60S ribosomal protein L3 (RPL3) | location=Pf3D7_10_v3:1153271-1154431(-) | length=386 | sequence_SO=chromosome | SO=protein_coding	1027800 |	5
53	8.23	8.23	11.9400002062321	6.83699995279312	6.83699995279312	PF3D7_1349200 |	organism=Plasmodium_falciparum_3D7 | product=glutamate--tRNA ligase, putative | location=Pf3D7_13_v3:1971890-1974481(-) | length=863 | sequence_SO=chromosome | SO=protein_coding	1349200 |	5
54	8.11	8.11	21.5800002217293	11.8400000035763	11.8400000035763	PF3D7_1012900 |	organism=Plasmodium_falciparum_3D7 | product=autophagy-related protein 18, putative (ATG18) | location=Pf3D7_10_v3:496331-497573(-) | length=380 | sequence_SO=chromosome | SO=protein_coding	1012900 |	4
55	8.1	8.1	20.6799998879433	12.899999320507	12.899999320507	PF3D7_0507100 |	organism=Plasmodium_falciparum_3D7 | product=60S ribosomal protein L4 (RPL4) | location=Pf3D7_05_v3:294668-295903(-) | length=411 | sequence_SO=chromosome | SO=protein_coding	0507100 |	4
56	8.09	8.1	30.3200006484985	30.3200006484985	24.889999628067	PF3D7_1465900 |	organism=Plasmodium_falciparum_3D7 | product=40S ribosomal protein S3 | location=Pf3D7_14_v3:2684141-2685534(+) | length=221 | sequence_SO=chromosome | SO=protein_coding	1465900 |	4
57	8.01	8.01	25	15.4300004243851	15.4300004243851	PF3D7_1136500.2	| organism=Plasmodium_falciparum_3D7 | product=casein kinase 1 (CK1) | location=Pf3D7_11_v3:1431881-1435170(-) | length=324 | sequence_SO=chromosome | SO=protein_coding	1136500.2	4
57	0	8.01	25.0800013542175	15.4799997806549	15.4799997806549	PF3D7_1136500.1	| organism=Plasmodium_falciparum_3D7 | product=casein kinase 1 (CK1) | location=Pf3D7_11_v3:1431881-1435170(-) | length=323 | sequence_SO=chromosome | SO=protein_coding	1136500.1	4
58	8	8	28.3100008964539	24.6299996972084	24.6299996972084	PF3D7_1447000 |	organism=Plasmodium_falciparum_3D7 | product=40S ribosomal protein S5 | location=Pf3D7_14_v3:1929931-1931379(+) | length=272 | sequence_SO=chromosome | SO=protein_coding	1447000 |	5
59	7.98	7.98	20.9000006318092	11.6899996995926	11.6899996995926	PF3D7_1008700 |	organism=Plasmodium_falciparum_3D7 | product=tubulin beta chain | location=Pf3D7_10_v3:360625-362480(-) | length=445 | sequence_SO=chromosome | SO=protein_coding	1008700 |	4
60	7.51	7.51	21.5299993753433	21.5299993753433	21.5299993753433	PF3D7_1033400 |	organism=Plasmodium_falciparum_3D7 | product=haloacid dehalogenase-like hydrolase (HAD1) | location=Pf3D7_10_v3:1339762-1340628(+) | length=288 | sequence_SO=chromosome | SO=protein_coding	1033400 |	4
61	7.48	7.48	12.2299998998642	10.249999910593	10.249999910593	PF3D7_1446200 |	organism=Plasmodium_falciparum_3D7 | product=M17 leucyl aminopeptidase (LAP) | location=Pf3D7_14_v3:1893200-1895017(-) | length=605 | sequence_SO=chromosome | SO=protein_coding	1446200 |	4
62	7.43	7.43	16.6700005531311	16.6700005531311	16.6700005531311	PF3D7_1237700 |	organism=Plasmodium_falciparum_3D7 | product=conserved Plasmodium membrane protein, unknown function | location=Pf3D7_12_v3:1572371-1573557(+) | length=210 | sequence_SO=chromosome | SO=protein_coding	1237700 |	5
63	7.28	7.28	21.8799993395805	12.9099994897842	12.9099994897842	PF3D7_0209800 |	organism=Plasmodium_falciparum_3D7 | product=ATP-dependent RNA helicase UAP56 (UAP56) | location=Pf3D7_02_v3:404281-406355(-) | length=457 | sequence_SO=chromosome | SO=protein_coding	0209800 |	4
64	7.24	7.24	18.7000006437302	18.7000006437302	15.7199993729591	PF3D7_1444800 |	organism=Plasmodium_falciparum_3D7 | product=fructose-bisphosphate aldolase (FBPA) | location=Pf3D7_14_v3:1844041-1845617(-) | length=369 | sequence_SO=chromosome | SO=protein_coding	1444800 |	4
65	7.14	7.14	19.4900006055832	10.7199996709824	7.18600004911423	PF3D7_1222300 |	organism=Plasmodium_falciparum_3D7 | product=endoplasmin, putative (GRP94) | location=Pf3D7_12_v3:883567-886032(-) | length=821 | sequence_SO=chromosome | SO=protein_coding	1222300 |	4
66	7.12	7.12	13.0899995565414	10.1499997079372	10.1499997079372	PF3D7_1311900 |	organism=Plasmodium_falciparum_3D7 | product=vacuolar ATP synthase subunit a (vapA) | location=Pf3D7_13_v3:507900-509735(+) | length=611 | sequence_SO=chromosome | SO=protein_coding	1311900 |	4
67	7	7	7.85000026226044	4.60800006985664	4.60800006985664	PF3D7_1466300 |	organism=Plasmodium_falciparum_3D7 | product=26S proteasome regulatory subunit RPN2, putative (RPN2) | location=Pf3D7_14_v3:2709418-2713192(+) | length=1172 | sequence_SO=chromosome | SO=protein_coding	1466300 |	4
68	6.68	6.68	36.6299986839294	20.7900002598763	16.8300002813339	PF3D7_1004000 |	organism=Plasmodium_falciparum_3D7 | product=60S ribosomal protein L13, putative | location=Pf3D7_10_v3:179344-180226(-) | length=202 | sequence_SO=chromosome | SO=protein_coding	1004000 |	4
69	6.56	6.56	52.7100026607513	18.2300001382828	18.2300001382828	IPI:IPI00909961.1	Gene_Symbol=TPM3 cDNA FLJ50720, highly similar to Homo sapiens tropomyosin 3 (TPM3), transcript variant 2, mRNA	9606	3
69	0	6.56	45.5599993467331	14.920000731945	14.920000731945	IPI:IPI00479185.1	Gene_Symbol=TPM3 tropomyosin alpha-3 chain isoform 4	9606	3
69	0	6.56	45.5599993467331	14.920000731945	14.920000731945	IPI:IPI00218319.3	Gene_Symbol=TPM3 Isoform 2 of Tropomyosin alpha-3 chain	9606	3
69	0	6.56	45.0899988412857	16.5199995040894	16.5199995040894	IPI:IPI00854592.4	Gene_Symbol=TPM3 Uncharacterized protein	9606	3
69	0	6.56	43.970000743866	15.9500002861023	15.9500002861023	IPI:IPI00642042.3	Gene_Symbol=TPM3 Putative uncharacterized protein DKFZp686J1372	9606	3
69	0	6.56	49.1800010204315	20.2199995517731	20.2199995517731	IPI:IPI01021744.1	Gene_Symbol=TPM3 cDNA FLJ35393 fis, clone SKNSH2000971, highly similar to TROPOMYOSIN, CYTOSKELETAL TYPE	9606	3
69	0	6.54	32.7899992465973	14.9800002574921	14.9800002574921	IPI:IPI00477649.1	Gene_Symbol=TPM3 tropomyosin alpha-3 chain isoform 5	9606	3
69	0	6.54	32.6599985361099	14.920000731945	14.920000731945	IPI:IPI00382894.2	Gene_Symbol=TPM3 Uncharacterized protein	9606	3
69	0	6.54	32.7899992465973	14.9800002574921	14.9800002574921	IPI:IPI00218320.4	Gene_Symbol=TPM3 Isoform 3 of Tropomyosin alpha-3 chain	9606	3
70	6.53	6.53	19.6600005030632	8.9139997959137	6.05700016021729	PF3D7_1224300 |	organism=Plasmodium_falciparum_3D7 | product=polyadenylate-binding protein, putative (PABP) | location=Pf3D7_12_v3:988628-991255(+) | length=875 | sequence_SO=chromosome | SO=protein_coding	1224300 |	4
71	6.44	6.44	10.9099999070168	7.38399997353554	7.38399997353554	IPI:IPI00019359.4	Gene_Symbol=KRT9 Keratin, type I cytoskeletal 9	9606	6
72	6.3	6.3	20.0399994850159	10.4000002145767	8.88499990105629	PF3D7_1357800 |	organism=Plasmodium_falciparum_3D7 | product=TCP-1/cpn60 chaperonin family, putative | location=Pf3D7_13_v3:2291897-2294134(+) | length=529 | sequence_SO=chromosome | SO=protein_coding	1357800 |	3
73	6.17	6.17	20.0699999928474	12.3400002717972	9.94499996304512	PF3D7_0922600 |	organism=Plasmodium_falciparum_3D7 | product=glutamine synthetase, putative | location=Pf3D7_09_v3:916603-918674(+) | length=543 | sequence_SO=chromosome | SO=protein_coding	0922600 |	3
74	6.15	6.15	42.5599992275238	42.5599992275238	32.3100000619888	PF3D7_1438900 |	organism=Plasmodium_falciparum_3D7 | product=thioredoxin peroxidase 1 (Trx-Px1) | location=Pf3D7_14_v3:1575984-1576571(+) | length=195 | sequence_SO=chromosome | SO=protein_coding	1438900 |	5
75	6.01	6.01	16.0400003194809	4.58200015127659	4.58200015127659	PF3D7_0708800 |	organism=Plasmodium_falciparum_3D7 | product=heat shock protein 110 (HSP110c) | location=Pf3D7_07_v3:395711-398332(+) | length=873 | sequence_SO=chromosome | SO=protein_coding	0708800 |	3
76	6	6	17.9800003767014	10.3500001132488	10.3500001132488	PF3D7_1029600 |	organism=Plasmodium_falciparum_3D7 | product=adenosine deaminase (ADA) | location=Pf3D7_10_v3:1206302-1207405(+) | length=367 | sequence_SO=chromosome | SO=protein_coding	1029600 |	3
77	6	6	12.83999979496	5.35200014710426	5.35200014710426	PF3D7_0202000 |	organism=Plasmodium_falciparum_3D7 | product=knob-associated histidine-rich protein (KAHRP) | location=Pf3D7_02_v3:103385-105796(-) | length=654 | sequence_SO=chromosome | SO=protein_coding	0202000 |	4
78	6	6	11.9499996304512	9.51199978590012	9.51199978590012	IPI:IPI00940910.2	Gene_Symbol=RHAG Uncharacterized protein	9606	3
78	0	6	11.9800001382828	9.53499972820282	9.53499972820282	IPI:IPI00024094.4	Gene_Symbol=RHAG Ammonium transporter Rh type A	9606	3
78	0	4	7.61199966073036	4.98699992895126	4.98699992895126	IPI:IPI01013605.2	Gene_Symbol=RHAG Uncharacterized protein	9606	2
79	5.8	5.8	9.28900018334389	5.07999993860722	5.07999993860722	PF3D7_1137300 |	organism=Plasmodium_falciparum_3D7 | product=conserved Plasmodium membrane protein, unknown function | location=Pf3D7_11_v3:1466197-1468266(-) | length=689 | sequence_SO=chromosome | SO=protein_coding	1137300 |	3
80	5.77	5.77	14.5600005984306	10.7299998402596	10.7299998402596	IPI:IPI00945846.1	Gene_Symbol=PRSS1 Uncharacterized protein	9606	7
80	0	5.77	11.8100002408028	11.8100002408028	11.8100002408028	IPI:IPI01009918.1	Gene_Symbol=PRSS1 Uncharacterized protein	9606	7
80	0	5.77	11.3399997353554	11.3399997353554	11.3399997353554	IPI:IPI00011694.1	Gene_Symbol=PRSS1 Trypsin-1	9606	7
80	0	4	12.6800000667572	12.6800000667572	12.6800000667572	IPI:IPI00946754.1	Gene_Symbol=PRSS1 Protease serine 1	9606	6
81	5.72	7.85	18.8700005412102	12.729999423027	5.82799986004829	PF3D7_0917900 |	organism=Plasmodium_falciparum_3D7 | product=heat shock protein 70 (HSP70-2) | location=Pf3D7_09_v3:737985-740276(+) | length=652 | sequence_SO=chromosome | SO=protein_coding	0917900 |	3
82	5.5	7.58	28.0600011348724	6.66700005531311	6.66700005531311	IPI:IPI00021304.1	Gene_Symbol=KRT2 Keratin, type II cytoskeletal 2 epidermal	9606	4
83	5.27	5.27	10.8300000429153	8.80699977278709	8.80699977278709	PF3D7_0812400 |	organism=Plasmodium_falciparum_3D7 | product=karyopherin alpha (KARalpha) | location=Pf3D7_08_v3:621805-623442(-) | length=545 | sequence_SO=chromosome | SO=protein_coding	0812400 |	3
84	5.25	5.25	11.0799998044968	11.0799998044968	11.0799998044968	PF3D7_1410700 |	organism=Plasmodium_falciparum_3D7 | product=conserved Plasmodium protein, unknown function | location=Pf3D7_14_v3:429690-430861(-) | length=334 | sequence_SO=chromosome | SO=protein_coding	1410700 |	3
85	5.16	5.16	23.870000243187	14.0599995851517	10.8800001442432	PF3D7_1438100 |	organism=Plasmodium_falciparum_3D7 | product=secretory complex protein 62 (SEC62) | location=Pf3D7_14_v3:1541359-1542872(-) | length=377 | sequence_SO=chromosome | SO=protein_coding	1438100 |	3
86	5.03	5.03	15.0099992752075	5.64600005745888	5.64600005745888	PF3D7_0525100 |	organism=Plasmodium_falciparum_3D7 | product=acyl-CoA synthetase (ACS10) | location=Pf3D7_05_v3:1041745-1043766(+) | length=673 | sequence_SO=chromosome | SO=protein_coding	0525100 |	3
87	4.99	4.99	16.9799998402596	12.83999979496	8.9029997587204	IPI:IPI00795979.1	Gene_Symbol=FLOT2 Uncharacterized protein	9606	3
87	0	4.99	19.1599994897842	14.4899994134903	10.0500002503395	IPI:IPI00789008.1	Gene_Symbol=FLOT2 Flotillin-2	9606	3
88	4.99	4.99	12.7100005745888	8.28699991106987	8.28699991106987	PF3D7_0608700 |	organism=Plasmodium_falciparum_3D7 | product=chaperone, putative | location=Pf3D7_06_v3:358391-360203(+) | length=543 | sequence_SO=chromosome | SO=protein_coding	0608700 |	3
89	4.95	4.95	17.7799999713898	15.4799997806549	7.32199996709824	PF3D7_1306200 |	organism=Plasmodium_falciparum_3D7 | product=conserved Plasmodium protein, unknown function | location=Pf3D7_13_v3:289564-291000(-) | length=478 | sequence_SO=chromosome | SO=protein_coding	1306200 |	2
90	4.95	4.95	15.4200002551079	15.4200002551079	15.4200002551079	PF3D7_1117700 |	organism=Plasmodium_falciparum_3D7 | product=GTP-binding nuclear protein RAN/TC4 (RAN) | location=Pf3D7_11_v3:670711-671515(-) | length=214 | sequence_SO=chromosome | SO=protein_coding	1117700 |	3
91	4.74	4.74	21.3499993085861	21.3499993085861	21.3499993085861	PF3D7_0416800 |	organism=Plasmodium_falciparum_3D7 | product=small GTP-binding protein sar1 (SAR1) | location=Pf3D7_04_v3:729962-731223(+) | length=192 | sequence_SO=chromosome | SO=protein_coding	0416800 |	3
92	4.64	4.64	16.7099997401237	13.0500003695488	13.0500003695488	IPI:IPI01015007.1	Gene_Symbol=EPB49 Isoform Short of Dematin	9606	3
92	0	4.64	15.8000007271767	12.3499996960163	12.3499996960163	IPI:IPI00292290.1	Gene_Symbol=EPB49 Isoform Long of Dematin	9606	3
92	0	4.57	13.6999994516373	13.6999994516373	13.6999994516373	IPI:IPI00984478.1	Gene_Symbol=EPB49 cDNA FLJ59528, highly similar to Dematin	9606	3
92	0	4.57	13.9699995517731	13.9699995517731	13.9699995517731	IPI:IPI00884361.1	Gene_Symbol=EPB49 dematin isoform 3	9606	3
92	0	4.07	16.2599995732307	11.9599997997284	11.9599997997284	IPI:IPI00985119.1	Gene_Symbol=EPB49 Uncharacterized protein	9606	2
92	0	4.07	15.2700006961823	11.2400002777576	11.2400002777576	IPI:IPI00981330.1	Gene_Symbol=EPB49 Uncharacterized protein	9606	2
92	0	4.07	25.3600001335144	18.6599999666214	18.6599999666214	IPI:IPI00980444.1	Gene_Symbol=EPB49 Uncharacterized protein	9606	2
92	0	4.07	25.1199990510941	18.4799998998642	18.4799998998642	IPI:IPI00976998.1	Gene_Symbol=EPB49 Uncharacterized protein	9606	2
92	0	4	20.6300005316734	20.6300005316734	20.6300005316734	IPI:IPI00983953.1	Gene_Symbol=EPB49 Uncharacterized protein	9606	2
92	0	4	26.350000500679	26.350000500679	26.350000500679	IPI:IPI00979805.1	Gene_Symbol=EPB49 Uncharacterized protein	9606	2
92	0	4	25.8300006389618	25.8300006389618	25.8300006389618	IPI:IPI00976515.1	Gene_Symbol=EPB49 Uncharacterized protein	9606	2
92	0	4	13.2200002670288	13.2200002670288	13.2200002670288	IPI:IPI00975836.1	Gene_Symbol=EPB49 Uncharacterized protein	9606	2
93	4.62	4.62	48.1799989938736	41.0199999809265	36.5299999713898	PF3D7_1016300 |	organism=Plasmodium_falciparum_3D7 | product=glycophorin binding protein (GBP) | location=Pf3D7_10_v3:650898-653567(-) | length=824 | sequence_SO=chromosome | SO=protein_coding	1016300 |	2
94	4.54	4.54	28.1300008296967	13.6700004339218	13.6700004339218	PF3D7_0727400 |	organism=Plasmodium_falciparum_3D7 | product=proteasome subunit alpha type-5, putative | location=Pf3D7_07_v3:1162710-1163831(+) | length=256 | sequence_SO=chromosome | SO=protein_coding	0727400 |	3
95	4.4	4.4	28.3800005912781	28.3800005912781	28.3800005912781	PF3D7_1460600 |	organism=Plasmodium_falciparum_3D7 | product=inner membrane complex sub-compartment protein 3, putative (ISP3) | location=Pf3D7_14_v3:2473758-2474204(+) | length=148 | sequence_SO=chromosome | SO=protein_coding	1460600 |	3
96	4.36	4.36	23.6399993300438	7.33700022101402	5.16300015151501	PF3D7_0709700 |	organism=Plasmodium_falciparum_3D7 | product=lysophospholipase, putative | location=Pf3D7_07_v3:435089-436195(-) | length=368 | sequence_SO=chromosome | SO=protein_coding	0709700 |	2
97	4.3	4.3	26.3200014829636	19.1699996590614	9.3979999423027	PF3D7_1105800 |	organism=Plasmodium_falciparum_3D7 | product=conserved Plasmodium protein, unknown function | location=Pf3D7_11_v3:250918-252872(+) | length=266 | sequence_SO=chromosome | SO=protein_coding	1105800 |	2
98	4.27	4.27	10.4599997401237	3.35600003600121	2.46799997985363	PF3D7_1126000 |	organism=Plasmodium_falciparum_3D7 | product=threonine--tRNA ligase (ThrRS) | location=Pf3D7_11_v3:1014334-1017375(-) | length=1013 | sequence_SO=chromosome | SO=protein_coding	1126000 |	2
99	4.26	5.15	15.9299999475479	9.95600000023842	7.74300023913383	PF3D7_1407900 |	organism=Plasmodium_falciparum_3D7 | product=plasmepsin I (PMI) | location=Pf3D7_14_v3:288297-289655(+) | length=452 | sequence_SO=chromosome | SO=protein_coding	1407900 |	5
100	4.15	4.15	25.9099990129471	13.6199995875359	8.63799974322319	PF3D7_0621200 |	organism=Plasmodium_falciparum_3D7 | product=pyridoxine biosynthesis protein PDX1 (PDX1) | location=Pf3D7_06_v3:871297-872202(-) | length=301 | sequence_SO=chromosome | SO=protein_coding	0621200 |	2
101	4.12	4.12	11.5900002419949	4.16200011968613	2.81199999153614	PF3D7_1034900 |	organism=Plasmodium_falciparum_3D7 | product=methionine--tRNA ligase, putative | location=Pf3D7_10_v3:1383450-1386119(+) | length=889 | sequence_SO=chromosome | SO=protein_coding	1034900 |	2
102	4.09	4.15	11.1199997365475	2.76100002229214	2.16400008648634	PF3D7_0935800 |	organism=Plasmodium_falciparum_3D7 | product=cytoadherence linked asexual protein 9 (CLAG9) | location=Pf3D7_09_v3:1413840-1419754(+) | length=1340 | sequence_SO=chromosome | SO=protein_coding	0935800 |	2
103	4.05	4.05	13.7899994850159	10.7299998402596	10.7299998402596	PF3D7_1246800 |	organism=Plasmodium_falciparum_3D7 | product=signal recognition particle receptor, beta subunit (SRPR-beta) | location=Pf3D7_12_v3:1941365-1942491(+) | length=261 | sequence_SO=chromosome | SO=protein_coding	1246800 |	2
104	4.04	4.04	22.7599993348122	11.7200002074242	11.7200002074242	PF3D7_1317800 |	organism=Plasmodium_falciparum_3D7 | product=40S ribosomal protein S19 (RPS19) | location=Pf3D7_13_v3:740527-741454(+) | length=145 | sequence_SO=chromosome | SO=protein_coding	1317800 |	2
105	4.04	4.04	16.5399998426437	10.0000001490116	10.0000001490116	PF3D7_0516900 |	organism=Plasmodium_falciparum_3D7 | product=60S ribosomal protein L2 (RPL2) | location=Pf3D7_05_v3:712762-713772(-) | length=260 | sequence_SO=chromosome | SO=protein_coding	0516900 |	2
106	4.03	4.03	25.3500014543533	9.74899977445602	9.74899977445602	IPI:IPI00002375.3	Gene_Symbol=TMOD1 Tropomodulin-1	9606	2
107	4.03	4.03	10.4400001466274	6.05400018393993	6.05400018393993	PF3D7_0520900 |	organism=Plasmodium_falciparum_3D7 | product=S-adenosyl-L-homocysteine hydrolase (SAHH) | location=Pf3D7_05_v3:857038-858477(+) | length=479 | sequence_SO=chromosome | SO=protein_coding	0520900 |	2
108	4	5.23	19.42999958992	8.38899984955788	8.38899984955788	PF3D7_1408000 |	organism=Plasmodium_falciparum_3D7 | product=plasmepsin II | location=Pf3D7_14_v3:293471-294832(+) | length=453 | sequence_SO=chromosome | SO=protein_coding	1408000 |	3
109	4	4	9.61000025272369	1.67999994009733	1.67999994009733	PF3D7_1118300 |	organism=Plasmodium_falciparum_3D7 | product=insulinase, putative | location=Pf3D7_11_v3:694655-699121(+) | length=1488 | sequence_SO=chromosome | SO=protein_coding	1118300 |	2
110	4	4	10.980000346899	2.95199993997812	2.95199993997812	PF3D7_1437200 |	organism=Plasmodium_falciparum_3D7 | product=ribonucleoside-diphosphate reductase, large subunit, putative | location=Pf3D7_14_v3:1507359-1510089(-) | length=847 | sequence_SO=chromosome | SO=protein_coding	1437200 |	2
111	4	4	13.1500005722046	3.49700003862381	3.49700003862381	IPI:IPI00006690.1	Gene_Symbol=EPX Eosinophil peroxidase	9606	2
112	4	4	6.27700015902519	3.03000006824732	3.03000006824732	PF3D7_1138500 |	organism=Plasmodium_falciparum_3D7 | product=protein phosphatase 2C (PP2C) | location=Pf3D7_11_v3:1518464-1521238(+) | length=924 | sequence_SO=chromosome | SO=protein_coding	1138500 |	2
113	4	4	5.02399988472462	1.91399995237589	1.91399995237589	PF3D7_0302900 |	organism=Plasmodium_falciparum_3D7 | product=exportin-1, putative | location=Pf3D7_03_v3:152168-156146(-) | length=1254 | sequence_SO=chromosome | SO=protein_coding	0302900 |	2
114	4	4	7.02100023627281	4.46799993515015	4.46799993515015	PF3D7_1416500 |	organism=Plasmodium_falciparum_3D7 | product=NADP-specific glutamate dehydrogenase (GDH1) | location=Pf3D7_14_v3:667412-668824(+) | length=470 | sequence_SO=chromosome | SO=protein_coding	1416500 |	2
114	0	2	1.76500007510185	1.76500007510185	1.76500007510185	PF3D7_1430700 |	organism=Plasmodium_falciparum_3D7 | product=NADP-specific glutamate dehydrogenase (GDH2) | location=Pf3D7_14_v3:1211012-1212776(+) | length=510 | sequence_SO=chromosome | SO=protein_coding	1430700 |	1
115	4	4	6.31600022315979	4.91200014948845	4.91200014948845	PF3D7_0932300 |	organism=Plasmodium_falciparum_3D7 | product=M18 aspartyl aminopeptidase (M18AAP) | location=Pf3D7_09_v3:1289315-1291027(-) | length=570 | sequence_SO=chromosome | SO=protein_coding	0932300 |	2
116	4	4	6.1540000140667	4.44400012493134	4.44400012493134	PF3D7_0824400 |	organism=Plasmodium_falciparum_3D7 | product=nucleoside transporter 2 (NT2) | location=Pf3D7_08_v3:1062304-1064061(-) | length=585 | sequence_SO=chromosome | SO=protein_coding	0824400 |	2
117	4	4	7.39300027489662	5.05799986422062	5.05799986422062	PF3D7_0821000 |	organism=Plasmodium_falciparum_3D7 | product=conserved Plasmodium protein, unknown function | location=Pf3D7_08_v3:948745-950899(+) | length=514 | sequence_SO=chromosome | SO=protein_coding	0821000 |	2
118	4	4	35.0899994373322	15.1999995112419	15.1999995112419	PF3D7_0322000 |	organism=Plasmodium_falciparum_3D7 | product=peptidyl-prolyl cis-trans isomerase (CYP19A) | location=Pf3D7_03_v3:928644-929159(-) | length=171 | sequence_SO=chromosome | SO=protein_coding	0322000 |	2
119	4	4	6.7380003631115	6.7380003631115	6.7380003631115	PF3D7_1455400 |	organism=Plasmodium_falciparum_3D7 | product=hemolysin III (HlyIII) | location=Pf3D7_14_v3:2262739-2263801(-) | length=282 | sequence_SO=chromosome | SO=protein_coding	1455400 |	2
119	0	2	1.07100000604987	1.07100000604987	1.07100000604987	RRRRRIPI:IPI01026420.1	REVERSED Gene_Symbol=DNAJC10 Uncharacterized protein	9606	1
119	0	2	1.07100000604987	1.07100000604987	1.07100000604987	RRRRRIPI:IPI00844115.1	REVERSED Gene_Symbol=DNAJC10 Isoform 2 of DnaJ homolog subfamily C member 10	9606	1
119	0	2	1.00899999961257	1.00899999961257	1.00899999961257	RRRRRIPI:IPI00293260.5	REVERSED Gene_Symbol=DNAJC10 Isoform 1 of DnaJ homolog subfamily C member 10	9606	1
120	4	4	8.67599993944168	8.67599993944168	8.67599993944168	PF3D7_1414300 |	organism=Plasmodium_falciparum_3D7 | product=60S ribosomal protein L10, putative | location=Pf3D7_14_v3:570802-571461(+) | length=219 | sequence_SO=chromosome | SO=protein_coding	1414300 |	2
121	4	4	10.7500001788139	10.7500001788139	10.7500001788139	PF3D7_1410600 |	organism=Plasmodium_falciparum_3D7 | product=eukaryotic translation initiation factor 2 gamma subunit, putative | location=Pf3D7_14_v3:427191-428588(+) | length=465 | sequence_SO=chromosome | SO=protein_coding	1410600 |	2
122	4	4	11.9300000369549	11.9300000369549	11.9300000369549	PF3D7_1408600 |	organism=Plasmodium_falciparum_3D7 | product=40S ribosomal protein S8e, putative | location=Pf3D7_14_v3:323317-324172(+) | length=218 | sequence_SO=chromosome | SO=protein_coding	1408600 |	2
122	0	2	7.97900035977364	7.97900035977364	7.97900035977364	IPI:IPI00645201.1	Gene_Symbol=RPS8;SNORD55 Uncharacterized protein	9606	1
122	0	2	7.21200034022331	7.21200034022331	7.21200034022331	IPI:IPI00216587.9	Gene_Symbol=RPS8;SNORD55 40S ribosomal protein S8	9606	1
123	4	4	5.54299987852573	5.54299987852573	5.54299987852573	PF3D7_1408100 |	organism=Plasmodium_falciparum_3D7 | product=plasmepsin III,histo-aspartic protease (HAP) | location=Pf3D7_14_v3:297468-298823(+) | length=451 | sequence_SO=chromosome | SO=protein_coding	1408100 |	2
124	4	4	5.52899986505508	5.52899986505508	5.52899986505508	PF3D7_0922500 |	organism=Plasmodium_falciparum_3D7 | product=phosphoglycerate kinase (PGK) | location=Pf3D7_09_v3:913230-914480(+) | length=416 | sequence_SO=chromosome | SO=protein_coding	0922500 |	2
125	3.93	3.93	14.3500000238419	7.06399977207184	7.06399977207184	PF3D7_0903700 |	organism=Plasmodium_falciparum_3D7 | product=alpha tubulin 1 | location=Pf3D7_09_v3:175542-177442(+) | length=453 | sequence_SO=chromosome | SO=protein_coding	0903700 |	2
126	3.86	3.86	7.18899965286255	4.42400015890598	3.50200012326241	PF3D7_0102200 |	organism=Plasmodium_falciparum_3D7 | product=ring-infected erythrocyte surface antigen (RESA) | location=Pf3D7_01_v3:98819-102282(+) | length=1085 | sequence_SO=chromosome | SO=protein_coding	0102200 |	2
127	3.85	3.85	14.1299992799759	6.40000030398369	6.40000030398369	PF3D7_1344800 |	organism=Plasmodium_falciparum_3D7 | product=aspartate carbamoyltransferase (ATCase) | location=Pf3D7_13_v3:1796274-1797709(+) | length=375 | sequence_SO=chromosome | SO=protein_coding	1344800 |	2
128	3.73	3.73	13.6099994182587	2.89699994027615	1.84400007128716	PF3D7_1011800 |	organism=Plasmodium_falciparum_3D7 | product=PRE-binding protein (PREBP) | location=Pf3D7_10_v3:455398-458817(+) | length=1139 | sequence_SO=chromosome | SO=protein_coding	1011800 |	2
129	3.68	3.68	27.8600007295609	11.8299998342991	11.8299998342991	PF3D7_0322900 |	organism=Plasmodium_falciparum_3D7 | product=40S ribosomal protein S3A, putative | location=Pf3D7_03_v3:965553-966502(-) | length=262 | sequence_SO=chromosome | SO=protein_coding	0322900 |	2
130	3.66	3.66	51.7899990081787	33.9300006628037	33.9300006628037	PF3D7_0309600 |	organism=Plasmodium_falciparum_3D7 | product=60S acidic ribosomal protein P2 (PfP2) | location=Pf3D7_03_v3:407980-408318(+) | length=112 | sequence_SO=chromosome | SO=protein_coding	0309600 |	2
131	3.54	3.54	12.7000004053116	5.47900013625622	2.98900008201599	PF3D7_1354200 |	organism=Plasmodium_falciparum_3D7 | product=inositol-polyphosphate 5-phosphatase, putative | location=Pf3D7_13_v3:2160318-2162729(-) | length=803 | sequence_SO=chromosome | SO=protein_coding	1354200 |	2
132	3.54	3.54	4.12099994719028	1.13899996504188	1.13899996504188	PF3D7_1329500 |	organism=Plasmodium_falciparum_3D7 | product=conserved Plasmodium protein, unknown function | location=Pf3D7_13_v3:1252059-1257973(+) | length=1844 | sequence_SO=chromosome | SO=protein_coding	1329500 |	2
133	3.51	3.51	22.5099995732307	4.78099994361401	4.78099994361401	IPI:IPI00847535.1	Gene_Symbol=PRG2 Bone marrow proteoglycan precursor	9606	2
133	0	3.51	14.8599997162819	10.809999704361	10.809999704361	IPI:IPI00010341.2	Gene_Symbol=PRG2 Bone marrow proteoglycan	9606	2
133	0	2	10.8999997377396	6.63499981164932	6.63499981164932	IPI:IPI00981634.1	Gene_Symbol=PRG2 Uncharacterized protein	9606	1
134	3.5	3.5	16.8400004506111	13.9500007033348	7.36799985170364	PF3D7_0629200 |	organism=Plasmodium_falciparum_3D7 | product=DnaJ protein, putative | location=Pf3D7_06_v3:1199853-1200995(-) | length=380 | sequence_SO=chromosome | SO=protein_coding	0629200 |	2
135	3.49	3.49	7.06899985671043	2.07100007683039	1.44100002944469	PF3D7_0108300 |	organism=Plasmodium_falciparum_3D7 | product=conserved Plasmodium protein, unknown function | location=Pf3D7_01_v3:337168-343833(+) | length=2221 | sequence_SO=chromosome | SO=protein_coding	0108300 |	2
136	3.47	3.48	6.36000037193298	2.20800004899502	1.4130000025034	PF3D7_1445100 |	organism=Plasmodium_falciparum_3D7 | product=histidine--tRNA ligase, putative | location=Pf3D7_14_v3:1851656-1855054(-) | length=1132 | sequence_SO=chromosome | SO=protein_coding	1445100 |	2
137	3.45	3.45	9.28400009870529	3.09500005096197	3.09500005096197	IPI:IPI00984044.1	Gene_Symbol=ATP1A4 Uncharacterized protein	9606	2
137	0	3.45	1.55499996617436	1.55499996617436	1.55499996617436	IPI:IPI00375339.2	Gene_Symbol=ATP1A4 Isoform 1 of Sodium/potassium-transporting ATPase subunit alpha-4	9606	2
138	3.41	3.41	8.88300016522408	8.88300016522408	5.58400005102158	PF3D7_1474600 |	organism=Plasmodium_falciparum_3D7 | product=conserved Plasmodium membrane protein, unknown function | location=Pf3D7_14_v3:3060864-3062634(+) | length=394 | sequence_SO=chromosome | SO=protein_coding	1474600 |	2
139	3.23	3.23	7.93699994683266	7.93699994683266	4.9600001424551	PF3D7_0204700 |	organism=Plasmodium_falciparum_3D7 | product=hexose transporter (HT) | location=Pf3D7_02_v3:205889-207403(-) | length=504 | sequence_SO=chromosome | SO=protein_coding	0204700 |	2
140	3.19	3.19	16.5500000119209	16.5500000119209	16.5500000119209	PF3D7_1331800 |	organism=Plasmodium_falciparum_3D7 | product=60S ribosomal protein L23, putative | location=Pf3D7_13_v3:1324012-1324802(+) | length=139 | sequence_SO=chromosome | SO=protein_coding	1331800 |	2
141	3.14	3.14	15.3799995779991	8.71800035238266	8.71800035238266	PF3D7_0721600 |	organism=Plasmodium_falciparum_3D7 | product=40S ribosomal protein S5, putative | location=Pf3D7_07_v3:931459-932164(-) | length=195 | sequence_SO=chromosome | SO=protein_coding	0721600 |	2
141	0	1.38	11.7600001394749	4.41199988126755	4.41199988126755	IPI:IPI00008433.4	Gene_Symbol=RPS5 40S ribosomal protein S5	9606	1
142	3.09	3.09	24.3900001049042	24.3900001049042	24.3900001049042	PF3D7_1144000 |	organism=Plasmodium_falciparum_3D7 | product=40S ribosomal protein S21 (RPS21) | location=Pf3D7_11_v3:1755438-1755935(+) | length=82 | sequence_SO=chromosome | SO=protein_coding	1144000 |	2
143	3.08	3.08	12.2800000011921	6.57899975776672	6.57899975776672	PF3D7_1331600 |	organism=Plasmodium_falciparum_3D7 | product=protein tyrosine phosphatase-like protein, putative (PTPLA) | location=Pf3D7_13_v3:1316496-1317806(-) | length=228 | sequence_SO=chromosome | SO=protein_coding	1331600 |	2
144	3.07	3.53	8.90600010752678	8.90600010752678	3.56200002133846	PF3D7_1306400 |	organism=Plasmodium_falciparum_3D7 | product=26S protease regulatory subunit 10B, putative (RPT4) | location=Pf3D7_13_v3:297178-298359(-) | length=393 | sequence_SO=chromosome | SO=protein_coding	1306400 |	1
145	3.02	3.02	10.980000346899	2.35799998044968	2.35799998044968	PF3D7_1462300 |	organism=Plasmodium_falciparum_3D7 | product=conserved Plasmodium protein, unknown function | location=Pf3D7_14_v3:2524921-2528994(-) | length=1357 | sequence_SO=chromosome | SO=protein_coding	1462300 |	2
146	2.95	2.95	5.16699999570847	5.16699999570847	5.16699999570847	PF3D7_0728000 |	organism=Plasmodium_falciparum_3D7 | product=eukaryotic translation initiation factor 2 alpha subunit, putative | location=Pf3D7_07_v3:1191179-1192289(-) | length=329 | sequence_SO=chromosome | SO=protein_coding	0728000 |	2
147	2.92	2.92	29.1299998760223	21.3599994778633	21.3599994778633	PF3D7_1105000 |	organism=Plasmodium_falciparum_3D7 | product=histone H4 (H4) | location=Pf3D7_11_v3:221818-222129(-) | length=103 | sequence_SO=chromosome | SO=protein_coding	1105000 |	2
148	2.9	2.9	7.95100033283234	7.95100033283234	7.95100033283234	PF3D7_0716800 |	organism=Plasmodium_falciparum_3D7 | product=eukaryotic translation initiation factor 3 37.28 kDa subunit, putative | location=Pf3D7_07_v3:732070-733496(-) | length=327 | sequence_SO=chromosome | SO=protein_coding	0716800 |	2
149	2.87	2.87	11.3200001418591	9.43399965763092	6.3680000603199	PF3D7_0709000 |	organism=Plasmodium_falciparum_3D7 | product=chloroquine resistance transporter (CRT) | location=Pf3D7_07_v3:403222-406317(+) | length=424 | sequence_SO=chromosome | SO=protein_coding	0709000 |	3
150	2.78	2.78	10.0900001823902	10.0900001823902	4.58699986338615	PF3D7_0108000 |	organism=Plasmodium_falciparum_3D7 | product=proteasome subunit beta type-3, putative | location=Pf3D7_01_v3:328431-329558(-) | length=218 | sequence_SO=chromosome | SO=protein_coding	0108000 |	1
151	2.62	2.62	8.64199995994568	2.25099995732307	2.25099995732307	PF3D7_1212700 |	organism=Plasmodium_falciparum_3D7 | product=eukaryotic translation initiation factor 3 subunit 10, putative | location=Pf3D7_12_v3:558047-562180(-) | length=1377 | sequence_SO=chromosome | SO=protein_coding	1212700 |	2
152	2.56	2.56	8.58799964189529	4.38899993896484	4.38899993896484	PF3D7_0217500 |	organism=Plasmodium_falciparum_3D7 | product=calcium-dependent protein kinase 1 (CDPK1) | location=Pf3D7_02_v3:720437-722661(+) | length=524 | sequence_SO=chromosome | SO=protein_coding	0217500 |	2
153	2.55	2.55	6.8120002746582	3.57099995017052	2.77800001204014	PF3D7_0606700 |	organism=Plasmodium_falciparum_3D7 | product=coatomer alpha subunit, putative | location=Pf3D7_06_v3:282049-287017(+) | length=1512 | sequence_SO=chromosome | SO=protein_coding	0606700 |	2
154	2.5	2.5	10.530000180006	2.13699992746115	2.13699992746115	PF3D7_0823800 |	organism=Plasmodium_falciparum_3D7 | product=DnaJ protein, putative | location=Pf3D7_08_v3:1043813-1045780(+) | length=655 | sequence_SO=chromosome | SO=protein_coding	0823800 |	1
155	2.44	2.44	3.99000011384487	0.404000002890825	0.404000002890825	IPI:IPI00028954.1	Gene_Symbol=MCM3AP 80 kDa MCM3-associated protein	9606	4
156	2.27	2.27	22.0200002193451	9.22600030899048	3.27400006353855	PF3D7_1241700 |	organism=Plasmodium_falciparum_3D7 | product=replication factor C subunit 4, putative | location=Pf3D7_12_v3:1778154-1779411(+) | length=336 | sequence_SO=chromosome | SO=protein_coding	1241700 |	1
157	2.26	2.26	10.1000003516674	4.13900017738342	4.13900017738342	IPI:IPI00966829.1	Gene_Symbol=ALB 69 kDa protein	9606	2
157	0	2.26	10.0199997425079	4.10499982535839	4.10499982535839	IPI:IPI00745872.2	Gene_Symbol=ALB Isoform 1 of Serum albumin	9606	2
157	0	2.26	9.7290001809597	3.98700013756752	3.98700013756752	IPI:IPI00022434.4	Gene_Symbol=ALB Uncharacterized protein	9606	2
157	0	2.26	12.6300007104874	6.31299987435341	6.31299987435341	IPI:IPI00216773.6	Gene_Symbol=ALB Uncharacterized protein	9606	2
157	0	2	5.72700016200542	3.30399982631207	3.30399982631207	IPI:IPI00965913.1	Gene_Symbol=ALB Protein	9606	1
157	0	2	5.66399991512299	3.26800011098385	3.26800011098385	IPI:IPI00965074.1	Gene_Symbol=ALB Uncharacterized protein	9606	1
157	0	2	4.9710001796484	2.86800004541874	2.86800004541874	IPI:IPI00908876.1	Gene_Symbol=ALB cDNA FLJ50830, highly similar to Serum albumin	9606	1
157	0	2	5.26299998164177	3.03600002080202	3.03600002080202	IPI:IPI00878517.1	Gene_Symbol=ALB Uncharacterized protein	9606	1
157	0	2	3.59699986875057	3.59699986875057	3.59699986875057	IPI:IPI00953582.1	Gene_Symbol=ALB Uncharacterized protein	9606	1
157	0	2	3.59699986875057	3.59699986875057	3.59699986875057	IPI:IPI00384697.2	Gene_Symbol=ALB Isoform 2 of Serum albumin	9606	1
158	2.21	2.21	17.679999768734	17.679999768734	11.599999666214	PF3D7_1020900 |	organism=Plasmodium_falciparum_3D7 | product=ADP-ribosylation factor (ARF1) | location=Pf3D7_10_v3:845086-846192(-) | length=181 | sequence_SO=chromosome | SO=protein_coding	1020900 |	1
159	2.19	2.19	8.78800004720688	2.36000008881092	0.97639998421073	PF3D7_0706000 |	organism=Plasmodium_falciparum_3D7 | product=importin-7, putative | location=Pf3D7_07_v3:293400-297089(+) | length=1229 | sequence_SO=chromosome | SO=protein_coding	0706000 |	1
160	2.19	2.19	12.890000641346	7.45000019669533	4.01099994778633	PF3D7_1405600 |	organism=Plasmodium_falciparum_3D7 | product=ribonucleotide reductase small subunit (RNR) | location=Pf3D7_14_v3:193216-194265(-) | length=349 | sequence_SO=chromosome | SO=protein_coding	1405600 |	1
161	2.14	2.14	10.6700003147125	0.906599964946508	0.906599964946508	PF3D7_0500800 |	organism=Plasmodium_falciparum_3D7 | product=mature parasite-infected erythrocyte surface antigen,erythrocyte membrane protein 2 (MESA) | location=Pf3D7_05_v3:43327-47761(-) | length=1434 | sequence_SO=chromosome | SO=protein_coding	0500800 |	1
162	2.14	2.14	9.9590003490448	3.04899998009205	1.82900000363588	PF3D7_1206200 |	organism=Plasmodium_falciparum_3D7 | product=eukaryotic translation initiation factor 3 subunit 8, putative | location=Pf3D7_12_v3:275744-279336(-) | length=984 | sequence_SO=chromosome | SO=protein_coding	1206200 |	2
163	2.13	2.13	25.9700000286102	20.440000295639	7.18199983239174	PF3D7_0532100 |	organism=Plasmodium_falciparum_3D7 | product=early transcribed membrane protein 5 (ETRAMP5) | location=Pf3D7_05_v3:1301224-1301769(+) | length=181 | sequence_SO=chromosome | SO=protein_coding	0532100 |	1
164	2.1	2.1	4.73099984228611	2.30199992656708	1.27900000661612	PF3D7_1410400 |	organism=Plasmodium_falciparum_3D7 | product=rhoptry-associated protein 1 (RAP1) | location=Pf3D7_14_v3:420442-422790(+) | length=782 | sequence_SO=chromosome | SO=protein_coding	1410400 |	1
165	2.1	2.1	6.19000010192394	4.06199991703033	1.93399991840124	PF3D7_0528200 |	organism=Plasmodium_falciparum_3D7 | product=eukaryotic translation initiation factor 3, subunit 6, putative | location=Pf3D7_05_v3:1163408-1165072(-) | length=517 | sequence_SO=chromosome | SO=protein_coding	0528200 |	1
166	2.06	2.06	14.1100004315376	5.59599995613098	3.16299982368946	PF3D7_1338300 |	organism=Plasmodium_falciparum_3D7 | product=elongation factor 1-gamma, putative | location=Pf3D7_13_v3:1548692-1550396(+) | length=411 | sequence_SO=chromosome | SO=protein_coding	1338300 |	1
167	2.04	2.04	6.98599964380264	0.729899993166327	0.729899993166327	PF3D7_0727800 |	organism=Plasmodium_falciparum_3D7 | product=cation transporting ATPase, putative | location=Pf3D7_07_v3:1175944-1181700(+) | length=1918 | sequence_SO=chromosome | SO=protein_coding	0727800 |	1
168	2.04	2.04	19.3499997258186	3.2260000705719	3.2260000705719	PF3D7_1445900 |	organism=Plasmodium_falciparum_3D7 | product=ATP-dependent RNA helicase DDX5, putative (DDX5) | location=Pf3D7_14_v3:1885443-1888323(+) | length=527 | sequence_SO=chromosome | SO=protein_coding	1445900 |	1
169	2.03	2.03	2.5280000641942	1.03000001981854	1.03000001981854	PF3D7_1145100 |	organism=Plasmodium_falciparum_3D7 | product=coatomer subunit gamma, putative | location=Pf3D7_11_v3:1783357-1786563(-) | length=1068 | sequence_SO=chromosome | SO=protein_coding	1145100 |	1
170	2.03	2.03	7.69200026988983	7.69200026988983	4.23099994659424	PF3D7_0501000 |	organism=Plasmodium_falciparum_3D7 | product=Plasmodium exported protein, unknown function | location=Pf3D7_05_v3:55841-56872(+) | length=260 | sequence_SO=chromosome | SO=protein_coding	0501000 |	1
171	2.02	2.02	13.6600002646446	2.48399991542101	2.48399991542101	PF3D7_0205900 |	organism=Plasmodium_falciparum_3D7 | product=26S proteasome regulatory subunit RPN1, putative (RPN1) | location=Pf3D7_02_v3:235237-238816(+) | length=966 | sequence_SO=chromosome | SO=protein_coding	0205900 |	1
172	2.02	2.02	16.2300005555153	3.47700007259846	3.47700007259846	PF3D7_0511800 |	organism=Plasmodium_falciparum_3D7 | product=inositol-3-phosphate synthase (INO1) | location=Pf3D7_05_v3:520720-522693(-) | length=604 | sequence_SO=chromosome | SO=protein_coding	0511800 |	2
173	2.02	2.02	8.11100006103516	2.1339999511838	2.1339999511838	PF3D7_1416100 |	organism=Plasmodium_falciparum_3D7 | product=root hair defective 3 GTP-binding protein (RHD3) homolog, putative | location=Pf3D7_14_v3:645641-648454(-) | length=937 | sequence_SO=chromosome | SO=protein_coding	1416100 |	1
174	2.02	2.02	25.6399989128113	5.76899982988834	5.76899982988834	PF3D7_1126200 |	organism=Plasmodium_falciparum_3D7 | product=40S ribosomal protein S18, putative | location=Pf3D7_11_v3:1023790-1024496(-) | length=156 | sequence_SO=chromosome | SO=protein_coding	1126200 |	1
175	2.02	2.02	4.05899994075298	2.21400000154972	2.21400000154972	PF3D7_0214000 |	organism=Plasmodium_falciparum_3D7 | product=T-complex protein 1, putative | location=Pf3D7_02_v3:566121-567894(+) | length=542 | sequence_SO=chromosome | SO=protein_coding	0214000 |	1
176	2.01	2.01	5.02099990844727	0.283699994906783	0.283699994906783	PF3D7_1305300 |	organism=Plasmodium_falciparum_3D7 | product=conserved Plasmodium protein, unknown function | location=Pf3D7_13_v3:256430-267182(-) | length=3525 | sequence_SO=chromosome | SO=protein_coding	1305300 |	1
177	2	46.09	38.629999756813	32.9699993133545	31.7699998617172	IPI:IPI00218697.2	Gene_Symbol=EPB41 Isoform 2 of Protein 4.1	9606	30
177	0	44.02	47.6200014352798	43.2000011205673	41.499999165535	IPI:IPI00218699.1	Gene_Symbol=EPB41 Isoform 4 of Protein 4.1	9606	29
178	2	16	74.2900013923645	74.2900013923645	74.2900013923645	IPI:IPI00829896.1	Gene_Symbol=HBD Hemoglobin Lepore-Baltimore (Fragment)	9606	9
178	0	16	53.0600011348724	53.0600011348724	53.0600011348724	IPI:IPI00473011.3	Gene_Symbol=HBD Hemoglobin subunit delta	9606	9
178	0	10	55.4499983787537	55.4499983787537	55.4499983787537	IPI:IPI00930351.1	Gene_Symbol=HBD Hbbm fused globin protein (Fragment)	9606	6
178	0	10	53.8500010967255	53.8500010967255	53.8500010967255	IPI:IPI00791558.1	Gene_Symbol=HBD Uncharacterized protein	9606	6
178	0	10	39.7199988365173	39.7199988365173	39.7199988365173	IPI:IPI00657660.1	Gene_Symbol=HBD Uncharacterized protein	9606	6
179	2	2.01	8.41099992394447	3.58299985527992	2.33600009232759	PF3D7_0720400 |	organism=Plasmodium_falciparum_3D7 | product=ferrodoxin reductase-like protein | location=Pf3D7_07_v3:882936-884988(+) | length=642 | sequence_SO=chromosome | SO=protein_coding	0720400 |	1
180	2	2	4.69500012695789	0.541799981147051	0.541799981147051	PF3D7_1252100 |	organism=Plasmodium_falciparum_3D7 | product=rhoptry neck protein 3 (RON3) | location=Pf3D7_12_v3:2114628-2122487(-) | length=2215 | sequence_SO=chromosome | SO=protein_coding	1252100 |	1
181	2	2	7.36699998378754	0.845399964600801	0.845399964600801	RRRRRPF3D7_0619400 |	REVERSED organism=Plasmodium_falciparum_3D7 | product=cell division cycle protein 48 homologue, putative | location=Pf3D7_06_v3:815622-818247(-) | length=828 | sequence_SO=chromosome | SO=protein_coding	0619400 |	1
181	0	2	0.868500024080276	0.868500024080276	0.868500024080276	RRRRRIPI:IPI00022774.3	REVERSED Gene_Symbol=VCP Transitional endoplasmic reticulum ATPase	9606	1
182	2	2	11.2000003457069	0.811699964106083	0.811699964106083	PF3D7_1315900 |	organism=Plasmodium_falciparum_3D7 | product=exportin-1, putative | location=Pf3D7_13_v3:663741-667929(+) | length=1232 | sequence_SO=chromosome | SO=protein_coding	1315900 |	1
183	2	2	15.3500005602837	1.72199998050928	1.72199998050928	IPI:IPI00939479.1	Gene_Symbol=ACSL6 Isoform 4 of Long-chain-fatty-acid--CoA ligase 6	9606	1
183	0	2	15.0299996137619	1.68500002473593	1.68500002473593	IPI:IPI00879209.3	Gene_Symbol=ACSL6 Isoform 6 of Long-chain-fatty-acid--CoA ligase 6	9606	1
183	0	2	15.1099994778633	1.6950000077486	1.6950000077486	IPI:IPI00874262.1	Gene_Symbol=ACSL6 long-chain-fatty-acid--CoA ligase 6 isoform e	9606	1
183	0	2	14.8200005292892	1.66200008243322	1.66200008243322	IPI:IPI00658107.3	Gene_Symbol=ACSL6 Isoform 8 of Long-chain-fatty-acid--CoA ligase 6	9606	1
183	0	2	15.5699998140335	1.74700003117323	1.74700003117323	IPI:IPI00657924.3	Gene_Symbol=ACSL6 long-chain-fatty-acid--CoA ligase 6 isoform c	9606	1
183	0	2	14.8200005292892	1.66200008243322	1.66200008243322	IPI:IPI00657883.3	Gene_Symbol=ACSL6 Isoform 1 of Long-chain-fatty-acid--CoA ligase 6	9606	1
183	0	2	16.0400003194809	1.79900005459785	1.79900005459785	IPI:IPI00657816.3	Gene_Symbol=ACSL6 Isoform 2 of Long-chain-fatty-acid--CoA ligase 6	9606	1
183	0	2	17.2000005841255	1.92900002002716	1.92900002002716	IPI:IPI00384110.2	Gene_Symbol=ACSL6 Isoform 7 of Long-chain-fatty-acid--CoA ligase 6	9606	1
183	0	2	15.3500005602837	1.72199998050928	1.72199998050928	IPI:IPI00296333.6	Gene_Symbol=ACSL6 Isoform 3 of Long-chain-fatty-acid--CoA ligase 6	9606	1
183	0	2	17.3700004816055	5.63400015234947	5.63400015234947	IPI:IPI00943183.1	Gene_Symbol=ACSL6 Uncharacterized protein	9606	1
183	0	2	25.6900012493134	8.33299979567528	8.33299979567528	IPI:IPI00879154.1	Gene_Symbol=ACSL6 Uncharacterized protein	9606	1
183	0	2	37.0000004768372	11.9999997317791	11.9999997317791	IPI:IPI00796262.1	Gene_Symbol=ACSL6 Uncharacterized protein	9606	1
183	0	2	27.4100005626678	8.88900011777878	8.88900011777878	IPI:IPI00795177.1	Gene_Symbol=ACSL6 Uncharacterized protein	9606	1
183	0	2	24.3399992585182	7.89500027894974	7.89500027894974	IPI:IPI00657818.1	Gene_Symbol=ACSL6 Uncharacterized protein	9606	1
184	2	2	12.1699996292591	2.90200002491474	2.90200002491474	PF3D7_1316600 |	organism=Plasmodium_falciparum_3D7 | product=choline-phosphate cytidylyltransferase (CCT) | location=Pf3D7_13_v3:691014-694125(+) | length=896 | sequence_SO=chromosome | SO=protein_coding	1316600 |	1
185	2	2	4.75899986922741	1.29199996590614	1.29199996590614	PF3D7_0214100 |	organism=Plasmodium_falciparum_3D7 | product=protein transport protein SEC31 (SEC31) | location=Pf3D7_02_v3:568529-573315(-) | length=1471 | sequence_SO=chromosome | SO=protein_coding	0214100 |	1
186	2	2	12.6900002360344	2.23900005221367	2.23900005221367	PF3D7_1442300 |	organism=Plasmodium_falciparum_3D7 | product=tRNA binding protein, putative | location=Pf3D7_14_v3:1712626-1714065(-) | length=402 | sequence_SO=chromosome | SO=protein_coding	1442300 |	1
187	2	2	19.0999999642372	3.30200009047985	3.30200009047985	PF3D7_1437900 |	organism=Plasmodium_falciparum_3D7 | product=HSP40, subfamily A, putative | location=Pf3D7_14_v3:1533329-1534947(+) | length=424 | sequence_SO=chromosome | SO=protein_coding	1437900 |	1
188	2	2	6.40799999237061	1.638999953866	1.638999953866	PF3D7_1419200 |	organism=Plasmodium_falciparum_3D7 | product=thioredoxin-like protein, putative | location=Pf3D7_14_v3:797709-800135(-) | length=671 | sequence_SO=chromosome | SO=protein_coding	1419200 |	1
189	2	2	9.27599966526031	2.4890000000596	2.4890000000596	PF3D7_1235600 |	organism=Plasmodium_falciparum_3D7 | product=serine hydroxymethyltransferase (SHMT) | location=Pf3D7_12_v3:1484306-1485911(+) | length=442 | sequence_SO=chromosome | SO=protein_coding	1235600 |	1
190	2	2	10.249999910593	3.88699993491173	3.88699993491173	PF3D7_1424400 |	organism=Plasmodium_falciparum_3D7 | product=60S ribosomal protein L7-3, putative | location=Pf3D7_14_v3:977908-979166(+) | length=283 | sequence_SO=chromosome | SO=protein_coding	1424400 |	1
191	2	2	4.6849999576807	1.93900000303984	1.93900000303984	PF3D7_1368200 |	organism=Plasmodium_falciparum_3D7 | product=RNAse L inhibitor protein, putative | location=Pf3D7_13_v3:2713463-2715436(-) | length=619 | sequence_SO=chromosome | SO=protein_coding	1368200 |	1
191	0	2	3.32500003278255	2.85000000149012	2.85000000149012	IPI:IPI00965314.1	Gene_Symbol=ABCE1 Uncharacterized protein	9606	1
191	0	2	2.3369999602437	2.00299993157387	2.00299993157387	IPI:IPI00303207.3	Gene_Symbol=ABCE1 ATP-binding cassette sub-family E member 1	9606	1
192	2	2	4.34800013899803	2.11200006306171	2.11200006306171	PF3D7_1344100 |	organism=Plasmodium_falciparum_3D7 | product=krox-like protein, putative | location=Pf3D7_13_v3:1764190-1766607(+) | length=805 | sequence_SO=chromosome | SO=protein_coding	1344100 |	1
193	2	2	17.2800004482269	6.79000020027161	6.79000020027161	PF3D7_1309100 |	organism=Plasmodium_falciparum_3D7 | product=60S ribosomal protein L24, putative | location=Pf3D7_13_v3:418820-420121(+) | length=162 | sequence_SO=chromosome | SO=protein_coding	1309100 |	1
194	2	2	7.71000012755394	2.4940000846982	2.4940000846982	PF3D7_1223100 |	organism=Plasmodium_falciparum_3D7 | product=cAMP-dependent protein kinase regulatory subunit (PKAr) | location=Pf3D7_12_v3:927825-929991(-) | length=441 | sequence_SO=chromosome | SO=protein_coding	1223100 |	1
195	2	2	15.1600003242493	8.60700011253357	8.60700011253357	PF3D7_1211400 |	organism=Plasmodium_falciparum_3D7 | product=heat shock protein DNAJ homologue Pfj4 (PfJ4) | location=Pf3D7_12_v3:505344-506662(+) | length=244 | sequence_SO=chromosome | SO=protein_coding	1211400 |	1
196	2	2	8.17200019955635	3.01099997013807	3.01099997013807	PF3D7_1117100 |	organism=Plasmodium_falciparum_3D7 | product=deubiquinating/deneddylating enzyme (UCH54) | location=Pf3D7_11_v3:652579-653976(+) | length=465 | sequence_SO=chromosome | SO=protein_coding	1117100 |	1
197	2	2	17.1100005507469	4.9430001527071	4.9430001527071	PF3D7_1026800 |	organism=Plasmodium_falciparum_3D7 | product=40S ribosomal protein S2 (RPS2) | location=Pf3D7_10_v3:1122962-1124037(+) | length=263 | sequence_SO=chromosome | SO=protein_coding	1026800 |	1
198	2	2	26.8500000238419	12.0399996638298	12.0399996638298	PF3D7_1019400 |	organism=Plasmodium_falciparum_3D7 | product=60S ribosomal protein L30e, putative | location=Pf3D7_10_v3:786503-787008(+) | length=108 | sequence_SO=chromosome | SO=protein_coding	1019400 |	1
199	2	2	20.6799998879433	4.8870000988245	4.8870000988245	PF3D7_0824600 |	organism=Plasmodium_falciparum_3D7 | product=Fe-S cluster assembly protein DRE2, putative (DRE2) | location=Pf3D7_08_v3:1068563-1069902(+) | length=266 | sequence_SO=chromosome | SO=protein_coding	0824600 |	1
200	2	2	5.38199990987778	1.55800003558397	1.55800003558397	PF3D7_0810800 |	organism=Plasmodium_falciparum_3D7 | product=dihydropteroate synthetase (DHPS) | location=Pf3D7_08_v3:548200-550616(+) | length=706 | sequence_SO=chromosome | SO=protein_coding	0810800 |	1
201	2	2	7.28499963879585	2.64899991452694	2.64899991452694	PF3D7_0608310 |	organism=Plasmodium_falciparum_3D7 | product=sorting assembly machinery 50 kDa subunit, putative (SAM50) | location=Pf3D7_06_v3:348010-349371(+) | length=453 | sequence_SO=chromosome | SO=protein_coding	0608310 |	1
202	2	2	18.5399994254112	4.55899983644485	4.55899983644485	IPI:IPI00917259.1	Gene_Symbol=AQP1 cDNA FLJ51453, highly similar to Aquaporin-1	9606	1
202	0	2	13.7799993157387	5.90599998831749	5.90599998831749	IPI:IPI00909619.2	Gene_Symbol=AQP1 cDNA FLJ51915, highly similar to Aquaporin-1	9606	1
202	0	2	13.00999969244	5.57599999010563	5.57599999010563	IPI:IPI00024689.6	Gene_Symbol=AQP1 Aquaporin-1	9606	1
202	0	2	12.7100005745888	12.7100005745888	12.7100005745888	IPI:IPI00152455.1	Gene_Symbol=- Truncated aqp1 protein	9606	1
203	2	2	12.1200002729893	7.87900015711784	7.87900015711784	PF3D7_1431700 |	organism=Plasmodium_falciparum_3D7 | product=60S ribosomal protein L14, putative | location=Pf3D7_14_v3:1247030-1247950(+) | length=165 | sequence_SO=chromosome | SO=protein_coding	1431700 |	1
204	2	2	14.9100005626678	8.07500034570694	8.07500034570694	PF3D7_1426000 |	organism=Plasmodium_falciparum_3D7 | product=60S ribosomal protein L21 (RPL21) | location=Pf3D7_14_v3:1016133-1016618(-) | length=161 | sequence_SO=chromosome | SO=protein_coding	1426000 |	1
205	2	2	21.0899993777275	12.5	12.5	PF3D7_1365900 |	organism=Plasmodium_falciparum_3D7 | product=ubiquitin-60S ribosomal protein L40 | location=Pf3D7_13_v3:2632534-2633260(-) | length=128 | sequence_SO=chromosome | SO=protein_coding	1365900 |	2
205	0	2	31.4999997615814	20.9999993443489	20.9999993443489	PF3D7_1211800 |	organism=Plasmodium_falciparum_3D7 | product=polyubiquitin (PfpUB) | location=Pf3D7_12_v3:526109-527780(+) | length=381 | sequence_SO=chromosome | SO=protein_coding	1211800 |	2
206	2	2	12.8099992871284	7.88199976086617	7.88199976086617	PF3D7_1351400 |	organism=Plasmodium_falciparum_3D7 | product=60S ribosomal protein L17, putative | location=Pf3D7_13_v3:2052108-2053384(+) | length=203 | sequence_SO=chromosome | SO=protein_coding	1351400 |	2
207	2	2	6.86499997973442	4.11899983882904	4.11899983882904	PF3D7_1325100 |	organism=Plasmodium_falciparum_3D7 | product=phosphoribosylpyrophosphate synthetase | location=Pf3D7_13_v3:1044552-1045865(-) | length=437 | sequence_SO=chromosome | SO=protein_coding	1325100 |	1
208	2	2	3.30099985003471	1.17100002244115	1.17100002244115	PF3D7_1216900 |	organism=Plasmodium_falciparum_3D7 | product=DNA-binding chaperone, putative | location=Pf3D7_12_v3:670447-673266(+) | length=939 | sequence_SO=chromosome | SO=protein_coding	1216900 |	1
209	2	2	4.72799986600876	2.60000005364418	2.60000005364418	PF3D7_1134100 |	organism=Plasmodium_falciparum_3D7 | product=protein disulfide isomerase (PDI-11) | location=Pf3D7_11_v3:1323043-1324314(-) | length=423 | sequence_SO=chromosome | SO=protein_coding	1134100 |	1
210	2	2	14.7300004959106	3.87599989771843	3.87599989771843	PF3D7_1132800 |	organism=Plasmodium_falciparum_3D7 | product=aquaglyceroporin (AQP) | location=Pf3D7_11_v3:1271204-1271980(+) | length=258 | sequence_SO=chromosome | SO=protein_coding	1132800 |	1
211	2	2	10.7500001788139	3.28399986028671	3.28399986028671	PF3D7_1108400 |	organism=Plasmodium_falciparum_3D7 | product=casein kinase 2, alpha subunit (CK2alpha) | location=Pf3D7_11_v3:365093-366100(+) | length=335 | sequence_SO=chromosome | SO=protein_coding	1108400 |	1
212	2	2	6.00499995052814	2.61100009083748	2.61100009083748	PF3D7_1006700 |	organism=Plasmodium_falciparum_3D7 | product=conserved Plasmodium protein, unknown function | location=Pf3D7_10_v3:274091-275426(+) | length=383 | sequence_SO=chromosome | SO=protein_coding	1006700 |	1
213	2	2	5.26299998164177	2.92399991303682	2.92399991303682	PF3D7_0934800 |	organism=Plasmodium_falciparum_3D7 | product=cAMP-dependent protein kinase catalytic subunit (PKAc) | location=Pf3D7_09_v3:1361935-1363848(+) | length=342 | sequence_SO=chromosome | SO=protein_coding	0934800 |	1
214	2	2	8.37799981236458	4.8650000244379	4.8650000244379	PF3D7_0919100 |	organism=Plasmodium_falciparum_3D7 | product=DnaJ protein, putative | location=Pf3D7_09_v3:786156-788212(+) | length=370 | sequence_SO=chromosome | SO=protein_coding	0919100 |	1
215	2	2	14.1299992799759	7.80699998140335	7.80699998140335	PF3D7_0919000 |	organism=Plasmodium_falciparum_3D7 | product=nucleosome assembly protein (NAPS) | location=Pf3D7_09_v3:781368-782675(-) | length=269 | sequence_SO=chromosome | SO=protein_coding	0919000 |	1
216	2	2	32.4299991130829	10.809999704361	10.809999704361	PF3D7_0618300 |	organism=Plasmodium_falciparum_3D7 | product=60S ribosomal protein L27a, putative | location=Pf3D7_06_v3:768792-769456(+) | length=148 | sequence_SO=chromosome | SO=protein_coding	0618300 |	1
217	2	2	13.9400005340576	7.87900015711784	7.87900015711784	PF3D7_0517000 |	organism=Plasmodium_falciparum_3D7 | product=60S ribosomal protein L12, putative | location=Pf3D7_05_v3:715765-716675(-) | length=165 | sequence_SO=chromosome | SO=protein_coding	0517000 |	1
218	2	2	6.92299976944923	3.59000004827976	3.59000004827976	PF3D7_0422700 |	organism=Plasmodium_falciparum_3D7 | product=eukaryotic initiation factor, putative | location=Pf3D7_04_v3:1040470-1041642(+) | length=390 | sequence_SO=chromosome | SO=protein_coding	0422700 |	1
219	2	2	13.7600004673004	6.87799975275993	6.87799975275993	PF3D7_0407200 |	organism=Plasmodium_falciparum_3D7 | product=peptidyl-tRNA hydrolase 2, putative (PTH2) | location=Pf3D7_04_v3:363599-364933(-) | length=189 | sequence_SO=chromosome | SO=protein_coding	0407200 |	1
220	2	2	11.2099997699261	5.13999983668327	5.13999983668327	PF3D7_0106800 |	organism=Plasmodium_falciparum_3D7 | product=ras-related protein Rab-5C (RAB5c) | location=Pf3D7_01_v3:286951-288918(+) | length=214 | sequence_SO=chromosome | SO=protein_coding	0106800 |	1
221	2	2	9.09100025892258	3.84600013494492	3.84600013494492	IPI:IPI01021929.1	Gene_Symbol=FLOT1 Uncharacterized protein	9606	1
221	0	2	13.9799997210503	5.91400004923344	5.91400004923344	IPI:IPI00894029.1	Gene_Symbol=FLOT1 Flotillin 1	9606	1
221	0	2	6.85999989509583	2.90200002491474	2.90200002491474	IPI:IPI00892872.2	Gene_Symbol=FLOT1 cDNA FLJ54943, highly similar to Flotillin-1	9606	1
221	0	2	6.08900003135204	2.57600005716085	2.57600005716085	IPI:IPI00027438.2	Gene_Symbol=FLOT1 Flotillin-1	9606	1
221	0	2	12.219999730587	12.219999730587	12.219999730587	IPI:IPI00893518.1	Gene_Symbol=FLOT1 Flotillin 1	9606	1
222	2	2	6.91599994897842	3.74599993228912	3.74599993228912	IPI:IPI01010198.1	Gene_Symbol=LPCAT3 Uncharacterized protein	9606	1
222	0	2	4.92799989879131	2.66900006681681	2.66900006681681	IPI:IPI00306419.5	Gene_Symbol=LPCAT3 Lysophospholipid acyltransferase 5	9606	1
222	0	2	20.3099995851517	20.3099995851517	20.3099995851517	IPI:IPI01014614.1	Gene_Symbol=LPCAT3 Uncharacterized protein	9606	1
222	0	2	8.22800025343895	8.22800025343895	8.22800025343895	IPI:IPI01009749.1	Gene_Symbol=LPCAT3 cDNA FLJ59910, highly similar to Membrane bound O-acyltransferase domain-containing protein 5	9606	1
222	0	2	15.2899995446205	15.2899995446205	15.2899995446205	IPI:IPI01009377.1	Gene_Symbol=LPCAT3 Uncharacterized protein	9606	1
222	0	2	6.56599998474121	6.56599998474121	6.56599998474121	IPI:IPI00921984.2	Gene_Symbol=LPCAT3 Uncharacterized protein	9606	1
223	2	2	6.84899985790253	6.84899985790253	6.84899985790253	PF3D7_1460700 |	organism=Plasmodium_falciparum_3D7 | product=60S ribosomal protein L27 (RPL27) | location=Pf3D7_14_v3:2475501-2476473(-) | length=146 | sequence_SO=chromosome | SO=protein_coding	1460700 |	1
224	2	2	4.15199995040894	4.15199995040894	4.15199995040894	PF3D7_1432100 |	organism=Plasmodium_falciparum_3D7 | product=voltage-dependent anion-selective channel protein, putative | location=Pf3D7_14_v3:1260908-1262826(+) | length=289 | sequence_SO=chromosome | SO=protein_coding	1432100 |	1
225	2	2	6.69599995017052	6.69599995017052	6.69599995017052	PF3D7_1330400.2	| organism=Plasmodium_falciparum_3D7 | product=ER lumen protein retaining receptor 1, putative | location=Pf3D7_13_v3:1279800-1281285(-) | length=224 | sequence_SO=chromosome | SO=protein_coding	1330400.2	2
225	0	2	5.28200007975101	5.28200007975101	5.28200007975101	PF3D7_1330400.1	| organism=Plasmodium_falciparum_3D7 | product=ER lumen protein retaining receptor 1, putative | location=Pf3D7_13_v3:1279800-1281285(-) | length=284 | sequence_SO=chromosome | SO=protein_coding	1330400.1	2
226	2	2	12.2400000691414	12.2400000691414	12.2400000691414	PF3D7_1203900 |	organism=Plasmodium_falciparum_3D7 | product=ubiquitin-conjugating enzyme E2 (UBC) | location=Pf3D7_12_v3:194144-195462(+) | length=147 | sequence_SO=chromosome | SO=protein_coding	1203900 |	1
227	2	2	8.57099965214729	8.57099965214729	8.57099965214729	PF3D7_1142600 |	organism=Plasmodium_falciparum_3D7 | product=60S ribosomal protein L35ae, putative | location=Pf3D7_11_v3:1708066-1708679(-) | length=140 | sequence_SO=chromosome | SO=protein_coding	1142600 |	1
228	2	2	2.43400000035763	2.43400000035763	2.43400000035763	PF3D7_1129100 |	organism=Plasmodium_falciparum_3D7 | product=parasitophorous vacuolar protein 1 (PV1) | location=Pf3D7_11_v3:1125952-1127310(+) | length=452 | sequence_SO=chromosome | SO=protein_coding	1129100 |	1
229	2	2	7.37299993634224	7.37299993634224	7.37299993634224	PF3D7_0925900 |	organism=Plasmodium_falciparum_3D7 | product=conserved Plasmodium protein, unknown function | location=Pf3D7_09_v3:1040713-1041516(+) | length=217 | sequence_SO=chromosome | SO=protein_coding	0925900 |	1
230	2	2	3.125	3.125	3.125	PF3D7_0918300 |	organism=Plasmodium_falciparum_3D7 | product=eukaryotic translation initiation factor 3 subunit 5, putative | location=Pf3D7_09_v3:751358-752422(-) | length=320 | sequence_SO=chromosome | SO=protein_coding	0918300 |	1
231	2	2	1.04599995538592	1.04599995538592	1.04599995538592	PF3D7_0627700 |	organism=Plasmodium_falciparum_3D7 | product=transportin | location=Pf3D7_06_v3:1108197-1111640(+) | length=1147 | sequence_SO=chromosome | SO=protein_coding	0627700 |	1
232	2	2	8.99500027298927	8.99500027298927	8.99500027298927	PF3D7_0627500 |	organism=Plasmodium_falciparum_3D7 | product=protein DJ-1 (DJ1) | location=Pf3D7_06_v3:1101734-1102852(-) | length=189 | sequence_SO=chromosome | SO=protein_coding	0627500 |	1
233	2	2	17.4199998378754	17.4199998378754	17.4199998378754	PF3D7_0617800 |	organism=Plasmodium_falciparum_3D7 | product=histone H2A (H2A) | location=Pf3D7_06_v3:748416-748814(-) | length=132 | sequence_SO=chromosome | SO=protein_coding	0617800 |	1
234	2	2	9.7960002720356	9.7960002720356	9.7960002720356	PF3D7_0513300 |	organism=Plasmodium_falciparum_3D7 | product=purine nucleoside phosphorylase (PNP) | location=Pf3D7_05_v3:569182-569919(-) | length=245 | sequence_SO=chromosome | SO=protein_coding	0513300 |	1
235	2	2	3.67599986493587	3.67599986493587	3.67599986493587	PF3D7_0501200 |	organism=Plasmodium_falciparum_3D7 | product=parasite-infected erythrocyte surface protein (PIESP2) | location=Pf3D7_05_v3:64065-65489(+) | length=408 | sequence_SO=chromosome | SO=protein_coding	0501200 |	1
236	1.96	2	2.04700008034706	2.04700008034706	2.04700008034706	PF3D7_1456700 |	organism=Plasmodium_falciparum_3D7 | product=conserved Plasmodium protein, unknown function | location=Pf3D7_14_v3:2323772-2325826(-) | length=684 | sequence_SO=chromosome | SO=protein_coding	1456700 |	1
237	1.96	2	9.47400033473969	9.47400033473969	9.47400033473969	PF3D7_1323100 |	organism=Plasmodium_falciparum_3D7 | product=60S ribosomal protein L6, putative | location=Pf3D7_13_v3:965486-966280(-) | length=190 | sequence_SO=chromosome | SO=protein_coding	1323100 |	1
238	1.93	1.93	11.2000003457069	5.85200004279613	3.56200002133846	PF3D7_0722400 |	organism=Plasmodium_falciparum_3D7 | product=GTP-binding protein, putative | location=Pf3D7_07_v3:954784-956343(+) | length=393 | sequence_SO=chromosome | SO=protein_coding	0722400 |	1
239	1.92	1.92	6.70299977064133	1.86800006777048	1.86800006777048	PF3D7_1453800 |	organism=Plasmodium_falciparum_3D7 | product=glucose-6-phosphate dehydrogenase-6-phosphogluconolactonase (G6PDH) | location=Pf3D7_14_v3:2209792-2212524(-) | length=910 | sequence_SO=chromosome | SO=protein_coding	1453800 |	1
240	1.92	1.92	2.26499997079372	0.732799991965294	0.732799991965294	PF3D7_1225700 |	organism=Plasmodium_falciparum_3D7 | product=conserved Plasmodium protein, unknown function | location=Pf3D7_12_v3:1039410-1043915(-) | length=1501 | sequence_SO=chromosome | SO=protein_coding	1225700 |	1
241	1.92	1.92	17.1900004148483	9.375	9.375	PF3D7_1117300 |	organism=Plasmodium_falciparum_3D7 | product=conserved Plasmodium protein, unknown function | location=Pf3D7_11_v3:662000-662386(+) | length=128 | sequence_SO=chromosome | SO=protein_coding	1117300 |	1
242	1.89	1.89	5.88200017809868	0.703899981454015	0.703899981454015	PF3D7_1248700 |	organism=Plasmodium_falciparum_3D7 | product=conserved Plasmodium protein, unknown function | location=Pf3D7_12_v3:1994775-2000744(+) | length=1989 | sequence_SO=chromosome | SO=protein_coding	1248700 |	1
243	1.89	1.89	3.72500009834766	1.01600000634789	1.01600000634789	PF3D7_1136400 |	organism=Plasmodium_falciparum_3D7 | product=signal recognition particle subunit SRP72, putative (SRP72) | location=Pf3D7_11_v3:1427011-1429671(-) | length=886 | sequence_SO=chromosome | SO=protein_coding	1136400 |	1
244	1.89	1.89	16.8999999761581	16.8999999761581	16.8999999761581	IPI:IPI00983742.1	Gene_Symbol=CD59 Conserved hypothetical protein	9606	1
244	0	1.89	11.1100003123283	11.1100003123283	11.1100003123283	IPI:IPI00983417.1	Gene_Symbol=CD59 Uncharacterized protein	9606	1
244	0	1.89	9.23099964857101	9.23099964857101	9.23099964857101	IPI:IPI00980045.1	Gene_Symbol=CD59 Uncharacterized protein	9606	1
244	0	1.89	9.375	9.375	9.375	IPI:IPI00011302.1	Gene_Symbol=CD59 CD59 glycoprotein	9606	1
245	1.87	1.87	2.8379999101162	1.75299998372793	1.75299998372793	PF3D7_0910100 |	organism=Plasmodium_falciparum_3D7 | product=Ran-binding protein, putative | location=Pf3D7_09_v3:456959-461318(-) | length=1198 | sequence_SO=chromosome | SO=protein_coding	0910100 |	2
246	1.72	1.72	9.73000004887581	1.29000004380941	1.29000004380941	PF3D7_0614300 |	organism=Plasmodium_falciparum_3D7 | product=organic anion transporter | location=Pf3D7_06_v3:597484-600517(-) | length=853 | sequence_SO=chromosome | SO=protein_coding	0614300 |	1
247	1.68	1.68	7.28600025177002	3.2660000026226	3.2660000026226	PF3D7_0501600 |	organism=Plasmodium_falciparum_3D7 | product=rhoptry-associated protein 2 (RAP2) | location=Pf3D7_05_v3:84041-85237(-) | length=398 | sequence_SO=chromosome | SO=protein_coding	0501600 |	1
248	1.66	1.68	11.0100001096725	2.57600005716085	2.57600005716085	PF3D7_0212300 |	organism=Plasmodium_falciparum_3D7 | product=peptide chain release factor subunit 1, putative | location=Pf3D7_02_v3:492616-494306(+) | length=427 | sequence_SO=chromosome | SO=protein_coding	0212300 |	1
249	1.64	1.64	12.3800002038479	7.61900022625923	7.61900022625923	PF3D7_1240100 |	organism=Plasmodium_falciparum_3D7 | product=early transcribed membrane protein 12 (ETRAMP12) | location=Pf3D7_12_v3:1685094-1685411(-) | length=105 | sequence_SO=chromosome | SO=protein_coding	1240100 |	1
250	1.6	1.6	10.0900001823902	2.67099998891354	2.67099998891354	PF3D7_0501300 |	organism=Plasmodium_falciparum_3D7 | product=skeleton-binding protein 1 (SBP1) | location=Pf3D7_05_v3:68930-70113(+) | length=337 | sequence_SO=chromosome | SO=protein_coding	0501300 |	1
251	1.6	1.6	18.4400007128716	7.80100002884865	7.80100002884865	PF3D7_0307100 |	organism=Plasmodium_falciparum_3D7 | product=40S ribosomal protein S12, putative | location=Pf3D7_03_v3:312693-313342(-) | length=141 | sequence_SO=chromosome | SO=protein_coding	0307100 |	1
252	1.6	1.6	2.54200007766485	2.54200007766485	2.54200007766485	PF3D7_1346100 |	organism=Plasmodium_falciparum_3D7 | product=protein transport protein SEC61 subunit alpha (SEC61) | location=Pf3D7_13_v3:1843376-1844897(+) | length=472 | sequence_SO=chromosome | SO=protein_coding	1346100 |	1
253	1.55	1.55	4.04900014400482	4.04900014400482	4.04900014400482	PF3D7_0406100 |	organism=Plasmodium_falciparum_3D7 | product=vacuolar ATP synthase subunit b | location=Pf3D7_04_v3:323267-325225(-) | length=494 | sequence_SO=chromosome | SO=protein_coding	0406100 |	1
254	1.48	1.48	15.8099994063377	4.06000018119812	4.06000018119812	PF3D7_1454700 |	organism=Plasmodium_falciparum_3D7 | product=6-phosphogluconate dehydrogenase, decarboxylating, putative | location=Pf3D7_14_v3:2241433-2242839(+) | length=468 | sequence_SO=chromosome | SO=protein_coding	1454700 |	1
255	1.45	1.45	9.92999970912933	1.53799997642636	1.53799997642636	PF3D7_1449500 |	organism=Plasmodium_falciparum_3D7 | product=transcription factor with AP2 domain(s), putative (ApiAP2) | location=Pf3D7_14_v3:2031087-2033397(+) | length=715 | sequence_SO=chromosome | SO=protein_coding	1449500 |	1
256	1.41	1.41	4.5889999717474	0.589499995112419	0.589499995112419	PF3D7_1308200 |	organism=Plasmodium_falciparum_3D7 | product=carbamoyl phosphate synthetase (cpsSII) | location=Pf3D7_13_v3:361166-368495(-) | length=2375 | sequence_SO=chromosome | SO=protein_coding	1308200 |	1
257	1.38	1.38	11.429999768734	4.12699989974499	4.12699989974499	PF3D7_0813300 |	organism=Plasmodium_falciparum_3D7 | product=conserved Plasmodium protein, unknown function | location=Pf3D7_08_v3:656078-657630(+) | length=315 | sequence_SO=chromosome | SO=protein_coding	0813300 |	1
258	1.32	1.32	5.33399991691113	0.426700012758374	0.426700012758374	PF3D7_1359000 |	organism=Plasmodium_falciparum_3D7 | product=conserved Plasmodium protein, unknown function | location=Pf3D7_13_v3:2336005-2345850(-) | length=3281 | sequence_SO=chromosome | SO=protein_coding	1359000 |	1
259	1.3	1.3	14.7100001573563	3.42900007963181	3.42900007963181	PF3D7_1116700 |	organism=Plasmodium_falciparum_3D7 | product=cathepsin C, homolog,dipeptidyl aminopeptidase 1 (DPAP1) | location=Pf3D7_11_v3:630779-632881(-) | length=700 | sequence_SO=chromosome | SO=protein_coding	1116700 |	2
260	1.3	1.3	22.3600000143051	4.06499989330769	4.06499989330769	PF3D7_1006800 |	organism=Plasmodium_falciparum_3D7 | product=RNA-binding protein, putative | location=Pf3D7_10_v3:277621-279168(+) | length=246 | sequence_SO=chromosome | SO=protein_coding	1006800 |	1
261	1.29	1.29	4.81799989938736	2.11699996143579	0.802899990230799	PF3D7_1429800 |	organism=Plasmodium_falciparum_3D7 | product=coatamer beta subunit, putative | location=Pf3D7_14_v3:1170829-1175293(+) | length=1370 | sequence_SO=chromosome | SO=protein_coding	1429800 |	1
262	1.27	1.27	17.1499997377396	2.06599999219179	2.06599999219179	PF3D7_1115700 |	organism=Plasmodium_falciparum_3D7 | product=cysteine proteinase falcipain 2a,falcipain 2 (FP2A) | location=Pf3D7_11_v3:592130-593584(-) | length=484 | sequence_SO=chromosome | SO=protein_coding	1115700 |	1
262	0	1.27	17.0100003480911	2.07499992102385	2.07499992102385	PF3D7_1115300 |	organism=Plasmodium_falciparum_3D7 | product=cysteine proteinase falcipain 2b,falcipain 2' (FP2B) | location=Pf3D7_11_v3:581250-582698(-) | length=482 | sequence_SO=chromosome | SO=protein_coding	1115300 |	1
263	1.26	1.26	4.99700009822845	0.567900016903877	0.567900016903877	IPI:IPI00295437.4	Gene_Symbol=LAMB4 Isoform 1 of Laminin subunit beta-4	9606	1
263	0	1.23	4.7010000795126	0.580399995669723	0.580399995669723	IPI:IPI00927194.1	Gene_Symbol=LAMB4 Isoform 3 of Laminin subunit beta-4	9606	1
264	1.25	1.26	11.9099996984005	5.41500002145767	5.41500002145767	PF3D7_0104500 |	organism=Plasmodium_falciparum_3D7 | product=conserved protein, unknown function | location=Pf3D7_01_v3:204622-205455(-) | length=277 | sequence_SO=chromosome | SO=protein_coding	0104500 |	1
265	1.22	1.22	10.2899998426437	4.91599999368191	2.45799999684095	PF3D7_1318800 |	organism=Plasmodium_falciparum_3D7 | product=translocation protein SEC63 (SEC63) | location=Pf3D7_13_v3:774790-776745(-) | length=651 | sequence_SO=chromosome | SO=protein_coding	1318800 |	1
266	1.21	1.21	16.3200005888939	16.3200005888939	11.0500000417233	PF3D7_1323400 |	organism=Plasmodium_falciparum_3D7 | product=60S ribosomal protein L23 (RPL23) | location=Pf3D7_13_v3:971847-973036(-) | length=190 | sequence_SO=chromosome | SO=protein_coding	1323400 |	1
267	1.16	1.16	7.54700005054474	3.59399989247322	0	PF3D7_0513600 |	organism=Plasmodium_falciparum_3D7 | product=deoxyribodipyrimidine photo-lyase, putative | location=Pf3D7_05_v3:574941-578505(-) | length=1113 | sequence_SO=chromosome | SO=protein_coding	0513600 |	0
268	1.09	1.09	9.03699994087219	3.92899997532368	2.35799998044968	PF3D7_1359400 |	organism=Plasmodium_falciparum_3D7 | product=rRNA associated RNA binding protein, putative | location=Pf3D7_13_v3:2359251-2361198(-) | length=509 | sequence_SO=chromosome | SO=protein_coding	1359400 |	1
269	1.09	1.09	6.57500028610229	3.56200002133846	3.56200002133846	PF3D7_0212900 |	organism=Plasmodium_falciparum_3D7 | product=Leu/Phe-tRNA protein transferase, putative | location=Pf3D7_02_v3:533253-534350(+) | length=365 | sequence_SO=chromosome | SO=protein_coding	0212900 |	1
270	1.08	1.08	10.809999704361	10.809999704361	10.809999704361	PF3D7_0306300 |	organism=Plasmodium_falciparum_3D7 | product=glutaredoxin 1 (GRX1) | location=Pf3D7_03_v3:295107-296094(-) | length=111 | sequence_SO=chromosome | SO=protein_coding	0306300 |	1
271	1.06	1.06	8.61700028181076	0.644800020381808	0.644800020381808	PF3D7_0706500 |	organism=Plasmodium_falciparum_3D7 | product=conserved Plasmodium protein, unknown function | location=Pf3D7_07_v3:309902-315022(-) | length=1706 | sequence_SO=chromosome | SO=protein_coding	0706500 |	1
272	1.05	1.05	7.30199962854385	1.15799997001886	1.15799997001886	PF3D7_0524000 |	organism=Plasmodium_falciparum_3D7 | product=karyopherin beta (KASbeta) | location=Pf3D7_05_v3:998753-1002124(+) | length=1123 | sequence_SO=chromosome | SO=protein_coding	0524000 |	1
273	1.05	1.05	5.31399995088577	5.31399995088577	5.31399995088577	PF3D7_1230400 |	organism=Plasmodium_falciparum_3D7 | product=ATP-dependent protease subunit ClpQ (ClpQ) | location=Pf3D7_12_v3:1251914-1253067(-) | length=207 | sequence_SO=chromosome | SO=protein_coding	1230400 |	1
274	1.03	1.03	14.470000565052	1.85499992221594	1.85499992221594	PF3D7_0308200 |	organism=Plasmodium_falciparum_3D7 | product=TCP-1/cpn60 chaperonin family, putative | location=Pf3D7_03_v3:362342-364233(-) | length=539 | sequence_SO=chromosome | SO=protein_coding	0308200 |	1
275	0.97	0.97	2.62599997222424	2.62599997222424	2.62599997222424	PF3D7_0205400 |	organism=Plasmodium_falciparum_3D7 | product=conserved Plasmodium protein, unknown function | location=Pf3D7_02_v3:223478-224851(+) | length=457 | sequence_SO=chromosome | SO=protein_coding	0205400 |	1
276	0.96	0.96	5.38400001823902	1.48900002241135	1.48900002241135	RRRRRPF3D7_0706700 |	REVERSED organism=Plasmodium_falciparum_3D7 | product=DNA mismatch repair protein MSH2, putative (MSH2-2) | location=Pf3D7_07_v3:322907-325528(+) | length=873 | sequence_SO=chromosome | SO=protein_coding	0706700 |	1
277	0.94	0.94	1.78299993276596	0.930199958384037	0.930199958384037	PF3D7_1030100 |	organism=Plasmodium_falciparum_3D7 | product=pre-mRNA-splicing factor ATP-dependent RNA helicase PRP22, putative (PRP22) | location=Pf3D7_10_v3:1224519-1229092(-) | length=1290 | sequence_SO=chromosome | SO=protein_coding	1030100 |	1
278	0.94	0.94	5.62499985098839	5.62499985098839	5.62499985098839	PF3D7_1421900 |	organism=Plasmodium_falciparum_3D7 | product=copper transporter, putative | location=Pf3D7_14_v3:891140-891622(-) | length=160 | sequence_SO=chromosome | SO=protein_coding	1421900 |	1
279	0.92	0.92	4.28000018000603	4.28000018000603	4.28000018000603	PF3D7_0307200 |	organism=Plasmodium_falciparum_3D7 | product=60S ribosomal protein L7, putative | location=Pf3D7_03_v3:314976-316236(-) | length=257 | sequence_SO=chromosome | SO=protein_coding	0307200 |	1
280	0.88	0.88	5.91300018131733	0.748499995097518	0.748499995097518	PF3D7_1123500 |	organism=Plasmodium_falciparum_3D7 | product=conserved Plasmodium protein, unknown function | location=Pf3D7_11_v3:929354-933364(-) | length=1336 | sequence_SO=chromosome | SO=protein_coding	1123500 |	1
281	0.86	0.86	8.89099985361099	1.22300004586577	1.22300004586577	IPI:IPI00788782.1	Gene_Symbol=ATP1A3 Uncharacterized protein	9606	4
281	0	0.86	9.35700014233589	1.46199995651841	1.46199995651841	IPI:IPI00790327.2	Gene_Symbol=ATP1A3 cDNA FLJ59513, highly similar to Sodium/potassium-transporting ATPase alpha-3 chain	9606	4
281	0	0.86	9.47699993848801	1.4809999614954	1.4809999614954	IPI:IPI00302840.2	Gene_Symbol=ATP1A3 Sodium/potassium-transporting ATPase subunit alpha-3	9606	4
281	0	0.86	8.03700014948845	1.5259999781847	1.5259999781847	IPI:IPI00647099.3	Gene_Symbol=ATP1A3 Uncharacterized protein	9606	4
281	0	0.86	6.04600012302399	1.48700000718236	1.48700000718236	IPI:IPI00640401.1	Gene_Symbol=ATP1A2 Uncharacterized protein	9606	4
281	0	0.86	5.9799998998642	1.47099997848272	1.47099997848272	IPI:IPI00003021.1	Gene_Symbol=ATP1A2 Sodium/potassium-transporting ATPase subunit alpha-2	9606	4
281	0	0.86	3.2260000705719	1.46599998697639	1.46599998697639	IPI:IPI00646182.5	Gene_Symbol=ATP1A1 sodium/potassium-transporting ATPase subunit alpha-1 isoform c	9606	4
281	0	0.86	3.2260000705719	1.46599998697639	1.46599998697639	IPI:IPI00006482.1	Gene_Symbol=ATP1A1 Isoform Long of Sodium/potassium-transporting ATPase subunit alpha-1	9606	4
281	0	0.86	2.52000000327826	1.51199996471405	1.51199996471405	IPI:IPI00977640.1	Gene_Symbol=ATP1A1 sodium/potassium-transporting ATPase subunit alpha-1 isoform d	9606	4
281	0	0.86	14.3399998545647	5.51499985158443	5.51499985158443	IPI:IPI00911028.1	Gene_Symbol=ATP1A2 cDNA FLJ53737, highly similar to Sodium/potassium-transporting ATPase alpha-2 chain	9606	4
281	0	0.86	3.37699986994267	2.20299996435642	2.20299996435642	IPI:IPI00414005.2	Gene_Symbol=ATP1A1 Isoform Short of Sodium/potassium-transporting ATPase subunit alpha-1	9606	4
281	0	0.86	1.44899999722838	1.44899999722838	1.44899999722838	IPI:IPI00218919.7	Gene_Symbol=ATP4A Potassium-transporting ATPase alpha chain 1	9606	4
282	0.85	0.86	1.83799993246794	1.83799993246794	1.83799993246794	RRRRRPF3D7_0306400 |	REVERSED organism=Plasmodium_falciparum_3D7 | product=FAD-dependent glycerol-3-phosphate dehydrogenase, putative | location=Pf3D7_03_v3:298517-300478(+) | length=653 | sequence_SO=chromosome | SO=protein_coding	0306400 |	1
283	0.84	0.84	11.2199999392033	1.19799999520183	1.19799999520183	PF3D7_1331700 |	organism=Plasmodium_falciparum_3D7 | product=glutamine--tRNA ligase, putative | location=Pf3D7_13_v3:1319089-1321845(-) | length=918 | sequence_SO=chromosome | SO=protein_coding	1331700 |	1
284	0.82	0.82	9.35000032186508	4.67500016093254	0	PF3D7_1115400 |	organism=Plasmodium_falciparum_3D7 | product=cysteine proteinase falcipain 3 (FP3) | location=Pf3D7_11_v3:584328-585806(-) | length=492 | sequence_SO=chromosome | SO=protein_coding	1115400 |	0
285	0.75	0.75	10.1400002837181	1.84300001710653	1.84300001710653	PF3D7_0103200 |	organism=Plasmodium_falciparum_3D7 | product=nucleoside transporter 4 (NT4) | location=Pf3D7_01_v3:140662-142219(-) | length=434 | sequence_SO=chromosome | SO=protein_coding	0103200 |	1
286	0.72	0.72	9.27800014615059	3.35099995136261	3.35099995136261	PF3D7_0916700 |	organism=Plasmodium_falciparum_3D7 | product=RNA-binding protein musashi, putative (HoMu) | location=Pf3D7_09_v3:696863-698029(-) | length=388 | sequence_SO=chromosome | SO=protein_coding	0916700 |	1
287	0.67	2.94	19.6600005030632	7.28799998760223	5.42399995028973	IPI:IPI00009867.3	Gene_Symbol=KRT5 Keratin, type II cytoskeletal 5	9606	3
288	0.64	0.64	18.4599995613098	4.23099994659424	4.23099994659424	PF3D7_0807500 |	organism=Plasmodium_falciparum_3D7 | product=proteasome subunit alpha type-6, putative | location=Pf3D7_08_v3:387219-388364(+) | length=260 | sequence_SO=chromosome | SO=protein_coding	0807500 |	1
289	0.63	0.63	1.69900003820658	1.69900003820658	1.69900003820658	PF3D7_1457000 |	organism=Plasmodium_falciparum_3D7 | product=signal peptide peptidase (SPP) | location=Pf3D7_14_v3:2336649-2339153(-) | length=412 | sequence_SO=chromosome | SO=protein_coding	1457000 |	1
290	0.62	0.62	7.40099996328354	1.44400000572205	0	RRRRRIPI:IPI01009192.2	REVERSED Gene_Symbol=GLT25D2 Uncharacterized protein	9606	0
290	0	0.62	6.54999986290932	1.27800004556775	0	RRRRRIPI:IPI00514694.1	REVERSED Gene_Symbol=GLT25D2 Procollagen galactosyltransferase 2	9606	0
290	0	0.62	8.26399996876717	2.20400001853704	0	RRRRRIPI:IPI00642522.1	REVERSED Gene_Symbol=GLT25D2 Uncharacterized protein	9606	0
291	0.59	0.59	14.3500000238419	1.68800000101328	0	IPI:IPI00926611.1	Gene_Symbol=IMMT cDNA FLJ59388, highly similar to Mitochondrial inner membrane protein	9606	0
291	0	0.59	8.98300036787987	1.58500000834465	0	IPI:IPI01015181.1	Gene_Symbol=IMMT mitochondrial inner membrane protein isoform 2	9606	0
291	0	0.59	9.10300016403198	1.60600002855062	0	IPI:IPI01012925.1	Gene_Symbol=IMMT Uncharacterized protein	9606	0
291	0	0.59	10.3200003504753	1.82099994271994	0	IPI:IPI00940432.2	Gene_Symbol=IMMT Uncharacterized protein	9606	0
291	0	0.59	11.089999973774	1.95799991488457	0	IPI:IPI00925553.2	Gene_Symbol=IMMT Protein	9606	0
291	0	0.59	10.3200003504753	1.82099994271994	0	IPI:IPI00910079.3	Gene_Symbol=IMMT cDNA FLJ59418, highly similar to Mitochondrial inner membrane protein	9606	0
291	0	0.59	9.10300016403198	1.60600002855062	0	IPI:IPI00554469.1	Gene_Symbol=IMMT Isoform 2 of Mitochondrial inner membrane protein	9606	0
291	0	0.59	9.36599969863892	1.65299996733665	0	IPI:IPI00470829.5	Gene_Symbol=IMMT Uncharacterized protein	9606	0
291	0	0.59	8.9709997177124	1.58300008624792	0	IPI:IPI00009960.6	Gene_Symbol=IMMT Isoform 1 of Mitochondrial inner membrane protein	9606	0
291	0	0.59	2.96999998390675	2.96999998390675	0	IPI:IPI00916765.2	Gene_Symbol=- cDNA FLJ53959, highly similar to Mitochondrial inner membrane protein	9606	0
292	0.58	1.21	12.720000743866	10.4900002479553	0	PF3D7_1008400 |	organism=Plasmodium_falciparum_3D7 | product=26S protease regulatory subunit 4, putative (RPT2) | location=Pf3D7_10_v3:347206-348667(-) | length=448 | sequence_SO=chromosome | SO=protein_coding	1008400 |	0
293	0.57	0.58	6.5090000629425	6.5090000629425	0	IPI:IPI00215964.2	Gene_Symbol=DARC Isoform 1 of Duffy antigen/chemokine receptor	9606	0
293	0	0.58	6.5480001270771	6.5480001270771	0	IPI:IPI00002940.3	Gene_Symbol=DARC Isoform 2 of Duffy antigen/chemokine receptor	9606	0
294	0.57	0.57	7.04900026321411	0.299900001846254	0	PF3D7_1107300 |	organism=Plasmodium_falciparum_3D7 | product=polyadenylate-binding protein-interacting protein 1, putative (PAIP1) | location=Pf3D7_11_v3:301283-311287(-) | length=3334 | sequence_SO=chromosome | SO=protein_coding	1107300 |	0
295	0.57	0.57	30.3299993276596	10.6600001454353	10.6600001454353	PF3D7_0503400 |	organism=Plasmodium_falciparum_3D7 | product=actin-depolymerizing factor 1 (ADF1) | location=Pf3D7_05_v3:140710-141471(+) | length=122 | sequence_SO=chromosome | SO=protein_coding	0503400 |	1
296	0.56	0.56	14.4299998879433	14.4299998879433	0	RRRRRIPI:IPI00917868.4	REVERSED Gene_Symbol=NGEF Protein	9606	0
297	0.53	0.53	2.26000007241964	1.08500001952052	0	PF3D7_1369500 |	organism=Plasmodium_falciparum_3D7 | product=conserved Plasmodium protein, unknown function | location=Pf3D7_13_v3:2769916-2773480(+) | length=1106 | sequence_SO=chromosome | SO=protein_coding	1369500 |	0
298	0.51	0.51	8.83700028061867	0.639500003308058	0	PF3D7_0930300 |	organism=Plasmodium_falciparum_3D7 | product=merozoite surface protein 1 (MSP1) | location=Pf3D7_09_v3:1201812-1206974(+) | length=1720 | sequence_SO=chromosome | SO=protein_coding	0930300 |	0
299	0.51	0.51	2.39599999040365	0.921699963510036	0	PF3D7_1311800 |	organism=Plasmodium_falciparum_3D7 | product=M1-family alanyl aminopeptidase (M1AAP) | location=Pf3D7_13_v3:501790-505047(+) | length=1085 | sequence_SO=chromosome | SO=protein_coding	1311800 |	0
300	0.49	0.49	9.1779999434948	1.33800003677607	0	RRRRRIPI:IPI00974035.1	REVERSED Gene_Symbol=EBF1 Uncharacterized protein	9606	0
300	0	0.49	8.57099965214729	1.25000001862645	0	RRRRRIPI:IPI00383432.1	REVERSED Gene_Symbol=EBF1 Isoform 2 of Transcription factor COE1	9606	0
300	0	0.49	8.12200009822845	1.18399998173118	0	RRRRRIPI:IPI00329425.1	REVERSED Gene_Symbol=EBF1 Isoform 1 of Transcription factor COE1	9606	0
300	0	0.49	1.2699999846518	1.2699999846518	0	RRRRRIPI:IPI00220430.1	REVERSED Gene_Symbol=EBF3 Isoform Short of Transcription factor COE3	9606	0
300	0	0.49	1.1739999987185	1.1739999987185	0	RRRRRIPI:IPI00024242.3	REVERSED Gene_Symbol=EBF3 Isoform Long of Transcription factor COE3	9606	0
301	0.44	0.44	3.59000004827976	3.59000004827976	0	RRRRRIPI:IPI01011056.1	REVERSED Gene_Symbol=FAM185A Uncharacterized protein	9606	0
301	0	0.44	2.5450000539422	2.5450000539422	0	RRRRRIPI:IPI00916414.3	REVERSED Gene_Symbol=FAM185A Isoform 3 of Protein FAM185A	9606	0
301	0	0.44	9.85900014638901	9.85900014638901	0	RRRRRIPI:IPI00916108.1	REVERSED Gene_Symbol=FAM185A Uncharacterized protein	9606	0
301	0	0.44	1.78599990904331	1.78599990904331	0	RRRRRIPI:IPI00884910.2	REVERSED Gene_Symbol=FAM185A Isoform 1 of Protein FAM185A	9606	0
301	0	0.44	4.86100018024445	4.86100018024445	0	RRRRRIPI:IPI00871367.2	REVERSED Gene_Symbol=FAM185A Isoform 2 of Protein FAM185A	9606	0
302	0.39	0.69	9.09100025892258	9.09100025892258	0	PF3D7_0823200 |	organism=Plasmodium_falciparum_3D7 | product=RNA-binding protein, putative | location=Pf3D7_08_v3:1022629-1023846(-) | length=286 | sequence_SO=chromosome | SO=protein_coding	0823200 |	0
303	0.39	0.39	4.70600016415119	4.70600016415119	0	RRRRRIPI:IPI00910429.1	REVERSED Gene_Symbol=ASB8 cDNA FLJ55001, highly similar to Ankyrin repeat and SOCS box protein 8	9606	0
303	0	0.39	5.10599985718727	5.10599985718727	0	RRRRRIPI:IPI00445671.1	REVERSED Gene_Symbol=ASB8 cDNA FLJ43608 fis, clone SPLEN2012624	9606	0
303	0	0.39	4.16699983179569	4.16699983179569	0	RRRRRIPI:IPI00012196.1	REVERSED Gene_Symbol=ASB8 Ankyrin repeat and SOCS box protein 8	9606	0
304	0.37	0.37	11.1699998378754	2.79200002551079	0	PF3D7_1347700 |	organism=Plasmodium_falciparum_3D7 | product=ethanolamine-phosphate cytidylyltransferase (ECT) | location=Pf3D7_13_v3:1908960-1910885(+) | length=573 | sequence_SO=chromosome | SO=protein_coding	1347700 |	0
305	0.35	0.35	16.2599995732307	3.94099988043308	0	IPI:IPI00925933.1	Gene_Symbol=TTLL3 Uncharacterized protein	9606	0
305	0	0.35	17.4600005149841	4.23300005495548	0	IPI:IPI00853121.2	Gene_Symbol=TTLL3 Uncharacterized protein	9606	0
305	0	0.35	3.93400005996227	0.874300021678209	0	IPI:IPI00789856.3	Gene_Symbol=TTLL3 tubulin monoglycylase TTLL3	9606	0
305	0	0.35	11.4000000059605	4.14500012993813	0	IPI:IPI00926113.1	Gene_Symbol=TTLL3 Protein	9606	0
305	0	0.35	4.03200015425682	1.29000004380941	0	IPI:IPI00910545.1	Gene_Symbol=TTLL3 cDNA FLJ55758, highly similar to Homo sapiens tubulin tyrosine ligase-like family, member 3 (TTLL3), transcript variant 1, mRNA	9606	0
305	0	0.35	11.8699997663498	5.00000007450581	0	IPI:IPI00852698.1	Gene_Symbol=TTLL3 Uncharacterized protein	9606	0
305	0	0.35	3.99999991059303	1.27999996766448	0	IPI:IPI00790262.1	Gene_Symbol=ARPC4-TTLL3 Uncharacterized protein	9606	0
306	0.34	0.34	6.5360002219677	6.5360002219677	0	PF3D7_1358700 |	organism=Plasmodium_falciparum_3D7 | product=HVA22-like protein, putative | location=Pf3D7_13_v3:2326394-2326855(-) | length=153 | sequence_SO=chromosome | SO=protein_coding	1358700 |	0
307	0.33	0.33	10.700000077486	6.04699999094009	0	PF3D7_0814000 |	organism=Plasmodium_falciparum_3D7 | product=60S ribosomal protein L13-2, putative | location=Pf3D7_08_v3:680957-681809(+) | length=215 | sequence_SO=chromosome | SO=protein_coding	0814000 |	0
308	0.33	0.33	11.0699996352196	4.09800000488758	0	PF3D7_0721100 |	organism=Plasmodium_falciparum_3D7 | product=conserved Plasmodium protein, unknown function | location=Pf3D7_07_v3:916434-917168(+) | length=244 | sequence_SO=chromosome | SO=protein_coding	0721100 |	0
309	0.3	0.3	1.41099998727441	1.41099998727441	0	PF3D7_0404800 |	organism=Plasmodium_falciparum_3D7 | product=conserved Plasmodium protein, unknown function | location=Pf3D7_04_v3:264305-266170(-) | length=567 | sequence_SO=chromosome | SO=protein_coding	0404800 |	0
310	0.29	0.29	7.44299963116646	2.91300006210804	0	PF3D7_0424600 |	organism=Plasmodium_falciparum_3D7 | product=Plasmodium exported protein (PHISTb), unknown function | location=Pf3D7_04_v3:1113345-1114486(-) | length=309 | sequence_SO=chromosome | SO=protein_coding	0424600 |	0
311	0.28	0.28	3.04400008171797	0.325100007466972	0	PF3D7_1442900 |	organism=Plasmodium_falciparum_3D7 | product=protein transport protein SEC7, putative (SEC7) | location=Pf3D7_14_v3:1753510-1763664(+) | length=3384 | sequence_SO=chromosome | SO=protein_coding	1442900 |	0
312	0.28	0.28	3.87700013816357	0.60419999063015	0	PF3D7_1447800 |	organism=Plasmodium_falciparum_3D7 | product=calponin homology domain-containing protein, putative | location=Pf3D7_14_v3:1947246-1953206(+) | length=1986 | sequence_SO=chromosome | SO=protein_coding	1447800 |	0
313	0.27	0.27	5.24699985980988	0.848800037056208	0	PF3D7_1244100 |	organism=Plasmodium_falciparum_3D7 | product=N-alpha-acetyltransferase 15, NatA auxiliary subunit, putative | location=Pf3D7_12_v3:1847677-1852156(+) | length=1296 | sequence_SO=chromosome | SO=protein_coding	1244100 |	0
314	0.25	0.26	2.23799999803305	1.5259999781847	0	RRRRRPF3D7_1334100 |	REVERSED organism=Plasmodium_falciparum_3D7 | product=conserved Plasmodium protein, unknown function | location=Pf3D7_13_v3:1392614-1395565(-) | length=983 | sequence_SO=chromosome | SO=protein_coding	1334100 |	0
315	0.25	0.25	1.43200000748038	0.636400002986193	0	IPI:IPI00893833.1	Gene_Symbol=ABCB5 ATP-binding cassette sub-family B member 5 isoform 1	9606	0
315	0	0.25	2.54800003021955	2.54800003021955	0	IPI:IPI00915866.1	Gene_Symbol=ABCB5 35 kDa protein	9606	0
315	0	0.25	0.985199958086014	0.985199958086014	0	IPI:IPI00746222.5	Gene_Symbol=ABCB5 Isoform 1 of ATP-binding cassette sub-family B member 5	9606	0
316	0.24	0.25	4.18800003826618	4.18800003826618	0	IPI:IPI00478896.3	Gene_Symbol=RPL7A;SNORD24 Uncharacterized protein	9606	0
316	0	0.25	3.00799999386072	3.00799999386072	0	IPI:IPI00299573.12	Gene_Symbol=RPL7A;SNORD24 60S ribosomal protein L7a	9606	0
317	0.23	0.24	4.38800007104874	0.379200000315905	0	RRRRRPF3D7_1129300 |	REVERSED organism=Plasmodium_falciparum_3D7 | product=conserved Plasmodium protein, unknown function | location=Pf3D7_11_v3:1131294-1136834(-) | length=1846 | sequence_SO=chromosome | SO=protein_coding	1129300 |	0
317	0	0.24	1.80799998342991	0.316300010308623	0	RRRRRPF3D7_1139800 |	REVERSED organism=Plasmodium_falciparum_3D7 | product=conserved Plasmodium protein, unknown function | location=Pf3D7_11_v3:1585393-1592034(-) | length=2213 | sequence_SO=chromosome | SO=protein_coding	1139800 |	0
318	0.23	0.24	3.92200015485287	2.41299998015165	2.41299998015165	PF3D7_1134000 |	organism=Plasmodium_falciparum_3D7 | product=heat shock protein 70 (HSP70-3) | location=Pf3D7_11_v3:1320114-1322105(+) | length=663 | sequence_SO=chromosome | SO=protein_coding	1134000 |	1
319	0.22	0.22	38.3300006389618	4.84599992632866	0	IPI:IPI00061114.1	Gene_Symbol=RAB3C Ras-related protein Rab-3C	9606	0
319	0	0.22	9.1889999806881	1.486000046134	0	IPI:IPI00412443.1	Gene_Symbol=RASEF Isoform 1 of Ras and EF-hand domain-containing protein	9606	0
319	0	0.22	19.08999979496	5.00000007450581	0	IPI:IPI00023504.1	Gene_Symbol=RAB3A Ras-related protein Rab-3A	9606	0
319	0	0.22	14.2199993133545	5.04599995911121	0	IPI:IPI00010491.3	Gene_Symbol=RAB27B Ras-related protein Rab-27B	9606	0
319	0	0.22	21.6600000858307	5.06899990141392	0	IPI:IPI00001618.2	Gene_Symbol=RAB39 Ras-related protein Rab-39A	9606	0
319	0	0.22	34.8399996757507	7.09699988365173	0	IPI:IPI01013047.1	Gene_Symbol=RAB43 ras-related protein Rab-43 isoform b	9606	0
319	0	0.22	29.8299998044968	6.07700012624264	0	IPI:IPI00785140.3	Gene_Symbol=- Putative Rab-43-like protein ENSP00000330714	9606	0
319	0	0.22	25.4700005054474	5.18900007009506	0	IPI:IPI00329441.1	Gene_Symbol=RAB43 Ras-related protein Rab-43	9606	0
319	0	0.22	23.5799998044968	4.8030000180006	0	IPI:IPI00021475.1	Gene_Symbol=RAB33B Ras-related protein Rab-33B	9606	0
319	0	0.22	13.5000005364418	5.49999997019768	0	PF3D7_0512600 |	organism=Plasmodium_falciparum_3D7 | product=ras-related protein Rab-1B (RAB1b) | location=Pf3D7_05_v3:544540-545993(+) | length=200 | sequence_SO=chromosome | SO=protein_coding	0512600 |	0
319	0	0.22	16.2200003862381	5.94599992036819	0	IPI:IPI01012847.1	Gene_Symbol=RAB35 Uncharacterized protein	9606	0
319	0	0.22	12.5699996948242	6.28599971532822	0	IPI:IPI00985161.1	Gene_Symbol=RAB37 Uncharacterized protein	9606	0
319	0	0.22	14.8900002241135	11.6999998688698	0	IPI:IPI00976105.1	Gene_Symbol=RAB30 Uncharacterized protein	9606	0
319	0	0.22	10.7699997723103	5.64099997282028	0	IPI:IPI00946019.1	Gene_Symbol=RAB6B cDNA FLJ57728, highly similar to Ras-related protein Rab-6B	9606	0
319	0	0.22	16.9400006532669	8.87100026011467	0	IPI:IPI00945534.1	Gene_Symbol=RAB6B 14 kDa protein	9606	0
319	0	0.22	15.8299997448921	7.91400000452995	0	IPI:IPI00922680.1	Gene_Symbol=- cDNA FLJ59726, moderately similar to Ras-related protein Rab-37	9606	0
319	0	0.22	11.6400003433228	7.53400027751923	0	IPI:IPI00910170.1	Gene_Symbol=- cDNA FLJ59582, highly similar to Ras-related protein Rab-3A	9606	0
319	0	0.22	3.14599983394146	1.50499995797873	0	IPI:IPI00884187.2	Gene_Symbol=EFCAB4B Isoform 2 of EF-hand calcium-binding domain-containing protein 4B	9606	0
319	0	0.22	11.6400003433228	5.82000017166138	0	IPI:IPI00791421.1	Gene_Symbol=RAB37 Uncharacterized protein	9606	0
319	0	0.22	11.8299998342991	5.91400004923344	0	IPI:IPI00790499.1	Gene_Symbol=RAB37 ras-related protein Rab-37 isoform 5	9606	0
319	0	0.22	34.8800003528595	12.7900004386902	0	IPI:IPI00789395.3	Gene_Symbol=RAB43 Uncharacterized protein	9606	0
319	0	0.22	13.8099998235703	6.07700012624264	0	IPI:IPI00646415.1	Gene_Symbol=RAB14 20 kDa protein	9606	0
319	0	0.22	8.60700011253357	4.50799986720085	0	IPI:IPI00419932.5	Gene_Symbol=RAB12 Ras-related protein Rab-12	9606	0
319	0	0.22	10.5800002813339	5.28800003230572	0	IPI:IPI00383449.2	Gene_Symbol=RAB15 Isoform 2 of Ras-related protein Rab-15	9606	0
319	0	0.22	12.4399997293949	5.47300018370152	0	IPI:IPI00374519.3	Gene_Symbol=RAB1C Putative Ras-related protein Rab-1C	9606	0
319	0	0.22	15.5300006270409	5.02300001680851	0	IPI:IPI00300562.2	Gene_Symbol=RAB3B Ras-related protein Rab-3B	9606	0
319	0	0.22	14.9299994111061	5.47300018370152	0	IPI:IPI00300096.4	Gene_Symbol=RAB35 Ras-related protein Rab-35	9606	0
319	0	0.22	11.6300001740456	5.11600002646446	0	IPI:IPI00291928.8	Gene_Symbol=RAB14 Ras-related protein Rab-14	9606	0
319	0	0.22	16.8999999761581	5.16400001943111	0	IPI:IPI00219858.6	Gene_Symbol=RAB27A Isoform Short of Ras-related protein Rab-27A	9606	0
319	0	0.22	9.86500009894371	4.93299998342991	0	IPI:IPI00073180.8	Gene_Symbol=RAB37 Isoform 1 of Ras-related protein Rab-37	9606	0
319	0	0.22	15.9400001168251	5.31399995088577	0	IPI:IPI00028481.1	Gene_Symbol=RAB8A Ras-related protein Rab-8A	9606	0
319	0	0.22	14.9800002574921	5.31399995088577	0	IPI:IPI00024282.1	Gene_Symbol=RAB8B Ras-related protein Rab-8B	9606	0
319	0	0.22	10.1000003516674	5.28800003230572	0	IPI:IPI00016891.1	Gene_Symbol=RAB6B Ras-related protein Rab-6B	9606	0
319	0	0.22	16.2900000810623	4.9770001322031	0	IPI:IPI00016381.2	Gene_Symbol=RAB27A Isoform Long of Ras-related protein Rab-27A	9606	0
319	0	0.22	10.9499998390675	5.47300018370152	0	IPI:IPI00014603.1	Gene_Symbol=RAB9B Ras-related protein Rab-9B	9606	0
319	0	0.22	12.4399997293949	5.47300018370152	0	IPI:IPI00008964.3	Gene_Symbol=RAB1B Ras-related protein Rab-1B	9606	0
319	0	0.22	15.6100004911423	5.36600016057491	0	IPI:IPI00005719.1	Gene_Symbol=RAB1A Isoform 1 of Ras-related protein Rab-1A	9606	0
319	0	0.22	5.31399995088577	5.31399995088577	0	PF3D7_1144900 |	organism=Plasmodium_falciparum_3D7 | product=ras-related protein Rab-6 (RAB6) | location=Pf3D7_11_v3:1777525-1778928(-) | length=207 | sequence_SO=chromosome | SO=protein_coding	1144900 |	0
319	0	0.22	5.31399995088577	5.31399995088577	0	PF3D7_0513800 |	organism=Plasmodium_falciparum_3D7 | product=ras-related protein Rab-1A (RAB1a) | location=Pf3D7_05_v3:585357-585980(-) | length=207 | sequence_SO=chromosome | SO=protein_coding	0513800 |	0
319	0	0.22	7.33300000429153	7.33300000429153	0	IPI:IPI01026166.1	Gene_Symbol=RAB15 18 kDa protein	9606	0
319	0	0.22	5.78900016844273	5.78900016844273	0	IPI:IPI01013645.1	Gene_Symbol=RAB8B cDNA FLJ52970, highly similar to Ras-related protein Rab-8B	9606	0
319	0	0.22	6.28599971532822	6.28599971532822	0	IPI:IPI01013015.1	Gene_Symbol=RAB6A cDNA FLJ52284, highly similar to Ras-related protein Rab-6A	9606	0
319	0	0.22	14.8599997162819	14.8599997162819	0	IPI:IPI01011768.1	Gene_Symbol=RAB6A Uncharacterized protein	9606	0
319	0	0.22	9.24400016665459	9.24400016665459	0	IPI:IPI01009517.1	Gene_Symbol=RAB1B Small GTP-binding protein	9606	0
319	0	0.22	7.74599984288216	7.74599984288216	0	IPI:IPI01009243.2	Gene_Symbol=RAB6A Uncharacterized protein	9606	0
319	0	0.22	5.61200007796288	5.61200007796288	0	IPI:IPI00984582.1	Gene_Symbol=RAB37 cDNA FLJ61124, highly similar to Ras-related protein Rab-37	9606	0
319	0	0.22	9.64900031685829	9.64900031685829	0	IPI:IPI00983314.1	Gene_Symbol=RAB30 Uncharacterized protein	9606	0
319	0	0.22	9.0159997344017	9.0159997344017	0	IPI:IPI00982387.1	Gene_Symbol=RAB30 Uncharacterized protein	9606	0
319	0	0.22	14.6699994802475	14.6699994802475	0	IPI:IPI00981740.1	Gene_Symbol=RAB30 Uncharacterized protein	9606	0
319	0	0.22	10.9999999403954	10.9999999403954	0	IPI:IPI00981677.1	Gene_Symbol=RAB30 Uncharacterized protein	9606	0
319	0	0.22	6.5480001270771	6.5480001270771	0	IPI:IPI00978752.1	Gene_Symbol=RAB30 Uncharacterized protein	9606	0
319	0	0.22	7.91400000452995	7.91400000452995	0	IPI:IPI00977555.1	Gene_Symbol=RAB30 Uncharacterized protein	9606	0
319	0	0.22	6.5870001912117	6.5870001912117	0	IPI:IPI00976764.1	Gene_Symbol=RAB30 19 kDa protein	9606	0
319	0	0.22	7.23700001835823	7.23700001835823	0	IPI:IPI00953892.1	Gene_Symbol=RAB35 ras-related protein Rab-35 isoform 2	9606	0
319	0	0.22	13.2499992847443	13.2499992847443	0	IPI:IPI00946537.3	Gene_Symbol=RAB6B Uncharacterized protein	9606	0
319	0	0.22	22.4500000476837	22.4500000476837	0	IPI:IPI00946358.1	Gene_Symbol=RAB6B;RAB6A Uncharacterized protein	9606	0
319	0	0.22	4.9770001322031	4.9770001322031	0	IPI:IPI00929731.1	Gene_Symbol=RAB41 Isoform 2 of Ras-related protein Rab-41	9606	0
319	0	0.22	10.3799998760223	10.3799998760223	0	IPI:IPI00927733.1	Gene_Symbol=RAB34 Protein	9606	0
319	0	0.22	4.60299998521805	4.60299998521805	0	IPI:IPI00927142.1	Gene_Symbol=RAB34 Uncharacterized protein	9606	0
319	0	0.22	6.87500014901161	6.87500014901161	0	IPI:IPI00910398.1	Gene_Symbol=RAB35 cDNA FLJ57794, moderately similar to Ras-related protein Rab-35	9606	0
319	0	0.22	5.31399995088577	5.31399995088577	0	IPI:IPI00909683.1	Gene_Symbol=- cDNA FLJ53028, highly similar to Ras-related protein Rab-8A	9606	0
319	0	0.22	4.64100018143654	4.64100018143654	0	IPI:IPI00908406.2	Gene_Symbol=RAB34 cDNA FLJ54253, highly similar to Ras-related protein Rab-34	9606	0
319	0	0.22	13.5800004005432	13.5800004005432	0	IPI:IPI00903040.1	Gene_Symbol=RAB8B cDNA FLJ38125 fis, clone D6OST2000127, moderately similar to RAS-RELATED PROTEIN RAB-8B	9606	0
319	0	0.22	6.32200017571449	6.32200017571449	0	IPI:IPI00872108.2	Gene_Symbol=RAB6A Protein	9606	0
319	0	0.22	4.8250000923872	4.8250000923872	0	IPI:IPI00798392.1	Gene_Symbol=RAB37 ras-related protein Rab-37 isoform 4	9606	0
319	0	0.22	4.23099994659424	4.23099994659424	0	IPI:IPI00797402.2	Gene_Symbol=RAB34 Uncharacterized protein	9606	0
319	0	0.22	5.21299988031387	5.21299988031387	0	IPI:IPI00796900.1	Gene_Symbol=RAB34 Uncharacterized protein	9606	0
319	0	0.22	3.48099991679192	3.48099991679192	0	IPI:IPI00793155.2	Gene_Symbol=RAB34 ras-related protein Rab-34 isoform 5	9606	0
319	0	0.22	5.75900003314018	5.75900003314018	0	IPI:IPI00792992.1	Gene_Symbol=RAB37 Uncharacterized protein	9606	0
319	0	0.22	4.10399995744228	4.10399995744228	0	IPI:IPI00790959.3	Gene_Symbol=RAB34 ras-related protein Rab-34 isoform 3	9606	0
319	0	0.22	6.5090000629425	6.5090000629425	0	IPI:IPI00789993.1	Gene_Symbol=RAB37 cDNA FLJ30284 fis, clone BRACE2002812, highly similar to Homo sapiens RAB37, member RAS oncogene family (RAB37), transcript variant 3, mRNA	9606	0
319	0	0.22	3.57099995017052	3.57099995017052	0	IPI:IPI00788998.3	Gene_Symbol=RAB34 ras-related protein Rab-34 isoform 2	9606	0
319	0	0.22	6.04400001466274	6.04400001466274	0	IPI:IPI00788648.1	Gene_Symbol=RAB37 cDNA FLJ45130 fis, clone BRAWH3037428, highly similar to Homo sapiens RAB37, member RAS oncogene family (RAB37), transcript variant 3, mRNA	9606	0
319	0	0.22	7.23700001835823	7.23700001835823	0	IPI:IPI00556414.1	Gene_Symbol=RAB8A Mel transforming oncogene variant (Fragment)	9606	0
319	0	0.22	5.04599995911121	5.04599995911121	0	IPI:IPI00480056.8	Gene_Symbol=RAB4A RAB4A, member RAS oncogene family variant	9606	0
319	0	0.22	5.16400001943111	5.16400001943111	0	IPI:IPI00477489.1	Gene_Symbol=RAB4B;MIA Isoform 1 of Ras-related protein Rab-4B	9606	0
319	0	0.22	9.09100025892258	9.09100025892258	0	IPI:IPI00448725.1	Gene_Symbol=MIA;RAB4B Uncharacterized protein	9606	0
319	0	0.22	6.70699998736382	6.70699998736382	0	IPI:IPI00425916.1	Gene_Symbol=RAB30 Uncharacterized protein	9606	0
319	0	0.22	4.38200011849403	4.38200011849403	0	IPI:IPI00410673.3	Gene_Symbol=RAB34 Isoform 2 of Ras-related protein Rab-34	9606	0
319	0	0.22	5.18900007009506	5.18900007009506	0	IPI:IPI00394882.2	Gene_Symbol=RAB15 Isoform 1 of Ras-related protein Rab-15	9606	0
319	0	0.22	5.09300008416176	5.09300008416176	0	IPI:IPI00332970.2	Gene_Symbol=RAB37 Isoform 2 of Ras-related protein Rab-37	9606	0
319	0	0.22	4.24700006842613	4.24700006842613	0	IPI:IPI00328180.4	Gene_Symbol=RAB34 Isoform 1 of Ras-related protein Rab-34	9606	0
319	0	0.22	5.41899986565113	5.41899986565113	0	IPI:IPI00302030.2	Gene_Symbol=RAB30 Ras-related protein Rab-30	9606	0
319	0	0.22	4.95500005781651	4.95500005781651	0	IPI:IPI00232898.2	Gene_Symbol=RAB41 Isoform 1 of Ras-related protein Rab-41	9606	0
319	0	0.22	5.28800003230572	5.28800003230572	0	IPI:IPI00217943.3	Gene_Symbol=RAB6A Isoform 2 of Ras-related protein Rab-6A	9606	0
319	0	0.22	4.43499982357025	4.43499982357025	0	IPI:IPI00187143.1	Gene_Symbol=RAB4B Isoform 2 of Ras-related protein Rab-4B	9606	0
319	0	0.22	1.52099998667836	1.52099998667836	0	IPI:IPI00164150.10	Gene_Symbol=RAB44 Ras-related protein Rab-44	9606	0
319	0	0.22	5.16400001943111	5.16400001943111	0	IPI:IPI00060801.1	Gene_Symbol=RAB39B Ras-related protein Rab-39B	9606	0
319	0	0.22	5.02300001680851	5.02300001680851	0	IPI:IPI00032808.1	Gene_Symbol=RAB3D Ras-related protein Rab-3D	9606	0
319	0	0.22	5.28800003230572	5.28800003230572	0	IPI:IPI00023526.4	Gene_Symbol=RAB6A Isoform 1 of Ras-related protein Rab-6A	9606	0
319	0	0.22	6.74799978733063	6.74799978733063	0	IPI:IPI00022134.1	Gene_Symbol=RAB1B Putative small GTP-binding protein	9606	0
319	0	0.22	5.49999997019768	5.49999997019768	0	IPI:IPI00016513.5	Gene_Symbol=RAB10 Ras-related protein Rab-10	9606	0
320	0.22	0.22	6.78599998354912	1.25000001862645	0	IPI:IPI00953700.1	Gene_Symbol=- cDNA FLJ55604	9606	0
320	0	0.22	6.97000026702881	2.12099999189377	0	IPI:IPI00640325.3	Gene_Symbol=FAM149B1 cDNA FLJ13377 fis, clone PLACE1000856, highly similar to Homo sapiens KIAA0974 protein	9606	0
320	0	0.22	3.78799997270107	1.3260000385344	0	IPI:IPI00478924.2	Gene_Symbol=FAM149B1 Isoform 2 of Protein FAM149B1	9606	0
320	0	0.22	3.95199991762638	1.20299998670816	0	IPI:IPI00032184.5	Gene_Symbol=FAM149B1 Isoform 1 of Protein FAM149B1	9606	0
321	0.22	0.22	9.341000020504	9.341000020504	9.341000020504	PF3D7_0614500 |	organism=Plasmodium_falciparum_3D7 | product=60S ribosomal protein L19 (RPL19) | location=Pf3D7_06_v3:606142-607259(-) | length=182 | sequence_SO=chromosome | SO=protein_coding	0614500 |	1
322	0.21	0.21	12.7599999308586	8.42799991369247	0	PF3D7_1130400 |	organism=Plasmodium_falciparum_3D7 | product=26S protease regulatory subunit 6a, putative (RPT5) | location=Pf3D7_11_v3:1168879-1170198(+) | length=439 | sequence_SO=chromosome | SO=protein_coding	1130400 |	0
323	0.21	0.21	12.2000001370907	3.90199981629848	0	PF3D7_1212000 |	organism=Plasmodium_falciparum_3D7 | product=glutathione peroxidase-like thioredoxin peroxidase (TPx(Gl)) | location=Pf3D7_12_v3:534912-535915(-) | length=205 | sequence_SO=chromosome | SO=protein_coding	1212000 |	0
323	0	0.21	5.16100004315376	5.16100004315376	0	IPI:IPI00922286.2	Gene_Symbol=AIF1L Uncharacterized protein	9606	0
324	0.2	0.2	44.5499986410141	18.809999525547	0	IPI:IPI00032313.1	Gene_Symbol=S100A4 Protein S100-A4	9606	0
325	0.19	5.33	16.0699993371964	10.360000282526	10.360000282526	IPI:IPI00217963.3	Gene_Symbol=KRT16 Keratin, type I cytoskeletal 16	9606	5
326	0.19	0.19	3.77699993550777	1.97800006717443	0	PF3D7_0804600 |	organism=Plasmodium_falciparum_3D7 | product=U2 snRNA/tRNA pseudouridine synthase, putative | location=Pf3D7_08_v3:268856-270696(-) | length=556 | sequence_SO=chromosome | SO=protein_coding	0804600 |	0
327	0.19	0.19	2.39700004458427	2.39700004458427	2.39700004458427	PF3D7_1242800 |	organism=Plasmodium_falciparum_3D7 | product=rab specific GDP dissociation inhibitor (rabGDI) | location=Pf3D7_12_v3:1805380-1807356(-) | length=459 | sequence_SO=chromosome | SO=protein_coding	1242800 |	1
328	0.18	0.18	3.2650001347065	3.2650001347065	0	IPI:IPI00965473.1	Gene_Symbol=FASTKD3 Uncharacterized protein	9606	0
328	0	0.18	1.31599996238947	1.31599996238947	0	IPI:IPI00964536.1	Gene_Symbol=FASTKD3 Uncharacterized protein	9606	0
328	0	0.18	14.0400007367134	14.0400007367134	0	IPI:IPI00964012.1	Gene_Symbol=FASTKD3 Uncharacterized protein	9606	0
328	0	0.18	1.2079999782145	1.2079999782145	0	IPI:IPI00031696.5	Gene_Symbol=FASTKD3 FAST kinase domain-containing protein 3	9606	0
329	0.17	0.17	3.68900001049042	1.503000035882	0	IPI:IPI00220459.2	Gene_Symbol=KEL Kell blood group glycoprotein	9606	0
330	0.16	0.16	2.87900008261204	0.365000008605421	0	RRRRRIPI:IPI00218624.2	REVERSED Gene_Symbol=SON Isoform I of Protein SON	9606	0
330	0	0.16	2.97599993646145	0.377200008369982	0	RRRRRIPI:IPI00218622.2	REVERSED Gene_Symbol=SON Isoform G of Protein SON	9606	0
330	0	0.16	2.92700007557869	0.371000007726252	0	RRRRRIPI:IPI00000192.3	REVERSED Gene_Symbol=SON Isoform F of Protein SON	9606	0
330	0	0.16	12.559999525547	1.98199991136789	0	RRRRRIPI:IPI00444149.2	REVERSED Gene_Symbol=SON cDNA FLJ46057 fis, clone T1ESE2000609, highly similar to SON protein	9606	0
331	0.15	0.15	5.62699995934963	0.698800012469292	0	PF3D7_0624600 |	organism=Plasmodium_falciparum_3D7 | product=SNF2 helicase, putative (ISWI) | location=Pf3D7_06_v3:999524-1007683(+) | length=2719 | sequence_SO=chromosome | SO=protein_coding	0624600 |	0
332	0.15	0.15	3.95199991762638	0.627399981021881	0	PF3D7_1352400 |	organism=Plasmodium_falciparum_3D7 | product=conserved Plasmodium protein, unknown function | location=Pf3D7_13_v3:2087393-2092177(+) | length=1594 | sequence_SO=chromosome | SO=protein_coding	1352400 |	0
333	0.15	0.15	2.68399994820356	0.742400018498302	0	PF3D7_0626000 |	organism=Plasmodium_falciparum_3D7 | product=conserved Plasmodium protein, unknown function | location=Pf3D7_06_v3:1048710-1053965(-) | length=1751 | sequence_SO=chromosome | SO=protein_coding	0626000 |	0
334	0.14	0.14	9.6610002219677	0.93989996239543	0	PF3D7_1237200 |	organism=Plasmodium_falciparum_3D7 | product=conserved Plasmodium protein, unknown function | location=Pf3D7_12_v3:1550324-1556071(+) | length=1915 | sequence_SO=chromosome | SO=protein_coding	1237200 |	0
335	0.14	0.14	3.59999984502792	0.254900008440018	0	IPI:IPI00973279.1	Gene_Symbol=PCNT Isoform 2 of Pericentrin	9606	0
335	0	0.14	3.38700003921986	0.23980000987649	0	IPI:IPI00479143.3	Gene_Symbol=PCNT Isoform 1 of Pericentrin	9606	0
336	0.14	0.14	3.091000020504	1.45500004291534	0	RRRRRPF3D7_0810300 |	REVERSED organism=Plasmodium_falciparum_3D7 | product=protein phosphatase, putative | location=Pf3D7_08_v3:525058-527604(-) | length=550 | sequence_SO=chromosome | SO=protein_coding	0810300 |	0
337	0.14	0.14	3.53499986231327	1.51500003412366	0	PF3D7_1118500 |	organism=Plasmodium_falciparum_3D7 | product=box C/D snoRNP rRNA 2'-O-methylation factor, putative | location=Pf3D7_11_v3:703175-704959(+) | length=594 | sequence_SO=chromosome | SO=protein_coding	1118500 |	0
338	0.13	0.14	2.39499993622303	2.39499993622303	0	RRRRRPF3D7_1222900 |	REVERSED organism=Plasmodium_falciparum_3D7 | product=conserved Plasmodium protein, unknown function | location=Pf3D7_12_v3:923527-925198(+) | length=501 | sequence_SO=chromosome | SO=protein_coding	1222900 |	0
339	0.13	0.13	5.8959998190403	3.30200009047985	0	PF3D7_1104400 |	organism=Plasmodium_falciparum_3D7 | product=conserved protein, unknown function | location=Pf3D7_11_v3:196767-198355(+) | length=424 | sequence_SO=chromosome | SO=protein_coding	1104400 |	0
340	0.12	0.13	3.86300012469292	3.86300012469292	0	IPI:IPI00787031.1	Gene_Symbol=FAM125A Isoform 2 of Multivesicular body subunit 12A	9606	0
341	0.12	0.12	6.48299977183342	6.48299977183342	0	PF3D7_0532300 |	organism=Plasmodium_falciparum_3D7 | product=Plasmodium exported protein (PHISTb), unknown function | location=Pf3D7_05_v3:1308278-1309940(+) | length=509 | sequence_SO=chromosome | SO=protein_coding	0532300 |	0
342	0.12	0.12	4.07599993050098	1.90200004726648	0	IPI:IPI00304442.4	Gene_Symbol=PAPOLG Poly(A) polymerase gamma	9606	0
343	0.12	0.12	10.869999974966	10.869999974966	0	IPI:IPI00916670.1	Gene_Symbol=ARHGAP15 Uncharacterized protein	9606	0
343	0	0.12	3.1580001115799	3.1580001115799	0	IPI:IPI00182116.4	Gene_Symbol=ARHGAP15 Rho GTPase-activating protein 15	9606	0
344	0.11	0.11	2.90200002491474	2.90200002491474	0	PF3D7_0415000 |	organism=Plasmodium_falciparum_3D7 | product=arsenical pump-driving ATPase, putative | location=Pf3D7_04_v3:668578-669717(-) | length=379 | sequence_SO=chromosome | SO=protein_coding	0415000 |	0
345	0.1	0.1	5.38499988615513	1.02599998936057	0	IPI:IPI00743142.2	Gene_Symbol=PFKM Isoform 1 of 6-phosphofructokinase, muscle type	9606	0
345	0	0.1	4.93500009179115	0.940100010484457	0	IPI:IPI00465179.4	Gene_Symbol=PFKM 6-phosphofructokinase, muscle type isoform 1	9606	0
345	0	0.1	5.60699999332428	1.06800002977252	0	IPI:IPI00219585.4	Gene_Symbol=PFKM Isoform 2 of 6-phosphofructokinase, muscle type	9606	0
345	0	0.1	15.5300006270409	4.96900007128716	0	IPI:IPI01021939.1	Gene_Symbol=PFKM Uncharacterized protein	9606	0
345	0	0.1	5.36900013685226	5.36900013685226	0	IPI:IPI01023077.1	Gene_Symbol=PFKM Uncharacterized protein	9606	0
345	0	0.1	5.09600006043911	5.09600006043911	0	IPI:IPI01023030.1	Gene_Symbol=PFKM Uncharacterized protein	9606	0
345	0	0.1	5.67400008440018	5.67400008440018	0	IPI:IPI01022915.1	Gene_Symbol=PFKM Uncharacterized protein	9606	0
345	0	0.1	6.83799982070923	6.83799982070923	0	IPI:IPI01022846.1	Gene_Symbol=PFKM Uncharacterized protein	9606	0
345	0	0.1	5.22900000214577	5.22900000214577	0	IPI:IPI01022422.1	Gene_Symbol=PFKM Uncharacterized protein	9606	0
345	0	0.1	9.41200032830238	9.41200032830238	0	IPI:IPI01022251.1	Gene_Symbol=PFKM Uncharacterized protein	9606	0
345	0	0.1	4.8480000346899	4.8480000346899	0	IPI:IPI01021613.1	Gene_Symbol=PFKM Uncharacterized protein	9606	0
345	0	0.1	5.33300004899502	5.33300004899502	0	IPI:IPI01021437.1	Gene_Symbol=PFKM Uncharacterized protein	9606	0
345	0	0.1	5.12799993157387	5.12799993157387	0	IPI:IPI01021266.1	Gene_Symbol=PFKM Uncharacterized protein	9606	0
345	0	0.1	7.84299969673157	7.84299969673157	0	IPI:IPI01021124.1	Gene_Symbol=PFKM Uncharacterized protein	9606	0
345	0	0.1	5.75499981641769	5.75499981641769	0	IPI:IPI01020668.1	Gene_Symbol=PFKM Uncharacterized protein	9606	0
346	0.1	0.1	6.42499998211861	2.2350000217557	0	RRRRRIPI:IPI00793277.1	REVERSED Gene_Symbol=CRTAP Uncharacterized protein	9606	0
346	0	0.1	3.05300001055002	3.05300001055002	0	RRRRRIPI:IPI01014723.1	REVERSED Gene_Symbol=CRTAP cDNA FLJ40331 fis, clone TESTI2031687, highly similar to Cartilage-associated protein	9606	0
346	0	0.1	2.06199996173382	2.06199996173382	0	RRRRRIPI:IPI01009252.1	REVERSED Gene_Symbol=CRTAP cDNA FLJ34453 fis, clone HLUNG2002429, highly similar to Homo sapiens cartilage-associated protein	9606	0
346	0	0.1	3.05300001055002	3.05300001055002	0	RRRRRIPI:IPI00902594.1	REVERSED Gene_Symbol=CRTAP cDNA PSEC0091 fis, clone PLACE1001683, highly similar to Cartilage-associated protein	9606	0
346	0	0.1	1.99500005692244	1.99500005692244	0	RRRRRIPI:IPI00748502.2	REVERSED Gene_Symbol=CRTAP Cartilage-associated protein	9606	0
347	0.1	0.1	8.66300016641617	1.73300001770258	0	IPI:IPI00845313.1	Gene_Symbol=METTL22 Isoform 1 of Methyltransferase-like protein 22	9606	0
347	0	0.1	3.91100011765957	3.91100011765957	0	IPI:IPI00845325.1	Gene_Symbol=METTL22 Isoform 3 of Methyltransferase-like protein 22	9606	0
348	0.09	0.1	12.3800002038479	12.3800002038479	0	PF3D7_1421200 |	organism=Plasmodium_falciparum_3D7 | product=40S ribosomal protein S25 (RPS25) | location=Pf3D7_14_v3:875687-876385(-) | length=105 | sequence_SO=chromosome | SO=protein_coding	1421200 |	0
349	0.08	0.08	7.58100003004074	0.57760002091527	0	RRRRRPF3D7_1013500 |	REVERSED organism=Plasmodium_falciparum_3D7 | product=phosphoinositide-specific phospholipase C (PI-PLC) | location=Pf3D7_10_v3:526840-531448(+) | length=1385 | sequence_SO=chromosome | SO=protein_coding	1013500 |	0
350	0.08	0.08	6.3120000064373	2.3259999230504	0	RRRRRIPI:IPI00978984.1	REVERSED Gene_Symbol=LRRC14 Uncharacterized protein	9606	0
350	0	0.08	3.85399982333183	1.42000000923872	0	RRRRRIPI:IPI00014239.1	REVERSED Gene_Symbol=LRRC14 Leucine-rich repeat-containing protein 14	9606	0
351	0.08	0.08	6.36700019240379	3.74500006437302	0	PF3D7_1004700 |	organism=Plasmodium_falciparum_3D7 | product=conserved Plasmodium protein, unknown function | location=Pf3D7_10_v3:220018-221353(-) | length=267 | sequence_SO=chromosome | SO=protein_coding	1004700 |	0
352	0.08	0.08	4.33100014925003	1.57500002533197	0	IPI:IPI00027737.4	Gene_Symbol=GSDMC Gasdermin-C	9606	0
353	0.08	0.08	6.72599971294403	6.72599971294403	0	PF3D7_1010700 |	organism=Plasmodium_falciparum_3D7 | product=dolichyl-phosphate-mannose protein mannosyltransferase, putative | location=Pf3D7_10_v3:422961-424365(+) | length=223 | sequence_SO=chromosome | SO=protein_coding	1010700 |	0
354	0.08	0.08	0.847500003874302	0.847500003874302	0	IPI:IPI00604431.1	Gene_Symbol=CAND1 Isoform 2 of Cullin-associated NEDD8-dissociated protein 1	9606	0
354	0	0.08	0.731700006872416	0.731700006872416	0	IPI:IPI00100160.3	Gene_Symbol=CAND1 Isoform 1 of Cullin-associated NEDD8-dissociated protein 1	9606	0
355	0.07	0.08	4.85000014305115	2.53999996930361	0	PF3D7_0320800 |	organism=Plasmodium_falciparum_3D7 | product=ATP-dependent RNA helicase DDX6 (DOZI) | location=Pf3D7_03_v3:870817-872342(+) | length=433 | sequence_SO=chromosome | SO=protein_coding	0320800 |	0
356	0.07	0.08	5.59000000357628	5.59000000357628	0	PF3D7_0317600 |	organism=Plasmodium_falciparum_3D7 | product=40S ribosomal protein S11, putative (RPS11) | location=Pf3D7_03_v3:725015-726130(+) | length=161 | sequence_SO=chromosome | SO=protein_coding	0317600 |	0
357	0.07	0.07	7.01500028371811	0.68430001847446	0	RRRRRIPI:IPI00479724.4	REVERSED Gene_Symbol=ITGAX Similar to Integrin alpha-X precursor	9606	0
358	0.07	0.07	7.19000026583672	2.28799991309643	0	RRRRRIPI:IPI00383423.3	REVERSED Gene_Symbol=CCDC50 Isoform 1 of Coiled-coil domain-containing protein 50	9606	0
358	0	0.07	4.56399992108345	1.45199997350574	0	RRRRRIPI:IPI00217059.5	REVERSED Gene_Symbol=CCDC50 Isoform 2 of Coiled-coil domain-containing protein 50	9606	0
359	0.06	0.07	4.32399995625019	4.32399995625019	0	RRRRRIPI:IPI00445571.3	REVERSED Gene_Symbol=GPATCH4 cDNA FLJ58432, highly similar to Homo sapiens G patch domain containing 4 (GPATC4), transcript variant 2, mRNA	9606	0
360	0.06	0.07	3.0579999089241	3.0579999089241	0	PF3D7_0715900 |	organism=Plasmodium_falciparum_3D7 | product=zinc transporter, putative | location=Pf3D7_07_v3:699239-700909(+) | length=556 | sequence_SO=chromosome | SO=protein_coding	0715900 |	0
361	0.06	0.06	1.84400007128716	0.887999963015318	0	IPI:IPI01014807.1	Gene_Symbol=GPR142 Seven transmembrane helix receptor	9606	0
361	0	0.06	6.7100003361702	2.81399991363287	0	IPI:IPI00376210.1	Gene_Symbol=GPR142 Probable G-protein coupled receptor 142	9606	0
362	0.06	0.06	23.4899997711182	5.36900013685226	0	IPI:IPI00915954.1	Gene_Symbol=HNRPLL Uncharacterized protein	9606	0
362	0	0.06	6.88999965786934	1.57500002533197	0	IPI:IPI00745396.1	Gene_Symbol=HNRPLL Uncharacterized protein	9606	0
362	0	0.06	12.4099999666214	2.83700004220009	0	IPI:IPI00554613.1	Gene_Symbol=HNRPLL Isoform 2 of Heterogeneous nuclear ribonucleoprotein L-like	9606	0
362	0	0.06	12.729999423027	2.90900003165007	0	IPI:IPI00479814.1	Gene_Symbol=HNRPLL Isoform 3 of Heterogeneous nuclear ribonucleoprotein L-like	9606	0
362	0	0.06	6.51800036430359	1.48999998345971	0	IPI:IPI00470410.2	Gene_Symbol=HNRPLL Isoform 4 of Heterogeneous nuclear ribonucleoprotein L-like	9606	0
362	0	0.06	6.4580000936985	1.47599996998906	0	IPI:IPI00103247.1	Gene_Symbol=HNRPLL Isoform 1 of Heterogeneous nuclear ribonucleoprotein L-like	9606	0
363	0.06	0.06	8.42100009322166	8.42100009322166	0	PF3D7_0604900 |	organism=Plasmodium_falciparum_3D7 | product=conserved Plasmodium protein, unknown function | location=Pf3D7_06_v3:212415-213032(-) | length=95 | sequence_SO=chromosome | SO=protein_coding	0604900 |	0
364	0.06	0.06	4.611000046134	4.611000046134	0	IPI:IPI00065430.7	Gene_Symbol=MAGEB10 Melanoma-associated antigen B10	9606	0
365	0.05	0.06	16.2400007247925	7.69200026988983	0	PF3D7_1105100 |	organism=Plasmodium_falciparum_3D7 | product=histone H2B (H2B) | location=Pf3D7_11_v3:226065-226418(+) | length=117 | sequence_SO=chromosome | SO=protein_coding	1105100 |	0
366	0.05	0.06	1.93499997258186	1.93499997258186	1.93499997258186	RRRRRPF3D7_1410600 |	REVERSED organism=Plasmodium_falciparum_3D7 | product=eukaryotic translation initiation factor 2 gamma subunit, putative | location=Pf3D7_14_v3:427191-428588(+) | length=465 | sequence_SO=chromosome | SO=protein_coding	1410600 |	1
367	0.05	0.05	4.23000007867813	0.411299988627434	0	PF3D7_1408200 |	organism=Plasmodium_falciparum_3D7 | product=transcription factor with AP2 domain(s) (AP2-G2) | location=Pf3D7_14_v3:300725-305833(-) | length=1702 | sequence_SO=chromosome | SO=protein_coding	1408200 |	0
368	0.05	0.05	2.80300006270409	0	0	IPI:IPI00549199.2	Gene_Symbol=TG Isoform 2 of Thyroglobulin	9606	0
368	0	0.05	2.74599995464087	0	0	IPI:IPI00306129.2	Gene_Symbol=TG Isoform 1 of Thyroglobulin	9606	0
369	0.05	0.05	4.79400008916855	1.22600002214313	0	RRRRRIPI:IPI00852659.1	REVERSED Gene_Symbol=EML3 Uncharacterized protein	9606	0
369	0	0.05	4.79900017380714	1.22800003737211	0	RRRRRIPI:IPI00167909.5	REVERSED Gene_Symbol=EML3 Isoform 1 of Echinoderm microtubule-associated protein-like 3	9606	0
369	0	0.05	3.93700003623962	1.23699996620417	0	RRRRRIPI:IPI01015362.1	REVERSED Gene_Symbol=EML3 95 kDa protein	9606	0
369	0	0.05	4.712999984622	1.62000004202127	0	RRRRRIPI:IPI00953534.2	REVERSED Gene_Symbol=EML3 73 kDa protein	9606	0
369	0	0.05	3.81699986755848	1.20000001043081	0	RRRRRIPI:IPI00910363.1	REVERSED Gene_Symbol=EML3 cDNA FLJ56458, highly similar to Homo sapiens echinoderm microtubule associated protein like 3 (EML3), mRNA	9606	0
369	0	0.05	3.81699986755848	1.20000001043081	0	RRRRRIPI:IPI00843958.1	REVERSED Gene_Symbol=EML3 Isoform 2 of Echinoderm microtubule-associated protein-like 3	9606	0
370	0.05	0.05	4.86899986863136	0.655400007963181	0	IPI:IPI00927601.1	Gene_Symbol=DGKI Uncharacterized protein	9606	0
370	0.01	0.01	0.54429997690022	0	0	RRRRRIPI:IPI00981321.1	REVERSED Gene_Symbol=CLSPN Uncharacterized protein	9606	0
370	0.01	0.01	0.522800022736192	0	0	RRRRRIPI:IPI00879588.1	REVERSED Gene_Symbol=CLSPN Isoform 1 of Claspin	9606	0
370	0.01	0.01	0.548999989405274	0	0	RRRRRIPI:IPI00748041.2	REVERSED Gene_Symbol=CLSPN Isoform 2 of Claspin	9606	0
370	0.01	0.01	0.525500020012259	0	0	RRRRRIPI:IPI00186968.4	REVERSED Gene_Symbol=CLSPN Isoform 3 of Claspin	9606	0
370	0	0.05	4.96699996292591	0.668600015342236	0	IPI:IPI00927461.1	Gene_Symbol=DGKI Uncharacterized protein	9606	0
370	0	0.05	5.29499985277653	0.712799979373813	0	IPI:IPI00847800.4	Gene_Symbol=DGKI Uncharacterized protein	9606	0
370	0	0.05	4.88299988210201	0.657299999147654	0	IPI:IPI00027380.1	Gene_Symbol=DGKI Diacylglycerol kinase iota	9606	0
370	0	0.05	1.77200008183718	1.77200008183718	0	IPI:IPI00909712.1	Gene_Symbol=- cDNA FLJ57551, moderately similar to Solute carrier family 23 member 1	9606	0
371	0.05	0.05	2.81700007617474	2.81700007617474	0	PF3D7_1406800 |	organism=Plasmodium_falciparum_3D7 | product=glideosome associated protein with multiple membrane spans 3 (GAPM3) | location=Pf3D7_14_v3:246380-247721(-) | length=284 | sequence_SO=chromosome | SO=protein_coding	1406800 |	0
372	0.05	0.05	3.11600007116795	3.11600007116795	0	PF3D7_0927900 |	organism=Plasmodium_falciparum_3D7 | product=phosphatidylserine decarboxylase (PSD) | location=Pf3D7_09_v3:1131074-1132135(-) | length=353 | sequence_SO=chromosome | SO=protein_coding	0927900 |	0
